# Supplementary material for: Comparative physiology and transcriptome analysis allows for identification of lncRNAs imparting tolerance to drought stress in autotetraploid cassava
Source: BMC Genomics. 2019 Jun 21;20:514. doi: 10.1186/s12864-019-5895-7 (PMC6588902; doi:10.1186/s12864-019-5895-7)
Supplement: Supplementary file 2 — Table S1. Expression levels of 2372 lncRNAs detected in this study. (XLSX 649 kb) [file 12864_2019_5895_MOESM2_ESM.xlsx]

## Sheet: lncRNA
Expression levels of 2372 lncRNAs detected in this study.
Transcript_id	Gene_id	Gene_type	Me2XCK1	Me2XCK2	Me2XCK3	Me2XDR1	Me2XDR2	Me2XDR3	Me4XCK1	Me4XCK2	Me4XCK3	Me4XDR1	Me4XDR2	Me4XDR3
LNC_000217	XLOC_004406	lincRNA	257.102	116.815	106.691	103.175	94.4668	167.774	147.827	140.499	147.456	205.594	194.318	228.074
LNC_000216	XLOC_004404	antisense_lncRNA	1.52358	0.851586	0.715473	0.901097	1.24175	2.17268	0.238869	0.733193	1.12095	0.734191	1.78079	0.992757
LNC_000215	XLOC_004402	lincRNA	4.53869	4.07687	3.02746	5.30756	4.23751	5.56421	3.1555	4.65261	3.72565	3.21419	3.16027	3.54849
LNC_000214	XLOC_004397	lincRNA	0.898582	1.27843	1.45292	2.41897	1.283	1.51644	0.897058	0.617479	0.757721	1.53533	1.67152	1.11774
LNC_000213	XLOC_004391	antisense_lncRNA	0.983885	1.07267	0.864052	1.00105	0.934184	0.510673	1.39491	0.902982	1.38297	1.05659	0.85811	0.529824
LNC_000212	XLOC_004391	antisense_lncRNA	0.0226008	0.0566688	0.434959	3.48047e-06	8.46653e-05	0.274879	1.71957e-05	4.73443e-05	4.44558e-05	9.58069e-06	5.41446e-05	1.76297e-05
LNC_001348	XLOC_023185	antisense_lncRNA	0.948644	1.08233	2.22387	0.452395	0.227784	0	1.39608	0.389557	0.654973	0.228705	0.432707	0.432495
LNC_000210	XLOC_004251	antisense_lncRNA	1.69517	0.829031	1.08948	0.40479	1.93699	1.21087	0.465476	2.34702	0.873714	1.34796	1.272	1.6236
LNC_001346	XLOC_023134	antisense_lncRNA	8.34938	10.1008	10.5198	8.68137	8.83165	9.51548	12.478	12.379	9.19325	13.826	11.5368	7.60381
LNC_001347	XLOC_023177	lincRNA	1.73617	1.37968	1.83336	1.45035	2.02046	1.55566	1.79058	2.71251	1.34429	2.03981	1.48185	1.78142
LNC_001344	XLOC_023110	lincRNA	1.13019	0.674742	1.13231	1.54007	1.60654	1.58213	1.13867	1.42331	1.32331	1.24789	1.88998	1.50413
LNC_001345	XLOC_023110	lincRNA	1.27775	1.24883	1.23927	1.70297	2.20012	1.21644	0.945756	1.00488	1.14094	1.72016	1.56232	1.57608
LNC_001342	XLOC_023110	lincRNA	0.00015442	0.000293887	0.512411	0.000221667	0.469114	0.345825	0.000458727	0.00588854	2.59718e-05	0.203129	9.65663e-05	0.000246858
LNC_001343	XLOC_023110	lincRNA	9.00822e-11	0.261484	0.637902	1.89468	1.03675	1.6658	0.383075	0.0165491	0.149611	1.38923	1.30974	0.737607
LNC_000219	XLOC_004539	antisense_lncRNA	41.8959	88.9999	36.9436	46.449	126.38	105.639	46.3379	47.9795	43.9147	65.5522	67.9537	74.38
LNC_000218	XLOC_004406	lincRNA	2.63001	3.65072	3.90302	2.55999e-05	3.4958	1.82301	2.76921	3.21448e-05	1.276	3.28515e-05	3.35431e-05	6.85689
LNC_001188	XLOC_020664	lincRNA	1.12054	1.03732	1.05612	1.30207	1.41458	1.34464	1.4148	0.418609	1.0898	1.65476	1.1056	1.06704
LNC_001189	XLOC_020709	antisense_lncRNA	2.40967	2.03361	1.6683	2.52915	2.48606	2.9536	3.52011	1.62371	2.86677	3.68782	3.66867	1.1639
LNC_001180	XLOC_020546	antisense_lncRNA	0.395812	3.28978	0.40116	0.377208	0.286459	0.575053	0	0.964113	1.02738	0	0.542502	0
LNC_001181	XLOC_020581	lincRNA	4.34935	3.17805	3.55027	5.30894	4.62298	4.61934	2.69932	1.99782	3.01877	4.0902	3.49849	3.6573
LNC_001182	XLOC_020607	lincRNA	2.47775	3.28828	10.8915	2.02483	1.7888	1.53797	4.10735	7.15588	7.52388	2.81645	1.69657	0.726112
LNC_001183	XLOC_020611	lincRNA	1.11213	1.0878	0.549186	1.97299	1.92767	0.907176	0.610545	0.600863	0.491156	1.49299	1.08354	1.52173
LNC_001184	XLOC_020625	antisense_lncRNA	145.907	215.524	164.038	368.77	315.377	305.684	184.589	177.754	183.185	379.006	228.127	226.226
LNC_001185	XLOC_020651	antisense_lncRNA	2.09376	0.511246	0.567918	2.48089	4.71148	0	0.591031	0	0.554179	0	0	1.42995
LNC_001186	XLOC_020664	lincRNA	1.6801	1.7702	2.8483	1.7791	3.73819	2.44324	2.35069	2.19991	1.94482	2.37637	3.73968	2.45217
LNC_001310	XLOC_022647	antisense_lncRNA	0.441998	1.58494	1.47674	2.24884	1.05996	0.424893	1.78752	1.63866	0.914882	1.70483	2.21673	0.80609
LNC_000109	XLOC_002290	lincRNA	0.217842	0.638992	1.10879	1.45263	3.16056	1.58715	1.44837	0.791408	0.679371	4.09811	1.7929	0.297847
LNC_000108	XLOC_002275	lincRNA	5.11002	5.57191	5.40992	8.58931	8.59438	7.5673	5.77131	6.74076	5.618	9.3139	7.35559	8.73108
LNC_000103	XLOC_002245	lincRNA	8.15115e-06	1.86776e-13	3.84484e-09	5.03357e-12	0.537499	0.397612	0.158071	1.36803e-08	2.76787e-06	0.425914	0.000448287	0.000161077
LNC_000102	XLOC_002245	lincRNA	7.30192e-11	0.00238095	6.96973e-10	0.000184148	0.586119	8.47153e-10	6.34767e-10	1.70544e-05	1.76734e-12	4.93531e-61	4.91562e-09	2.35066e-11
LNC_000101	XLOC_002245	lincRNA	0.515755	0.480624	0.649793	0.869028	0.778144	1.26087	0.676086	0.323492	0.819757	0.680667	0.766698	0.913165
LNC_000100	XLOC_002245	lincRNA	1.85965e-06	3.44149e-15	1.67961e-10	3.66491e-13	7.66895e-23	0.00216143	3.21692e-12	5.53828e-09	8.91489e-07	0.00245507	0.600278	1.49227e-05
LNC_000107	XLOC_002245	lincRNA	1.61462e-05	8.19194e-16	0.000434614	0.373683	7.83542e-18	3.63044e-31	0.0706571	1.38548e-12	2.60898e-09	0.467586	0.14132	3.01729e-05
LNC_000106	XLOC_002245	lincRNA	0.0883187	0.177701	0.0461218	4.12504e-06	0.0915691	1.08817e-08	0.19023	0.127654	0.0440428	0.507171	7.49727e-06	1.52765e-11
LNC_000105	XLOC_002245	lincRNA	0.012041	0.169106	0.355256	0.452178	0.0012354	4.91871e-05	0.0793244	0.26301	0.371638	0.163116	0.312971	0.499589
LNC_000104	XLOC_002245	lincRNA	0.697095	0.395293	0.771457	0.535392	0.100853	1.16574	0.134398	0.279445	5.88187e-08	9.7463e-09	0.341206	0.895653
LNC_001980	XLOC_032120	lincRNA	0.196636	0.0451985	7.74092e-05	0.220352	0.818743	0.221567	0.146185	0.341502	0.0140456	0.162461	0.766214	5.99831e-06
LNC_001981	XLOC_032120	lincRNA	0.894107	0.612363	1.61248	0.792081	0.983519	0.756519	1.07657	0.522366	0.597242	0.605238	0.985958	0.464884
LNC_001982	XLOC_032120	lincRNA	0.434203	0.111594	3.8628e-37	1.77075e-06	0.100324	0.085384	0.238016	0.129811	0.135664	0.361727	0.112057	0.223428
LNC_001983	XLOC_032120	lincRNA	1.48303	1.9238	1.53266	0.78111	0.295647	1.03879	1.11282	1.01307	1.39975	0.829626	0.579672	1.6188
LNC_001984	XLOC_032128	lincRNA	0.0113655	0.407882	0.510855	0.20327	0.000339772	0.330673	1.18727e-05	0.465515	0.353422	0.149909	0.271305	0.000537203
LNC_001985	XLOC_032138	lincRNA	0.280888	0.0915778	0.371019	1.69889	0.669358	0.535742	0.514497	0.470159	0.28971	1.35376	1.91677	0.512412
LNC_001986	XLOC_032160	lincRNA	1.90162e-05	2.34551e-05	1.98109e-05	2.50614e-05	1.14802e-05	7.29299e-06	3.50154e-06	9.22509	1.43181e-05	1.48132e-05	1.16582e-05	3.08442e-05
LNC_001987	XLOC_032160	lincRNA	5.48309	4.59235	10.3499	10.4117	8.11452	7.02414	12.726	3.62316e-05	5.34933	13.6188	7.57447	8.5604
LNC_001988	XLOC_032182	lincRNA	0.814177	3.74542	1.05176e-05	0.000222131	17.8441	8.1211e-06	1.25872	6.3548	5.83469	0.00119139	0.000503531	4.82834
LNC_001989	XLOC_032198	antisense_lncRNA	0.364005	0.261132	0.3079	1.34599	0.9981	0.584132	0.238922	0.311006	0.274113	0.911817	0.990779	0.531427
LNC_001298	XLOC_022334	antisense_lncRNA	0.492782	0.602439	0.245663	1.17582	3.18165	2.83208	0.13566	0.306639	0	1.06897	1.01004	1.68529
LNC_001299	XLOC_022339	lincRNA	0.942142	1.15197	0.521085	1.68817	2.01242	2.59785	1.09759	1.49374	0.605996	2.29818	2.56802	0.805795
LNC_001294	XLOC_022288	lincRNA	2.49038	2.6151	0.000729179	0.000158079	0.000126793	0.00129719	2.82297	0.000656315	8.84179e-05	1.45924	0.000103303	2.25378
LNC_001295	XLOC_022288	lincRNA	0.000950338	0.0606729	1.7198	2.51415	2.0784	2.69836	0.0672794	3.77972	2.00388	0.0938754	2.58796	0.0857948
LNC_001296	XLOC_022303	antisense_lncRNA	1.75081	0.428096	0.435103	0.208936	0.156748	0	0.481546	0.136733	0.451904	0	0.14944	0
LNC_001297	XLOC_022318	antisense_lncRNA	0.961316	0.797916	1.10999	0.724238	1.36418	1.36214	0.765071	1.37934	1.40639	0.968308	1.2689	1.03663
LNC_001290	XLOC_022194	lincRNA	1.71037	1.50911	1.50865	3.81579	3.71401	4.04181	2.23931	1.45727	1.86076	4.07142	3.33308	2.52446
LNC_001291	XLOC_022215	lincRNA	0.150136	0.342319	0.453646	0.592521	0.497636	0.462296	0.255075	0.839878	0.570233	0.499667	3.19555e-80	0.993344
LNC_001292	XLOC_022222	antisense_lncRNA	0.365755	1.37145	1.61908	2.03887	2.60482	1.82242	0.935889	1.93179	1.56859	2.46733	3.24036	3.16991
LNC_001293	XLOC_022226	antisense_lncRNA	2.11917	1.4805	1.80231	3.95065	1.87732	1.87864	1.66437	1.13771	2.08262	2.91829	2.61757	1.93289
LNC_001968	XLOC_032008	lincRNA	0.62289	0.753454	1.13012	1.94835	1.9608	1.4065	1.05426	0.7612	1.22479	1.50527	0.823206	1.4567
LNC_001969	XLOC_032008	lincRNA	1.61733e-05	0.378162	2.86195e-06	0.733813	2.96971e-05	0.706975	6.43261e-06	8.91797e-05	6.52022e-06	0.861851	0.551384	1.09807
LNC_000211	XLOC_004334	antisense_lncRNA	3.18599	2.54481	2.59878	0.0838482	0.331832	0.745509	1.47135	1.90762	2.8223	0.168971	0.358087	0.200025
LNC_001962	XLOC_031801	lincRNA	3.17996	5.38166	6.65882	6.38766	7.19183	7.06149	5.75103	3.12954	3.61616	5.80789	5.80519	8.58367
LNC_001963	XLOC_031927	antisense_lncRNA	5.1465	4.8709	5.65194	6.82272	6.02094	6.51378	6.33808	5.58252	6.74429	6.28852	5.83595	4.32384
LNC_001960	XLOC_031677	antisense_lncRNA	7.20977e-05	0.00160228	0.791823	0.00159745	0.000633484	0.62428	0.252893	0.000117297	0.000290107	1.25024	8.34858e-05	2.53541e-05
LNC_001349	XLOC_023209	lincRNA	0.0605325	0.236844	0.119081	0.694154	1.03458	0.689351	0	0.537182	0.249212	0.787517	0.247509	1.32536
LNC_001966	XLOC_031971	lincRNA	2.59661	2.86419	2.33403	2.31355	2.67365	2.59323	3.01532	2.03431	2.44424	3.99293	1.95736	2.79727
LNC_001967	XLOC_031971	lincRNA	2.05114e-05	3.56299e-05	2.16864e-05	0.591139	9.15525e-05	4.56874e-05	0.437213	5.99184e-05	5.82769e-05	3.06448e-05	9.93071e-06	0.000102323
LNC_001964	XLOC_031952	antisense_lncRNA	0.120585	0	0	0.0576515	0	0	0.131966	3.20108	0.0929049	0.0435683	0	0
LNC_001965	XLOC_031956	lincRNA	0.185193	0.724371	0.935855	0.529605	1.8736	0.268548	1.02387	1.13185	2.11335	0.535869	1.01479	0.759765
LNC_001340	XLOC_023098	lincRNA	1.90179e-06	1.90155	1.98183	3.00821	4.04283	1.91087	0.403914	1.00895	0.252607	1.94573	0.929822	1.66074e-16
LNC_001341	XLOC_023110	lincRNA	1.3584	1.99052	1.3898	2.81202	2.78839	3.57219	2.74742	1.43395	2.04769	3.61546	3.44595	3.09929
LNC_002057	XLOC_033206	antisense_lncRNA	0.525425	0.735247	0.483845	0.710725	0.781024	0.297611	0.510425	0.143062	0.410942	0.201392	0.310004	0.504582
LNC_002056	XLOC_033206	antisense_lncRNA	0.000663549	0.38487	0.0743951	0.0945161	0.737916	0.620949	0.828938	0.401105	0.695459	0.106154	0.697014	0.382495
LNC_002055	XLOC_033206	antisense_lncRNA	1.30527e-06	0.00017574	0.249175	0.189665	0.36385	1.20393	0.00217133	1.99505e-11	0.0846335	0.938815	0.239083	0.372743
LNC_002054	XLOC_033206	antisense_lncRNA	0.0484601	0.670694	1.12706	0.758891	0.885293	0.000569635	1.30994e-12	0.3632	0.531943	1.1273	7.26206e-07	0.50803
LNC_002053	XLOC_033206	antisense_lncRNA	0.534324	0.318879	1.23851	1.04768	0.471603	0.225884	0.499576	0.922345	0.225225	0.777898	0.228638	0.891341
LNC_002052	XLOC_033206	antisense_lncRNA	0.708032	0.131754	0.0812809	0.000139237	0.00263106	0.166718	0.713726	1.14946	0.610075	4.97583e-10	0.756947	0.0917209
LNC_002051	XLOC_033206	antisense_lncRNA	0.359525	0.153416	0.15474	0.474377	0.360847	2.721e-06	0.16763	4.06755e-06	0.12939	0.0302719	1.61158e-05	1.17288e-11
LNC_002050	XLOC_033206	antisense_lncRNA	2.30909e-40	0.497966	0.422207	0.216364	0.164162	0.546878	0.554598	0.128084	0.102686	0.496017	4.09233e-07	5.22918e-16
LNC_000969	XLOC_017784	lincRNA	1.06506	2.08338	1.37548	1.62698	0.915076	3.20557	1.17151	0.133199	1.97894	2.1561	2.18153	1.89424
LNC_000968	XLOC_017746	antisense_lncRNA	1.13831	1.19208	0.695975	1.63895	2.03429	1.04183	1.73402	1.01719	1.00558	0.86016	1.22864	1.059
LNC_002059	XLOC_033206	antisense_lncRNA	0.656926	1.48358	0.812434	0.212059	1.11652	1.83425	1.9663	1.36856	1.31782	0.245586	1.96474	1.48223
LNC_002058	XLOC_033206	antisense_lncRNA	0.445821	0.173914	2.08937e-14	0.116856	4.90371e-10	8.55382e-10	5.84472e-31	6.28519e-22	0.278056	3.09265e-12	3.5151e-10	0.166875
LNC_001728	XLOC_028717	lincRNA	0.177085	0.139926	0.105966	0.592922	0.713378	0.692592	0.104191	0.193051	0.111782	0.482247	0.389035	0.848395
LNC_000630	XLOC_012129	antisense_lncRNA	4.29285	4.09435	3.93442	0.514716	0.524992	0.625342	3.48985	3.78401	4.79747	0.777581	0.764491	0.491032
LNC_001430	XLOC_024512	lincRNA	1.73297	1.64047	2.58177	3.63298	1.90986	2.46522	2.39003	1.5613	2.01321	3.07063	2.20916	2.98352
LNC_001431	XLOC_024518	lincRNA	0.52256	1.27766	0.260931	0.872683	1.31322	1.12745	0.719648	1.78454	1.08049	0.566811	1.42853	0.714824
LNC_001432	XLOC_024522	lincRNA	8.13815	0	7.0983	0	18.0543	9.48669	39.2492	7.34044	3.10698	8.14697	20.0614	11.3228
LNC_001433	XLOC_024524	lincRNA	38.5626	31.9786	48.9097	55.7245	40.7243	66.1946	60.4953	66.8801	55.3048	83.8504	79.474	84.5211
LNC_001434	XLOC_024528	lincRNA	14.2692	12.0819	13.8598	14.7666	12.5585	19.3977	19.0348	16.0044	13.8907	19.6359	25.0188	25.7022
LNC_001435	XLOC_024529	lincRNA	0.364384	1.06827	2.68081	3.80731	0	0.542492	1.22278	1.69531	0.764433	2.11132	4.02245	3.98262
LNC_001436	XLOC_024530	lincRNA	10.5429	4.28798	8.06469	7.50142	6.78821	11.1336	9.08628	3.67568	9.47639	11.5324	3.71594	9.6221
LNC_001437	XLOC_024539	lincRNA	1.1394	0.840025	1.60902	1.38987	1.59113	2.00854	1.17359	1.35761	0.999976	1.69427	1.50524	1.78559
LNC_001438	XLOC_024541	lincRNA	1.63651	1.84677	2.13498	1.68201	3.07148	4.16167	2.49566	2.81779	0.910744	2.91288	2.06442	2.41089
LNC_001439	XLOC_024549	lincRNA	6.12232	0	9.85852	3.22274	1.03519	1.05508	1.54899	0.736326	1.45283	5.93348	1.9024	5.57868
LNC_000813	XLOC_015018	antisense_lncRNA	0	0	2.10703	0.655414	0.999805	2.67871	1.27195	4.15323	0.238638	0.663963	0.629621	1.88173
LNC_000812	XLOC_015017	antisense_lncRNA	2.4179	1.57348	5.49386	9.16934	3.71656	0	5.5389	5.97037	2.59869	5.86996	11.3289	3.30787
LNC_000815	XLOC_015113	lincRNA	1.33325	1.04313	2.93096	1.0178	3.83041	2.30218	1.76297	0.661743	1.37861	2.89237	2.00483	2.3709
LNC_000814	XLOC_015060	antisense_lncRNA	1.55157	1.89062	1.8343	1.58781	1.69925	1.00255	2.11465	1.32448	2.0409	2.39968	1.66725	0.894147
LNC_000817	XLOC_015115	antisense_lncRNA	2.46605	2.24572	2.27031	2.19302	2.3078	2.67275	2.14825	2.99666	2.10382	3.44243	2.66838	3.14149
LNC_000816	XLOC_015114	lincRNA	2.45492	4.26644	3.93477	3.89325	3.18638	4.4079	3.64016	2.27674	2.84526	3.94868	2.99994	2.60981
LNC_001720	XLOC_028650	lincRNA	0.477522	1.41006e-05	0.702557	0.176236	5.64209e-05	5.55196e-06	0.808333	0.000150706	1.34422e-05	0.101495	4.45248e-06	4.74806e-06
LNC_001721	XLOC_028659	lincRNA	0	0.265262	1.118	2.58202	0.396152	1.59417	0.905205	0	0.849047	1.17841	0.746025	0
LNC_001187	XLOC_020664	lincRNA	1.44183e-05	0.208695	0.196142	1.08649	2.18755e-05	0.58413	0.510585	0.175204	0.881093	1.21973	9.76312e-05	0.289445
LNC_002185	XLOC_034570	lincRNA	0.000111032	0.15315	1.01486e-05	0.000633296	1.04551	8.77271e-06	0.0179572	0.000141127	0.000675707	0.00467361	4.03554e-06	0.293011
LNC_002184	XLOC_034570	lincRNA	1.02159e-05	1.74179e-13	0.000659365	2.3074	0.00039747	0.00413346	0.000666282	2.99139	1.77623	9.74978e-05	0.00820636	8.46483e-07
LNC_002187	XLOC_034581	lincRNA	1.42522	2.39148e-06	1.85849e-05	0.920759	2.16182e-05	0.798199	0.000319091	0.57165	2.47174e-06	1.0829	4.72935e-05	7.79171e-06
LNC_002186	XLOC_034570	lincRNA	2.84851	2.35459	2.01993	0.00143076	1.07653	2.16753	2.04744	0.00121282	0.0014777	2.67133	2.41603	1.85087
LNC_002181	XLOC_034547	lincRNA	1.88955	0.791655	1.94573	1.28434	2.75821	0	1.80084	3.86548	1.12608	1.17227	2.96843	2.9517
LNC_002180	XLOC_034526	lincRNA	0.183881	0	0	0	0	0	0	2.2485	0	0	0	0
LNC_002183	XLOC_034553	lincRNA	1.26962	0.942172	1.63051	1.21368	0.809034	1.98938	0.959107	0.948272	1.21534	1.01245	1.43111	1.37806
LNC_002182	XLOC_034548	lincRNA	127.759	116.945	151.134	170.495	156.764	157.272	118.08	155.713	91.7528	139.502	144.722	134.231
LNC_002189	XLOC_034581	lincRNA	0.907891	0.553333	0.468054	1.1439	0.458885	1.40477	0.91737	0.580383	0.582119	1.13745	1.59793	1.82677
LNC_002188	XLOC_034581	lincRNA	0.743086	0.411216	0.827527	1.2441	1.18618	1.37338	1.30839	0.900877	1.19657	1.91572	2.14706	2.80997
LNC_001504	XLOC_025425	lincRNA	1.0926	1.17225	1.17232	1.81968	2.0521	1.89946	1.11895	1.12553	0.977882	2.13944	2.11148	1.83301
LNC_001505	XLOC_025427	lincRNA	0.614789	1.01773	1.20599	0.9945	1.34505	1.14221	0.466323	0.481531	0.583605	1.77723	1.41727	1.10024
LNC_001506	XLOC_025432	lincRNA	0	0.65644	0.190058	1.28183	1.09699	1.50918	0.210774	0.120283	1.18685	0.970408	0.785198	0.393536
LNC_001507	XLOC_025444	antisense_lncRNA	0.524548	0.76966	0.515057	0.651754	0.44784	0.820395	0.689887	1.06656	0.755458	0.75821	1.21499	0.430705
LNC_001500	XLOC_025408	lincRNA	6.6319	2.4276	5.66903	5.5026	10.2115	0	1.90103	0.87393	2.67597	12.08	6.99819	6.80611
LNC_001501	XLOC_025418	lincRNA	0.335694	0.625272	0.831004	0.000553431	0.000840717	3.13772e-05	0.000669374	5.95622e-05	0.000293541	4.40759e-05	1.07067	0.661176
LNC_001502	XLOC_025418	lincRNA	2.96245	1.4772	2.71164	4.13623	3.6825	4.97123	3.48996	3.77644	3.38704	4.57526	3.27063	3.34333
LNC_002238	XLOC_034893	lincRNA	4.06668	4.89044	7.10638	6.71263	5.51156	4.03537	7.50985	5.40837	6.33117	5.05356	4.40676	4.43154
LNC_002237	XLOC_034888	lincRNA	2.13544	4.17125	1.74103	1.51804	0	0	1.80943	1.78727	1.69663	0.77458	2.22565	0.729221
LNC_002236	XLOC_034884	lincRNA	0.228548	0.484403	0.447446	0.546255	0.270555	0.756626	0.667333	0.437539	0.508945	0.275268	0.570562	0.625581
LNC_002235	XLOC_034868	lincRNA	0.122784	0	0.301985	0.703997	0.437241	0.174807	0.0673257	0	0.252764	1.06494	0.66942	0.588075
LNC_002234	XLOC_034866	lincRNA	0.149886	0	0.300635	0.857887	0.431461	0.216211	0	0.185091	0.465445	0.650404	1.84532	0.615038
LNC_002233	XLOC_034865	lincRNA	0.947518	0.579272	1.10643	4.01812	4.04798	4.2142	0.389606	0.225317	0.853255	2.65371	5.8111	2.83637
LNC_002232	XLOC_034859	lincRNA	0.00689891	1.70232	6.99341	3.22393	6.80793	1.986	4.21635	6.50292	5.65952	0.189603	8.63709	4.01893
LNC_002231	XLOC_034859	lincRNA	10.7405	7.71989	1.42112	6.61694	3.09303	12.4046	5.7045	2.40488	4.28784	15.8085	1.20786	6.45302
LNC_002230	XLOC_034859	lincRNA	6.73599	6.3173	0.875361	3.09641	2.22466	5.14269	8.88965	0.00573315	1.51734	7.74308	0.00165122	0.00308553
LNC_002001	XLOC_032255	lincRNA	1.99602e-05	0.286773	0.206311	0.195431	0.356283	0.346755	1.20388	0.263488	0.254928	0.000110763	2.03625e-05	0.637803
LNC_000587	XLOC_011473	antisense_lncRNA	1.06553	2.77855	1.07511	2.03174	4.61585	2.31506	2.35519	0.652647	1.84144	3.33993	2.67523	2.67151
LNC_000586	XLOC_011461	lincRNA	0.643383	0.314421	2.01014	2.44645	3.77909	0.951982	1.07663	0.756923	0.67313	3.2609	0.88625	1.75834
LNC_000585	XLOC_011395	antisense_lncRNA	1.08858	1.29943	0.791637	0.755524	1.04674	1.14956	1.28188	1.05572	0.823294	1.31151	0.436968	0.925296
LNC_000584	XLOC_011391	lincRNA	0.242774	1.66224	1.43908	0.0773022	0.115535	0	0.266586	0	0.250198	0.233993	0.110389	0.110728
LNC_000583	XLOC_011341	lincRNA	0.610859	0.512184	0.299337	1.45986	1.6126	1.54894	0.716903	0.333573	0.58319	1.95502	1.84229	1.79142
LNC_000582	XLOC_011298	antisense_lncRNA	2.06172	1.36015	0.893645	0.916611	1.22742	1.36254	1.57603	1.03723	1.62723	1.66327	1.50227	0.984251
LNC_000581	XLOC_011287	antisense_lncRNA	1.25951	1.48811	1.79529	2.64068	2.37677	2.51293	1.82254	1.34675	1.42876	2.31059	2.28506	2.31671
LNC_000580	XLOC_011287	antisense_lncRNA	6.15211e-15	0.0851456	1.05368e-06	2.55108e-11	4.33478e-07	0.207115	1.51814e-13	5.91431e-08	5.88741e-41	0.120147	0.162531	0.501936
LNC_000589	XLOC_011493	antisense_lncRNA	2.97166	1.23172	1.23584	3.22549	3.08103	3.15001	1.26948	0.704518	1.86505	3.27611	2.95065	1.44749
LNC_000588	XLOC_011484	lincRNA	0.187108	0.235335	0.313224	0.357848	0.41713	0.416476	0.55567	0.581934	0.219621	0.695333	0.29105	0.365845
LNC_000741	XLOC_013801	lincRNA	5.40813	5.42468	6.10403	1.58773	3.78715	4.79275	6.11435	3.9514	2.43841	3.81068	3.03368	3.03492
LNC_000740	XLOC_013727	lincRNA	0.513273	0.386226	0.386606	0.792668	1.45851	0.728392	0.605299	0.40296	0.446414	0.627716	0.914037	0.864567
LNC_000743	XLOC_013826	lincRNA	0	0.689276	3.16114	2.67603	3.23018	6.58962	0.804861	2.28148	0	0	2.9649	3.86065
LNC_000742	XLOC_013809	lincRNA	1723.17	977.28	1584.75	1130.77	1280.77	2001.09	1911.25	1079.31	1555.29	1383.36	2136.94	1582.23
LNC_000745	XLOC_013865	lincRNA	19.9345	5.31559	9.05997	3.49492	5.87277	0	2.14641	3.43608	0	5.37299	0	0
LNC_000744	XLOC_013863	lincRNA	4.06545	4.22297	4.4325	4.59551	4.4426	4.09473	7.9025	4.26387	3.17684	6.98787	5.58481	3.8207
LNC_000747	XLOC_013911	lincRNA	2.40224	2.07008	3.20446	4.04495	3.99016	4.47588	2.50828	2.9759	2.17769	4.38189	3.19576	4.53971
LNC_000746	XLOC_013876	lincRNA	1.14877	0.605025	0.524653	2.36317	1.51524	1.89465	0.388329	0.555532	1.54891	1.53315	0.84404	2.05542
LNC_000749	XLOC_013971	antisense_lncRNA	131.732	112.955	162.451	311.24	263.747	241.553	198.691	129.235	156.293	282.783	226.355	250.157
LNC_000748	XLOC_013913	lincRNA	0.632429	0.463856	0.158848	1.05559	2.50562	0.228349	0.523532	0.194779	0.163743	0.457411	0.216353	1.94623
LNC_001612	XLOC_026895	lincRNA	3.33516	2.9188	2.69167	5.61652	5.05083	4.76687	3.08548	2.98009	3.3477	3.68003	2.77497	2.88206
LNC_001613	XLOC_026907	lincRNA	0	1.44871	0.533443	5.15621	2.95807	0.749321	0.557297	0.556716	0	0	4.80109	3.37628
LNC_001614	XLOC_026920	antisense_lncRNA	0.927204	1.25252	0.605873	0.801929	0.878719	0.501603	0.870563	2.58746	0.953331	0.574351	0.541241	0.302126
LNC_001615	XLOC_026970	antisense_lncRNA	0.20245	0.887785	0.954823	0.00209234	0.623282	0.306293	0.638903	0.808163	0.98238	0.268215	0.544974	0.183624
LNC_001616	XLOC_026970	antisense_lncRNA	0.808418	0.000103473	0.240627	1.14865	0.137671	0.748226	0.829283	0.000763628	2.15509e-06	0.750462	0.468511	0.607137
LNC_001617	XLOC_026970	antisense_lncRNA	2.13205e-10	0.0868409	1.33669e-06	3.06619e-28	0.345257	1.0414e-07	2.89667e-07	6.54385e-45	5.50727e-05	0.104795	3.40346e-05	0.0146521
LNC_001768	XLOC_029601	antisense_lncRNA	16.6442	15.4703	13.4395	17.9029	18.0651	17.2699	16.0474	13.1265	14.3606	17.395	15.1367	12.4985
LNC_001769	XLOC_029612	lincRNA	5.67372	4.30769	3.80513	6.4241	6.96918	4.99897	3.86095	3.07132	4.46502	5.2625	5.68648	5.0997
LNC_001764	XLOC_029547	antisense_lncRNA	3.27894	3.99837	2.37779	4.33663	3.1929	3.50862	2.80465	2.80328	3.41768	4.999	3.36495	2.64326
LNC_001765	XLOC_029548	lincRNA	0.693514	0.271344	0.751789	1.45776	1.87868	1.28506	0.684852	0.0876901	0.0714196	0.50128	0.661898	2.27756
LNC_001766	XLOC_029599	lincRNA	4.19216	2.33922	4.61049	2.83731	2.71453	0.919909	2.71597	11.8609	3.82031	5.2177	5.84174	1.63641
LNC_001767	XLOC_029600	antisense_lncRNA	1.86585	2.28121	1.2938	0.445472	1.06708	1.06758	1.1278	1.52267	1.05843	1.48377	1.78253	0.127643
LNC_001760	XLOC_029493	lincRNA	0.374456	0.291642	0.369401	0.370151	0.286853	0.422328	0.514373	0.391624	0.539889	0.205889	0.439152	0.594228
LNC_001761	XLOC_029494	lincRNA	0.0903709	0.280622	0.575252	0.667514	0.292812	0.209199	0.448469	0.218539	0.190601	0.590598	0.144961	0.774773
LNC_001762	XLOC_029494	lincRNA	1.24256	0.818674	1.03474	1.48136	1.12829	1.76683	0.962781	1.05776	1.43851	1.26534	1.47229	1.82595
LNC_001763	XLOC_029524	lincRNA	37.967	18.5651	38.1676	40.3395	30.8544	32.218	31.5421	19.6787	29.8009	30.9992	13.8189	36.7534
LNC_000369	XLOC_007157	antisense_lncRNA	2.46605	2.49524	2.01805	0.162446	0.121463	0.121489	1.02742	1.28428	1.31489	0.614719	0	0
LNC_000368	XLOC_007140	antisense_lncRNA	0.588751	0.959819	0.515299	2.56281	1.67805	1.77059	0.861105	0.579683	0.269403	1.41848	2.31863	1.96936
LNC_000367	XLOC_007096	antisense_lncRNA	0.344697	0.337175	0.621177	0.32942	0.327179	0.81743	0.251943	0.58319	0.472945	0.498261	0.548039	0.235852
LNC_000366	XLOC_007078	antisense_lncRNA	2.72969	0.889883	0.908552	0.372138	0.373298	0	0.716011	0.484346	0.806271	0.563969	0.888336	0
LNC_000365	XLOC_007043	lincRNA	233.813	212.971	187.526	219.346	205.406	190.07	153.158	164.126	190.298	186.812	235.564	187.311
LNC_000364	XLOC_007000	lincRNA	0.920592	0.600193	0.923958	2.34165	2.87204	2.87875	2.87806	0.757101	1.11198	1.99742	2.51899	4.82674
LNC_000363	XLOC_006999	lincRNA	1.38929	0.339693	1.2677	4.53111	0.663859	2.16005	1.27425	1.15517	0.597892	2.34388	1.73966	2.21736
LNC_000362	XLOC_006995	lincRNA	2.38945	1.35046	2.97229	4.31375	2.64468	2.79366	2.21156	1.55171	1.91192	3.37711	2.53224	3.41528
LNC_000361	XLOC_006971	antisense_lncRNA	0.863805	0.422508	0.421783	0.309757	0.191485	0.191186	0.147677	0.69134	0.665386	0.234069	0.29393	0.295568
LNC_000360	XLOC_006956	antisense_lncRNA	2.18133	2.45514	2.63216	2.89357	2.92713	4.31696	3.20719	2.3152	2.72156	4.13538	3.19202	3.30664
LNC_000569	XLOC_011062	lincRNA	1.12705	2.6447	1.14923	3.22041	4.25525	3.94593	2.49905	1.63428	3.75096	4.24069	3.40222	4.62272
LNC_000568	XLOC_010979	lincRNA	1.07402	0.300097	0.461979	2.04894	1.32556	0.442885	0.338595	3.21768	0.476563	2.66323	2.72891	1.88873
LNC_000561	XLOC_010936	lincRNA	2.13488	1.71948	2.12967	2.51692	1.80231	1.44397	2.21295	2.18651	2.07662	1.63453	2.23101	2.57685
LNC_000560	XLOC_010924	antisense_lncRNA	2.09963	1.85516	2.11969	0.0647583	0.0480835	0.0480185	1.29746	2.03398	2.12259	0	0	0.0926972
LNC_000563	XLOC_010945	lincRNA	1.54884	0.844932	1.41381	1.30682	1.00147	1.08025	1.54219	2.29924	1.50438	1.18016	1.27016	1.52649
LNC_000562	XLOC_010943	lincRNA	26.4794	65.2287	12.1429	26.6898	75.6711	31.9619	32.5875	26.4418	20.838	20.2184	33.2906	55.6266
LNC_000565	XLOC_010947	lincRNA	0.218851	1.87766e-06	2.19886e-05	2.17792	1.27301	2.75894	0.469977	0	4.6992e-07	1.0829	3.03959e-06	0.253787
LNC_000564	XLOC_010945	lincRNA	5.97242	5.18749	7.3287	5.61549	6.70395	4.16974	8.57352	5.96947	6.18014	6.48081	6.28199	5.59672
LNC_000567	XLOC_010947	lincRNA	0.477527	1.17271	0.627159	0.708263	2.09394	3.98573	4.70237e-06	0	4.05138e-06	1.03071e-06	2.13284	2.41256
LNC_000566	XLOC_010947	lincRNA	0.457043	0.809459	0.821112	4.78616	5.95694	5.5001	3.79587e-06	0	2.53406	5.98648	3.99259	6.80861
LNC_000260	XLOC_005234	lincRNA	8.31079e-39	0.487105	0.0518603	0.401408	0.468942	1.13925e-17	9.16627e-21	2.97247e-13	2.12903e-17	0.499341	0.342583	9.37423e-13
LNC_000261	XLOC_005234	lincRNA	1.20713	0.799918	1.20284	0.834118	0.349397	0.708943	0.875274	0.514991	1.401	0.584098	0.819653	0.000453109
LNC_001359	XLOC_023593	lincRNA	5.08515	2.98014	0.550178	3.85671	0.761738	1.54438	2.29478	3.42455	0	4.42557	2.11772	1.38915
LNC_001358	XLOC_023585	antisense_lncRNA	3.73148	4.00496	3.51083	3.31882	4.57188	3.38931	2.95355	2.56907	3.94512	3.1463	2.61263	3.61712
LNC_001355	XLOC_023527	lincRNA	1.47797	2.10247	1.34291	1.79495	1.73729	2.32042	2.22099	1.50004	2.36199	1.94324	2.02049	2.3893
LNC_001354	XLOC_023519	lincRNA	0.262902	0.342897	0.472391	1.80111	2.18002	1.86662	0.767935	0.558272	0.450507	3.48324	3.10336	3.05827
LNC_001357	XLOC_023577	antisense_lncRNA	2.96929	1.84719	3.05758	5.13737	3.9403	2.37833	2.70126	2.57699	3.37825	3.12606	4.45264	1.84481
LNC_001356	XLOC_023563	antisense_lncRNA	3.61723	2.46755	3.03454	5.73231	7.10709	5.88323	2.39878	1.99889	3.57313	4.95318	3.56597	4.68975
LNC_001351	XLOC_023311	antisense_lncRNA	1.61461	1.3818	1.50193	0.289072	0.433228	1.3006	1.88629	0.505648	1.14544	0.729572	0.688833	1.5187
LNC_001350	XLOC_023241	lincRNA	2.32275	3.09816	3.60775	5.5817	3.91424	5.8198	6.48778	11.6552	3.55201	6.30867	8.54149	3.17836
LNC_001353	XLOC_023501	antisense_lncRNA	2.27033	2.55391	1.22722	1.35609	1.61608	1.61502	0.995599	0.720365	1.3433	1.06657	1.08286	0.854388
LNC_001352	XLOC_023477	antisense_lncRNA	0.0161532	0.0316046	0	0	0	0	0	1.90925	0.033158	0.0233428	0.0439528	0
LNC_001199	XLOC_020903	lincRNA	2383.01	2612.4	2314.95	3895.72	3344.57	3139.42	2773.22	4252.98	3048.53	3915.65	3640.96	2967.82
LNC_001198	XLOC_020854	lincRNA	0.505707	0.988805	0	1.44419	0.368361	0.370368	0	4.24459	1.84399	0.365989	0	0.691296
LNC_001197	XLOC_020828	lincRNA	6.7738	8.27608	23.0981	14.6613	19.1201	5.68991	37.9971	16.1976	11.3202	25.0548	24.5276	11.6873
LNC_001196	XLOC_020804	lincRNA	2.2381	2.45204	2.28174	3.50869	2.29091	3.11501	2.10847	1.99553	2.30126	3.1055	3.04847	3.30799
LNC_001195	XLOC_020785	lincRNA	1.72879	1.43063	0.797244	1.0152	0.764088	0.57404	1.31881	1.32023	2.20007	0.19233	1.09073	0.545729
LNC_001194	XLOC_020760	antisense_lncRNA	0.990102	1.11238	1.00628	0.222733	0.000239687	0.507116	0.884636	0.165427	1.50942	0.000426835	1.00382e-11	6.86731e-06
LNC_001193	XLOC_020760	antisense_lncRNA	0.000672786	1.04253	0.000382746	9.96258e-07	0.000168339	3.96232e-05	0.943591	0.00148784	0.000191896	5.30388e-06	0.000183021	3.47286e-05
LNC_001192	XLOC_020760	antisense_lncRNA	1.08009	0.00120751	1.33829	2.6213	2.79	1.95567	0.946435	1.61481	0.738062	2.46853	2.46644	3.19477
LNC_001191	XLOC_020760	antisense_lncRNA	0.284038	0.561016	0.210003	0.425743	0.416872	1.16772	0.269124	0.336549	0.279618	0.415975	0.796408	8.23525e-09
LNC_001190	XLOC_020746	antisense_lncRNA	0.304866	0.298218	0.0498741	1.45696	1.22888	0.433361	0.445463	1.03365	0.522649	2.05644	1.17684	1.52978
LNC_000268	XLOC_005270	antisense_lncRNA	2.8186	2.89435	2.96223	2.82369	4.6604	4.26343	1.70911	3.4897	3.79066	3.87284	3.66154	1.15663
LNC_000269	XLOC_005276	lincRNA	2.28682	0.24841	0.52147	2.66056	4.07239	2.97799	0.564464	0.609125	1.05895	5.51674	3.49051	4.16804
LNC_000178	XLOC_004000	antisense_lncRNA	1.61216	1.52065	2.54689	1.43065	1.39362	1.55659	1.7044	0.730578	2.25149	2.0807	1.33391	1.73342
LNC_000179	XLOC_004008	lincRNA	3.39404	4.60953	3.81425	6.29054	2.72628	4.92416	4.17081	2.76312	5.67398	4.91055	6.45852	6.70413
LNC_000176	XLOC_003989	lincRNA	0.343422	0.671663	0.346063	1.1461	2.47779	1.24249	0.569091	0.421414	0.711939	0.745219	0.470197	1.40902
LNC_000177	XLOC_003994	lincRNA	35.2832	31.3343	25.5308	29.5916	27.9657	27.3468	30.2764	27.2624	25.4283	29.3133	30.8977	25.4589
LNC_000174	XLOC_003971	lincRNA	0.0111803	0.000152627	3.56695e-115	8.70267e-05	2.48254e-43	9.08982e-109	2.99277e-06	0	1.53215	4.17877e-05	2.33136e-184	3.43768e-86
LNC_000175	XLOC_003982	antisense_lncRNA	36.5975	41.7475	28.8286	51.8796	50.2529	39.3614	45.1408	53.2881	39.8564	50.4382	51.6953	37.8266
LNC_000172	XLOC_003971	lincRNA	5.24892e-25	7.00138e-49	0.00117025	0.178192	3.24039	0.0462231	0.376283	0.139874	0.0324831	1.16535e-20	0.0435656	0.0501029
LNC_000173	XLOC_003971	lincRNA	2.92684e-24	1.29879e-48	0.78206	0.900342	0.000779126	0.815943	2.81896e-06	0	0.185077	1.65029e-20	1.44591	0.236293
LNC_000170	XLOC_003971	lincRNA	2.96673e-33	3.82886e-48	4.40315e-270	7.53425e-66	6.91293e-68	4.18371e-278	2.38324	0.182569	5.18618e-94	3.09072e-14	1.07651	2.29009e-57
LNC_001682	XLOC_027667	lincRNA	0.485754	0.807777	0.238284	2.36796	1.7963	1.17344	0.479025	0.185405	0.349707	2.31698	0.926433	1.72839
LNC_001997	XLOC_032235	antisense_lncRNA	0.130949	6.73541e-05	1.1051e-14	0.762322	0.100146	0.600266	1.27318e-21	0.733384	0.316339	2.00216e-06	0.321897	0.356202
LNC_001996	XLOC_032235	antisense_lncRNA	0.000576772	0.438467	3.70231e-05	0.186049	0.00106182	5.50403e-05	0.871821	6.45644e-05	0.00221537	0.417725	0.620398	0.714722
LNC_001995	XLOC_032235	antisense_lncRNA	1.02019	0.315924	0.862115	9.21813e-07	0.502736	0.706929	0.00142375	8.12816e-08	3.83299e-12	0.478791	0.0937017	0.000180911
LNC_001994	XLOC_032235	antisense_lncRNA	0.536316	0.115445	0.445612	0.0810334	0.220501	0.363841	0.327096	0.153799	0.312062	0.242359	0.327928	0.164285
LNC_001993	XLOC_032235	antisense_lncRNA	0.0905431	0.230219	0.136779	0.464995	0.270584	0.183939	0.153096	0.067855	0.0816579	0.0910677	0.218021	0.197205
LNC_001992	XLOC_032235	antisense_lncRNA	0.225957	0.328397	0.0733811	0.539482	0.116564	0.222508	0.125176	0.130354	0.343529	0.557598	0.138268	0.430219
LNC_001991	XLOC_032208	lincRNA	0.167061	0	0.247709	2.4734	2.38582	1.90897	1.10087	0.420701	0.430494	2.29454	0.569775	1.94296
LNC_001990	XLOC_032206	lincRNA	13053.2	12789.2	17570.2	47907.8	48696	52537.8	22770.7	10814.1	17890.2	46805.4	43475.4	31796.3
LNC_001999	XLOC_032250	lincRNA	0.825096	0.762762	0.191823	0.802059	1.00005	0.555362	0.170863	0.32775	0.364569	0.326374	0.846133	0.475593
LNC_001998	XLOC_032235	antisense_lncRNA	0.160192	0.547734	0.601412	0.346467	0.727418	0.319333	1.93614e-21	0.244764	0.661584	0.561809	0.163932	1.3761e-15
LNC_001283	XLOC_022070	antisense_lncRNA	1.42731	0.714359	1.62293	1.80903	0.75402	0.611801	1.45334	0.806104	1.09136	0.95946	0.813433	0.863162
LNC_001282	XLOC_022066	lincRNA	0	0.114936	0	0.11229	0.25098	0.16722	0.0644176	0.149041	0.604619	0.0849249	0.0800685	0.0803971
LNC_001281	XLOC_022057	lincRNA	1.62494	1.58959	1.95609	1.02661	0.741177	1.56236	1.58765	0.965504	1.69893	1.25807	0.868952	1.15171
LNC_001280	XLOC_022052	lincRNA	2.54357	2.9403	1.29345	2.20899	2.52984	2.85973	1.43847	1.45855	1.58831	2.00577	2.41787	2.95308
LNC_001287	XLOC_022121	lincRNA	16.8669	11.1158	23.7289	23.0033	29.3111	0	76.8382	14.1139	33.6841	17.3002	8.54648	39.4327
LNC_001286	XLOC_022118	lincRNA	0.640302	1.00195	0.766905	1.34435	0	1.28889	0.282127	0.795736	0.661862	0.370407	0.525067	1.7518
LNC_001285	XLOC_022104	antisense_lncRNA	2.29603	4.35891	5.53543	4.76842	5.04537	2.52714	2.67919	2.84757	3.07275	1.95337	3.32356	4.24922
LNC_001284	XLOC_022083	antisense_lncRNA	0.675191	0.275191	0.663517	1.45188	1.20148	1.20067	0.98693	1.21417	1.15792	1.46397	0.690071	1.15497
LNC_001289	XLOC_022153	lincRNA	703.848	686.632	743.625	2611.71	2141.21	1986.7	969.99	885.888	926.535	2298.14	1969.8	1832.64
LNC_001288	XLOC_022146	antisense_lncRNA	0.532833	0.805515	0.380176	0	0.206682	0.0688314	0.424603	0.554681	0.547996	0.0700149	0	0
LNC_001979	XLOC_032118	lincRNA	1.38913	1.12113	1.3538	1.86006	1.55026	1.74389	1.49996	0.802808	1.35456	1.63104	1.74825	1.97267
LNC_001978	XLOC_032116	antisense_lncRNA	2.28	0.318348	1.01852	1.85764	0	3.37558	2.5442	3.82777	1.02257	1.41505	1.34622	0.445073
LNC_001971	XLOC_032009	lincRNA	0.368424	0.288295	0.872193	1.26713	0.525546	1.36623	0.566109	0.186099	0.683127	1.06524	1.40676	1.41156
LNC_001970	XLOC_032008	lincRNA	0	1.07549e-10	0.102224	0.356636	1.53681e-20	0.346272	0.246929	0.305599	0.315679	0.163398	1.20599	0.524668
LNC_001973	XLOC_032053	antisense_lncRNA	1.24572	0.332281	0.788676	0.864865	0.486883	0.812352	0.373867	11.8733	0.935598	1.14634	0.309366	0.464784
LNC_001972	XLOC_032044	lincRNA	4.05668	6.10021	6.1618	2.67028	1.83091	2.76648	4.17491	8.83401	3.58917	5.42225	6.87486	1.70573
LNC_001975	XLOC_032087	lincRNA	2.78519	2.72328	1.96132	4.08214	2.17494	4.05629	1.89882	2.85684	0.890671	5.27045	2.64456	1.46468
LNC_001974	XLOC_032064	antisense_lncRNA	0.229756	0.179799	0.180228	1.18597	0.718699	0.783264	0.100682	0.117018	0.236257	1.06268	0.751108	2.70411
LNC_001977	XLOC_032107	lincRNA	0.906553	2.12758	0.549272	2.07417	1.83349	1.83937	1.00215	1.33123	0.940244	3.67235	1.98671	3.96722
LNC_001976	XLOC_032097	lincRNA	2.378	0.464993	2.18829	0.452875	3.45821	1.39017	0.791569	2.86347	1.48508	3.09749	1.95874	2.92588
LNC_001038	XLOC_018474	antisense_lncRNA	0.710109	0.880138	0.793221	0.511996	0.668154	0.445853	1.3355	0.879112	0.923527	0.835318	0.932803	0.674338
LNC_000520	XLOC_010274	antisense_lncRNA	1.73555	1.28476	1.56411	0.717394	1.00053	1.19949	1.28477	0.955336	1.64005	1.49157	1.34182	0.577741
LNC_000002	XLOC_000077	lincRNA	1.74994	2.26393	1.10951	0.80923	1.28579	2.00771	0.928278	1.00312	1.21979	0.734377	1.46158	0.926991
LNC_000003	XLOC_000090	lincRNA	1.6609	5.46555	2.89926	1.91797	8.91309e-06	0.631733	4.15397	6.34202	1.99479	0.968374	1.41446	3.40387
LNC_000001	XLOC_000047	lincRNA	1.08466	2.54529	0.662362	0.619965	0.944104	0.632122	0.721114	1.05107	0.676493	0.941759	0	1.18642
LNC_000006	XLOC_000091	lincRNA	2.72877	2.37892	2.0448	2.6631	2.76256	2.91512	2.88252	3.38406	2.05797	3.13861	3.20769	2.79489
LNC_000007	XLOC_000100	lincRNA	1.34968	5.54158	5.00331	7.44918	11.0328	4.36028	4.5021	3.86548	1.97065	7.03364	7.42107	7.01029
LNC_000004	XLOC_000090	lincRNA	4.41856e-05	3.12396e-05	0.423625	4.09064e-05	7.41894e-08	6.29517e-05	4.54942e-05	5.73193e-05	4.53957e-05	6.48655e-05	1.35953	6.3341e-05
LNC_000005	XLOC_000090	lincRNA	5.70136	5.73408	9.55954	1.957	3.24272	5.24503	8.40593	2.56041	6.44655	7.5597	3.41877	3.39579
LNC_000008	XLOC_000132	lincRNA	2.61134	2.82001	2.51258	2.26981	1.42494	1.57284	1.74162	3.20711	2.58177	1.23382	1.34899	1.69681
LNC_000009	XLOC_000132	lincRNA	3.16887	3.29374	3.67378	1.66992	2.09042	2.29911	1.65572	1.87	3.04264	2.07647	0.661445	1.79818
LNC_001306	XLOC_022517	antisense_lncRNA	1.62588	3.48356	1.22291	0.961509	1.87833	0.552438	1.61494	1.66025	1.91455	2.79827	1.79515	0.741573
LNC_001603	XLOC_026775	antisense_lncRNA	0.410202	1.44801e-08	0.0202563	0.000131775	1.27385	8.70909e-19	0.121866	0.40019	2.25577e-10	0.0193824	9.05471e-06	4.62895e-05
LNC_001037	XLOC_018474	antisense_lncRNA	0.396496	1.51914e-05	0.000863912	0.000193194	2.81189e-05	0.642769	5.22055e-06	0.00018693	0.000225866	0.000581369	7.58459e-06	3.17262e-05
LNC_001030	XLOC_018418	lincRNA	0.406791	0.275496	0.367039	0.478724	0.444165	0.310471	0.95893	0.440206	0.610797	0.859255	0.638975	0.556755
LNC_001031	XLOC_018421	lincRNA	2.68859	1.97217	2.45129	2.99442	2.40779	1.60687	3.20494	1.81836	1.38814	2.10592	1.37705	1.99233
LNC_002310	XLOC_035378	antisense_lncRNA	2.96739e-05	0.00107248	1.21095	0	2.92859e-06	0.00159424	0.00033365	0.000118081	0.00121676	0.00161148	0.00135128	0
LNC_001307	XLOC_022563	lincRNA	0	0	0	0	0	0.267567	0	0	0	0	3.03345	0
LNC_002311	XLOC_035378	antisense_lncRNA	1.58726e-08	0.766326	0.699179	0	0.173316	3.19111e-15	0.869246	0.344806	2.16851e-25	1.88664e-17	1.23674e-15	0
LNC_001427	XLOC_024484	lincRNA	2.42957e-80	5.53998e-32	0.356401	0.222876	1.57015	0.566315	0.000120532	0.000136389	0.137673	0.261894	7.8e-10	2.14091e-13
LNC_001426	XLOC_024484	lincRNA	2.53776e-108	0.000266028	1.95558e-18	1.30558e-08	1.36039e-05	1.8814	8.13992e-11	0.402624	0.437245	0.3659	4.24711e-18	1.72829e-24
LNC_001425	XLOC_024484	lincRNA	0.219666	1.68874	1.25675	0.874128	0.845161	1.80647e-09	0.555276	0.402624	0.437245	0.3659	0.703416	0.675832
LNC_001961	XLOC_031801	antisense_lncRNA	0.831959	1.28049	1.18826	2.27581	1.72942	2.63832	1.23549	1.89922	0.898864	2.38076	2.87229	2.17483
LNC_001423	XLOC_024484	lincRNA	0.432479	1.94515e-14	0.538404	1.97552e-06	0.00054291	0.751985	2.68116e-10	7.00861e-31	3.99341e-05	4.12182e-05	0.000147012	7.77406e-05
LNC_001422	XLOC_024484	lincRNA	0.00585586	6.67586e-18	0.00562573	0.587086	0.813925	0.00106417	1.22871e-11	2.79381e-31	0.327835	1.09266	0.897142	0.512223
LNC_001421	XLOC_024481	antisense_lncRNA	8.95958	10.5034	7.77044	10.4773	14.3993	12.2383	7.77719	5.21073	8.27545	9.88701	12.2598	9.69708
LNC_001420	XLOC_024479	lincRNA	8.24671	5.89346	3.18701	8.77296	10.2822	7.5591	4.55129	6.05574	4.27047	8.48799	7.81268	5.63961
LNC_000824	XLOC_015233	antisense_lncRNA	0.471853	0.356879	0.690482	1.2486	1.24561	1.43883	0.65568	0.148872	0.460865	1.74922	0.524453	1.40208
LNC_000825	XLOC_015283	antisense_lncRNA	0.936651	0.645919	0.972272	1.79177	1.28355	1.71536	1.0912	2.38756	1.4183	1.61981	1.65028	1.219
LNC_000826	XLOC_015284	antisense_lncRNA	0.613337	0.899941	0.852927	1.56327	1.38162	1.08985	1.06425	0.974685	1.84012	0.96042	0.974901	0.839354
LNC_000827	XLOC_015359	lincRNA	1.65839	2.16275	1.2774	2.46369	3.42444	3.68945	2.63237	1.15712	1.33025	4.12953	2.13749	2.01691
LNC_000820	XLOC_015167	lincRNA	0.391201	0.306115	0.540765	0.597934	0.446668	0.446669	0.343595	1.97338	0.886808	1.47047	0.64029	0.535284
LNC_000821	XLOC_015185	antisense_lncRNA	1.09275	1.23768	0.56534	0.93439	1.80149	0.654675	0.630558	0.729782	0.887759	2.16153	0.548648	1.18057
LNC_001429	XLOC_024484	lincRNA	0.517315	4.02424e-09	1.27687e-43	0.355561	2.74604e-20	2.47326e-26	0.18426	0.329066	2.67361e-08	3.78476e-26	1.26075	0.358375
LNC_000823	XLOC_015233	antisense_lncRNA	0.878239	1.68336	0.707212	0.967331	0.739837	0.678994	0.623543	1.1965	0.808167	0.30139	0.684149	0.148739
LNC_000958	XLOC_017428	lincRNA	1.55964	1.92354	1.13567	2.20292	2.80324	2.51246	2.82707	0.600468	1.04739	3.03886	2.31126	1.39186
LNC_000959	XLOC_017439	antisense_lncRNA	0.333826	0.408206	0.43475	0.505429	0.197355	0.433516	0.182638	0.320531	0.285732	0.241224	0.265058	0.418824
LNC_000950	XLOC_017387	lincRNA	2.3499	3.06158	4.13996	4.09033	6.3757	1.75603	3.07179	5.42787	7.40678	5.10705	5.41034	3.21016
LNC_000951	XLOC_017399	lincRNA	4.33301	5.4865	6.34468	6.2613	6.44941	6.88522	7.41175	3.10509	5.10088	6.48634	6.49658	5.43974
LNC_000952	XLOC_017399	lincRNA	0.552161	0.102112	0.264783	0.565491	0.789425	0.48504	0.308932	0.223674	0.513585	0.545849	0.372093	0.285908
LNC_000953	XLOC_017402	lincRNA	1.36174	0.634282	1.21298	0.43373	0.369613	0.554194	0.640155	1.39572	1.8025	1.40607	1.59112	0.443668
LNC_000954	XLOC_017405	lincRNA	1.32072	1.24023	1.55631	1.71672	0.902103	1.50234	1.56335	1.40968	1.08694	1.22179	1.79951	1.37362
LNC_000955	XLOC_017417	lincRNA	2.90509	1.85579	1.80731	3.45613	2.27961	2.86896	1.82025	3.30835	2.37965	2.65675	4.20171	2.43395
LNC_000956	XLOC_017418	lincRNA	0.00101198	0.610908	2.04339	6.45164e-05	0.000305283	0.000699373	0.00420001	1.12007	0.000593161	0.000471951	0.00684674	0.00437398
LNC_000957	XLOC_017418	lincRNA	2.61233	1.09584	0.0158281	2.74404	1.92589	2.75698	2.32236	0.00028724	2.13069	3.55413	3.16641	2.73089
LNC_001519	XLOC_025600	lincRNA	1.67656	2.45967	2.80956	1.10052	2.4003	2.10199	1.49819	0.655565	1.29784	1.66669	2.28921	0.573432
LNC_001518	XLOC_025573	antisense_lncRNA	44.644	37.3017	34.7993	70.475	66.9752	69.1247	37.3184	29.8186	41.459	56.5388	53.8562	48.3671
LNC_001513	XLOC_025498	lincRNA	2.04598	2.45319	1.75484	3.65768	3.29215	2.53872	2.60642	2.50604	1.49497	3.05305	1.79948	2.52877
LNC_001512	XLOC_025470	lincRNA	8.63469e-09	3.07027e-08	0.68694	8.44334e-08	0.511044	0.261303	0.330984	0.142189	0.604204	0.453144	3.7401e-12	0.138663
LNC_001511	XLOC_025470	lincRNA	4.10331e-05	1.19885e-05	0.158874	2.88722e-06	0.00186917	1.45586e-06	3.01275e-06	0.661665	8.04712e-19	3.69736e-09	1.40698e-08	0.363282
LNC_001510	XLOC_025470	lincRNA	1.03621	0.816477	3.79442e-06	0.610743	0.0623992	7.5648e-05	0.333142	0.0335543	0.00318247	0.368164	0.0138757	0.277947
LNC_001517	XLOC_025565	antisense_lncRNA	0.71239	0.557358	1.14125	0.951538	0.614667	2.05298	0.471288	0.88161	2.35857	1.44252	0.584525	0.779549
LNC_001516	XLOC_025563	lincRNA	0.321107	0	0	1.99061	2.08237	1.85573	0	0	0	2.09023	1.09861	2.1959
LNC_001515	XLOC_025533	antisense_lncRNA	1.15478	1.75718	1.63444	0.981261	1.51975	1.15376	2.20173	1.90784	1.18721	2.10179	1.63102	1.22919
LNC_001514	XLOC_025531	antisense_lncRNA	19.8361	3.30587	19.7667	1.28817	1.30931	14.1396	1.74934	3.26857	23.9124	26.0966	2.78363	13.8682
LNC_002088	XLOC_033646	antisense_lncRNA	0.258123	0.534176	0.768156	0.0017126	0.514247	0.422952	0.107099	0.339625	0.18082	0.602733	0.98344	0.000355432
LNC_002089	XLOC_033646	antisense_lncRNA	0.225214	0.438411	0.000580881	1.2012	0.409428	0.350221	0.0863261	0.285968	0.154226	0.496691	0.000681015	0.000292794
LNC_002084	XLOC_033504	lincRNA	3.86671	0.645704	2.52296	2.16154	1.07884	2.02384	1.76209	0.710223	2.0428	1.77269	3.21793	2.45165
LNC_002085	XLOC_033505	lincRNA	1.56231	1.62991	2.48201	0.795566	1.49104	1.64146	2.97821	1.56417	1.82746	2.10846	2.13315	1.13996
LNC_002086	XLOC_033510	antisense_lncRNA	3.02792	1.66548	2.29725	1.80383	1.91551	1.09836	2.72104	2.07948	1.96376	3.01185	2.07432	2.58791
LNC_002087	XLOC_033542	lincRNA	1.82374	1.38747	0.665392	1.22624	1.25168	1.05877	0.815151	0.939981	0.97373	1.17174	0.736706	0.831858
LNC_002080	XLOC_033463	lincRNA	0.589478	0.432443	0.0726827	0.844756	0.735765	1.05095	0.808727	0.0930495	0.227709	1.17176	1.10531	1.81487
LNC_002081	XLOC_033490	lincRNA	0	0.145323	0.446952	1.84283	1.28307	0.642937	0.491735	0.36714	0.307606	0.214937	0.609788	2.64228
LNC_002082	XLOC_033502	lincRNA	2.52951	1.41345	1.82428	0.86124	1.30498	2.35644	0.59917	2.21139	0.936933	1.04559	1.23734	0.741266
LNC_002083	XLOC_033503	lincRNA	2.82158	2.49668	4.16301	3.20527	1.93032	2.32042	3.10939	2.16672	2.63988	3.30351	3.8573	3.30827
LNC_000774	XLOC_014430	lincRNA	0.728571	0.855172	0.646681	1.74017	1.55878	2.18193	0.799599	0.368107	1.20074	0.526633	0.993508	1.89418
LNC_000775	XLOC_014433	lincRNA	0.775756	1.02675	1.00757	1.68767	1.9611	2.04338	1.03106	0.996928	0.842989	2.04423	2.2349	2.1653
LNC_000776	XLOC_014435	lincRNA	0	0	0	0.911822	0	0	0	0	0	0	1.76148	4.36891
LNC_000777	XLOC_014441	lincRNA	0.475943	0.775935	0.727026	1.31413	1.05353	1.2783	0.869414	0.671951	0.489625	1.52879	1.22492	1.30265
LNC_000770	XLOC_014384	lincRNA	2.66557	2.06392	2.76113	2.43869	2.22778	2.8672	1.95526	0.971005	1.14681	3.37272	2.73041	2.73501
LNC_000771	XLOC_014385	lincRNA	0.895656	2.56705	0.013959	2.8582	2.4326	0.00382899	0.00234903	0.00120044	0.000476852	2.55713	2.99384	0.000734359
LNC_000772	XLOC_014385	lincRNA	1.46663	0.00296901	2.89	0.00289429	0.00427316	2.998	2.17799	1.98496	2.54204	0.00428227	0.00426258	3.54464
LNC_000773	XLOC_014387	lincRNA	0.343422	0.167916	0.865156	1.63728	1.98223	0.248499	1.89697	0.421414	0	1.24203	0.940395	0.939344
LNC_001607	XLOC_026775	antisense_lncRNA	3.05404e-16	7.19509e-12	9.96727e-23	5.68711e-15	2.52578e-06	0.644018	1.12861e-09	8.93903e-11	0.00231612	1.72373e-17	0.210979	4.78048e-07
LNC_001606	XLOC_026775	antisense_lncRNA	3.46782e-05	0.424266	0.802171	2.7216e-13	6.16533e-06	0.879818	3.55665e-09	3.81596e-05	0.126374	6.89521e-21	3.42769e-05	1.53827e-10
LNC_001605	XLOC_026775	antisense_lncRNA	1.50091e-13	2.89289e-11	7.91346e-17	1.39477e-22	0.198921	2.5483e-29	1.57773e-17	8.86673e-08	0.481151	8.09382e-29	4.04308e-16	6.81986e-10
LNC_001604	XLOC_026775	antisense_lncRNA	3.2934e-11	0.0759191	0.00985791	0.239316	1.04217e-07	1.23521e-35	1.83613e-05	3.97259e-07	0.45717	1.95224e-16	0.641412	1.83665e-11
LNC_000778	XLOC_014466	lincRNA	0.244682	0.717986	0.402943	1.24654	0.931612	1.86342	0.985205	0.513776	1.26087	1.415	1.55763	1.11598
LNC_000779	XLOC_014491	lincRNA	24.4183	48.1845	94.9654	74.2803	58.9488	53.3643	48.2759	20.6977	40.6082	82.2955	59.1389	34.2237
LNC_001601	XLOC_026743	lincRNA	0.347417	0	0	1.98062	1.02329	1.03195	0	4.87094	1.09214	0	1.43718	2.84808
LNC_001600	XLOC_026721	antisense_lncRNA	1.3339	1.73965	1.5352	0.849575	1.90287	2.21974	1.95209	1.49711	1.60311	1.39272	1.718	3.04205
LNC_000488	XLOC_009663	antisense_lncRNA	0.0799607	6.30072e-07	0.304119	0.151498	0.155036	0.276055	0.207916	0.26371	0.375803	0.505102	0.184375	0.0538306
LNC_000489	XLOC_009721	lincRNA	0.143498	0.210542	0	1.57664	1.22789	0.716131	0.0787378	0	0	1.14096	0.684846	2.45445
LNC_000486	XLOC_009636	lincRNA	297.043	448.561	301.408	489.122	624.41	490.486	272.448	175.835	249.671	378.369	344.068	587.58
LNC_000487	XLOC_009663	antisense_lncRNA	1.34423	1.7421	1.67443	2.95889	2.80297	3.19295	1.84191	1.43893	1.24007	2.87412	2.54526	1.65095
LNC_000484	XLOC_009571	lincRNA	1.38534	2.12868	1.80522	2.07465	0.286459	1.72516	1.31409	0.964113	1.6438	1.43176	0.542502	2.7062
LNC_000485	XLOC_009601	antisense_lncRNA	0.680321	0.607648	0.578042	1.15964	1.17537	1.76044	0.323696	0.529874	0.577308	0.897718	1.89242	1.09306
LNC_000482	XLOC_009457	lincRNA	2.00971	1.17907	0.203825	0.383027	0.873005	0.292113	1.11226	2.20092	0.626094	1.16317	0.826461	1.37404
LNC_000483	XLOC_009485	antisense_lncRNA	0.742017	0.580698	0.435029	1.02171	0.800316	1.05149	0.454733	0.987398	0.762227	1.15817	0.76765	1.13744
LNC_000480	XLOC_009420	lincRNA	339.013	317.019	517.227	1293.58	746.396	834.246	438.649	390.285	537.756	1124.47	909.619	828.34
LNC_000481	XLOC_009441	lincRNA	10.2309	14.9997	13.313	9.11822	6.10195	13.2421	18.1881	15.0536	9.69931	11.1115	11.4496	6.99025
LNC_001773	XLOC_029639	lincRNA	0.392816	1.34437	2.38795	0.935912	1.13696	1.14115	1.30401	0.717919	0.203901	1.42091	0.538363	0.805722
LNC_001772	XLOC_029632	lincRNA	1.52083	2.36921	0.830307	1.50729	0.962233	1.44239	2.03776	0.500488	0.927342	1.13988	1.68868	0.616653
LNC_001771	XLOC_029618	lincRNA	0.860248	0	2.74964	2.04069	1.27835	1.9389	3.38138	1.47582	1.81175	6.234	1.19026	3.52514
LNC_001770	XLOC_029616	lincRNA	0.783301	0.765395	2.89797	0.371848	1.73883	3.51207	1.31648	0	2.46893	2.83725	1.6231	1.60508
LNC_001777	XLOC_029688	antisense_lncRNA	1.34613	1.70093	1.89015	3.80802	3.78025	4.6883	1.84121	2.58486	2.13159	3.44505	2.71026	3.37776
LNC_001776	XLOC_029675	lincRNA	2.57488	2.99796	3.42259	2.80867	2.11093	3.17076	4.59048	2.74717	3.92764	3.19174	3.18327	1.84507
LNC_001775	XLOC_029672	lincRNA	0.723722	1.06088	3.42106	5.84355	2.1351	1.07708	1.61883	0.842347	1.13854	3.145	1.49782	1.48316
LNC_001774	XLOC_029662	lincRNA	3.35225	3.4307	4.05332	3.74819	4.71868	3.0312	3.07512	2.64263	3.78698	4.95642	1.96539	1.44704
LNC_001779	XLOC_029697	lincRNA	0.806816	0.789097	0.344161	1.87042	0.165218	1.15785	0.761125	0.431329	0.35713	0.833377	0.629779	2.68055
LNC_001778	XLOC_029689	lincRNA	1.28547	0.628449	2.39716	2.04107	1.24283	1.24809	1.66147	2.33742	1.11334	0.310027	0.881522	0.585871
LNC_000392	XLOC_007822	lincRNA	0.854867	0.557358	1.14125	0.67967	0.204889	1.64238	0.628384	0.176322	1.17928	0.41215	0.389684	1.5591
LNC_000393	XLOC_007827	lincRNA	0.43489	0.911558	0.611299	0.831152	0.708023	0.353838	0.408811	0.314898	0.383703	1.34712	1.10087	1.10521
LNC_000390	XLOC_007798	antisense_lncRNA	3.96513	4.29738	3.19431	6.95743	4.75756	4.60822	5.65836	4.28793	3.98257	6.19849	8.19505	6.01114
LNC_000391	XLOC_007818	lincRNA	3.14355	1.43481	2.18521	2.20103	2.4003	3.30312	1.49819	3.27782	1.73045	1.81821	2.14613	1.29022
LNC_000396	XLOC_007860	lincRNA	0.198622	0.116577	0.116698	2.16469	1.74969	1.69126	0.217506	0.354724	0.122497	1.14829	1.02784	2.82705
LNC_000397	XLOC_007866	lincRNA	0.107525	0.221886	0.295706	1.22905	0.645919	0.751073	0.455436	0.820505	0.544088	0.386487	0.823836	0.672659
LNC_000394	XLOC_007841	lincRNA	2.55923	1.72109	1.20433	2.49696	2.65562	3.18432	1.98693	1.2193	2.41346	2.85152	1.74354	2.11596
LNC_000395	XLOC_007850	antisense_lncRNA	2.42473	2.11754	2.0558	1.90236	2.10316	3.71243	1.71228	2.72345	2.14266	2.75445	0.827077	2.6067
LNC_000398	XLOC_007866	lincRNA	0.592762	6.08022e-05	0.000442953	0.000123946	0.355564	9.38821e-06	3.06996e-06	2.38676e-06	3.40263e-06	0.298258	1.67354e-05	0.000127956
LNC_000399	XLOC_007871	lincRNA	0.0750802	0.0367226	0.11023	0.0717809	0.0533245	0.106517	0.780962	0.239599	0.810217	0.162771	0.102235	0.20551
LNC_000558	XLOC_010907	lincRNA	0.672122	0.939278	1.00126	0.703862	0.545207	0.27222	0.700616	0.613849	1.34818	0.740101	0.522862	0.219023
LNC_000559	XLOC_010917	lincRNA	0.607326	0.831571	1.08954	1.04341	1.39392	1.91921	2.54105	2.26864	1.50603	0.702628	1.16175	0.664655
LNC_000554	XLOC_010859	antisense_lncRNA	1.00524	1.32537	1.5849	0.584928	0.62128	0.558563	1.19686	0.501192	1.21329	1.89515	1.07152	0.717775
LNC_000555	XLOC_010883	antisense_lncRNA	4.89453e-05	5.31222e-06	5.8162e-06	1.19827e-07	0.0937012	2.64373e-07	0.28066	1.66416	0.000393052	0.285135	0.179262	0
LNC_000556	XLOC_010883	antisense_lncRNA	1.24917	1.73642	3.56089	0.251296	0.0937012	0.280997	1.95519	0.000308802	1.69195	0.285135	0.179262	0
LNC_000557	XLOC_010887	lincRNA	30.1381	32.5496	17.5663	38.0679	40.7587	29.1433	41.0954	19.8954	21.131	39.8269	41.2362	26.2488
LNC_000550	XLOC_010744	antisense_lncRNA	4.81573e-07	8.06268e-30	0.949452	0.115011	0.0258256	0.000859677	2.64929e-05	2.08727e-31	4.01708e-06	0.277611	1.62925e-06	0.0398768
LNC_000551	XLOC_010775	antisense_lncRNA	2.81878	2.67133	2.47054	4.73861	4.40269	2.55605	2.50506	2.85246	2.93937	4.0099	3.17656	1.17552
LNC_000552	XLOC_010818	antisense_lncRNA	0	0	0	11.0052	2.55288	2.61335	0	0	0	13.2881	11.6637	14.7466
LNC_000553	XLOC_010819	lincRNA	0.247845	0.323272	0.403444	0.842669	0.507933	1.05331	0.241057	0.352584	0.226276	0.716372	0.562247	0.979967
LNC_000965	XLOC_017671	antisense_lncRNA	0	0.0493167	0.0989645	2.40942	2.2951	1.86319	0	0.0641084	0.155572	1.8947	0.0686866	1.3799
LNC_000964	XLOC_017625	lincRNA	0.871368	0.212997	0.221758	2.07518	2.8445	2.22201	0	2.90183	0.679371	0.315239	2.68935	2.68063
LNC_000967	XLOC_017746	antisense_lncRNA	1.0279	2.13452	0.653367	1.61887	2.09722	1.38442	1.63561	1.67937	0.938828	1.16875	1.34128	1.19561
LNC_001360	XLOC_023599	lincRNA	0.000190488	4.057e-06	6.11193e-06	0.172407	2.28627e-06	0.000101827	0.161529	3.40743e-05	3.62852e-06	0.162939	0.69842	0.000559776
LNC_001361	XLOC_023599	lincRNA	0.0178816	5.0937e-17	0.142585	7.62169e-09	4.05638e-14	0.103333	0.576346	0.216943	2.54816e-19	5.71625e-47	1.60192e-08	1.39883e-79
LNC_001362	XLOC_023599	lincRNA	0.508738	1.15721	0.978667	0.515214	0.830128	1.1806e-15	1.70115	1.03997	0.78838	0.47327	2.02065e-11	0.706304
LNC_000966	XLOC_017746	antisense_lncRNA	0.43045	0.000263929	1.06035	0.00206733	0.00010232	0.132161	0.521531	0.113068	1.0576	0.712718	0.554956	0.571987
LNC_001364	XLOC_023599	lincRNA	0.728241	0.505002	0.548373	0.708578	0.397572	0	1.02233	0.408776	0.520343	5.12559e-35	3.30848e-08	0.632809
LNC_001365	XLOC_023613	lincRNA	1.02014	0.166266	0.685067	0.162124	0.490589	0.737983	0.563433	0.417475	0.881082	0.245962	0.465543	2.09277
LNC_001366	XLOC_023619	antisense_lncRNA	3.22	3.68393	4.16715	4.76742	4.97616	2.90818	3.46143	3.85403	3.94022	4.54809	4.77719	3.26194
LNC_001367	XLOC_023625	lincRNA	6.46271	6.78256	4.27542	1.50342	2.72495	4.78042	3.65347	3.88428	4.24426	2.05209	2.5883	0.862365
LNC_001368	XLOC_023629	lincRNA	10.5949	2.82058	0	0	0	0	0	0	10.4304	0	0	0
LNC_000961	XLOC_017459	lincRNA	6.26859	9.32267	8.50006	13.6303	17.1345	13.3919	7.36676	10.8552	4.93877	17.1987	17.0028	13.7423
LNC_000960	XLOC_017458	lincRNA	0	0	0	0.258202	0	2.39125	0	0	0.283016	0.785604	0	0.741773
LNC_001162	XLOC_020292	lincRNA	0.5262	2.8293	0.811549	0.751197	4.60496	1.15789	0	0.629133	0	0.761692	1.80779	0.359634
LNC_001163	XLOC_020299	antisense_lncRNA	0.384093	0.751163	0.777563	0.549127	1.11115	1.11508	0.637346	1.17143	2.39182	0.833589	1.31579	0.787852
LNC_001160	XLOC_020291	lincRNA	0.386486	0.168081	0.595348	0.317857	2.25685e-05	0.000216593	0.234099	0.524414	9.08519e-05	1.03506e-06	0.157354	2.26803e-05
LNC_001161	XLOC_020291	lincRNA	2.30962	2.38979	1.59513	1.85674	1.70714	2.53709	1.65055	1.64561	2.04268	2.1158	2.27793	1.32182
LNC_001166	XLOC_020368	lincRNA	192.525	195.697	237.638	303.045	163.08	159.2	144.733	160.74	182.899	242.751	166.336	210.219
LNC_000963	XLOC_017602	lincRNA	6.06758	4.53444	3.7453	4.747	5.26193	10.0853	11.9716	9.15115	6.36167	4.65287	5.41587	5.85169
LNC_001164	XLOC_020307	lincRNA	0.126809	0.12402	0.3796	0.363066	0.364039	0.182294	0	4.41418	0.131068	0.550174	0.519908	0
LNC_001165	XLOC_020368	lincRNA	43.236	54.5484	36.8688	39.606	65.9005	63.0602	53.3967	42.2999	56.5226	43.2845	58.3988	58.9681
LNC_001168	XLOC_020385	antisense_lncRNA	1.70834	3.33992	5.58872	7.31322	9.57559	7.96133	3.16886	4.06054	2.67493	4.94647	7.83231	14.0092
LNC_000962	XLOC_017545	lincRNA	1.34157	0.801921	1.02944	1.21047	2.23288	2.44526	0.899873	0.846856	1.07491	1.72398	1.82954	2.5496
LNC_001301	XLOC_022385	antisense_lncRNA	0.143047	0.0646674	0.0166385	0.219194	0.0824406	0.13779	0.0317742	0.020357	0.128615	0.274858	0.773825	0.410216
LNC_000169	XLOC_003971	lincRNA	0.41422	0.713119	2.18863e-282	0.877063	2.01223	7.05969e-304	0.237362	0	2.61474e-111	0.375881	3.23179e-151	1.13151
LNC_000168	XLOC_003971	lincRNA	2.39587e-48	1.2154e-53	0.844746	5.28011e-71	5.96747e-77	7.05969e-304	0.237362	0	2.61474e-111	2.9002e-17	3.23179e-151	2.14417e-71
LNC_000165	XLOC_003953	lincRNA	0	1.51945	1.23203	0.738215	0	6.38842	2.17747	1.34791	1.63346	1.68968	1.07391	1.59319
LNC_000164	XLOC_003943	lincRNA	5.68058	4.71731	5.86582	4.15267	5.44332	5.97084	6.93282	3.26705	5.3929	4.88919	5.29161	5.94353
LNC_000167	XLOC_003961	lincRNA	1.6025	5.87181	2.96991	1.52126	0.593467	4.79611	1.34738	1.38487	0.421142	1.16099	1.10727	3.28363
LNC_000166	XLOC_003955	lincRNA	3.0286	1.85126	2.51802	1.92696	4.16578	1.81391	2.36279	5.17805	1.5651	3.28497	1.03473	2.0715
LNC_000161	XLOC_003877	lincRNA	1.98377	1.51328	2.02298	2.51879	2.37466	2.15291	2.15545	1.82284	1.84164	2.03053	2.2005	2.6992
LNC_000160	XLOC_003847	antisense_lncRNA	168.743	321.271	322.542	66.5522	71.8113	64.467	282.64	228.672	215.189	42.9722	54.9541	37.587
LNC_000163	XLOC_003941	lincRNA	10.4078	0.0120824	23.2946	0.00868603	0.0437465	0.003786	0.00964997	0.155242	12.4057	14.1464	0.000504784	12.8152
LNC_000162	XLOC_003941	lincRNA	7.82117	10.8438	0.00103743	10.5404	18.649	20.0099	18.4369	9.60739	0.00121039	0.00205873	11.1081	10.9583
LNC_001948	XLOC_031556	antisense_lncRNA	1.28277e-23	7.85687e-08	5.99531e-43	1.06865e-16	6.52326e-11	0.487403	1.86637e-16	1.50477e-41	7.82953e-25	0.0869699	0.219255	4.15823e-60
LNC_001949	XLOC_031556	antisense_lncRNA	0.000565846	0.434771	1.33289	1.0507e-06	0.768952	0.307551	1.28888	1.03343	0.849194	0.000362109	0.341378	0.000644155
LNC_001944	XLOC_031553	antisense_lncRNA	9.7456e-13	6.48592e-07	4.18969e-16	2.28709e-06	8.60297e-11	7.1489e-07	0.449509	1.13207e-05	1.00958e-12	9.32373e-11	0.144317	0.0410504
LNC_001945	XLOC_031553	antisense_lncRNA	9.48628e-43	0.0037925	0.157719	3.02243e-05	0.00109493	8.33115e-05	5.07502e-13	1.46966e-06	3.47305e-28	0.636157	0.0491868	0.110635
LNC_001946	XLOC_031553	antisense_lncRNA	0.520635	0.417758	0.736628	0.5193	0.756143	0.728486	0.309462	0.408701	0.540531	0.61226	0.586114	0.486934
LNC_001947	XLOC_031556	antisense_lncRNA	1.28277e-23	7.85687e-08	5.99531e-43	1.06865e-16	0.745286	0.243701	1.86637e-16	1.50477e-41	2.28042e-07	0.0869699	0.219255	4.15823e-60
LNC_001940	XLOC_031544	lincRNA	1.35613	0.0829031	0	0.323832	0.242124	0	0	0.213365	0.436857	0.490168	0	0
LNC_001941	XLOC_031548	lincRNA	1.81114	2.87758	0.230898	0.862505	2.63034	1.98186	1.75708	2.46143	1.41283	2.62105	0.931962	3.09524
LNC_001942	XLOC_031553	antisense_lncRNA	0.00057916	0.0809347	0.000229784	0.714551	6.28258e-11	0.653824	7.59181e-06	0.187602	2.49723e-05	9.05036e-05	0.00367182	0.108798
LNC_001943	XLOC_031553	antisense_lncRNA	0.488077	0.435422	0.673351	0.465128	1.41062	0.75421	0.512581	0.567116	0.902089	0.763929	0.664977	0.651728
LNC_000011	XLOC_000221	lincRNA	1.50866	2.76111	1.33692	1.02339	1.4536	1.24482	1.4931	1.60982	1.1512	0.562746	0.72928	0.732613
LNC_000010	XLOC_000220	lincRNA	0	0	0	2.84023	0	0.398542	0	0	0	0.392802	0.746025	1.48355
LNC_000013	XLOC_000294	lincRNA	0.613067	0.119918	0.488942	0.117028	0	0.176153	1.62017	0.305241	0.253396	0.531957	0.335081	0.335467
LNC_000012	XLOC_000283	lincRNA	0.714731	0.998653	0.506684	0.779942	1.89975	0.438729	0.224554	0	0.421473	0.885831	0.4182	0.838156
LNC_000015	XLOC_000312	lincRNA	2.05529	0.94594	2.28915	1.61554	2.42783	1.56282	1.86356	3.46294	2.873	2.27289	1.81705	1.81929
LNC_000014	XLOC_000307	antisense_lncRNA	1.54966	2.08441	1.64132	1.94475	2.01657	1.41878	2.75625	2.72424	1.99016	1.44644	2.15364	1.76744
LNC_000017	XLOC_000335	antisense_lncRNA	2.16868	2.06552	1.96327	0.272707	1.46253	0.405995	2.25246	3.18674	1.52689	0.494972	1.39992	0.780987
LNC_000016	XLOC_000319	lincRNA	0.942566	3.22543	2.88986	0.897569	0.342596	0.688553	1.30712	2.55528	0.245233	1.70518	2.26426	1.2886
LNC_000019	XLOC_000345	lincRNA	0.390071	0.169587	0.509687	0.704342	0.616064	0.369245	0.28484	0.662746	0.311921	0.375862	0.413215	1.00836
LNC_000018	XLOC_000339	antisense_lncRNA	2.15257	2.31984	1.85649	0.488344	0.259092	0.41402	1.67766	1.67713	1.46227	0.369113	0.347744	0.199731
LNC_001388	XLOC_024033	lincRNA	2.31168e-130	1.6331	6.36065	2.03441	0.721592	4.45066	0.182234	0.28826	2.14703	28.0626	1.48324	8.744
LNC_001389	XLOC_024033	antisense_lncRNA	0.571645	2.81283	1.90806	1.36358	1.56794	0.948676	2.10873	1.08713	1.88834	1.84736	0.693024	2.09226
LNC_001382	XLOC_023889	antisense_lncRNA	0.869594	0.666398	0.718807	0.62391	0.759048	0.644823	0.562214	0.541437	0.66901	0.523567	0.413927	0.614999
LNC_001383	XLOC_023900	lincRNA	0	37.8523	35.1353	4.29584	14.616	7.71591	20.9924	11.0003	10.0605	32.5701	19.3042	11.9569
LNC_001380	XLOC_023840	antisense_lncRNA	0.842541	1.11849	0.76948	1.5528	1.28568	1.62763	1.18787	0.763033	1.42462	1.21792	1.88654	1.56474
LNC_001381	XLOC_023883	lincRNA	760.521	748.7	922.649	2386.38	2034.55	1934.1	1213.63	1187.14	1027.41	2177.65	1827.75	1731.22
LNC_001386	XLOC_024033	antisense_lncRNA	3.59418	2.41798	3.73864e-05	0.957046	3.94168	1.30935	4.90909e-05	0.000110646	0.876565	4.40345	1.74332e-05	3.58148
LNC_001387	XLOC_024033	antisense_lncRNA	0.735566	2.25865e-69	4.31992e-09	0.00086891	8.46937e-61	2.62754e-18	7.47582e-10	1.77352	8.77541e-24	4.51676e-15	0.954648	2.29326e-24
LNC_001384	XLOC_023935	antisense_lncRNA	0.139824	0.205153	0	0.200391	0.0996836	0.0996584	0	2.73991	0.215999	0.202134	0	0.0956654
LNC_001385	XLOC_024033	antisense_lncRNA	0.438635	0.326609	0.762326	0.468176	0.404436	0.347114	0.347181	0.361017	0.727537	0.113091	0.263031	0.609279
LNC_000833	XLOC_015441	lincRNA	8.90576	11.224	11.8342	13.9567	20.3386	14.0888	14.674	8.19496	11.5066	14.3176	16.5463	17.5903
LNC_000832	XLOC_015415	lincRNA	0.562208	4.80242e-26	2.75291e-15	5.32264e-31	2.62195e-57	2.6478e-10	7.26095e-30	1.12645e-07	4.78519e-42	3.671e-32	3.55039e-09	2.32038e-91
LNC_000831	XLOC_015402	lincRNA	2.51439	3.68838	3.47276	5.09619	3.84843	3.404	4.5095	2.71113	4.7195	4.09174	5.37586	4.94359
LNC_000830	XLOC_015377	lincRNA	0	0.0855257	7.22549e-07	0.527826	0.144813	2.67172e-05	3.92684e-53	0	7.95924e-08	0.236421	0.957882	0.258242
LNC_000837	XLOC_015492	lincRNA	0	0	0	0	0.0692189	0.691565	0	0	0	0.0703433	0.397789	2.26444
LNC_000836	XLOC_015482	antisense_lncRNA	1.03081	1.16763	1.39254	1.3837	1.58907	2.09782	1.58202	0.952024	1.28086	1.54189	1.3287	1.3119
LNC_000835	XLOC_015454	lincRNA	0.74407	1.93986	1.01668	2.83347	1.44448	1.0891	1.6523	1.48898	0.258318	2.87189	0.340632	1.35622
LNC_000834	XLOC_015453	lincRNA	1.5343	1.15457	1.54334	1.76074	2.37674	1.8715	1.65255	1.02876	1.45429	2.35376	1.79892	2.35846
LNC_000839	XLOC_015524	lincRNA	5.22509	5.73696	6.75473	5.5035	5.99411	6.59609	5.3764	3.59015	5.7594	5.00942	4.7221	6.05602
LNC_000838	XLOC_015518	lincRNA	0.850115	0.498798	0.685067	0.648497	0.245294	0	0.939055	2.08737	1.0573	0.983847	0.931087	0.23253
LNC_000949	XLOC_017384	lincRNA	0	0	0	2.69998	0.751795	0.75601	0.573013	0	0.806229	0.74654	0.354304	0.352503
LNC_000948	XLOC_017383	antisense_lncRNA	0.26942	0	0.269299	0.771256	1.93541	0.775522	0.148454	0.167086	0.139305	0.779316	0.368321	0.368539
LNC_000947	XLOC_017382	antisense_lncRNA	0.5841	0.930399	0.766268	1.27745	0.327647	1.54937	1.02571	0.579512	0.578061	1.23374	0.970105	1.15014
LNC_000946	XLOC_017382	antisense_lncRNA	5.8526e-09	6.91962e-10	0.243223	1.40966	2.20407	1.6543	1.66151	0.177867	0.491353	0.835143	0.410495	0.548719
LNC_000945	XLOC_017367	antisense_lncRNA	11.4245	14.7234	13.7161	10.6927	11.5666	11.7866	15.2537	8.47188	14.2366	8.81622	9.79119	11.9355
LNC_000944	XLOC_017366	lincRNA	0.685466	0.782149	1.36422	1.09058	0.327486	0.327851	0.377185	0.142552	0.353962	0.330412	0.624206	0
LNC_000943	XLOC_017359	lincRNA	0.312462	0.713086	0.517085	1.29279	1.04373	1.34301	0.801826	0.52139	0.537487	0.753021	0.42663	1.85244
LNC_000942	XLOC_017347	lincRNA	0.654994	0.256275	0.838433	0.751037	0.280031	0.279923	0.790347	0.248743	0.0674362	0.56811	0.267872	0.268888
LNC_000941	XLOC_017346	antisense_lncRNA	4.68361	5.44309	5.84111	3.48256	3.69714	2.72702	5.91809	4.95293	6.04878	2.48788	3.48894	2.301
LNC_000940	XLOC_017343	lincRNA	2.43048	0.39609	0	3.47404	0.293327	0.294462	0.224212	0	0.210348	0.879197	0	0.27695
LNC_001568	XLOC_026052	lincRNA	2.21492	3.85178	3.28416	0.28228	0.140023	0.0699494	2.26523	1.75309	1.61996	0.0711443	0.0670544	0
LNC_001569	XLOC_026075	lincRNA	0.6124	0.598807	0.621528	0.583542	1.18276	2.67164	0.677999	0.74451	0.848095	1.47687	1.11943	1.39563
LNC_001566	XLOC_026039	lincRNA	3.7928	2.47201	1.03758	3.36977	5.15706	1.85184	1.96585	1.81911	1.84399	3.65989	1.042	3.45648
LNC_001567	XLOC_026040	lincRNA	0	0.710347	0.436623	0.554362	1.25384	0.628225	1.76225	0.718527	0.601305	0.210118	0.198683	0.198704
LNC_001564	XLOC_025974	antisense_lncRNA	0.0631094	0	0	0.482445	0.0899126	0.539227	0	0.879404	0.194897	0.273686	0	0.17272
LNC_001565	XLOC_026025	antisense_lncRNA	0.2378	0	0	4.30232	1.38329	0	0	0	0	0.344166	0	0
LNC_001562	XLOC_025882	lincRNA	0.521777	1.86747	0.637299	1.3317e-28	2.8248e-20	4.57013e-14	1.0523	2.76461	0.832815	2.67107e-15	0.205137	3.06123e-16
LNC_001563	XLOC_025918	lincRNA	0	0	0	0	0	0	0	1.97956	0	0	0.167144	0
LNC_001560	XLOC_025882	lincRNA	2.40947	2.27167	2.46786	4.85859	5.52117	4.53286	2.89936	3.21382	3.69025	3.92531	4.04682	5.8443
LNC_001561	XLOC_025882	lincRNA	1.44096	3.75655e-11	0.000573084	0.382192	1.0493	1.13516	2.2708	0.550666	0.379569	0.000447149	1.73977	1.4403
LNC_002093	XLOC_033712	lincRNA	0.905572	2.21352	3.23258	1.29376	1.64396	2.64248	4.26719	3.28191	2.35472	2.29342	1.55327	0.619047
LNC_002092	XLOC_033646	antisense_lncRNA	0.66768	0.000308597	0.355889	3.76594e-08	9.44172e-05	0.000341551	0.667398	0.000515582	0.000446379	0.00040587	1.3308e-06	2.36115e-07
LNC_002091	XLOC_033646	antisense_lncRNA	0.217923	0.284868	0.662564	0.168925	0.265207	0.207938	0.78019	0.0675689	0.328094	0.304644	0.393408	0.157407
LNC_002090	XLOC_033646	antisense_lncRNA	3.16439e-07	0.226296	3.49751e-09	1.01357e-12	0.00107866	0.000217702	0.334758	0.571901	0.970397	8.90642e-05	6.79278e-11	0.538102
LNC_002097	XLOC_033765	antisense_lncRNA	1.21499	1.00554	0.925843	1.9636	1.20265	1.33691	1.02713	0.821337	0.57837	1.21618	2.55107	1.4066
LNC_002096	XLOC_033746	antisense_lncRNA	2.29324	2.54232	2.40109	1.89963	1.95754	2.53544	2.51314	3.17473	2.41129	1.98884	2.2912	2.92909
LNC_002095	XLOC_033737	antisense_lncRNA	0.268089	0.590023	0.33008	0.960594	1.43296	1.24148	0.367639	0.0848038	0.207032	0.7751	1.91882	2.2011
LNC_002094	XLOC_033732	lincRNA	2.07444	1.59399	1.93108	2.26164	1.49256	0.854747	1.63439	1.09841	0.766797	1.71458	0.810715	0.608018
LNC_002099	XLOC_033774	antisense_lncRNA	1.29291	1.18321	0.854205	4.30783	3.66596	3.45297	2.05267	1.49818	1.32739	4.24918	3.85919	3.31095
LNC_002098	XLOC_033766	antisense_lncRNA	0	0.0501449	0	0.0489968	0.0729338	0.145748	0	3.06293	0.105462	0.370487	0	0
LNC_000819	XLOC_015132	lincRNA	0.676442	1.06888	0.715231	1.19359	0.814413	0.813763	1.36867	0.925872	0.909958	1.35383	1.5597	2.13625
LNC_000769	XLOC_014382	lincRNA	0	0.173068	0.535648	0.168736	0	0.512656	0.782353	0.650535	0	0.512081	0.727102	2.17834
LNC_000768	XLOC_014352	lincRNA	1.81206	2.54329	2.23716	1.35577	2.29469	1.90066	1.94116	1.5077	1.45766	1.87886	2.3067	2.26432
LNC_000818	XLOC_015123	lincRNA	1.99884	2.39966	3.0732	1.30275	2.32519	2.32287	2.04041	2.08268	1.49479	1.64153	2.47514	2.48683
LNC_000763	XLOC_014215	lincRNA	0.966722	0.910649	0.45541	1.2666	0.864431	1.16801	0.823167	0.777379	0.588704	1.29369	1.60878	0.245013
LNC_000762	XLOC_014208	lincRNA	0.36656	1.07441e-05	0.000579909	0.00075325	0.760046	4.35871e-06	6.88352e-05	5.51892e-05	0.000378378	0.144338	0.328909	0.418703
LNC_000761	XLOC_014208	lincRNA	0.382272	0.848385	0.633263	0.956393	0.274735	0.68406	1.36759	0.899717	1.12943	1.09728	0.5164	0.325152
LNC_000760	XLOC_014181	lincRNA	1.1253	0.986917	1.48161	1.52099	1.04742	1.70689	2.08201	1.63395	1.79475	1.96291	1.58522	2.01804
LNC_000767	XLOC_014315	lincRNA	0.200689	0.29447	0	0.719334	0.0713732	0.0713121	0.109961	0.191409	0.309635	0.217562	0.273415	0.411969
LNC_000766	XLOC_014276	lincRNA	2.41549	0.310275	0.393603	9.87791e-07	4.85942e-05	0.379552	0.677506	0.349139	1.03957e-05	0.376261	0.778017	3.90927e-05
LNC_000765	XLOC_014276	lincRNA	15.7738	14.5187	11.6461	12.5136	12.5387	14.2644	12.669	12.9996	11.9004	19.4256	18.3366	16.4574
LNC_000764	XLOC_014276	lincRNA	2.15626e-05	1.50746e-05	3.35582e-05	2.97223e-05	2.89355	0.714968	0.335903	1.57584e-05	1.1009e-05	0.382755	0.392456	0.421988
LNC_000811	XLOC_014951	lincRNA	0	0.113738	0	0.111009	0.500157	0.333831	0	0	0.480474	1.1772	1.42977	0.477276
LNC_000810	XLOC_014945	lincRNA	0	0.201984	0	0	0	0	0	2.76054	0	0	0	0
LNC_000805	XLOC_014801	lincRNA	0.484222	0.485706	0.555273	0.396832	0.496069	0.441429	0.605804	0.397691	0.675267	0.649845	0.656645	0.377954
LNC_001669	XLOC_027569	lincRNA	2.90332	1.54879	2.90028	2.89648	1.51633	3.41744	2.90813	3.60399	2.18314	4.58067	1.26275	0.722091
LNC_000499	XLOC_009895	lincRNA	0.577918	0.521837	0.305032	1.0199	0.442387	0.441931	0.438274	7.41846	0.457088	0.706798	0.302754	0.547554
LNC_000498	XLOC_009883	antisense_lncRNA	0.0795599	0.311278	0.31431	0.684004	1.58995	0.795011	0.17471	0.601762	0.327942	1.84035	0.542604	1.63292
LNC_001668	XLOC_027540	antisense_lncRNA	1.15282	0.56383	0.453289	0.936463	0.902762	0.574124	0.252786	1.53589	0.652475	0.749884	0.471317	0.631034
LNC_000495	XLOC_009813	lincRNA	0.23411	1.19084	0.872468	0.850369	0.332906	0.465622	0.564276	0.298011	0.529645	0.812117	0.701588	0.448543
LNC_000494	XLOC_009764	lincRNA	1.21777e-06	0.184795	0.563886	1.42838e-06	3.08845e-08	6.12388e-08	8.91984e-07	0.305191	0.432693	0.319201	0.210856	0.000251953
LNC_000497	XLOC_009847	antisense_lncRNA	1.30296	1.83881	1.45841	7.45617	7.2076	6.22772	1.79889	0.98636	1.64476	5.77234	5.75512	7.22124
LNC_000496	XLOC_009841	lincRNA	4.20976	5.4461	4.74937	0.454136	0.387164	0.0967606	6.25752	3.09208	3.70564	0.687092	1.20343	1.02204
LNC_000491	XLOC_009737	antisense_lncRNA	1.15091	1.38563	1.21488	2.24268	1.00683	0.942929	1.01826	1.01504	1.22886	1.79145	0.844089	1.02986
LNC_000490	XLOC_009735	lincRNA	0.718871	1.33373	0.508126	1.04304	1.75797	2.00082	1.22033	0.921161	0.356383	1.28966	0.877154	0.882132
LNC_000493	XLOC_009764	lincRNA	1.01985	0.836404	0.946271	0.805352	0.756423	1.00752	0.777149	0.3123	0.13485	0.757837	0.16766	0.91009
LNC_000492	XLOC_009752	lincRNA	1.93621	0.541022	0.691735	0.791757	0.397567	0.597464	0.304895	0	0.286101	0.200027	0.378194	0
LNC_001706	XLOC_028445	lincRNA	0	0	0	0.871813	2.50752	1.29968	0	0	0	0.847882	0.088841	0.891793
LNC_001707	XLOC_028485	lincRNA	0	0	0.442539	1.58119	1.85414	0	0	0.477995	1.31475	1.20719	2.30386	2.84472
LNC_001704	XLOC_028383	lincRNA	9.7687	10.8074	8.95912	13.0675	12.1959	10.9439	12.0475	7.67118	12.903	12.6608	11.6647	10.3251
LNC_001705	XLOC_028414	lincRNA	0	0	0.40116	0	0	0	0	4.33851	0	0.286351	0	0
LNC_001702	XLOC_028318	lincRNA	1.21123	1.56559	1.47893	1.3223	1.34767	0.738094	1.44063	1.61557	1.63739	0.380381	0.657834	1.04541
LNC_001703	XLOC_028318	lincRNA	0.480271	0.695069	0.903237	0.805843	0.870362	0.836275	0.709236	1.32516	0.591137	0.933835	1.41963	1.51755
LNC_001700	XLOC_028273	antisense_lncRNA	0.528925	0.222777	0.779432	1.21602	2.02594	2.34763	0.661778	0.899234	0.495	1.97256	2.41523	1.04601
LNC_001701	XLOC_028273	antisense_lncRNA	2.75368	2.6398	3.42015	2.49587	4.2056	4.24218	5.35948	4.20903	3.77244	7.44686	5.94939	5.89644
LNC_001708	XLOC_028490	lincRNA	0.14287	0	0.286123	1.22677	1.23278	1.02938	0.787664	0.176787	1.03474	3.09964	2.73534	2.5405
LNC_001709	XLOC_028495	lincRNA	1.81465	2.34935	3.19742	0.510107	0.0759533	0.910749	2.16448	2.44106	1.75706	0.694326	0.654503	0.0730391
LNC_000381	XLOC_007500	lincRNA	1.27992	2.91784	1.36272	4.04852	4.43634	4.4853	0.958084	1.46514	0.449178	6.80164	0	6.99322
LNC_000380	XLOC_007458	lincRNA	3.78798	4.39099	2.36014	17.0716	22.9257	18.8286	4.30889	1.58143	0.00129554	9.98145	12.9439	19.6853
LNC_000383	XLOC_007516	antisense_lncRNA	0.976348	1.28444	0.658506	4.34567	4.39775	4.43951	1.6584	1.1617	0.934008	3.98995	4.67534	2.67252
LNC_000382	XLOC_007513	lincRNA	15.8346	15.8389	11.3031	22.1794	23.9106	17.3675	10.6935	10.1398	11.66	15.1227	16.8044	12.7455
LNC_000385	XLOC_007615	lincRNA	213.48	374.35	300.864	216.944	920.394	483.526	153.84	136.573	252.641	190.28	290.778	94.0878
LNC_000384	XLOC_007550	lincRNA	18.1453	65.8398	34.2558	111.887	137.191	77.9895	22.6074	10.0586	43.6814	74.6202	27.6431	93.3661
LNC_000387	XLOC_007700	lincRNA	1.6496	2.06166	3.26699	1.4879	1.31004	1.44164	4.43102	2.07209	2.26827	2.65009	1.5008	2.13162
LNC_000386	XLOC_007620	antisense_lncRNA	2.98991	3.5934	3.17113	2.94072	3.43448	3.10652	3.02245	2.00463	2.89562	2.83955	2.44188	2.57224
LNC_000389	XLOC_007794	lincRNA	34.9867	20.9122	44.0846	35.7029	56.954	56.1951	60.0401	23.7406	43.6489	51.9752	56.6572	67.2263
LNC_000388	XLOC_007723	antisense_lncRNA	2.01446	4.35123	2.73826	1.12243	1.67826	1.43876	1.10624	0.951057	1.12474	1.33487	0.687059	0.114846
LNC_001666	XLOC_027522	lincRNA	1.25965	0.867097	1.32682	1.60544	1.79119	0.927871	1.53338	0.593909	1.05547	1.41609	1.20747	1.53233
LNC_000543	XLOC_010586	lincRNA	0.791816	1.42363	1.90155	3.13149	6.95589	7.37343	0.842988	2.62196e-05	0.435992	7.83926	5.92683	2.64937
LNC_000542	XLOC_010586	lincRNA	0.726615	1.42574	0.513059	5.00875	11.4603	1.69298	3.38139	0.689875	0.410361	8.7231	11.1009	3.42974
LNC_000541	XLOC_010564	lincRNA	0.847858	0.452353	0.913026	0.736331	0.659959	1.53985	0.507696	6.51485	1.19123	1.44861	0.525624	1.05467
LNC_000540	XLOC_010563	lincRNA	0	0	0	0	0	0	0	26.4554	0	0	0	0
LNC_000547	XLOC_010744	lincRNA	0.371435	0.409897	0.329959	0.544915	0.223884	0.723053	0.543797	0.526041	0.540154	0.566203	0.562152	0.559335
LNC_000546	XLOC_010659	lincRNA	62.1433	46.5331	44.8756	41.525	24.6887	36.4723	37.9163	38.558	51.0037	34.4509	38.8858	39.7608
LNC_000545	XLOC_010656	lincRNA	4.56313	3.0058	0.830208	0.266804	0	0	1.53513	0.350773	2.88141	0.134646	0.381282	0
LNC_000544	XLOC_010586	lincRNA	3.871	5.6618	5.18776	5.46502	5.43243	7.32071	7.32135	4.57629	4.39269	7.32609	6.82096	3.67672
LNC_001012	XLOC_018303	lincRNA	5.69097	3.90326	6.4349	4.90685	10.9042	9.32842	10.2544	4.96582	3.67062	6.28861	5.88574	4.47582
LNC_001013	XLOC_018303	lincRNA	0.000293868	3.90326	0.0063352	4.90685	0.00312159	1.57467	1.29879	0.00289015	3.67062	6.28861	5.88574	4.47582
LNC_000549	XLOC_010744	antisense_lncRNA	0.972415	0.444372	5.54516e-13	4.02079e-07	5.91951e-06	1.28511	0.183998	0.226383	0.444822	0.0633729	0.496551	0.000104355
LNC_001011	XLOC_018294	lincRNA	44.9784	27.7894	55.3675	86.2625	87.9334	41.2682	48.897	56.4557	26.9473	8.65008	25.6394	70.9789
LNC_001016	XLOC_018343	lincRNA	3.40297	12.1813	7.16386	6.97118	14.7505	13.608	9.70693	10.3069	9.37256	11.3722	15.4837	26.6319
LNC_001017	XLOC_018345	lincRNA	3.11424	2.41571	3.41448	4.81874	3.84478	5.84935	4.607	2.55106	3.10401	4.96906	3.66611	2.49758
LNC_001014	XLOC_018312	lincRNA	1.65493	0.89905	0.557372	2.62933	2.6572	2.13274	2.43966	1.7988	1.71671	1.86223	1.51131	2.0117
LNC_001015	XLOC_018334	lincRNA	0.697428	1.81836	2.84905	1.32835	1.0136	1.01848	2.57859	0	2.41891	2.01869	4.14803	2.2248
LNC_001377	XLOC_023805	antisense_lncRNA	0.593717	0.774067	1.0029	2.26325	1.14584	0.287526	1.31409	1.44617	1.23285	1.71811	0.542502	1.08248
LNC_001376	XLOC_023802	lincRNA	1.61204	0.907909	1.77337	2.00778	1.52858	3.05443	2.19459	1.18077	1.95941	3.24798	2.46229	1.87185
LNC_001375	XLOC_023798	antisense_lncRNA	1.25334	1.70767	1.71131	1.5404	1.46364	1.65286	1.76523	1.59642	2.20921	1.55275	1.28036	1.16392
LNC_001374	XLOC_023763	lincRNA	1.90561	0.894388	0.912749	1.42162	1.90769	1.88638	1.32448	1.08622	1.74784	2.26626	1.4889	2.15103
LNC_001373	XLOC_023763	lincRNA	0.572296	0.935742	1.02548	1.6812	0.809638	1.57036	1.15342	0.650286	0.757599	1.12056	1.21263	1.05831
LNC_001372	XLOC_023737	lincRNA	1.57187	1.11038	1.38228	1.75153	1.87151	0.873617	1.72677	2.19662	1.17043	1.76759	0.834061	1.07535
LNC_001371	XLOC_023718	lincRNA	2.277	2.65935	2.76599	3.51075	4.1516	3.91439	2.43992	3.27655	1.98019	4.2308	3.85761	4.325
LNC_001370	XLOC_023696	lincRNA	6.19713	6.26151	6.08311	4.92067	5.68682	8.11357	5.26091	5.01917	7.51059	6.87484	4.2484	8.47365
LNC_001379	XLOC_023823	lincRNA	0.410011	4.80733	2.17527	5.44835	1.82395	3.68618	3.67929	4.2418	3.44998	5.34729	7.36873	3.36046
LNC_001378	XLOC_023807	lincRNA	2.01126	0.983476	1.43878	2.0559	0.619859	0.621119	1.10889	1.59953	0.594584	0.415576	1.17882	1.17903
LNC_001171	XLOC_020440	lincRNA	1.08672e-09	1.83731e-13	4.03332e-08	3.35093e-08	0.324185	1.44806e-07	2.61611e-07	5.86962e-08	1.05086	3.81256e-06	1.41523e-06	1.88608e-07
LNC_001170	XLOC_020440	lincRNA	6.74807e-06	1.79972e-05	1.54834	3.36965	5.60081e-05	0	1.03143	2.80592e-11	1.02933	1.01399	0.538559	3.6366
LNC_001173	XLOC_020440	lincRNA	5.27237	5.50875	5.0989	1.60615	3.92564	1.76153	2.15859	1.67881	2.09941	2.30008	3.32873	1.72563
LNC_001172	XLOC_020440	lincRNA	3.49212e-07	0.36725	1.90748e-06	4.57346e-06	1.03112e-13	5.80048e-08	0.99061	1.3897e-05	7.52909e-07	6.48909e-11	1.99272e-08	6.64739e-08
LNC_001175	XLOC_020470	lincRNA	5.0032	2.71454	1.21351	1.05369	0.836568	2.54802	1.25764	11.112	2.35853	1.61357	0	5.31568
LNC_001174	XLOC_020457	lincRNA	6.33721	7.9533	13.5511	4.29552	2.80316	1.43777	3.12454	5.65814	9.77731	1.321	7.66631	7.43815
LNC_001177	XLOC_020476	antisense_lncRNA	2.16904	2.34883	1.80261	5.87186	5.34327	4.97853	3.01047	2.51356	2.71703	5.10832	3.13437	4.50654
LNC_001176	XLOC_020476	antisense_lncRNA	0.926303	1.01821	0.500788	1.48483	2.96502	2.28581	0.779672	0.9138	0.896124	1.98508	1.48827	2.40597
LNC_001179	XLOC_020531	antisense_lncRNA	0.0655822	0.320748	0.387465	1.6293	2.33656	2.52252	0.287764	0.166034	0.202565	1.89609	1.51987	2.33331
LNC_001178	XLOC_020485	antisense_lncRNA	0.791523	0.985459	0.809666	1.47913	0.919741	1.83711	0.669615	1.0568	0.554595	1.19598	1.37166	1.23101
LNC_000150	XLOC_003461	antisense_lncRNA	1.22159	1.47055	2.42054	1.43582	2.68724	1.20985	1.85894	0.825675	1.93844	0.951064	1.026	1.28567
LNC_000151	XLOC_003474	antisense_lncRNA	0.513509	0.753324	0.768855	1.96024	1.10583	0.922961	0.565662	0.478579	0.265405	0.742648	1.05275	0.702452
LNC_000152	XLOC_003633	lincRNA	0.267849	0.877764	1.19408e-06	1.63691e-05	3.0408e-13	0.0603367	0.714035	6.67448e-05	5.25043e-05	0.0794577	0.658419	0.169273
LNC_000153	XLOC_003633	lincRNA	0.524487	1.23269	1.62824	0.37448	0.236668	0.332062	1.24637	1.13805	0.792889	0.636918	8.18669e-05	0.140759
LNC_000154	XLOC_003633	lincRNA	0.301157	0.283088	0.723475	0.464594	0.663402	0.480609	0.412196	0.898928	0.378123	0.346016	0.000102127	0.00219877
LNC_000155	XLOC_003687	antisense_lncRNA	4.3228	6.76022	4.0596	4.79295	9.52101	9.52849	4.03478	2.40831	5.00331	7.63277	11.4185	4.70792
LNC_000156	XLOC_003687	antisense_lncRNA	4.35458	4.2354	4.25332	15.6254	8.81477	11.5025	9.11236	6.9671	4.48417	13.5201	6.7213	8.61366
LNC_000157	XLOC_003712	lincRNA	0.695419	0.62731	0.685318	0.794827	0.882261	1.16112	0.483628	0.709309	0.78755	0.861335	0.859854	0.766462
LNC_000158	XLOC_003795	antisense_lncRNA	1.56717	2.22269	2.16638	3.14389	1.56572	2.90779	1.54852	1.77866	1.69557	2.26568	2.03066	2.03715
LNC_000159	XLOC_003840	antisense_lncRNA	1.16127	1.79838	1.53494	1.57099	1.661	0.692482	0.957385	0.485492	1.59731	0.699617	1.32092	1.32401
LNC_001953	XLOC_031556	antisense_lncRNA	0.405705	0.28785	0.0385513	0.596319	0.668329	0.916065	0.353698	0.418224	0.173236	0.775845	0.133022	0.00196147
LNC_001952	XLOC_031556	antisense_lncRNA	0.725336	0.000101427	1.91968e-20	1.08317	0.00126987	0.000174258	0.00187052	0.00052151	2.29934e-05	1.36002	0.000189355	0.881443
LNC_001951	XLOC_031556	antisense_lncRNA	0.4557	7.57675e-11	1.18943e-12	0.442038	3.61813e-05	0.0560312	0.523693	0.248595	4.54916e-23	9.30241e-05	0.613455	0.441308
LNC_001950	XLOC_031556	antisense_lncRNA	0.00100354	0.622453	0.370667	3.69947e-11	0.00020661	2.29535e-10	4.05314e-09	5.89963e-08	0.0356732	0.501143	0.11212	0.000492258
LNC_001957	XLOC_031629	lincRNA	0.725243	0.886492	0.915453	1.38278	2.35734	2.10213	1.60344	1.99685	0.376098	1.83618	1.98671	2.23156
LNC_001956	XLOC_031583	antisense_lncRNA	0.935673	1.67799	1.63316	1.68923	2.21889	2.0693	1.59517	1.58564	1.55072	1.80329	1.34566	1.42274
LNC_001955	XLOC_031556	antisense_lncRNA	1.87269e-27	0.239576	0.895899	0.000194862	2.79288e-19	8.53349e-09	1.95509e-07	1.49984e-11	0.000400689	7.04593e-27	0.305006	0.341324
LNC_001954	XLOC_031556	antisense_lncRNA	2.48123e-29	3.27145e-06	5.13059e-54	9.75275e-13	0.149137	5.34979e-19	2.53381e-14	3.7575e-37	0.464623	1.84818e-12	1.20059e-35	1.17443e-54
LNC_001959	XLOC_031677	antisense_lncRNA	1.17294	1.23867	0.166199	1.22244	0.989407	0.615531	1.46984	1.26498	1.15468	0.000789091	1.112	0.421649
LNC_001958	XLOC_031640	antisense_lncRNA	0.465641	0.379583	0.759802	0	0.0551272	0	0.424901	2.12909	0.4786	0.0560833	0	0.0531062
LNC_000024	XLOC_000525	lincRNA	0.123662	0.120962	0.425843	0.709025	0.352312	0	0.135618	0.313424	0.636445	0.893796	0.589941	0.338445
LNC_000025	XLOC_000594	antisense_lncRNA	0.202438	0.282905	0.254284	1.41033	2.25711	1.55711	0.221526	0.148047	0.29706	0.835905	0.433021	0.712466
LNC_000026	XLOC_000602	lincRNA	0.542515	0.369902	0.432502	2.24853	2.60904	1.92986	0.377476	0.337906	0.371217	1.87681	1.63276	1.93519
LNC_000027	XLOC_000602	antisense_lncRNA	0.0750907	1.18779e-25	1.73264e-13	1.39007e-103	0.515068	0.113144	0.0510335	2.17011e-32	6.94722e-29	1.20681e-82	0.745695	0.100641
LNC_000020	XLOC_000352	lincRNA	1.18726	1.46433	1.5203	1.33212	1.68923	2.86202	1.52745	1.11546	1.22129	2.08918	1.96924	2.11926
LNC_000021	XLOC_000418	lincRNA	0.801477	1.82822	0.274935	1.52545	1.94926	4.31367	0.891	2.2334	1.39289	1.54693	0.734393	1.82587
LNC_000022	XLOC_000482	lincRNA	1.31815	1.05917	1.01578	1.07999	0.870293	1.00323	1.03156	3.59533	1.25872	0.612405	0.961929	0.644264
LNC_000023	XLOC_000514	antisense_lncRNA	0.114266	0.335319	0.449247	0.327608	0.732074	1.38192	0.375826	0.0725043	0.470332	0.0825862	0.389296	0.390923
LNC_000028	XLOC_000602	antisense_lncRNA	0.38215	9.23869e-11	1.84764e-05	2.08383	0.90365	1.80965	2.16776e-05	2.30507e-05	0.202191	0.26033	0.578204	0.583794
LNC_000029	XLOC_000602	antisense_lncRNA	2.1619e-05	4.95191e-05	0.222245	0.00144562	0.384174	0.480029	0.147056	0.127362	0.194109	1.64353	0.14852	0.558002
LNC_001399	XLOC_024037	lincRNA	5.33462e-05	6.68501e-06	0.535165	8.03362e-05	0.000926026	2.98421e-05	4.12542e-05	0.608225	0.000114867	2.50224e-05	0.000101763	7.36105e-05
LNC_001398	XLOC_024037	lincRNA	1.83464	2.86235	2.13128	0.493421	0.565452	0.656661	2.25925	0.95343	2.49348	0.732183	0.723002	0.457952
LNC_001391	XLOC_024033	antisense_lncRNA	8.10354e-25	0.151193	2.6704e-15	1.84314e-37	5.05781	2.77511e-14	1.05207e-15	1.74798	3.49335e-23	1.54774	9.80637	0.0249267
LNC_001390	XLOC_024033	antisense_lncRNA	6.33554	1.94312e-42	7.56949	13.3964	6.00516	0.000176066	10.2756	2.20241e-07	0.484119	4.20919e-09	6.93228	0.989909
LNC_001393	XLOC_024033	antisense_lncRNA	2.44941e-08	2.49475e-50	4.04056e-18	2.66057e-29	4.63722e-72	3.30925e-12	1.14798e-28	6.92918e-25	6.34364e-21	9.40542e-12	2.29249	0.508865
LNC_001392	XLOC_024033	antisense_lncRNA	4.51637e-17	2.47529	3.06719e-12	1.92761e-21	0.0020036	4.10939e-11	1.27218e-19	6.69775	1.67207e-24	0.000189721	6.07475	0.00011856
LNC_001395	XLOC_024033	antisense_lncRNA	1.07474	0.271636	0.602388	0.585114	4.37777e-98	1.33211	0.312942	0.605712	0.412687	0.819749	2.51783e-18	2.58313e-38
LNC_001394	XLOC_024033	antisense_lncRNA	1.41699	4.43092	0.354312	0.944231	3.26425	0.417877	1.63236	0.778986	9.36005e-43	1.46727	1.40475	0.259746
LNC_001397	XLOC_024033	antisense_lncRNA	0.811011	6.45251e-07	4.87631	5.03418	1.03252	5.40602	5.81678	0.000402572	0.327109	2.10559	1.66541e-06	4.41866
LNC_001396	XLOC_024033	antisense_lncRNA	2.20478	0	1.92485	2.34903	2.18085	2.80247	3.86344	0.301798	4.75421	1.08841e-139	2.26967	2.53283
LNC_000846	XLOC_015636	antisense_lncRNA	0.239675	0.954194	0.311451	0.211017	0.119089	0.299929	0.478726	0.209067	0.000326288	0.403208	0.194677	0.112765
LNC_000847	XLOC_015636	antisense_lncRNA	0.239675	0.000409748	0.311451	0.211017	0.119089	0.299929	0.478726	0.209067	0.876112	0.403208	0.194677	0.112765
LNC_000844	XLOC_015569	lincRNA	0.196408	1.72847	3.58193	2.24619	2.84241	1.42643	1.73868	1.67515	1.83511	3.12599	1.61509	3.22289
LNC_000845	XLOC_015577	lincRNA	0.931775	1.0126	1.13062	0.988517	0.444602	1.7798	0.91085	1.4255	0.961647	1.64672	0.565421	2.40793
LNC_000842	XLOC_015562	lincRNA	0.807652	1.21541	0.427909	1.00926	1.32754	1.50381	0.613217	0.551071	0.959258	0.808271	1.77832	0.935179
LNC_000843	XLOC_015565	antisense_lncRNA	2.90158	3.19255	4.21685	0.346187	0.173417	1.38917	2.26289	1.2045	1.74878	0.524513	0.825933	0.826949
LNC_000840	XLOC_015552	lincRNA	1.03288	1.01037	0.920905	0.852675	0.333814	0.200098	1.13162	1.01595	1.11045	0.13572	0.575587	0.449761
LNC_000841	XLOC_015554	lincRNA	0	0.775916	1.80322	6.02824	1.22077	0	0.909977	0.842745	0.85383	3.47284	3.35035	1.08734
LNC_001018	XLOC_018361	antisense_lncRNA	1.46069	2.49964	4.42634	1.7406	1.84667	1.588	1.61486	1.78681	2.27265	1.05664	0	1.99755
LNC_000848	XLOC_015651	lincRNA	0.115774	2.03816	0.115245	0.22103	0.829824	0.166158	0.127425	0.577585	0.597892	0.334839	0.158151	0.158383
LNC_000849	XLOC_015656	lincRNA	1.13172	1.56814	1.40164	0.990706	0.674278	0.94446	0.829217	0.591852	0.778211	1.3636	1.28717	2.32261
LNC_002152	XLOC_034275	lincRNA	1.67945	1.78803	1.37152	2.08782	2.09065	2.29315	1.5695	1.38522	1.51576	2.86311	2.51943	2.89564
LNC_002153	XLOC_034277	lincRNA	0.828893	0.67565	0.816809	1.25396	1.08328	1.96904	0.757894	0.524082	1.13813	0.698988	1.13014	0.567118
LNC_002150	XLOC_034260	lincRNA	0.000406278	0.663467	0.455369	0.928989	0.561035	0.63445	0.557048	0.274364	0.000249005	5.55936e-08	0.00494524	0.385022
LNC_001019	XLOC_018365	antisense_lncRNA	0.629738	2.25775	2.77307	2.79997	3.65122	2.44413	1.62741	1.27388	2.18106	1.21499	1.15139	1.72211
LNC_002156	XLOC_034346	lincRNA	1.16866	1.07963	2.42904	1.98525	1.75788	2.21958	2.06531	1.31523	1.93845	2.81566	2.21267	2.30996
LNC_002157	XLOC_034357	lincRNA	2.11441	1.54884	4.01848	6.0126	4.76033	2.41438	2.38812	4.13412	1.67942	3.06762	2.20324	6.49829
LNC_002154	XLOC_034280	lincRNA	4.25336	4.31942	5.59486	7.17651	3.3017	4.72923	4.51571	3.21942	6.44027	5.6795	3.80641	3.13237
LNC_002155	XLOC_034335	lincRNA	4.74383	6.96844	39.7457	9.24896	15.6492	20.5127	5.68567	0	2.6946	7.09179	13.9508	6.58532
LNC_002158	XLOC_034363	lincRNA	0	0.181843	0	0.532654	0.398705	0.930737	0.306472	0	0	1.47845	0.126866	1.39904
LNC_002159	XLOC_034365	antisense_lncRNA	0.706752	0.601534	0.813778	0.906864	0.658099	0.644457	1.07222	0.790152	1.0238	0.243176	0.177046	0.873527
LNC_001010	XLOC_018258	lincRNA	1.65649	8.09468	8.19476	4.77697	5.3358	2.77741	1.95435	0	3.68656	12.2466	0	4.57141
LNC_000548	XLOC_010744	antisense_lncRNA	0.0906288	0.373856	8.90398e-24	0.160405	0.474273	0.395125	0.214848	0.850789	0.0968285	5.58299e-18	0.31273	0.159331
LNC_001579	XLOC_026217	lincRNA	3.67902	3.3255	2.42049	7.34505	4.96655	4.96175	3.57145	4.26857	3.54382	5.58688	5.64586	5.28981
LNC_002239	XLOC_034925	lincRNA	0.169533	0.552778	0.444295	0.0540074	0.402249	0.24119	0.681481	0.0717279	0.174447	0.163373	0.308037	0.232
LNC_001575	XLOC_026161	lincRNA	1.27851	2.14372	1.98933	2.09319	3.78559	3.65654	2.9101	1.37666	1.78936	2.90483	1.49549	2.62391
LNC_001574	XLOC_026160	lincRNA	0.724196	0	4.8774	0.686265	0	2.25765	1.65261	8.55192	3.10046	3.16048	1.0145	4.95063
LNC_001577	XLOC_026179	lincRNA	5.99325	10.0147	3.25712	6.98771	3.69428	2.62809	11.124	2.75972	11.8219	7.89144	5.00618	5.51596
LNC_001503	XLOC_025420	antisense_lncRNA	2.91156	2.30281	3.66317	4.70907	3.73695	4.03887	4.5764	3.20893	2.41835	4.16314	3.62623	4.15449
LNC_001571	XLOC_026125	antisense_lncRNA	0.34852	0.636425	5.4413	1.42208	0.0988475	0.0986821	0.355822	0.0893604	0.405582	0.167889	0.284577	0.699632
LNC_001570	XLOC_026097	antisense_lncRNA	2.39259	0.615928	0.0307734	0.270915	0.536243	0.0446233	0.0344557	11.1518	4.8514	0.636977	0.0428571	0.0430871
LNC_001573	XLOC_026151	lincRNA	5.48068	4.68127	3.65763	1.17988	0.991425	0.330465	1.94908	5.64792	4.85159	2.12036	0.947535	0.950615
LNC_001572	XLOC_026132	antisense_lncRNA	0.928072	0	0.204733	0.295379	0.147604	0.147718	0.226801	0.129092	0.106422	0.44732	0.140791	0.14108
LNC_001508	XLOC_025445	antisense_lncRNA	3.6273	2.56382	2.35135	2.19775	2.44955	2.14957	2.42987	2.46215	2.31993	2.4151	2.35147	2.00153
LNC_001509	XLOC_025470	lincRNA	0.313254	0.389944	0.395707	0.0838163	4.25363e-34	0.080832	0.545513	0.179951	0.174028	1.29116e-05	0.0729162	0.123039
LNC_000718	XLOC_013253	lincRNA	4.52187e-05	5.12226e-05	0.0033839	0.000931221	0.402552	0.474824	0.0421846	0.000466403	0.0564386	0.469002	0.0964163	0.227589
LNC_000719	XLOC_013253	lincRNA	0.73095	2.1909	1.31855	1.99489	1.44018	1.29872	0.860343	0.697874	0.936009	1.30045	1.67046	1.04241
LNC_000716	XLOC_013225	lincRNA	2.47455	1.67561	1.79203	4.54443	4.3554	1.77031	3.03366	2.50794	3.23974	3.71552	3.89707	5.72954
LNC_000717	XLOC_013226	antisense_lncRNA	2.60457	1.62765	0.713447	0.898587	0.92869	1.54754	0.793997	0.822591	1.49042	0.941326	1.18387	0.692993
LNC_000714	XLOC_013181	antisense_lncRNA	0	0.0258817	0.155006	0.0253	0	0.187369	0	0.542161	0.0543444	0.0382356	0.0360099	0.0362114
LNC_000715	XLOC_013219	antisense_lncRNA	0	0.141338	0	0.276104	0.103043	0	0.158577	0	0.0744166	0.104446	0.0985183	1.97722
LNC_000712	XLOC_013069	antisense_lncRNA	3.53552	3.26967	2.97415	2.45699	2.1983	2.47204	2.67933	2.36069	2.38241	2.50896	2.01542	2.02318
LNC_000713	XLOC_013111	lincRNA	0.428663	0.419257	0.638862	0.511576	1.84164	0.153607	0.825177	0.803988	0.885015	2.16947	2.1951	1.1729
LNC_000710	XLOC_013067	antisense_lncRNA	1.96304	2.94968	2.96138	3.73567	2.60753	3.17161	2.588	2.185	2.79101	3.30971	3.17309	3.3946
LNC_000711	XLOC_013067	antisense_lncRNA	1.89719	1.79254	2.29864	2.33228	1.78655	2.11782	2.6294	1.85552	1.85788	1.70134	1.81955	1.62376
LNC_002372	XLOC_035719	lincRNA	2.39213	1.81887	1.64068	2.52947	3.10236	3.5106	1.47727	1.90528	2.49416	1.92375	6.21006	3.99639
LNC_002370	XLOC_035691	antisense_lncRNA	0.446643	0.217401	0.35081	0.573741	0.849496	0.551217	0.445848	0.874454	1.37824	0.123947	0.803112	0.2725
LNC_002371	XLOC_035716	antisense_lncRNA	0	0	0	0.964772	2.48933	0.501933	0	0	0	4.90101	0.46646	5.08621
LNC_000622	XLOC_011961	lincRNA	0.242584	0.158859	0.380343	0.400119	0.436089	0.44376	0.310849	0.105458	0.177648	0.150585	0.6217	0.709146
LNC_000623	XLOC_011974	antisense_lncRNA	2.73684	3.11927	2.93119	3.89408	12.2342	8.25401	3.07836	0.518366	3.36745	5.95142	6.9499	8.72249
LNC_000620	XLOC_011863	lincRNA	0.389956	0.508504	0.648966	0.372138	0.373298	1.86949	0.143202	0.968692	0.268757	0.751958	0.355334	0.177811
LNC_000621	XLOC_011894	antisense_lncRNA	8.93726	3.31082	3.65508	1.29212	0.389135	1.36439	6.41714	5.03772	7.70209	1.56677	2.0364	1.85231
LNC_000626	XLOC_012029	lincRNA	1.19051	1.08127	0.252257	1.94935	1.70048	1.94382	0.747217	0.963212	0.613615	0.491775	0.812115	1.51257
LNC_000627	XLOC_012038	lincRNA	5.43304	4.22871	2.64207	5.02465	6.48848	4.73872	3.07457	2.14915	4.56914	5.23569	3.18467	4.71673
LNC_000624	XLOC_011983	antisense_lncRNA	3.35822	2.84933	3.8209	0.68804	0.827175	0.728883	3.63865	1.7952	1.2676	0.742887	1.16638	0.140698
LNC_000625	XLOC_012022	lincRNA	0.894458	0.571602	0.925947	0.669352	0.622829	0.77431	0.930095	0.901362	0.813926	0.969367	0.892727	1.34284
LNC_000628	XLOC_012069	lincRNA	9.90587	6.49713	4.38995	3.17386	4.32068	3.50322	3.51548	3.85106	9.83993	4.96611	3.43339	3.8395
LNC_000629	XLOC_012079	lincRNA	0	0	0	0.599993	0.304268	3.05516	0	0.254775	0	0.303749	0	0.287019
LNC_001715	XLOC_028617	antisense_lncRNA	8.1159e-06	4.59768e-06	5.59745e-06	8.26684e-06	0.826363	6.11719e-06	4.60053e-06	1.13525e-05	6.40524e-06	1.617e-05	1.19623e-05	9.06313e-06
LNC_001714	XLOC_028597	lincRNA	0.0317512	0.402417	0.203318	0.89228	1.26102	0.215005	0.0616417	0.223784	5.74275e-14	1.06255	0.0432248	0.756605
LNC_001717	XLOC_028621	lincRNA	14.4206	10.5597	5.72276	16.0355	20.8422	17.6141	9.78882	9.63161	7.88947	17.6291	25.7211	23.1097
LNC_001716	XLOC_028617	antisense_lncRNA	4.76651	4.19055	5.12561	4.06821	4.92095	6.4868	11.2722	4.85106	5.53623	7.60259	1.98235	6.51044
LNC_001711	XLOC_028548	antisense_lncRNA	0.782466	1.02061	1.25211	5.29595	3.38451	3.66244	1.47012	1.57048	0.597318	3.36329	3.74014	4.6684
LNC_001710	XLOC_028547	antisense_lncRNA	0.207738	0.254025	0.101413	2.7315	1.03141	1.6182	0.11364	0.2661	0.0266682	1.31346	1.41369	1.63489
LNC_001713	XLOC_028597	lincRNA	4.85945e-05	0.155901	5.82854e-07	7.96739e-06	0.79506	8.11149e-07	0.0970672	2.68117e-07	0.0408044	5.74108e-06	0	0.000119205
LNC_001712	XLOC_028597	lincRNA	0.305356	0.263292	0.353131	1.48213	1.31353e-05	0.337061	0.00021419	0.0725061	0.000207357	0.377664	0.155952	0.500893
LNC_001719	XLOC_028650	lincRNA	2.88908e-05	0.748132	0.519853	0.802352	1.02657	0.663557	6.51833e-05	0.703896	1.22309	0.391965	0.578682	0.81409
LNC_001718	XLOC_028641	lincRNA	61.6698	44.1334	45.8604	43.9326	43.0352	49.2304	31.2712	26.0868	21.5568	42.5507	38.3646	49.3899
LNC_000536	XLOC_010472	lincRNA	0.547659	0.584419	0.684018	0.571054	0.354111	0.424564	1.03659	2.02626	0.665709	0.359819	0.33914	0.545076
LNC_000537	XLOC_010515	lincRNA	0	0	0.259395	0	0	0	0	4.24459	0	0.365989	0	0.345648
LNC_000534	XLOC_010449	lincRNA	2.38191	0.668898	1.44655	0.298154	1.08283	1.72051	1.82877	2.73635	1.72574	1.45623	1.7819	2.29434
LNC_000535	XLOC_010449	lincRNA	0.000274952	1.11841	0.442711	1.63965	0.586435	0.221373	0.131567	0.000317561	0.473675	0.000120052	0.000112212	0.267411
LNC_000532	XLOC_010426	lincRNA	0.84285	1.19915	1.21006	1.24438	1.09338	1.09333	1.8505	1.64348	1.18416	1.21851	1.98553	1.36298
LNC_000533	XLOC_010443	antisense_lncRNA	2.73061	2.398	2.39597	1.95821	1.84982	1.89114	2.64889	2.42089	2.23143	2.3768	2.49223	2.42072
LNC_000530	XLOC_010424	lincRNA	4.40368	2.77426	4.63925	5.70451	3.72687	5.85588	4.66972	4.52292	4.45964	4.74776	5.70011	4.90227
LNC_000531	XLOC_010425	lincRNA	4.56091	5.09781	6.11604	6.09348	5.05238	6.93482	7.60894	5.98803	5.25403	5.65387	6.41217	4.63469
LNC_001001	XLOC_018169	lincRNA	0.525804	0.514346	1.24539	0.712067	0.498289	0.808871	1.29589	0.502445	0.540609	0.506653	0.71616	0.899492
LNC_001000	XLOC_018166	lincRNA	2.5545	2.93294	3.09246	2.75678	4.1373	3.02649	4.27713	1.38715	3.66979	5.29998	3.03379	4.55835
LNC_001003	XLOC_018186	lincRNA	0	0.224284	0.468229	2.18471	0	0	0.254389	0.830647	0	0	0	0
LNC_001002	XLOC_018179	antisense_lncRNA	0.363893	0.533759	1.10255	1.04071	2.62865	0.791139	0.603422	0.890436	0.943579	0.789695	0.747648	0.497639
LNC_001005	XLOC_018220	antisense_lncRNA	0.548288	1.2191	1.39794	1.86773	1.09335	0.983316	1.60807	1.66321	0.594784	1.83958	1.76874	1.54043
LNC_001004	XLOC_018201	lincRNA	4.13799	4.45157	3.58717	6.05404	7.13688	6.9515	4.71319	3.93124	3.13867	6.78282	7.92083	8.86772
LNC_001007	XLOC_018245	lincRNA	1.25656	0.194176	1.00838	0.659998	1.38099	0.515019	0.540185	0.699922	1.33559	1.0958	0.748868	0.588944
LNC_000539	XLOC_010556	lincRNA	8.38416	9.26166	11.0545	7.49994	7.281	8.00244	11.825	7.24548	9.50396	8.44069	8.52548	8.67106
LNC_001144	XLOC_020195	antisense_lncRNA	1.00042	1.43428	1.02538	0.874359	1.07551	1.41509	1.39567	1.15194	0.690478	1.12167	0.938711	1.15685
LNC_001145	XLOC_020201	antisense_lncRNA	6.42862e-06	0.390537	0.000267191	0.128341	0.584367	0.000813539	0.566406	6.48513e-06	0.189037	0.231412	0.876339	3.28384e-05
LNC_000448	XLOC_008752	lincRNA	0.185272	0.483272	0.911419	0.885227	0.175945	0.52757	0.406368	0.547852	0.82639	1.3391	0.589237	0.929615
LNC_000449	XLOC_008756	lincRNA	1.46403	1.32964	2.07687	1.99692	2.09597	2.39735	1.9552	1.43943	2.91421	1.81454	1.71343	1.43069
LNC_001140	XLOC_020156	antisense_lncRNA	0.909371	0.742854	0.827811	0.411346	0.66289	0.304385	0.412298	5.68832e-07	0.422892	0.206178	0.246823	0.452721
LNC_001141	XLOC_020156	antisense_lncRNA	0.252904	0.618724	6.25423e-06	0.835007	0.320614	0.593018	1.14869	0.66842	0.798036	0.453488	0.363675	0.546349
LNC_001142	XLOC_020169	lincRNA	0.283172	0.276812	0.292442	2.69393	1.24196	0	0.630256	0.336679	0.295568	0	0	1.54811
LNC_001143	XLOC_020182	lincRNA	1.28547	0.628449	1.30754	3.06161	1.86424	2.49618	0.712059	1.55828	1.33601	3.10027	2.05688	0.585871
LNC_000442	XLOC_008736	lincRNA	0.190001	1.02211	0.753131	1.27012	1.35854	1.49517	0.939745	0.715279	1.17592	2.19776	2.46361	1.68972
LNC_000443	XLOC_008737	lincRNA	0.230891	0.150561	0.683737	0.220572	0	0.439299	1.60531	0.388382	0.158594	0.556332	0.314905	0.526553
LNC_000440	XLOC_008721	lincRNA	0.512986	0.376337	0.378727	1.10292	1.46189	0.730629	0.56267	1.05567	0.858178	0.834254	1.39856	0.701976
LNC_000441	XLOC_008731	lincRNA	2.68865	1.69012	0.777563	0.915212	1.11115	0.557542	1.27469	0.702857	1.99319	0.833589	0.263158	0.262617
LNC_000446	XLOC_008744	lincRNA	1.52553	1.70519	2.81601	3.12091	4.37027	2.18721	2.99693	2.04266	1.57498	1.89081	1.78572	1.7889
LNC_000447	XLOC_008749	lincRNA	0.760764	0.595388	1.13673	1.06719	1.03014	1.05213	1.07214	0.760014	1.02379	1.5147	1.51807	1.80492
LNC_000444	XLOC_008742	lincRNA	0.956548	0.769661	1.43052	1.38288	0.433847	1.25727	1.36632	0.905839	1.54745	1.52683	0.956277	1.79334
LNC_000445	XLOC_008742	lincRNA	1.77364	0.811288	0.719132	1.19071	1.85908	1.67631	1.26392	1.05836	0.850874	1.55704	1.75716	2.00299
LNC_000147	XLOC_003233	antisense_lncRNA	0.677317	0.861478	0.62644	2.03481	1.26043	1.4478	0.979578	0.693303	0.638515	1.10567	0.00023855	0.743485
LNC_000146	XLOC_003233	antisense_lncRNA	1.27277	0.94704	1.05963	0.72052	0.771955	0.000153159	0.648889	0.940789	0.733815	0.513904	1.32364	1.00388
LNC_000145	XLOC_003167	lincRNA	0.619713	0.605952	0.209763	1.77144	2.69376	2.10352	0.91494	0.501917	0.429177	0.896719	1.41613	0
LNC_000144	XLOC_003099	lincRNA	0.706594	0.278377	0.270108	0.506165	2.96488e-11	0.236329	2.85448e-12	0.0861655	0.178996	0.0811638	0.17269	0.190373
LNC_000143	XLOC_003050	lincRNA	0.11708	2.29016	1.6321	0.223518	0.167863	0.168065	1.03099	3.64923	0.967501	0	0.159943	0.160168
LNC_000142	XLOC_003041	lincRNA	0.660796	0.969503	0.734699	1.02569	1.53333	1.88744	0.816399	1.56048	0.681075	0.716514	0.563404	1.8083
LNC_000141	XLOC_003001	lincRNA	2.23469	0.436991	1.59439	2.12854	2.59548	1.95542	1.48633	0.540369	1.62672	1.61697	1.83963	0.611063
LNC_000140	XLOC_002998	lincRNA	1.03529	0.924318	1.13454	2.1249	1.85018	2.35764	1.46105	1.3196	1.05186	1.74294	1.90033	2.18758
LNC_000149	XLOC_003303	lincRNA	0.847339	2.65157	0.682747	1.13118	0.244477	0.245171	1.12314	1.45662	2.28325	0	0	0.231771
LNC_000148	XLOC_003287	antisense_lncRNA	0.175655	0.286368	0.518108	0.447643	1.334	1.24987	0.706185	0.0742728	0.301282	1.01565	1.59594	0.641
LNC_001618	XLOC_027005	lincRNA	3.18091	4.73395	3.73537	3.43095	5.76473	4.18225	4.26853	1.19952	3.86236	3.20043	0.945484	4.72943
LNC_001619	XLOC_027023	lincRNA	0.260241	0.297679	0.285892	0.670852	0.90237	2.86288e-08	0.297205	3.32117e-09	0.347492	0.540811	0.612286	0.666344
LNC_001926	XLOC_031423	lincRNA	0.477487	1.84439	2.24333	0.667317	3.6774e-05	0.00101691	0.0162562	2.53049	1.33483	3.8763	3.21548	0.00032177
LNC_001927	XLOC_031423	lincRNA	0.567808	1.16913e-72	2.58306e-16	0.202941	0.235597	4.94571e-73	0.856673	0.30634	2.77414e-111	4.1144e-46	0.298372	0.828282
LNC_001924	XLOC_031423	lincRNA	7.87464	9.64084	7.02184	11.1445	11.7595	13.8198	7.21948	7.69293	4.82011	11.3464	9.76375	9.95819
LNC_001925	XLOC_031423	lincRNA	0.0118963	0.0111742	0.0110232	1.2269	3.78281	2.49602	0.000194973	0.0156644	0.0120996	0.000879089	0.01641	1.62605
LNC_001922	XLOC_031423	lincRNA	2.22634	0	0	3.05496e-29	3.34311	3.49133	0	0	1.22297	3.49409e-111	0.714612	3.28769
LNC_001923	XLOC_031423	lincRNA	3.44426e-05	1.05996e-49	5.80767e-15	0.602914	1.5823e-09	3.59542e-13	1.32772	1.55222e-11	1.49806e-15	3.26876e-10	1.85035e-48	2.04305e-05
LNC_001920	XLOC_031406	antisense_lncRNA	0.13471	0	0	0.128543	0.193541	0.19388	0	0	0	0	2.20992	0.737078
LNC_001921	XLOC_031413	lincRNA	1.39898	1.02541	2.5651	1.9938	1.03041	1.55882	4.69033	2.04189	4.39845	3.54599	3.37622	3.345
LNC_001928	XLOC_031424	lincRNA	0.607075	0.59383	0.759107	1.00215	0.785551	0.863499	0.483983	0.630694	0.567835	0.717968	1.42886	0.52867
LNC_001929	XLOC_031431	lincRNA	0.431413	0.466458	0.509534	0.130287	0.225382	0.160715	0.844445	0.378477	0.349711	0.131254	0.339895	0.186467
LNC_001610	XLOC_026777	antisense_lncRNA	4.35393	7.74067	4.21218	5.28092	9.45316	8.05074	5.69439	3.37439	5.34235	10.3087	8.13754	5.4124
LNC_000039	XLOC_001022	lincRNA	0.337788	0.0941781	0.924726	2.95979e-19	1.40672e-05	0.192889	0.685905	3.07661e-20	0.901914	0.0370887	0.000102378	1.53706e-10
LNC_000038	XLOC_001022	lincRNA	0.489254	0.182527	0.734119	0.00518965	0.0854689	1.83296e-17	0.356808	0.00987738	0.597737	7.38386e-17	3.39301e-25	2.54424e-05
LNC_001611	XLOC_026895	lincRNA	8.01626e-05	1.19561e-05	0.000418387	6.43111e-06	1.14708	6.75726e-06	5.50776e-06	7.62981e-06	0.00061122	5.79172e-06	1.10884	9.23498e-05
LNC_000033	XLOC_000610	lincRNA	0.383513	0.187554	0.380117	0	0	0.137199	0.421548	1.20283	1.58246	0	0	0.131179
LNC_000032	XLOC_000609	lincRNA	0.417858	0.255486	0.492075	0.0832614	0.0740207	0.147768	0.609211	0.626074	0.375293	0.100641	0.0236884	0.405126
LNC_000031	XLOC_000604	antisense_lncRNA	2.00172	2.77849	1.95484	5.14751	4.682	4.17658	2.87092	2.04367	2.05589	4.69115	4.7127	3.10994
LNC_000030	XLOC_000602	antisense_lncRNA	2.26578e-05	0.692795	0.231502	0.00177089	0.397625	0.503254	0.1528	0.132215	1.3987e-07	0.000944593	0.154842	0.56768
LNC_000037	XLOC_000909	antisense_lncRNA	0.281356	0.605519	0.412247	5.91894	4.03213	3.02945	0.554165	0.468217	0.288991	1.87044	1.64677	11.8606
LNC_000036	XLOC_000866	antisense_lncRNA	0.335545	0.525143	0.396616	0.769468	0.669588	1.81684	0.0736232	0.0849112	0.276402	0.485064	0.731928	0.82648
LNC_000035	XLOC_000739	lincRNA	2.00774	0.982003	1.57298	1.72747	1.99696	2.16561	1.671	1.38287	0.866792	1.79914	1.25773	1.37388
LNC_000034	XLOC_000657	lincRNA	0.116293	0.682431	1.04197	1.44312	0.833595	1.16841	1.28	0	0.840829	2.8589	1.11204	1.59092
LNC_001812	XLOC_030084	lincRNA	0.986116	0.964498	0.880165	1.3183	0.564311	2.68217	1.08411	0.494451	1.52612	3.13686	2.42302	1.75391
LNC_001813	XLOC_030085	lincRNA	1.55946	3.43099	0.987185	4.0872	2.53851	3.96313	3.88227	0.950437	3.6423	5.92291	5.34287	5.06462
LNC_001810	XLOC_030065	antisense_lncRNA	0.986888	1.1585	0.77121	2.50753	2.24051	2.19715	2.22149	0.75798	0.781976	2.48577	3.99156	3.74344
LNC_001811	XLOC_030073	lincRNA	1.49329	0.889106	0.894909	2.35748	1.75788	1.66468	1.99409	0.739819	1.67108	2.06482	1.94715	2.48765
LNC_001816	XLOC_030110	lincRNA	0.14737	0.504517	0.290731	0.77436	0.315328	0.42038	0	0.372198	0.303612	0.426095	0.200966	1.31074
LNC_001817	XLOC_030112	antisense_lncRNA	0.0999411	0.1955	0.495716	0.190863	0.286004	0.143098	1.42847	0.12523	0.515608	0.867049	0.409303	0.683672
LNC_001814	XLOC_030088	lincRNA	7.05575	7.15653	6.08139	6.34106	6.90198	4.65373	5.76253	5.56958	8.43451	6.04708	7.46863	7.32436
LNC_001815	XLOC_030088	lincRNA	1.94572	1.98338	2.08997	1.44352	2.16465	1.47045	3.2968	1.43122	2.35364	1.13063	0.564153	0.768912
LNC_001818	XLOC_030114	lincRNA	2.07909	1.28429	1.74041	3.23851	1.88097	4.23628	0.240773	1.50406	2.25952	2.53172	3.13824	7.33546
LNC_001819	XLOC_030125	lincRNA	1.74572e-12	0.0709172	0.000357324	1.81135e-15	3.47626e-06	0.654959	0.0849154	5.69024e-05	0.336739	0.000613447	7.69006e-06	2.31158e-08
LNC_000909	XLOC_016783	antisense_lncRNA	2.94071	3.00543	3.31238	4.65724	2.80764	3.80193	2.45195	2.62826	4.33221	3.74289	2.74993	2.28257
LNC_000908	XLOC_016768	lincRNA	5.80411	11.7803	8.22794	3.1885	5.89829	4.13845	10.6695	6.69039	5.08165	5.66376	7.81569	5.95654
LNC_002248	XLOC_034990	lincRNA	0.143205	0.169047	2.53602e-06	0.516983	0.254519	0.307856	3.35245e-06	0.16488	0.180841	0.606953	0.173212	0.307768
LNC_002249	XLOC_034990	lincRNA	0.75783	0.704697	0.337466	2.64411e-06	0.53134	1.68283	0.937105	0.544668	0.123421	0.22106	1.41094	0.89588
LNC_002072	XLOC_033249	lincRNA	1.61363	4.28367	3.90049	0	0	0.496221	2.91764	2.15664	3.80939	0.833377	0.472334	0.157679
LNC_001596	XLOC_026639	antisense_lncRNA	0	0.904202	0.960615	0.586407	0.904226	0	1.03112	0.728179	0.322349	4.91138	1.27357	1.68556
LNC_002240	XLOC_034938	lincRNA	137.161	99.0706	99.654	299.676	261.821	212.355	152.177	143.21	120.704	286.58	245.529	231.061
LNC_000855	XLOC_015896	antisense_lncRNA	1.66646	1.22243	1.86151	0.298337	0	0.298447	1.48911	0.52139	0.429989	0.150604	0.28442	0.142495
LNC_000854	XLOC_015892	lincRNA	5.35624	8.30479	6.65373	2.61805	4.31488	3.57027	7.7722	3.40684	5.80761	3.40087	2.85707	2.68059
LNC_000857	XLOC_015939	antisense_lncRNA	1.15421	0.160712	0.130474	3.48856	1.7331	2.69973	0.161898	0.215227	0.879106	2.25734	0.966139	0.447511
LNC_001598	XLOC_026692	lincRNA	0	0.181093	0	1.94188	2.67658	2.41693	0.819096	0	0	1.87554	1.52218	2.7858
LNC_000851	XLOC_015742	lincRNA	24.4183	62.6398	20.3497	44.5682	75.7913	44.4702	0	0	0	14.9628	14.7847	47.9132
LNC_000850	XLOC_015709	lincRNA	0.74634	1.45998	0.83173	2.94011	3.46801	1.60137	0.717689	0.702772	0.865987	1.214	2.03718	1.91464
LNC_000853	XLOC_015857	lincRNA	5.38781	5.14655	4.05858	5.51529	5.53356	4.98662	5.02972	3.60692	5.56783	4.90104	3.83995	3.81713
LNC_000852	XLOC_015786	lincRNA	0.626305	0.611547	2.07613	1.78025	1.89726	2.89575	3.55554	2.74086	1.33375	3.63912	5.24261	3.42313
LNC_000859	XLOC_015992	antisense_lncRNA	0.464791	1.09106	0.0920767	0.177551	0	0.132962	0.408629	0.233441	0.958739	0.26881	0.507462	0.254371
LNC_000858	XLOC_015943	lincRNA	0.338402	2.9766	2.47589	2.25114	1.4936	6.0232	1.88958	1.189	0.708816	3.4307	6.9969	5.08621
LNC_002141	XLOC_034260	lincRNA	0.248335	0.30712	1.24217e-06	0.326362	2.23049e-14	0.410066	4.92794e-07	0.200516	0.202916	0.509662	1.17174e-32	2.58937e-05
LNC_002140	XLOC_034246	antisense_lncRNA	23.5149	28.1202	33.2447	36.4938	30.8847	18.9545	22.986	20.5914	32.6013	21.572	30.4744	27.686
LNC_002143	XLOC_034260	lincRNA	1.01273	0.604137	1.46209	1.00075	0.957671	0.926488	0.569987	0.620328	1.13758	1.35845	0.800594	0.686778
LNC_002142	XLOC_034260	lincRNA	0.930424	0.219265	0.566644	0.129363	0.584897	0.147884	0.309252	0.0920442	0.183901	2.50773e-06	0.526901	0.496972
LNC_002145	XLOC_034260	lincRNA	0.35923	0.399718	4.90015e-09	6.24139e-10	3.11292e-09	0.287063	0.000199962	0.00383162	0.706763	0.493589	0.443305	0.737203
LNC_002144	XLOC_034260	lincRNA	0.130413	4.16189e-23	3.51609e-07	5.28204e-05	1.30274e-07	1.92304e-06	2.47417e-15	1.17779e-19	4.48152e-23	0.467367	2.08473e-13	5.24386e-07
LNC_002147	XLOC_034260	lincRNA	0.0926103	0.000387813	0.851232	0.614184	0.398676	0.757606	0.590346	0.00204114	0.702234	0.516406	0.94181	0.650341
LNC_002146	XLOC_034260	lincRNA	0.111478	1.92978e-14	1.40264e-13	6.10579e-29	0.168793	0.726332	6.00295e-06	1.71973e-32	0.194598	0.554017	0.300302	1.34906e-06
LNC_002149	XLOC_034260	lincRNA	9.59091e-34	1.11467	0.210356	6.21019e-07	0.000230205	3.1535e-05	0.170948	0.031892	0.036108	0.0697896	5.90363e-11	1.38526e-06
LNC_002148	XLOC_034260	lincRNA	2.83887e-55	0.00172833	4.51288e-13	1.32693e-28	2.42674e-21	3.64399e-06	1.08805	0.429646	0.0028775	0.00838012	2.35823e-18	6.99392e-08
LNC_001540	XLOC_025680	lincRNA	0.320033	2.6025e-05	3.06946e-09	0.728307	0.018298	1.18052e-07	4.97463e-09	0.430868	0.153338	0.597798	0.772466	1.09584e-08
LNC_001541	XLOC_025680	lincRNA	0.806208	0.676495	1.03864	0.603237	0.00383979	0.126254	0.000368014	0.5885	0.0691409	1.03375e-09	1.01543	0.000246238
LNC_001542	XLOC_025680	lincRNA	1.85371e-08	0.63714	0.00140502	0.654571	1.8803	0.841115	1.17666	0.114328	0.366039	1.33254	4.55919e-07	0.850424
LNC_001543	XLOC_025694	antisense_lncRNA	0.078428	0	0	0	0.0557131	0.222587	0	2.15135	0.0806128	0.0566768	0.0534006	0.053668
LNC_001544	XLOC_025702	lincRNA	0.34909	0.273169	0.137622	0.733779	0.398193	0.199046	0.306436	0.0882678	0.359511	0.100931	0.475974	0.477684
LNC_001545	XLOC_025730	antisense_lncRNA	0	0.83449	0.650958	1.82945	0.928191	0.621398	0.236363	0	0	0.30875	0.292622	0
LNC_001546	XLOC_025736	antisense_lncRNA	39.8426	44.576	54.369	17.3195	17.7358	16.669	44.3047	32.5552	43.2272	16.4398	23.9826	8.48541
LNC_001547	XLOC_025753	lincRNA	1.55033	1.86645	0.938234	0.56983	0.339674	0.594092	0.52307	1.20983	0.981897	0.344777	0.162535	0.326391
LNC_001548	XLOC_025773	antisense_lncRNA	2.24108	2.65866	1.91765	0.865983	0.949363	1.35497	2.66442	0.788867	1.22593	0.413524	0.649552	0.717806
LNC_001549	XLOC_025776	lincRNA	3.16388	3.51397	1.99652	0.0454988	0.101211	0	1.24909	1.06721	2.46717	0.137514	0.194246	0.0325595
LNC_000258	XLOC_005234	lincRNA	0.557138	9.16149e-05	1.97194e-24	0.314169	0.410068	0.0333623	0.259244	0.404893	0.392289	0.206096	2.45568e-39	0.651015
LNC_000709	XLOC_013067	antisense_lncRNA	1.43374	1.55651	1.97557	1.63287	1.43517	1.62882	1.49953	0.99877	1.17611	1.76465	2.01151	1.83851
LNC_000708	XLOC_013059	lincRNA	0	0.208622	0.433972	1.01636	0.618794	1.2428	0.472727	0.77613	0.66522	0.926251	2.6336	2.6256
LNC_000705	XLOC_013038	lincRNA	8.74062e-05	8.89001e-05	0.397125	2.24116	1.21992	0.00165725	0.478572	0.00011415	0.770445	1.11785	0.747713	0.000117374
LNC_000704	XLOC_013038	lincRNA	8.74062e-05	8.89001e-05	9.27502e-07	1.32002e-05	1.21992	0.00165725	2.04543e-07	0.00011415	2.46619e-07	0.000212493	2.23811e-05	0.000117374
LNC_000707	XLOC_013055	lincRNA	0.374831	0	0.394823	3.55979	0	2.23551	0.419549	0.434789	0.393421	4.34407	1.55233	1.02416
LNC_000706	XLOC_013038	lincRNA	3.90116e-07	1.0106e-06	1.60195e-07	9.63202e-08	9.34357e-05	1.48579	2.48989e-09	8.49914e-07	5.10168e-09	1.53871e-06	2.63646e-06	4.51659e-07
LNC_000701	XLOC_012960	lincRNA	1.54947	1.57626	1.89044	1.77679	2.20725	2.2944	1.56335	1.72788	1.27594	3.13576	1.94302	1.78108
LNC_000700	XLOC_012907	antisense_lncRNA	0.917877	0.740197	1.09887	1.31697	1.79191	1.47273	0.962648	1.43583	1.13276	1.52354	1.73788	1.6299
LNC_000703	ln	lincRNA	0.749359	0.159211	1.75496e-05	0.000154222	1.31902e-05	0.440429	0.000327811	0.416375	0.000162845	0.812335	1.17241	1.29322
LNC_000702	XLOC_012999	antisense_lncRNA	0.536056	1.04852	0.669668	0.511522	2.11778	1.15715	1.03376	0.332514	0.970053	0.581465	0.549612	0.733273
LNC_000252	XLOC_005215	lincRNA	1.01102	1.14105	0.844593	0.594355	0.887931	1.22089	0.683048	1.76564	0.881465	1.12434	1.27288	0.851321
LNC_001496	XLOC_025383	antisense_lncRNA	1.95782	2.40981	0.000591142	2.93401	3.14568	3.33332	1.3713	0.0353661	1.53434	2.25733	2.4389	3.45321
LNC_001497	XLOC_025385	lincRNA	0.781385	2.03706	1.33824	2.72691	1.89891	1.52777	0.578857	2.18149	0	1.50808	3.57894	1.78016
LNC_001494	XLOC_025383	antisense_lncRNA	1.39198e-05	4.52725e-05	3.71259	1.68185	0.000192751	0.00273408	2.19674	2.01817	1.32395	1.07423	0.38688	3.78346e-05
LNC_001495	XLOC_025383	antisense_lncRNA	2.6596	3.0164	0.41093	1.3771	3.30159	0.788329	2.74317	2.16602	1.53302	2.77447	4.17486	0.000705524
LNC_001492	XLOC_025366	antisense_lncRNA	0.682154	0.889284	3.01549	2.16566	1.65135	0.663612	0.756382	1.64768	1.18259	1.64534	1.56014	1.24351
LNC_001493	XLOC_025376	lincRNA	0.0108115	6.09041e-06	0.275684	0.116873	1.51529e-05	0.251165	0.214276	1.24118e-13	5.34752e-19	0.741844	0.200801	0.131585
LNC_001490	XLOC_025347	lincRNA	10.8841	6.64149	8.34183	9.66823	7.24635	3.16525	15.4899	11.7812	5.81131	2.96674	2.8536	2.78934
LNC_001491	XLOC_025349	lincRNA	0.228489	0	0	0	0	0	0.125728	0.997867	0.235974	0.165206	0	0
LNC_002361	XLOC_035676	lincRNA	594.205	603.277	525.993	644.882	661.657	703.339	574.325	466.664	578.944	771.842	672.806	640.012
LNC_002360	XLOC_035674	lincRNA	0.955253	0.560591	1.51475	1.91568	1.50274	1.36686	1.04996	1.31838	1.28099	1.79555	0.391148	1.04557
LNC_002363	XLOC_035677	lincRNA	2.20178	2.10715	2.17017	2.01462	2.16863	2.44814	2.33306	2.68646	2.1803	2.46229	2.30462	2.13587
LNC_002362	XLOC_035676	lincRNA	22.2696	18.9086	18.651	21.8137	16.0874	27.889	19.5919	14.6096	19.1413	24.6998	22.3551	23.5998
LNC_002365	XLOC_035680	lincRNA	0.547368	3.61427e-05	0.564494	0	0	0	7.06666e-06	2.51495	3.80645e-05	3.34749e-06	4.14572e-05	0.0755243
LNC_002364	XLOC_035680	lincRNA	0.566265	0.548865	0.0975024	0	0	0	0.478665	2.14191	0.385049	0.360523	0.169929	0
LNC_001498	XLOC_025404	antisense_lncRNA	1.40217	0.771891	0.564353	3.25287	3.22445	4.14515	0.63769	0.0175046	0.712277	4.54542	4.01243	1.17612
LNC_001499	XLOC_025404	antisense_lncRNA	5.81805e-06	0.459006	0.91264	3.86735	5.71794	3.71575	0.345424	2.56664	0.321917	3.2749	0.638047	7.00481
LNC_001039	XLOC_018534	lincRNA	5.38811	4.3062	3.16845	0.464455	3.66191	0.741981	5.52027	4.96966	4.14079	2.84139	1.35886	4.01425
LNC_000254	XLOC_005225	antisense_lncRNA	1.33723	1.9624	1.15975	4.37683	2.49063	5.55426	1.05592	0.717972	2.76315e-05	2.76512	6.60854e-05	0.000100076
LNC_001302	XLOC_022385	antisense_lncRNA	0.433322	0.0543854	0.186401	0.000308057	1.58781e-05	0.499655	7.87729e-07	0.249486	2.61781e-06	0.281502	1.24418	0.244062
LNC_001303	XLOC_022385	antisense_lncRNA	0.0527208	0.010001	0.000900635	0.388099	0.448729	0.021788	0.268117	7.53563e-07	0.0915464	0.368621	0.606538	1.34003
LNC_001300	XLOC_022382	antisense_lncRNA	1.7425	1.46112	1.43839	0.62922	0.705568	0.603661	2.27481	1.02745	1.47835	0.668067	1.13703	0.413733
LNC_000631	XLOC_012187	antisense_lncRNA	0.709588	1.17475	0.784795	0.849165	1.50378	1.62829	0.994214	2.38355	1.36668	0.85697	1.16891	0.942604
LNC_001729	XLOC_028728	lincRNA	0.611529	1.04684	1.45066	1.21771	0.580012	1.30394	0.949408	1.16623	1.25807	1.03125	1.31917	1.7435
LNC_000633	XLOC_012187	antisense_lncRNA	0.86738	0.252427	4.6416e-05	0.524109	0.237537	0.000278054	0.302571	0.912351	0.732051	1.2865e-17	0.783681	0.236516
LNC_000632	XLOC_012187	antisense_lncRNA	0.186994	0.841364	0.927448	0.17693	0.482536	0.267307	0.70544	1.08037	0.429922	0.235101	4.27265e-09	0.229987
LNC_000635	XLOC_012187	antisense_lncRNA	0.000347694	0.322789	0.314745	0.334757	0.000431037	0.240719	0.872927	0.000413719	0.000145629	0.652764	0.548202	7.85726e-05
LNC_000634	XLOC_012187	antisense_lncRNA	0.12547	7.61876e-08	2.84556e-06	1.55423e-05	2.93269e-10	5.06061e-10	1.25875e-06	0.393808	0.232523	0.000221092	4.58685e-05	0.441707
LNC_000637	XLOC_012206	lincRNA	0.176106	0.585725	0.516848	0.1347	0.300103	0.0999031	0.732608	0.314938	0.470512	0.356332	0.143866	0.192818
LNC_000636	XLOC_012203	lincRNA	0.510981	0.999487	0.382482	0.243827	0.183384	0.367332	0.703566	0	0.132044	0.369494	0.349179	0.174749
LNC_000639	XLOC_012259	antisense_lncRNA	2.72059	0.808881	2.20735	0.795511	0.907084	0.551942	0.638264	1.58085	1.38269	0.679125	2.29743	1.22595
LNC_000638	XLOC_012240	antisense_lncRNA	0.524475	0.427539	0.514021	1.04451	0.807664	1.11713	0.430869	0.167064	0.314556	0.884402	1.13105	0.598146
LNC_001722	XLOC_028665	lincRNA	3.40431	1.65617	3.06494	3.76185	4.174	4.50066	3.36312	1.66685	2.66241	3.5234	4.21883	5.07936
LNC_001723	XLOC_028671	antisense_lncRNA	0.551174	0.395411	0.537271	0.544725	0.39059	0.727775	0.482177	0.495349	0.339469	0.238952	0.224981	0.251472
LNC_001724	XLOC_028689	lincRNA	0.322104	0.157497	0.971465	0.614391	0.232106	0.698111	0.533386	0.396474	0.333647	2.09672	1.32245	0.220271
LNC_001725	XLOC_028697	lincRNA	2.17543	2.23964	1.48125	1.42088	1.31287	0.985761	1.38609	2.2857	2.12849	1.32457	0.781988	2.34954
LNC_001726	XLOC_028708	lincRNA	13.1422	9.99352	4.23552	4.17093	4.24989	6.05168	6.75347	10.8261	6.84184	5.28368	4.0102	6.98684
LNC_001727	XLOC_028716	lincRNA	0.359837	0.351982	0.707795	1.08893	1.28119	1.10975	0.789158	0.456261	0.555521	0.953617	0.817384	1.23104
LNC_001304	XLOC_022452	antisense_lncRNA	0.171778	0.168029	0.225126	1.36804	1.87501	0.977642	0.313882	0.363308	0.235687	1.65537	0.624252	1.41043
LNC_001305	XLOC_022458	antisense_lncRNA	1.50548	1.63774	1.71174	1.76263	2.38802	2.41726	1.93521	2.0605	1.43354	2.36693	1.94956	1.61558
LNC_001309	XLOC_022606	lincRNA	0.565726	1.27278	1.22316	0	0	0	0.310103	0.646243	0.116425	0.0817755	0.0770935	0
LNC_002294	XLOC_035336	lincRNA	23.7083	9.93129	6.29948	1.62903	21.8515	8.53486	11.9991	4.85929	5.66009	10.0219	12.2638	11.6873
LNC_000525	XLOC_010381	lincRNA	1.81311	1.41839	2.38018	2.41987	1.04771	3.41597	0.801718	1.10936	2.44464	3.14773	3.2284	5.70288
LNC_000524	XLOC_010345	lincRNA	2.59293	2.53568	2.28141	0.77277	0.934335	0	0.357836	2.19359	3.52541	2.57869	2.66154	0.664938
LNC_000527	XLOC_010385	antisense_lncRNA	4.71161	4.68517	5.79392	5.1374	5.72425	6.544	6.72215	4.51755	4.41025	7.10669	5.57887	7.12602
LNC_000526	XLOC_010385	antisense_lncRNA	24.5186	27.9206	29.6839	33.6693	32.7558	31.8063	28.8428	28.0833	29.9892	31.4164	31.5333	40.0374
LNC_000521	XLOC_010331	lincRNA	2.81733	2.50488	2.81198	0.488855	0.183844	0.184128	1.69276	3.81953	3.04456	0.185203	0.525067	0.17518
LNC_002288	XLOC_035318	lincRNA	1.31156	0.583063	0.356332	0.796659	0.341984	0.342419	0.525046	2.22839	0.862244	0.34485	0.162898	0.489333
LNC_000523	XLOC_010333	lincRNA	0.591669	0.482249	1.17355	2.07161	1.2697	1.694	0.867288	0.741677	0.91567	1.42584	1.34612	0.674582
LNC_000522	XLOC_010332	lincRNA	1.67098	1.67351	1.8311	1.55945	0.734871	0.903397	2.00413	3.1466	2.69908	0.747536	0.541798	0.980094
LNC_001034	XLOC_018443	lincRNA	1.73169	0	4.30572	10.0025	0	2.915	4.09395	1.65148	0	10.2546	0	2.39108
LNC_001035	XLOC_018469	antisense_lncRNA	0.129254	0.252886	0.252389	0.123603	0.183351	0.0366118	0.537367	0.72852	0.212388	0.485669	0.140735	0.318435
LNC_001036	XLOC_018470	antisense_lncRNA	1.9295	1.08884	1.46422	2.26877	1.69388	0.740983	2.44362	1.4992	2.06411	0.536429	1.51806	1.01547
LNC_002289	XLOC_035321	lincRNA	7.1065	12.4373	8.57995	15.8697	12.5239	10.0336	7.2771	21.8683	7.60189	11.1788	14.4817	12.962
LNC_000529	XLOC_010423	lincRNA	1.26975	2.48307	4.30268	4.63729	5.5226	6.16171	3.28173	3.33746	4.61807	4.59344	4.35323	4.34035
LNC_000528	XLOC_010407	lincRNA	0.597818	0.58464	2.5478	1.85342	0.645295	1.29345	0.989191	1.47665	1.08288	1.72941	2.04441	1.8398
LNC_001032	XLOC_018429	lincRNA	1.9471	1.1428	2.96817	2.64722	1.78359	3.50194	1.99054	1.76441	2.89157	2.37649	2.18049	2.5463
LNC_001033	XLOC_018441	lincRNA	30.4598	29.7927	28.0208	18.8238	23.3019	18.8274	27.2654	25.2225	29.2838	17.6159	24.2053	16.0575
LNC_001159	XLOC_020291	lincRNA	0.686289	0.292025	0.000418767	0.119407	1.12519	0.00218149	1.23374	1.34718e-12	0.347505	0.429489	0.0374419	0.545067
LNC_001158	XLOC_020291	lincRNA	4.88363e-05	9.94982e-05	2.74886e-10	3.83231e-05	0.523896	0.103343	0.204859	3.91389e-05	0.255431	0.32957	3.95511e-10	0.372671
LNC_001559	XLOC_025882	lincRNA	3.68859e-05	1.04546	0.64389	0.00113683	0.00055339	0.740553	0.00511517	3.0609e-07	0.436941	0.544333	0.000123355	0.906587
LNC_001153	XLOC_020274	lincRNA	87.6842	84.3785	41.122	20.6165	38.2114	33.2841	10.376	11.3706	19.5213	13.0661	10.9057	10.4813
LNC_001152	XLOC_020266	lincRNA	483.659	899.58	541.563	317.95	1058.16	885.691	618.514	299.747	388.6	425.482	323.901	798.993
LNC_001151	XLOC_020264	lincRNA	390.059	594.953	518.506	156.315	155.986	347.067	91.6671	36.077	210.686	103.581	66.4384	47.7667
LNC_001150	XLOC_020263	lincRNA	0	0.0642308	0	1.38038	0.935817	1.40319	0.216097	0.498721	0.338038	1.99342	0.805657	1.4377
LNC_001157	XLOC_020287	antisense_lncRNA	1.01253	1.11835	1.60715	1.17151	1.20332	1.77849	1.16065	0.860188	1.15657	1.4396	0.977621	1.07297
LNC_001156	XLOC_020276	lincRNA	55.6279	60.8103	39.7767	11.4194	38.043	37.2802	17.5448	6.86274	26.6379	5.26173	11.4421	22.6557
LNC_001155	XLOC_020276	lincRNA	8.38233	23.7309	6.91781	9.27824	29.9733	19.2415	20.3141	6.00509	12.1081	7.89005	2.28862	13.3875
LNC_001154	XLOC_020275	lincRNA	0.634874	0.206922	0.215134	1.20973	0.306811	0	0.468818	7.95856	0.219908	0.918687	0	1.15743
LNC_000459	XLOC_008916	antisense_lncRNA	0.0697829	0.148917	0.266529	0.51539	0.0682965	0.0958081	0.126401	0.0681363	0.065883	0.233814	0.176414	0.420994
LNC_000458	XLOC_008916	antisense_lncRNA	1.65741	1.57873	1.64983	1.62238	1.75079	2.15377	2.03687	2.0277	2.00812	2.20975	1.82078	2.51738
LNC_000451	XLOC_008769	antisense_lncRNA	2.54725	3.02463	1.10255	2.77522	0.52573	1.31856	2.41369	1.78087	2.07587	3.42201	3.23981	2.23938
LNC_000450	XLOC_008757	lincRNA	0.523632	0.768373	0.766199	1.4606	1.36115	2.00733	0.763647	0.75553	0.60483	1.70263	1.69234	2.2397
LNC_000453	XLOC_008797	antisense_lncRNA	2.81294	2.14028	3.37592	2.90364	3.22889	2.30694	3.68731	3.54992	3.36958	3.25855	3.37224	2.20006
LNC_000452	XLOC_008787	lincRNA	1.63367	2.09717	1.31738	0.974928	1.16908	1.90116	1.12277	0.895018	0.842946	1.18111	1.394	0.558771
LNC_000455	XLOC_008799	lincRNA	10.4163	9.39386	9.52596	12.2871	14.6743	12.6397	9.18768	8.91522	9.669	12.7793	12.8068	11.821
LNC_000454	XLOC_008798	lincRNA	0.246978	0.483098	0.123132	0.117861	0	0.177434	0.407958	0.307342	0.382829	1.78586	0.337485	0.33786
LNC_000457	XLOC_008916	antisense_lncRNA	0.188949	0.67887	0.367585	0.734063	0.711148	0.828439	0.650482	0.668568	0.353761	0.629589	0.966022	0.00198744
LNC_000456	XLOC_008916	antisense_lncRNA	0.859445	0.327555	0.939594	0.30206	0.29042	0.377385	0.42473	0.528372	0.323163	0.241905	0.328214	1.26923
LNC_002292	XLOC_035331	lincRNA	461.47	422.316	452.366	1342.31	1009.19	984.264	625.688	549.247	558.686	1158.03	959.143	889.543
LNC_001935	XLOC_031448	lincRNA	2.21813	5.28626e-05	9.82324e-05	0	0	0	0.000173122	0.429122	6.66082e-05	0.12303	6.96986e-06	0
LNC_001934	XLOC_031447	antisense_lncRNA	1.62745	1.5646	1.45264	0.643957	0.676834	1.31185	1.90362	2.08337	1.52751	0.64883	1.03122	0.691278
LNC_001937	XLOC_031449	antisense_lncRNA	138.614	139.747	188.668	148.032	110.374	107.941	169.997	154.308	188.679	147.465	95.0487	126.366
LNC_001936	XLOC_031448	lincRNA	7.82759e-05	0.943913	0.556021	0	0	0	0.706301	0.000325415	1.57465	0.000300198	0.329099	0
LNC_001931	XLOC_031437	lincRNA	2.8543	2.20426	2.35893	2.2017	3.9179	4.27041	2.52421	2.16518	2.36927	1.73714	2.31954	1.98734
LNC_001930	XLOC_031434	lincRNA	0.688071	0.81381	0.936877	4.11136	3.9704	3.92471	0.837056	1.4582	0.800885	4.69706	4.77472	3.63241
LNC_001933	XLOC_031443	lincRNA	205.96	119.54	120.079	907.002	378.662	335.345	142.867	387.514	358.095	316.514	245.266	435.745
LNC_001932	XLOC_031442	lincRNA	2.84123	1.50863	1.52387	6.43612	4.05649	5.79553	4.90278	1.53427	4.35041	5.75077	7.64073	3.55439
LNC_001939	XLOC_031523	antisense_lncRNA	1.72675	1.33713	1.63169	1.30605	0.923496	0.82073	3.3162	1.09084	1.40801	1.45616	1.3735	0.5907
LNC_001938	XLOC_031474	antisense_lncRNA	0.194534	0.634282	0.319205	0.867461	1.29365	0.184731	0.640155	0.328406	0.267037	0.562427	1.76792	0.354934
LNC_000048	XLOC_001145	antisense_lncRNA	1.00714	0.788182	1.06825	1.29324	1.06165	1.18237	0.881672	1.25217	1.12318	1.03966	0.705039	0.866446
LNC_000049	XLOC_001161	lincRNA	1.16554	1.9379	2.20479	0	0	0.167297	1.41119	1.01735	0.963122	0.337098	0.159221	0
LNC_000046	XLOC_001087	lincRNA	19.3041	26.1103	30.461	41.0217	51.3061	38.4123	27.335	20.8592	24.5369	30.623	34.5248	45.1827
LNC_000047	XLOC_001106	lincRNA	0.315581	0.802654	0.524429	0.150874	0.0895921	0.0894647	0.345397	0.564987	0.583587	0.228046	0.214808	0.215959
LNC_000044	XLOC_001022	lincRNA	0.271424	2.15045e-25	0.191894	2.59209e-85	1.81917e-23	8.4799e-08	0.380339	0.851731	9.72652e-15	1.40447e-05	1.89926e-15	3.88731e-11
LNC_000045	XLOC_001074	lincRNA	24.1937	77.8107	42.8197	68.3751	31.6595	33.4241	67.8223	45.2636	0	27.9826	27.6431	25.4635
LNC_000042	XLOC_001022	lincRNA	0.198084	1.04126	1.80567e-06	2.68102e-13	0.0883513	3.63039e-17	0.411303	1.75524e-19	8.42016e-10	1.63903e-16	0.191015	0.000204508
LNC_000043	XLOC_001022	lincRNA	0.000906465	0.330926	0.670385	1.8219e-10	8.24561e-06	2.41964e-06	0.348253	1.01252	2.48398e-10	0.157972	0.167309	0.0880938
LNC_000040	XLOC_001022	lincRNA	1.22226	1.68452	0.959999	4.52697e-06	0.258887	0.185893	0.617403	0.245619	0.402587	1.48366e-07	0.183861	0.00345683
LNC_000041	XLOC_001022	lincRNA	4.36582e-09	0.153959	7.32014e-06	0.115883	3.71466e-08	2.24579e-06	9.34287e-05	0.391972	0.000329732	7.07182e-08	1.07033e-12	1.76879e-06
LNC_000288	XLOC_005599	antisense_lncRNA	1.52204	1.94664	0.466314	0.111759	0.167863	0	1.15986	0.875816	0.362813	0	0	0.160168
LNC_000289	XLOC_005612	lincRNA	4.85851	4.82539	4.12981	4.21313	4.26546	4.1584	4.5124	4.05749	4.31209	3.99819	5.70835	4.09111
LNC_000280	XLOC_005428	lincRNA	7.59017e-06	1.23932e-05	1.21451e-06	1.43531e-06	7.53238e-05	2.02921e-05	1.86484e-06	1.96229e-06	0.321098	0.261255	3.31248e-06	0.461375
LNC_000281	XLOC_005488	antisense_lncRNA	2.18878	1.81113	2.71261	0	0	0.24354	2.60347	2.68845	1.74483	2.43565	0.23049	0.460537
LNC_000282	XLOC_005497	lincRNA	1.13517	0.554294	2.48319	4.303	0.855079	2.60537	1.92731	2.51477	0	0	0.78988	0
LNC_000283	XLOC_005518	lincRNA	5.69568	8.35518	7.36556	6.29117	4.74607	7.7836	7.93662	5.18256	8.9986	6.07043	9.22658	4.9203
LNC_000284	XLOC_005523	lincRNA	0.814423	0.501627	0.530587	0.11537	0.0856199	0.256484	0.231075	0.617431	0.464795	0.348749	0.0821222	0.330271
LNC_000285	XLOC_005534	antisense_lncRNA	0.516063	0.504712	0.515191	0.123123	0.926179	1.85528	0.284249	0.16029	0.400104	0.746344	2.64502	0.882428
LNC_000286	XLOC_005552	antisense_lncRNA	0	0.453411	0.497884	0	0.692164	1.40131	0.5223	2.63217	0	1.34583	0.643103	1.26791
LNC_000287	XLOC_005559	lincRNA	0.251771	0.369353	0.125587	1.92229	0.542025	0.904711	1.24783	0.156544	0.650531	2.54877	0.688139	0.861034
LNC_001801	XLOC_029949	lincRNA	4.50692	4.65779	4.37245	8.36596	7.89509	5.46699	2.61526	3.53178	5.25956	5.28659	5.6848	5.93393
LNC_001800	XLOC_029931	lincRNA	0.551842	0.23133	0.233547	0.376543	0.450092	0.787679	0.519328	0.198802	0.812344	0.569864	0.752698	0.539348
LNC_001803	XLOC_029993	lincRNA	10.527	19.9535	18.4521	10.561	15.9345	13.3496	8.43386	6.10615	8.56818	8.09478	13.8183	16.0757
LNC_001802	XLOC_029960	lincRNA	1.58275	3.33409	5.46085	4.18342	2.79448	6.12117	10.3223	6.06338	4.27717	2.99318	6.48785	3.33107
LNC_001805	XLOC_030016	lincRNA	0	0.754138	0.407408	1.46562	0	0	4.75433	0.892649	0.405288	0.559067	0	0
LNC_001804	XLOC_030001	lincRNA	2.93588	6.68697	10.2339	6.50654	9.13529	10.9535	10.1636	7.05994	7.42365	4.28959	8.31096	9.38757
LNC_001807	XLOC_030042	lincRNA	0.377657	2.21612	1.13028	0.961146	1.08405	1.99036	0.970533	1.72198	2.47202	1.45644	2.23645	0.861034
LNC_001806	XLOC_030022	lincRNA	1.58458	1.03321	1.36402	1.10946	0.605021	0.605535	0.929525	1.85007	0.436159	1.37477	0.288491	1.58977
LNC_001809	XLOC_030052	lincRNA	1.88513	0.92155	1.20411	2.46831	1.71298	2.75421	1.82997	1.4196	1.71663	1.36415	1.61733	3.54366
LNC_001808	XLOC_030050	antisense_lncRNA	1.48803	2.28702	1.05584	0.913307	1.36977	0.609315	2.22128	0.664671	1.42629	0.768458	1.01595	0.58165
LNC_001424	XLOC_024484	lincRNA	1.13286	3.25057	1.98058	3.06509	4.40061	3.01338	2.58661	2.21508	2.41869	2.94061	2.28265	3.94484
LNC_002137	XLOC_034228	antisense_lncRNA	0.655294	2.67082	1.77027	0.156571	0.0777231	0	1.37675	2.56601	2.19117	0.394671	0.0744101	0
LNC_001749	XLOC_029281	antisense_lncRNA	0.526144	0.566134	0.826627	2.01149	2.32092	1.79544	1.15332	0.601738	0.649512	1.14078	1.93557	2.23208
LNC_000198	XLOC_004111	lincRNA	0.793318	0.395949	0	0.903143	2.35458	0.776006	1.94873	1.06476e-06	1.00227e-07	0.882167	0	5.22609e-05
LNC_000199	XLOC_004111	lincRNA	1.38619	1.06973	0.804875	1.25832	1.80432	1.49204	1.5727	0.864513	2.14758	1.95368	2.20916	2.68649
LNC_000194	XLOC_004108	lincRNA	1.18471	0.386214	1.57784	2.38669	1.51243	2.65114	1.30531	0.490254	1.49707	2.28452	2.87893	3.42124
LNC_000195	XLOC_004109	lincRNA	16.2324	13.376	6.6349e-08	24.1716	10.4924	3.18611e-08	26.2644	7.68558	1.23142	1.92967	24.2158	0.791982
LNC_000196	XLOC_004109	lincRNA	13.3419	7.80326	13.9553	6.32211	18.4045	23.7815	10.0611	11.7293	5.89631	11.0588	13.1452	10.6314
LNC_000197	XLOC_004110	lincRNA	4.50153	3.54413	3.66736	3.67264	3.04734	3.82598	4.15219	4.67074	4.29263	4.20566	5.46073	5.63437
LNC_000190	XLOC_004100	lincRNA	45.7967	40.8318	41.8099	38.8072	41.0274	42.1738	45.9791	33.4426	35.1457	45.7601	45.552	40.6904
LNC_000191	XLOC_004104	lincRNA	13.9004	11.3577	9.9729	10.3626	10.8956	12.1087	9.40261	8.96135	8.73714	11.0288	12.3731	13.5687
LNC_000192	XLOC_004106	lincRNA	4.32138	1.52131	2.96187	2.30741	1.24732	1.75138	3.0556	1.90837	2.68775	2.00051	3.78682	3.07319
LNC_000193	XLOC_004107	lincRNA	0.857221	0	1.43061	0.408922	0	0.617626	1.26026	2.29824	1.62602	1.85979	0.976907	1.56339
LNC_002174	XLOC_034484	lincRNA	0.450534	0.818431	0.380156	0.492007	1.37566	0.733374	0.84716	0.896523	0.397562	1.02344	2.54435	0.352294
LNC_002175	XLOC_034503	lincRNA	0.182323	0.356659	0.180524	0.957694	0.781835	0.391074	0.100171	0.114525	0.282031	1.05445	0.497618	0.873101
LNC_002176	XLOC_034504	lincRNA	6.96207	8.61481	6.12671	3.52176	2.07649	5.60522	3.6561	6.79543	2.08687	11.3955	9.00344	5.07164
LNC_002177	XLOC_034504	lincRNA	4.99618e-06	8.60792e-08	3.53514	4.303	9.40587	1.01161e-05	2.56974	0.686286	6.46906	0.877787	3.85289e-07	0.77536
LNC_002170	XLOC_034437	antisense_lncRNA	0.465478	0.869278	0.580444	1.94173	4.75123	3.78481	1.06599	0.809088	0.783063	2.62995	3.4003	2.66398
LNC_002171	XLOC_034446	lincRNA	4.74067	1.85101	2.19519	9.0019	1.47215	3.02366	2.18547	1.96279	1.02604	2.76909	6.70208	6.49441
LNC_002172	XLOC_034450	lincRNA	0.274209	0.536117	0.847883	1.56547	0.400466	4.4321	0.304976	0.980501	0.286053	2.77868	1.50797	3.37315
LNC_002173	XLOC_034460	lincRNA	13.7322	33.529	26.5775	30.1987	58.9813	33.9607	19.2854	18.9121	22.6919	38.3955	29.5624	24.5674
LNC_002178	XLOC_034511	lincRNA	4.01519	2.80078	3.14022	2.17423	6.05236	3.51327	9.09231	7.61432	3.04495	5.82846	2.39535	6.26871
LNC_002179	XLOC_034519	lincRNA	1.06232	1.09686	2.08914	1.63561	1.34469	0.839939	1.35895	1.87135	1.15402	1.19436	0.804337	0.242288
LNC_000994	XLOC_018081	lincRNA	4.11055	3.30144	3.477	5.12899	3.9977	6.02088	3.93369	2.92231	3.95923	5.06568	5.71642	3.96749
LNC_000995	XLOC_018089	lincRNA	4.65836	4.55155	1.90588	19.3658	7.47067	15.5318	20.0963	9.01454	5.16545	9.16844	11.2027	4.28129
LNC_000996	XLOC_018093	lincRNA	2.3204	17.3659	4.37312	0	4.74379	2.42421	8.84596	0	3.31977	0	1.08575	1.05788
LNC_000997	XLOC_018102	lincRNA	3.55138	2.31344	4.17368	1.12389	1.75247	4.12997	1.32663	3.18767	1.24397	5.14561	5.45172	3.77334
LNC_000990	XLOC_018051	lincRNA	5.8277	6.49765	12.4164	12.1271	9.52462	12.2127	8.85201	11.1909	9.14966	9.94438	11.3047	7.97247
LNC_000991	XLOC_018063	antisense_lncRNA	1.57919	3.08707	1.64255	1.2011	1.85393	1.86773	2.11329	0.372166	2.31227	1.82939	0.434959	0.431599
LNC_000992	XLOC_018065	antisense_lncRNA	3.0791	2.3772	2.28141	3.7093	2.33584	1.17096	2.68377	2.393	2.68602	2.34426	2.88333	3.10304
LNC_000993	XLOC_018069	lincRNA	1.08783	1.04615	1.16824	2.22191	2.24736	1.82592	1.25006	1.06521	0.775985	1.70525	2.35816	2.80125
LNC_000998	XLOC_018126	lincRNA	0.908491	1.17438	1.30064	1.89243	1.70427	1.33392	1.52709	1.57627	1.10008	2.48532	1.72271	1.28781
LNC_000999	XLOC_018160	lincRNA	0.173308	0.282543	0.0567889	0.828129	0.411266	0.657616	0.443364	0.659679	0.0594485	0.668048	0.86601	0.237165
LNC_001557	XLOC_025882	lincRNA	1.95241	0.0253207	1.95854	3.57277	2.93798	2.96368	3.01445	0.815178	0.830914	3.03274	3.3483	2.96155
LNC_001556	XLOC_025882	lincRNA	0.00024368	0.222495	1.86641e-12	0.591174	0.962981	1.15742	6.73e-15	0.000297745	3.94249e-05	0.667535	0.622824	0.000378723
LNC_001555	XLOC_025882	lincRNA	1.7908	3.00687	2.19051	3.56485	1.53393	1.88797	0.879883	3.61422	2.56178	2.77631	2.8819	0.551015
LNC_001554	XLOC_025882	lincRNA	0.563712	0.750332	2.38796	2.16709	2.64956	3.04366	1.38713	0.365444	1.9954	3.43111	1.67479	2.90492
LNC_001553	XLOC_025882	lincRNA	0.404906	0.408345	0.681783	2.65851e-32	0.696654	0.409555	1.22501	0.760499	1.04218	0.901559	0.996521	0.567931
LNC_001552	XLOC_025864	lincRNA	0.482681	0.244697	4.70283e-74	0.511533	1.35787	0.448242	0.408399	0.173538	0.127078	0.223921	1.64903	3.55895e-15
LNC_001551	XLOC_025864	lincRNA	0.000546376	0.000949246	1.5016e-77	0.000668696	7.25197e-53	3.39069e-05	0.00107361	0.00119836	0.000398709	9.41888e-05	9.00894e-13	0.661218
LNC_001550	XLOC_025864	lincRNA	0.557817	0.696166	0.337583	1.51735	1.05409	1.69519	0.668072	0.979649	0.3277	0.922118	1.19178	3.16549
LNC_002286	XLOC_035299	lincRNA	0.215056	0.289271	0.708793	0.257062	0.533928	0.0380781	0.794144	0.516374	0.745452	0.233099	0.841543	0.294343
LNC_002287	XLOC_035310	antisense_lncRNA	0.782757	1.27617	1.32115	0.0831413	0.061814	0	0.238164	0.221646	2.14608	0.0628538	0	0.0595139
LNC_002284	XLOC_035273	lincRNA	1.59386	0.933609	2.09321	1.03082	1.44349	1.17721	1.08142	0.387868	1.55531	2.39434	1.42132	2.54959
LNC_002285	XLOC_035292	lincRNA	3.33013	1.4805	2.00257	2.11986	2.45496	2.45668	2.77395	2.78106	2.08262	2.77237	3.16863	1.79482
LNC_002282	XLOC_035273	lincRNA	7.3738e-06	0.189135	0.108326	0.145447	0.468908	0.000157308	0.000217835	0.851895	3.62217e-06	7.5062e-06	3.24749e-05	2.17538
LNC_002283	XLOC_035273	lincRNA	8.2218e-14	0.000126473	3.90852e-05	4.255e-07	9.6641e-07	1.42609e-06	2.96593e-08	1.22449	2.35433e-05	3.22951e-05	6.28209e-05	1.01135e-05
LNC_002280	XLOC_035272	lincRNA	2.82337	1.59856	4.76749	1.84283	2.35229	2.35744	1.4752	1.46856	1.53803	1.71949	2.84568	6.30083
LNC_001558	XLOC_025882	lincRNA	0.632661	0.602086	0.942657	2.40986	0.398525	1.27344	0.725136	1.41e-10	0.112715	1.10832	0.370079	1.17825
LNC_000868	XLOC_016032	lincRNA	2.25553	1.98568	2.32742	3.12563	4.41506	2.96815	2.65816	1.64622	2.9011	3.66789	4.30313	2.70079
LNC_000869	XLOC_016034	lincRNA	0.418697	0.260641	1.30409	0.727806	0.162213	1.24211	0.0833552	0.14574	0.156483	0.660159	3.10987	4.21957
LNC_000860	XLOC_016012	lincRNA	1.19375	1.45965	1.61077	1.85415	1.91035	1.55523	1.68965	1.51826	1.94405	1.4379	1.55855	1.49752
LNC_000861	XLOC_016022	antisense_lncRNA	0.33024	0.0499891	0.183697	0.0371985	0.20488	0.127379	0.0911927	0.588334	0.143304	0.357939	0.0640888	0.212602
LNC_000862	XLOC_016022	antisense_lncRNA	0.0909617	0.0768575	0.0852827	0.744953	1.03522	0.875841	0.190407	0.149161	0.216056	0.478023	0.423265	0.874727
LNC_000863	XLOC_016022	antisense_lncRNA	0.406767	0.523781	0.587036	0.762835	0.692881	0.745303	0.543966	0.480956	0.599642	0.344653	0.732441	0.920061
LNC_000864	XLOC_016022	antisense_lncRNA	1.43092e-42	0.382346	0.162442	1.22632	0.710598	0.184365	0.377435	4.28098e-68	1.80801e-25	1.21923	0.559565	0.896253
LNC_000865	XLOC_016022	antisense_lncRNA	0.354846	0.0381449	0.137178	0.155863	1.25532	0.454751	0.0492369	1.90092e-68	9.74304e-15	0.0592781	0.245266	0.11584
LNC_000866	XLOC_016022	antisense_lncRNA	0.177756	0.112491	4.29969e-09	0.628578	0.381353	0.345614	0.174251	1.36128e-09	0.00181284	0.428306	0.760203	0.216873
LNC_000867	XLOC_016022	antisense_lncRNA	0.136546	0.461737	0.48864	0.00320356	0.0519459	0.429043	0.445624	0.0397117	0.313752	0.469051	0.0692248	0.0668596
LNC_000730	XLOC_013543	lincRNA	52.5085	51.4411	16.2102	56.1998	95.1857	47.7782	42.054	20.4939	48.4435	71.1433	70.0151	48.638
LNC_000731	XLOC_013565	antisense_lncRNA	0.962206	1.19781	0.86541	0.668373	0.374939	0.750094	0.893267	0.475577	0.750566	0.505878	0.238706	0.718107
LNC_000732	XLOC_013565	antisense_lncRNA	1.36334	3.33388	2.82072	0.716451	0.485878	0.388583	2.07198	1.00683	1.66203	1.18252	1.57994	1.39918
LNC_000733	XLOC_013604	antisense_lncRNA	1.30318	1.9639	1.75728	0.437775	0.300103	0.549467	1.65801	0.899822	1.73727	0.305427	0.383644	0.192818
LNC_000734	XLOC_013610	antisense_lncRNA	6.68832	10.1173	6.29606	4.45766	5.88254	3.10772	6.40357	2.94273	6.00999	2.9233	4.87936	1.91547
LNC_000735	XLOC_013635	lincRNA	4.10186	3.30426	4.21244	6.74442	6.27162	5.66713	4.43185	3.28853	5.2772	6.97573	7.56375	5.11786
LNC_000736	XLOC_013637	lincRNA	7.57523	8.06806	9.9936	5.22014	0	12.8297	9.41262	1.48844	2.94283	3.00375	23.1188	5.64786
LNC_000737	XLOC_013668	lincRNA	1.76101	0.573987	1.18928	0.745918	1.41572	0.852538	1.08253	0.953819	2.03122	0.283108	1.07263	1.07025
LNC_000738	XLOC_013696	antisense_lncRNA	1.57074	0.570701	1.89177	2.10209	1.08464	2.23082	1.32737	0.971737	1.75351	1.94598	1.71158	0.859852
LNC_000739	XLOC_013718	lincRNA	177.717	231.938	90.3958	431.599	430.651	305.558	167.402	160.223	179.776	346.383	304.803	364.414
LNC_001485	XLOC_025254	lincRNA	8.505	8.80573	7.57093	15.1363	12.4578	15.6684	12.1004	9.4636	9.1381	12.1707	12.9763	18.9622
LNC_001484	XLOC_025252	lincRNA	0.493697	0.708141	0.000377607	0.525545	0.651556	1.14931	0.433538	0.474674	3.24466e-06	2.43331e-09	0.0585414	1.00816
LNC_001487	XLOC_025291	antisense_lncRNA	1.28037	0.927747	1.58144	0.951896	1.82082	1.14536	1.71456	1.5692	1.12165	1.30231	1.03357	1.03836
LNC_001486	XLOC_025266	lincRNA	1.97583	2.27964	1.64097	2.56644	2.66675	3.38464	2.60941	2.06133	1.71967	2.7827	2.20872	2.01062
LNC_001481	XLOC_025252	lincRNA	9.0111e-11	0.0551717	0.0825118	0.944766	0.626087	2.00137	0.000460258	2.16555e-08	0.040394	1.5176	0.729305	3.16852
LNC_001480	XLOC_025252	lincRNA	0.597288	3.83066e-09	0.626105	2.01289	0.000159163	0.561988	1.45564	1.70017	1.69797	1.79932	2.41232	2.51169
LNC_001483	XLOC_025252	lincRNA	0.138007	0.40663	0.17013	0.81779	0.133124	0.172016	0.579052	0.75046	0.461544	1.61879e-18	0.247866	6.91016e-05
LNC_001482	XLOC_025252	lincRNA	0.000589771	1.25276	0.52387	1.58455	2.29642	1.90397	0.57673	0.0190358	0.000848578	0.71162	0.41942	0.00260835
LNC_002354	XLOC_035665	lincRNA	12.2089	14.9751	12.2004	18.7094	16.7828	17.574	12.8677	10.3336	9.22868	16.2404	14.573	20.7092
LNC_002355	XLOC_035665	lincRNA	5.00626	5.26063	7.20266	11.2927	10.5364	10.7342	9.64146	10.2849	6.64394	13.5031	4.83041	15.8896
LNC_002356	XLOC_035665	lincRNA	7.3101	7.4976	8.13709	25.4935	23.2499	24.5042	11.5058	9.83747	11.1406	24.262	16.0729	27.3234
LNC_002357	XLOC_035665	lincRNA	25.2744	22.4961	27.2764	32.1956	28.1894	36.302	16.5565	14.4779	22.5785	22.5785	22.5293	36.0071
LNC_001489	XLOC_025333	lincRNA	1.05776	0.517035	0.271974	0	3.8576	1.94002	0.881774	0.948148	0.551391	0.765576	0.726837	0
LNC_001488	XLOC_025319	antisense_lncRNA	1.11348	0.322732	1.00991	0.551947	0.996288	0.702469	0.496818	0.473258	0.890277	0.476846	0.336984	1.411
LNC_002352	XLOC_035659	lincRNA	1.87562	0.839653	1.86463	1.06388	0.902532	0.81113	1.53095	1.7886	1.30641	0.872946	1.34161	2.17547
LNC_002353	XLOC_035661	lincRNA	0.408854	0.71101	0.801704	1.47646	1.55013	1.74215	0.447896	0.925634	0.88753	1.37889	1.60884	1.61644
LNC_000604	XLOC_011655	lincRNA	2.519	1.23058	4.01737	3.58589	0	3.77965	2.35604	0.481408	0.88367	1.21686	0.580642	3.44088
LNC_000605	XLOC_011661	lincRNA	2.74712	3.74947	2.95559	4.51749	5.09756	4.00348	2.73284	1.69914	3.09114	4.15585	4.18014	3.32207
LNC_000606	XLOC_011678	lincRNA	0.352103	1.37642	0	6.0215	8.81992	4.70959	0.787111	0.410876	0	5.60995	0.971234	1.44322
LNC_000607	XLOC_011679	lincRNA	0.164629	0.321986	0	1.25598	3.56042	3.56998	0	0	0.170567	1.4289	1.35202	1.35095
LNC_000600	XLOC_011593	lincRNA	5.79019	8.7956	7.73838	10.4648	12.1963	11.8593	8.81793	10.7324	5.47408	9.62073	8.08032	7.24676
LNC_000601	XLOC_011621	lincRNA	0.54038	0.76351	0.472416	1.03281	1.02615	0.769182	0.526716	0.685169	0.926944	1.38869	0.327333	0.575149
LNC_000602	XLOC_011637	lincRNA	2.38998	2.07791	1.66429	2.36719	1.64434	3.41626	1.26423	1.11291	2.00791	2.55961	1.69097	1.93781
LNC_000603	XLOC_011653	lincRNA	5.21757	2.83067	5.71903	6.59224	0.874365	6.21871	7.22271	3.84279	7.38851	5.89122	6.45756	7.12784
LNC_001737	XLOC_028913	lincRNA	0	0.411608	0	0.703163	1.50634	0.452281	0	0.131628	0.217189	1.06493	0.143658	2.5909
LNC_001736	XLOC_028901	antisense_lncRNA	1.25962	1.31722	1.27109	1.35003	1.41645	1.56771	1.71028	1.11418	1.36017	1.69479	1.50722	1.39709
LNC_001735	XLOC_028882	lincRNA	0.391733	1.35108	0.269807	0.265041	0.296628	0.0243009	0.90015	0.0238734	0.0165563	0.300764	0.567337	0.0290391
LNC_001734	XLOC_028882	lincRNA	1.21145	0.278842	1.10457	7.04656e-06	4.64856e-06	0.17458	0.472728	0.152505	0.630451	4.70624e-06	3.97108e-06	0.161839
LNC_000608	XLOC_011685	lincRNA	0.940408	1.12191	1.81278	2.25933	1.59376	2.5652	1.78136	0.999858	1.10692	1.52477	2.30984	2.41732
LNC_000609	XLOC_011686	lincRNA	0	3.10366	0.901612	8.28883	0	1.24847	1.81995	1.68549	0	3.47284	0	0
LNC_001731	XLOC_028754	antisense_lncRNA	1.6438	2.15707	2.19874	0.229974	0.455739	0.227605	1.5806	1.63645	1.64848	0.231789	0.491392	0.274352
LNC_001730	XLOC_028729	lincRNA	0.685862	0.731875	0.429473	0.893727	1.86531	0.621469	0.683818	1.02704	0.706002	0.721054	0.764892	0.853226
LNC_000518	XLOC_010265	antisense_lncRNA	1.83117	2.07886	1.91893	0.1081	0.128227	0.12801	1.55788	1.94217	2.22839	0	0.246118	0.0928274
LNC_000519	XLOC_010267	antisense_lncRNA	0.231077	0.621594	0.113578	0.607295	1.2338	1.23303	0.696714	0.219893	0.237794	1.25259	0.86601	1.89732
LNC_000510	XLOC_010027	antisense_lncRNA	1.12539	1.06419	1.54209	0.573832	0.692715	0.851515	2.30011	1.72388	1.31083	1.03013	0.612967	0.256702
LNC_002358	XLOC_035667	lincRNA	0.693731	0.678395	0.699329	0.661456	1.7522	1.00422	1.91621	0.638142	0.359578	1.0036	0.474945	2.13469
LNC_000512	XLOC_010071	lincRNA	1.05876	1.7693	2.59437	5.06051	4.57798	2.88175	2.94772	1.68606	1.90504	5.35605	4.14598	4.76954
LNC_000513	XLOC_010096	antisense_lncRNA	0.817317	1.25638	1.67662	1.26509	0.718813	1.15977	2.30137	2.1354	0.800066	1.06878	1.69598	0.319593
LNC_000514	XLOC_010113	antisense_lncRNA	1.50443	1.5191	2.85671	0.139162	0.552188	0.413766	0.95715	1.04966	1.39752	0.84175	0.72723	0.332072
LNC_000515	XLOC_010124	antisense_lncRNA	0.126107	0.14099	0.280952	0.827052	1.02128	0.713587	0.334894	0.115659	0.203415	0.989289	0.759856	0.320558
LNC_000516	XLOC_010129	antisense_lncRNA	0.855765	0.976656	1.08147	1.80684	1.87362	1.6689	0.624583	0.774208	1.20918	1.18529	1.16519	1.56162
LNC_002359	XLOC_035672	lincRNA	0.415292	0.609384	0.66666	1.64515	1.26293	0.756639	0.681708	0.607285	0.609433	1.62909	1.5748	1.94878
LNC_001023	XLOC_018394	antisense_lncRNA	2.7647	1.42717	2.07897	0.445979	2.61985	1.90513	2.17682	2.74912	0.865088	3.63042	0.334272	2.2638
LNC_001022	XLOC_018392	lincRNA	2.86117	1.52238	2.23271	4.39588e-05	1.66174	2.35604	5.47675e-05	1.31194	1.67504	1.42802	1.03559	2.45902
LNC_001021	XLOC_018392	lincRNA	1.07126	0.879571	0.485381	1.69916	0.773922	5.82501e-05	0.666213	0.990658	1.37799	0.781392	0.669028	7.15684e-05
LNC_001020	XLOC_018389	antisense_lncRNA	3.4572	4.50781	3.47837	6.12291	3.79778	4.28397	3.99932	2.42916	3.07021	4.52484	3.60539	2.92707
LNC_001027	XLOC_018396	lincRNA	0	0.697606	0.74906	0	1.57858	1.59242	1.19716	0	3.74216	1.03397	1.96941	1.95056
LNC_001026	XLOC_018394	antisense_lncRNA	0.26799	0.750076	0.115497	0.864337	0.472248	0.205066	0.187875	0.236817	0.254049	0.164379	5.21898e-09	0.178522
LNC_001025	XLOC_018394	antisense_lncRNA	0.898524	0.792942	0.893925	1.03554	1.17112	1.77294	0.758948	1.02918	1.80628	1.73343	2.14299	0.874777
LNC_001024	XLOC_018394	antisense_lncRNA	5.09525e-06	0.218267	0.315992	0.48642	4.5007e-06	0.422213	6.82151e-06	3.40869e-06	0.261398	3.65371e-06	8.78565e-09	1.07182e-05
LNC_001029	XLOC_018414	lincRNA	3167.7	3151.72	3477.09	6284.53	5873.54	5819.54	3760.82	3230.23	3308.42	6145.92	4673.72	3623.26
LNC_001028	XLOC_018409	antisense_lncRNA	0.892342	1.63641	1.55304	1.59727	1.91784	1.27988	1.22733	0.835751	1.38213	2.74204	1.06641	1.52598
LNC_002074	XLOC_033300	lincRNA	0.352761	0	0	0.336329	0	0	0.974578	0.864581	0.182878	0	0	0.241215
LNC_002350	XLOC_035634	antisense_lncRNA	1.02876	0.804735	1.25336	0.7842	1.78855	2.99275	0.911264	2.00018	2.56472	1.19088	0.56419	2.25069
LNC_002351	XLOC_035637	lincRNA	9.71735	11.9289	12.3672	18.7707	20.9512	19.687	15.5323	15.0951	12.3164	15.3363	15.1548	15.665
LNC_001128	XLOC_020072	lincRNA	3.47288	3.96367	3.14866	5.53614	5.42201	5.43451	3.67405	3.94543	3.28387	5.29743	5.03106	4.70953
LNC_001129	XLOC_020075	lincRNA	1.42426	1.32093	1.31625	1.75138	1.75648	1.67478	1.13271	1.25859	1.44303	1.87111	1.78688	1.41778
LNC_001126	XLOC_020057	lincRNA	3.05331	3.99016	3.66174	6.01824	5.48681	4.88368	4.20682	4.78077	3.90106	4.34515	4.56757	4.4343
LNC_001127	XLOC_020071	antisense_lncRNA	5.342	2.97989	4.30822	2.16991	5.84588	3.58381	6.10656	5.69489	3.27374	1.11083	9.6372	3.13102
LNC_001124	XLOC_020045	lincRNA	1.38952	0.711944	1.62905	5.62694	4.71517	3.20514	0.871031	1.00492	1.29441	3.5391	2.70613	3.80283
LNC_001125	XLOC_020050	antisense_lncRNA	1.16677	2.28235	1.26436	1.51907	1.06317	1.82415	2.10004	2.12274	1.42335	1.38039	1.30354	0.435346
LNC_001122	XLOC_020021	lincRNA	21.4434	23.2691	23.8414	8.97569	8.90749	14.4596	22.2211	15.0478	16.9211	14.3236	15.8498	5.79872
LNC_001123	XLOC_020036	antisense_lncRNA	8.23933	8.04696	8.30548	3.93897	10.9225	11.3202	4.82135	4.0526	7.56395	8.08327	1.97083	18.898
LNC_001120	XLOC_019967	antisense_lncRNA	9.65617	17.2281	73.6519	15.9373	33.6529	23.3078	12.2514	53.4363	18.1152	30.4215	42.9675	6.30828
LNC_001121	XLOC_019998	antisense_lncRNA	1.148	0.510371	0.621778	4.68333	3.8846	2.99057	0.229557	0.130602	0.323145	1.81089	1.85247	0.85669
LNC_000468	XLOC_008968	antisense_lncRNA	1.41798	0	1.11539	3.70463	2.08992	0.527021	1.18886	2.06701	0	0.513467	0.488961	3.87469
LNC_000469	XLOC_009090	lincRNA	0.776358	0.938128	1.52241	1.44059	2.33754	1.81628	1.40083	1.16307	1.36183	1.51819	0.933089	1.87497
LNC_000464	XLOC_008943	antisense_lncRNA	0.0433152	1.46241	1.98124e-08	0.00111178	4.19476e-11	0.00765159	0.886809	0.127114	1.64785	0.118978	5.16959e-15	0.115342
LNC_000465	XLOC_008943	antisense_lncRNA	0.366236	0.831353	0.907059	4.25169e-05	0.659713	2.13476e-05	1.46907e-13	2.15409e-09	4.22489e-06	0.00127883	5.08001e-06	0.350091
LNC_000466	XLOC_008943	antisense_lncRNA	0.866662	0.0110501	0.91145	0.34011	0.525101	0.116284	0.00232201	0.295969	0.000940934	0.390013	0.506615	0.191495
LNC_000467	XLOC_008943	antisense_lncRNA	1.08483	1.15237	0.115231	0.990395	0.659713	0.939284	1.73692	2.15409e-09	1.7278	1.12841	1.68337	0.350091
LNC_000460	XLOC_008916	lincRNA	2.23167	2.14162	4.02896	3.18272	2.93365	3.04671	3.60917	2.73863	2.64083	3.10939	3.30175	3.88307
LNC_000461	XLOC_008941	lincRNA	1.34741	1.18617	1.12819	1.28744	0.864279	1.53599	1.99561	1.02282	1.45679	2.43477	1.10218	1.38283
LNC_000462	XLOC_008943	antisense_lncRNA	4.66722e-56	0.279594	1.00041e-09	3.10423e-10	0.000148953	2.35591e-10	3.9553e-09	1.33742	2.52131e-13	1.791e-05	0.000220835	6.49769e-05
LNC_000463	XLOC_008943	antisense_lncRNA	2.42564	1.5269	2.66641	0.0021133	2.23612e-13	1.17572	0.453304	0.02998	0.834468	0.796395	0.599001	0.326183
LNC_002367	XLOC_035683	antisense_lncRNA	1.14507	1.94662	0.0196111	11.2087	1.27571	2.70822	3.38252	1.92173	0.00157764	11.0548	2.83543	14.0755
LNC_002366	XLOC_035681	lincRNA	0.664002	0	2.21487	6.92046	9.08149	9.25139	3.77684	0.721003	2.83378	10.6156	12.9897	11.7972
LNC_001232	XLOC_021208	lincRNA	1.17858	0.823241	0.678152	1.76607	0.728578	0.974159	0.74385	1.86124	0.174483	1.21782	0.691471	0.460537
LNC_001233	XLOC_021221	lincRNA	5.52595	4.72955	6.60254	2.24392	3.05287	1.87059	3.18315	0.611429	4.33912	0.798844	1.13014	0.378079
LNC_001230	XLOC_021184	lincRNA	0.896103	1.40303	1.00211	2.49859	2.18172	2.09739	1.67066	1.10082	1.14214	1.89125	2.10357	0.515636
LNC_001231	XLOC_021207	lincRNA	1.57723	0.385564	0	0.187891	1.71208	2.29122	0.436344	0	0.204685	3.42315	1.08085	0.539187
LNC_001236	XLOC_021238	lincRNA	1.63257e-05	3.59315e-06	3.63189e-57	2.69377e-25	3.67112e-15	0.000176471	6.35987e-06	0.174631	0.103723	2.12963e-13	1.69283e-25	0.651049
LNC_001237	XLOC_021238	lincRNA	0.0481948	0.165711	0.00489853	1.55207	0.0158952	0.923558	0.255024	0.282578	0.00476563	0.000946201	0.00311297	0.687692
LNC_001234	XLOC_021237	lincRNA	3.24892	2.1562	2.77223	3.65513	3.16048	3.66379	3.06508	2.60475	2.39696	3.85927	1.90207	2.38105
LNC_001235	XLOC_021238	lincRNA	1.5176	1.69831	1.1771	1.24102	1.8472	1.57113	1.43952	1.1387	1.35485	0.640439	2.10814	0.460461
LNC_001238	XLOC_021238	lincRNA	0.0503061	0.170223	0.669	0.0579425	0.507064	0.777548	0.263199	0.00021166	0.339916	1.74315	0.602422	0.816427
LNC_001239	XLOC_021253	lincRNA	3.2421	6.32999	11.4345	11.3077	11.8449	6.97305	8.76442	24.1705	1.17647	6.32769	12.2837	2.96511
LNC_000059	XLOC_001479	lincRNA	2.03754	1.77082	1.84719	2.80314	0.657585	1.65155	3.51416	0.546985	2.82566	1.63816	0.931962	2.47619
LNC_000058	XLOC_001467	antisense_lncRNA	1.07192	1.01363	0.279669	1.94721	1.72528	1.87507	0.469407	0.77579	1.76245	1.60087	1.21625	1.46704
LNC_000055	XLOC_001434	lincRNA	9.7397	2.38497	0	14.2591	8.04627	12.6617	0	6.67369	0	7.28632	7.16875	33.8162
LNC_000054	XLOC_001283	lincRNA	0.11723	0.000820798	0.571856	1.17586e-05	0.0852571	3.27484e-05	1.8229e-05	0.228128	3.07513e-06	0.34656	0.000111045	0.0818973
LNC_000057	XLOC_001463	antisense_lncRNA	1.05758	1.68788	0.984471	0.957549	0.633869	0.870971	1.09834	1.3427	0.859088	1.12643	2.19965	0.914067
LNC_000056	XLOC_001435	lincRNA	3.55934	5.7189	5.83519	14.9221	23.9039	18.4576	4.34055	3.63448	4.07314	15.075	10.25	12.8681
LNC_000051	XLOC_001165	antisense_lncRNA	0.609412	0.534412	0.422981	1.74479	0.800913	1.21617	0.677233	0.524467	0.567479	1.15971	0.469187	1.00178
LNC_000050	XLOC_001165	antisense_lncRNA	0.138262	0.0982393	1.62764e-10	0.192487	0.624541	0.472724	0.0691971	0.144924	0.118721	0.217268	0.515445	0.3276
LNC_000053	XLOC_001283	lincRNA	0.618788	1.20484	1.0077	0.214155	0.000145179	0.398451	0.552724	2.32834e-06	0.74938	0.000196491	0.534295	0.000160639
LNC_000052	XLOC_001213	lincRNA	7.84039	6.12281	5.32766	2.97283	0	3.69016	1.79426	2.49841	12.6261	4.56655	5.50537	2.14486
LNC_000299	XLOC_005868	lincRNA	0.105854	0	0	0	0	0	0	1.72131	0.109264	0.306128	0.144541	0
LNC_000298	XLOC_005860	lincRNA	7.80911	6.75185	6.25328	10.3924	10.7367	12.1253	7.72707	4.93649	2.01054	9.37395	7.32012	9.63625
LNC_000297	XLOC_005794	lincRNA	0.391166	0.813105	0.623668	0.560839	1.11275	0.347423	0.750081	0.0622035	0.754331	0.636074	0.466278	0.602234
LNC_000296	XLOC_005760	lincRNA	4.09721	3.32841	6.22779	3.71563	4.65352	3.46446	4.57182	6.32196	3.71881	2.50976	4.26077	3.51594
LNC_000295	XLOC_005704	lincRNA	0.395756	0.0774309	0.328006	0.340648	0.1683	0.588001	0.454449	0.406309	0.243768	0.457533	0.484653	0.406263
LNC_000294	XLOC_005660	lincRNA	1.13547	1.66548	2.48868	3.06651	1.09458	1.37295	2.72104	2.07948	1.57101	1.64283	2.33361	1.55274
LNC_000293	XLOC_005659	lincRNA	1.81101	0.857171	2.24002	2.12152	2.07964	1.74584	1.28107	0.815194	1.20241	3.20897	1.83118	2.23845
LNC_000292	XLOC_005645	lincRNA	0.809952	0.959105	0.960702	1.14105	1.15119	1.08942	0.793747	1.35832	0.745043	1.60197	0.870887	1.2835
LNC_000291	XLOC_005626	lincRNA	0.975335	1.13878	0.707356	1.86517	2.9922	2.67577	1.20522	0.965641	1.03434	2.68278	2.86968	2.49754
LNC_000290	XLOC_005620	lincRNA	1.98049	1.49014	2.55603	1.96478	4.02153	3.58655	3.01022	0.961203	1.41261	3.52392	3.73991	3.12687
LNC_001834	XLOC_030214	antisense_lncRNA	2.85733	2.41827	0.972993	23.8211	21.7849	17.1576	2.91657	3.85857	1.51728	15.8686	11.4075	17.9715
LNC_001835	XLOC_030219	antisense_lncRNA	2.89169	4.75201	4.66194	10.1697	9.38739	7.07731	6.21404	6.9709	4.70168	11.7875	11.1131	5.93572
LNC_001836	XLOC_030225	antisense_lncRNA	3.24772	3.07117	2.27303	4.96903	4.68445	5.1372	3.93847	3.63893	3.64139	3.08995	4.4573	3.85241
LNC_001837	XLOC_030250	lincRNA	2.29815	3.69292	2.51433	2.90083	3.75025	3.98513	4.23629	3.92881	3.72208	3.2039	2.9111	5.05369
LNC_001830	XLOC_030190	lincRNA	0.000658233	0.190699	4.88863e-13	1.85469e-07	8.39667e-22	0.322672	0.21681	0.0747572	2.33269e-25	0.0377479	0.468745	8.2349e-48
LNC_001831	XLOC_030190	lincRNA	1.12757	5.1086e-12	0.203867	0.0138577	0.646608	5.23855e-11	1.91261e-18	3.26008e-07	4.94822e-21	1.52455e-07	0.923162	0.00269873
LNC_001832	XLOC_030190	lincRNA	2.33032e-25	6.09787e-23	3.18534e-09	2.48151e-15	1.06268e-13	0.41455	7.8757e-23	0.434207	1.17356e-20	1.61688e-13	5.69632e-15	2.21293e-18
LNC_001833	XLOC_030190	lincRNA	0.19074	0.178705	0.953813	0.325955	0.908554	0.000355716	6.4861e-05	0.328812	0.511852	0.530416	0.578385	0.00928833
LNC_001838	XLOC_030273	lincRNA	1.60158	2.08562	1.74103	0.506015	5.61182	0	1.80943	1.19151	1.13108	6.19664	2.22565	1.45844
LNC_001839	XLOC_030292	antisense_lncRNA	1.53536	1.25743	0.663753	2.45795	2.23117	1.26607	1.25089	0.86647	1.13747	2.27063	3.30592	4.30037
LNC_000318	XLOC_006365	antisense_lncRNA	4.43774e-05	5.14768e-06	0.381557	0.341671	0.918848	0.844292	0.327649	0.387498	0.282763	0.275942	0.441932	0.439321
LNC_000319	XLOC_006365	antisense_lncRNA	0.237434	0.401886	0.408754	0.811691	0.469229	0.277618	0.231401	0.355212	0.228731	0.882172	0.60901	0.230291
LNC_001908	XLOC_031307	lincRNA	8.82929	10.2138	8.39455	14.7584	13.8239	14.4332	10.4438	6.41117	9.36412	15.5883	14.2466	10.106
LNC_001909	XLOC_031364	lincRNA	1.11402	1.87924	1.25395	1.0704	1.64052	0.0249066	0.704162	1.11552	0.682911	0.807768	0.472925	0.377687
LNC_000181	XLOC_004017	lincRNA	1.68714	1.19653	2.10754	1.20964	1.85832	1.85627	2.4484	1.45168	2.21144	1.76792	0.919112	1.55856
LNC_000180	XLOC_004009	lincRNA	2.26022	1.86153	1.77747	2.8387	2.90011	3.75782	2.75012	2.37169	2.33497	4.81683	3.41298	2.11558
LNC_000187	XLOC_004084	lincRNA	1.20172	4.69318	1.43069	6.87234	0	3.91425	2.7968	0	3.94474	3.52581	3.42948	1.65069
LNC_000186	XLOC_004064	lincRNA	1.7703	1.0956	1.34334	2.07252	1.18016	1.1274	2.13592	2.03006	1.55937	2.03644	1.27901	1.78006
LNC_000185	XLOC_004061	lincRNA	1.13948	1.64258	1.76949	1.08893	1.3666	2.04876	1.77561	1.44482	1.23449	0.953617	2.28868	2.29794
LNC_000184	XLOC_004057	lincRNA	1.83221	1.94587	2.62143	3.05207	2.90505	2.30732	3.0982	1.13097	1.93867	1.96737	2.21109	2.14918
LNC_001900	XLOC_031167	antisense_lncRNA	0.53184	1.08778	1.13838	0.092429	0	0.343511	0.370833	0.984288	0.397797	0.0698843	0.329325	0.0661669
LNC_001901	XLOC_031177	antisense_lncRNA	7.71684e-08	0.0011777	4.89708e-06	6.38826e-07	0.231713	6.67494e-06	1.61413e-06	0.178349	0.122355	0.530139	9.70666e-07	8.22785e-07
LNC_001902	XLOC_031185	antisense_lncRNA	1.97181	0.593443	0.67358	2.24598	1.94776	1.51482	1.16548	0.478542	1.09386	1.97351	2.37887	0.830177
LNC_001903	XLOC_031209	antisense_lncRNA	0.975663	1.11337	1.36564	1.63096	1.62516	1.85751	1.16066	1.22929	1.00552	1.99829	1.10909	1.77998
LNC_001904	XLOC_031224	antisense_lncRNA	0.54065	0.310045	0.327131	0.891527	0.739866	0.685774	1.06013	0.861608	0.708089	0.619652	0.684893	1.35243
LNC_001905	XLOC_031250	lincRNA	1.49971	0.977827	1.3712	1.78916	3.22831	2.33494	0.412912	0.77727	1.5499	1.26517	1.70785	1.53867
LNC_001906	XLOC_031271	antisense_lncRNA	0.903985	1.1563	0.890895	1.8603	2.37948	2.67621	1.06819	1.05504	1.28901	3.11627	1.7066	1.33214
LNC_001907	XLOC_031287	lincRNA	2.58054	1.55333	2.80197	3.54055	4.71517	6.316	3.48413	2.26108	3.40635	6.12169	4.78082	9.05435
LNC_002169	XLOC_034409	antisense_lncRNA	3.05764	3.6665	3.63272	2.13765	3.31404	2.98318	4.17453	2.60569	3.54692	2.99357	2.9542	3.10485
LNC_002168	XLOC_034407	lincRNA	1.61052	2.51995	1.29529	2.30397	4.87423	2.79244	3.7337	0.991184	1.33459	2.09672	2.20409	4.18515
LNC_001739	XLOC_028939	lincRNA	0	0	0	0	0	2.90726	0	0	0	0	0	0
LNC_002163	XLOC_034371	lincRNA	0.925759	1.3577	1.41785	1.32246	1.00896	2.02756	1.02677	0.837568	1.92637	3.68441	0.635287	2.84773
LNC_000316	XLOC_006352	antisense_lncRNA	0.892794	0.258774	0.905341	0.790404	1.0328	0.656331	0.43433	7.4388	0.407692	0.860212	1.12544	0.362047
LNC_002161	XLOC_034370	lincRNA	31.4408	45.4382	41.9253	34.2348	32.1827	28.2355	37.7482	29.9933	37.5347	40.5968	38.0059	27.7525
LNC_001738	XLOC_028914	lincRNA	2.05005	0.801222	1.30516	0.778335	0.607983	0.614363	4.1392	0.471311	1.29374	0	0	2.24031
LNC_002167	XLOC_034397	lincRNA	0.000307632	0.902677	1.03205	0.000296154	0.668403	1.80869	1.12381	1.15678	1.26435	1.73672	1.74263	2.09953
LNC_002166	XLOC_034397	lincRNA	0.000307632	2.00289e-05	2.9496e-06	0.000296154	0.668403	4.24109e-07	0.224769	2.65977e-22	4.49429e-07	3.31773e-06	2.8528e-12	1.13852e-05
LNC_002165	XLOC_034397	lincRNA	0.947399	0.10451	0.000168366	2.13564	0.349186	0.00278812	1.22137e-05	0.0633181	0.00162032	1.88577e-05	2.1899e-11	1.99101e-05
LNC_000317	XLOC_006365	antisense_lncRNA	0.21243	0.565837	0.0482592	0.514016	0.419034	0.537807	0.40006	2.33441e-05	0.121879	0.201899	0.576201	0.610252
LNC_002241	XLOC_034946	antisense_lncRNA	7.4835e-06	0.00209008	2.05755e-09	0.000613435	5.22366	7.58503e-07	7.10814e-07	0.000279983	1.16379e-06	6.24106e-06	0.00243292	0.000718186
LNC_000989	XLOC_018051	lincRNA	2.86886	4.86429	7.55132	4.89032	6.73202	5.70672	4.66258	7.30169	3.34377	4.56134	5.01541	4.057
LNC_000988	XLOC_018044	lincRNA	1.02448	1.87866	3.06762	0	0.183844	0	0.282127	1.43233	1.4561	0	0	0
LNC_000983	XLOC_017989	lincRNA	1.12272	0.915202	2.15624	1.52034	1.9291	2.06017	1.33254	1.72693	1.39507	1.21708	1.84797	1.34442
LNC_001733	XLOC_028853	lincRNA	0.695002	0.559886	0.72078	1.09433	0.755233	0.580287	0.626819	5.63048	0.924567	1.12269	0.668117	0.671411
LNC_000981	XLOC_017952	lincRNA	1.03107	1.26069	0.444074	0.492618	1.1019	1.00965	1.62575	1.55043	0.995145	1.21102	1.75691	0.529097
LNC_000980	XLOC_017909	antisense_lncRNA	0.341652	0.32389	0.341291	1.3105	0.583641	0.608481	0.333256	0.14458	0.000245023	0.462249	0.199612	0.868663
LNC_000987	XLOC_018022	antisense_lncRNA	0.144865	0.141673	0.580487	0.552818	2.0838	0.417622	0	0	0	2.51436	0	0
LNC_000986	XLOC_017995	antisense_lncRNA	1.90881	2.05813	1.86475	0.250341	0.167177	7.00163e-06	2.54475	2.29981	2.16677	0.112683	0.512613	6.66546e-06
LNC_000985	XLOC_017995	antisense_lncRNA	0.461965	1.39042	1.5348	2.11238e-05	0.00194942	0.290076	4.2967	1.14561	0.490826	0.28419	0.0467087	0.160102
LNC_001732	XLOC_028795	lincRNA	0.0471625	0.0461344	0	0	0	0	0	1.44071	0	0	0	0.0645435
LNC_000921	XLOC_016918	lincRNA	1.84345e-10	1.56268e-39	0.1476	1.80504	8.53872e-32	1.13466e-11	0.308991	9.25898e-09	1.98001e-05	1.0434e-07	7.47552e-36	1.04715e-10
LNC_000920	XLOC_016905	antisense_lncRNA	0.582261	0.833031	0.621718	0.277333	0.235192	0.510008	0.539932	0.504304	0.790841	0.433224	0.424945	0.461691
LNC_000923	XLOC_016918	lincRNA	1.34407e-05	0.000217232	8.8518e-05	0.784293	7.68873e-05	1.20862e-05	0.232074	8.30906e-05	6.50726e-06	3.02068e-05	0.000321553	0.000188679
LNC_000922	XLOC_016918	lincRNA	1.61361	1.09334	0.558604	0.39367	0.979504	0.785805	0.549551	0.691613	0.234664	0.995661	0.761449	0.829069
LNC_002299	XLOC_035352	lincRNA	65.3802	70.6856	80.0216	133.584	132.231	113.607	82.861	85.9745	84.8868	93.3635	101.085	111.507
LNC_002298	XLOC_035350	lincRNA	2.95289	3.07389	2.97101	2.4983	3.16589	2.91915	2.96007	3.20736	3.24499	2.95426	2.96187	2.40949
LNC_002295	XLOC_035344	antisense_lncRNA	2.27206	1.89841	2.83206	2.75999	1.95211	3.90054	2.64492	2.53031	2.38523	3.8998	2.51473	4.85842
LNC_000925	XLOC_016934	lincRNA	1.37309	0.980166	1.99757	2.09332	1.68677	1.57937	1.58464	1.8951	2.21208	2.2527	2.2234	2.18396
LNC_002297	XLOC_035348	lincRNA	7.15811	5.77254	8.39342	5.6331	6.12787	7.03935	6.77715	6.09098	6.61923	5.44843	4.80525	4.12297
LNC_002296	XLOC_035346	lincRNA	2.82141	3.98269	3.45207	2.60787	2.09347	2.59872	4.70057	3.42728	2.77966	1.80604	2.65377	1.581
LNC_002291	XLOC_035329	lincRNA	0	1.58186	0	1.53847	4.75429	5.26997	0.361152	0.761214	0.677396	3.74996	3.56732	1.76925
LNC_002290	XLOC_035321	lincRNA	7.83756e-06	9.18013e-06	7.57526e-06	1.01091	1.34892e-05	1.07376e-05	6.31509e-06	1.24562e-05	9.11779e-06	1.09924e-05	9.55639e-06	1.10808e-05
LNC_002293	XLOC_035332	antisense_lncRNA	0.171416	0.223583	0.139547	0.846883	2.02698	0.607174	0.2501	0.621642	0.058691	1.61027	1.24442	0.782041
LNC_000924	XLOC_016918	lincRNA	1.17838	1.12528	1.31674	0.261722	0.940073	1.31089	0.727475	0.827811	0.87475	1.4967	1.17784	0.846738
LNC_000927	XLOC_016940	lincRNA	1.65073	1.61478	2.309	1.39026	2.06609	2.62138	2.41016	2.80805	2.14111	1.64736	1.49862	2.1516
LNC_000926	XLOC_016935	lincRNA	0.783375	0.153219	0.472079	0.747184	0.902729	0.452465	0.51874	0.386188	0.811226	0	2.14381	0.642871
LNC_002151	XLOC_034268	lincRNA	0.902153	1.61778	1.33526	1.2928	1.0726	1.93051	1.40286	0.569369	1.16175	1.41291	1.84549	0.514351
LNC_000879	XLOC_016189	lincRNA	0.000185883	0.233096	0.512027	0.523596	0.000941971	0.313396	0.827373	5.79931e-05	0.806652	0.467159	1.01617	6.75145e-05
LNC_000878	XLOC_016128	antisense_lncRNA	0	0	0	0.4946	0.57734	0.209678	0	0	0	0.640879	0.201262	0.404582
LNC_000877	XLOC_016124	lincRNA	1.28716	1.07886	2.22949	1.22702	1.59432	0.533186	0.81322	1.57395	0.953726	1.33017	2.01508	1.00585
LNC_000876	XLOC_016114	antisense_lncRNA	2.46751	1.9387	2.15995	2.40965	2.86943	2.18388	2.26053	2.36304	2.11467	2.37192	3.05929	3.19172
LNC_000875	XLOC_016110	antisense_lncRNA	10.031	10.1621	19.2859	8.21459	11.0357	9.09239	7.78423	13.8518	12.1765	9.32223	10.1608	22.4517
LNC_000874	XLOC_016050	antisense_lncRNA	16.4869	18.685	12.9505	16.7276	7.92464	14.4274	16.4318	12.6106	11.3626	13.8912	11.5241	15.5491
LNC_000873	XLOC_016050	antisense_lncRNA	2.36524	0.762792	2.95492	2.34075	3.94456	3.63717	9.7456e-05	3.39187	7.48215	0.00085311	2.47508	3.5214
LNC_000872	XLOC_016049	lincRNA	2.20678	3.69958	2.69193	1.8041	1.81663	3.86987	3.82745	2.33057	3.10158	2.05209	0.862768	3.88064
LNC_000871	XLOC_016048	lincRNA	2.19345	2.91115	2.51776	3.58648	2.25682	3.84595	3.80409	2.12404	1.94694	3.17284	2.14381	3.85723
LNC_000870	XLOC_016045	antisense_lncRNA	2.83131	2.64317	1.41316	2.94764	1.29339	1.85059	2.41008	1.43916	0.931241	2.97797	1.58306	2.99282
LNC_000727	XLOC_013469	lincRNA	0	1.78194	0.605303	0.579673	0.17424	0.174474	0.267479	0	0.251005	0.351314	0.331928	0.332327
LNC_000726	XLOC_013463	lincRNA	2.1464	1.92444	2.21294	3.3312	2.93962	3.45205	0.884345	2.13582	1.47548	2.19819	2.68482	3.54858
LNC_000725	XLOC_013458	antisense_lncRNA	0.607195	0.678744	0.257412	0.414247	0.371773	0.247914	0.952866	0.872924	0.894275	0.125412	1.42022	0.474738
LNC_000724	XLOC_013444	lincRNA	4.00973	3.2338	2.453	5.53158	4.86568	5.68285	3.21585	2.31004	2.35831	4.06977	4.45841	4.10548
LNC_000723	XLOC_013426	antisense_lncRNA	2.05282	0.876272	1.35162	0.0713681	0.106033	0.0529502	0.776457	1.52471	1.91796	0.161834	0.050823	0.306492
LNC_000722	XLOC_013309	antisense_lncRNA	1.50014	2.07889	1.55124	0.756885	0.41454	0.118308	2.41882	0.850022	1.54217	0.421597	0.397259	0.114058
LNC_000721	XLOC_013279	antisense_lncRNA	2.93667	2.57556	2.04672	1.19413	1.10231	1.29226	1.36713	2.07057	2.98275	0.878123	0.689342	1.29354
LNC_000720	XLOC_013253	lincRNA	1.29469	1.4371e-05	0.291835	0.759111	0.727173	1.57782	0.796115	0.747181	0.859112	0.630315	0.873263	0.238784
LNC_000729	XLOC_013472	lincRNA	0.767599	0.321751	0.218022	1.25626	0.314167	0.628945	0.8445	1.50714	1.01895	1.58567	0.748787	0.600078
LNC_000728	XLOC_013471	lincRNA	0.539389	0.263788	0.177973	0.944444	0.385442	0.257055	0.69142	0.451921	0.2781	1.03982	0.122674	0.246001
LNC_002343	XLOC_035606	lincRNA	7303.85	17038.8	7414.49	5054.89	16044.5	9331.45	11175.1	5884.61	8014.69	6702.16	8829.92	12680.8
LNC_002342	XLOC_035589	lincRNA	3.21401	2.92667	1.76325	3.17412	3.96957	2.86098	1.70717	4.15285	2.05982	3.36551	1.05955	4.24538
LNC_002341	XLOC_035577	lincRNA	0	0.873188	2.15948	3.39833	0.872116	0.439053	0.995039	10.2257	0.933237	3.01789	2.04886	1.62777
LNC_002340	XLOC_035564	lincRNA	1.62598	1.33358	1.91117	2.18628	1.38899	2.98589	2.24137	1.12584	1.66312	3.60543	2.51435	3.12794
LNC_002347	XLOC_035621	lincRNA	0	0.139723	0	0.408922	0.410925	1.85288	0	0	0	0.826571	1.17229	1.17254
LNC_002346	XLOC_035619	lincRNA	4.06212	3.38715	2.55787	2.73606	2.94231	3.03615	2.99521	3.53935	2.26268	3.17676	3.72217	2.46036
LNC_002345	XLOC_035613	lincRNA	7.2458	9.3243	9.38705	12.8597	16.4225	11.6959	8.82112	9.7973	7.7521	13.6042	7.99155	13.7376
LNC_002344	XLOC_035608	lincRNA	3.32025	3.40161	1.74733	4.22236	3.87232	2.28349	3.83923	3.50601	3.92984	3.65929	5.40884	2.16248
LNC_002349	XLOC_035632	lincRNA	1.95725	2.86584	1.13711	2.78852	1.52255	1.56479	0	0	1.06052	0	0	13.4108
LNC_002348	XLOC_035628	lincRNA	1.46719	2.86463	9.07095	4.86639	6.7277	0	1.67482	2.35857	4.71334	10.6732	2.05615	5.01522
LNC_000619	XLOC_011813	lincRNA	0.251162	0.982559	1.37802	2.0375	1.26162	0.902481	1.65971	0.937074	0.648944	1.08969	2.91748	1.7179
LNC_000618	XLOC_011803	lincRNA	3.76654	4.54926	3.38595	3.16568	7.07504	4.19937	5.40268	8.84476	2.76452	4.48881	4.55947	3.93804
LNC_000613	XLOC_011712	lincRNA	2.44606	2.07273	2.50129	2.73492	2.78284	3.53302	3.14551	2.80968	2.75824	3.21119	3.07019	4.12611
LNC_000612	XLOC_011702	lincRNA	1.0807	1.05706	1.52401	1.62234	1.3219	2.53357	1.01691	1.7528	0.954411	1.78556	1.1581	1.58436
LNC_000611	XLOC_011699	lincRNA	3.5495	4.10885	4.71104	4.66683	4.61751	5.86812	5.72942	3.9362	4.46654	6.19853	5.71753	5.70822
LNC_000610	XLOC_011689	lincRNA	0.876482	1.18932	0.911418	0.0540722	0.120355	0.480689	1.42316	0.361918	0.78411	0.122584	0.0769701	0.154789
LNC_000617	XLOC_011800	lincRNA	0.418134	0.204423	0.424829	2.19115	1.51506	1.82548	0.926149	0	1.73772	1.81514	2.00675	1.71519
LNC_000616	XLOC_011776	antisense_lncRNA	92.1317	92.2925	99.6583	63.1242	98.2885	97.5769	110.766	107.081	88.6958	88.0223	107.924	123.4
LNC_000615	XLOC_011753	antisense_lncRNA	83.6754	120.639	68.0857	99.0133	136.622	113.934	75.166	65.867	70.6311	89.0785	97.8577	84.9226
LNC_000614	XLOC_011714	lincRNA	0.684208	0.669146	0.273688	2.08914	0.196653	0.985054	1.2066	1.01775	1.13223	0.593744	0	1.1231
LNC_001588	XLOC_026399	lincRNA	0.235912	0.80593	0	5.34666e-06	1.77066	0.000147519	0.994323	7.07339e-06	0.0695155	0.000118353	1.0074	6.74718e-05
LNC_001589	XLOC_026403	lincRNA	1.65353	0.588027	1.65844	2.29431	1.08183	1.30111	0.99498	2.41286	1.40042	1.95687	1.2338	3.4953
LNC_001584	XLOC_026247	lincRNA	1.08399	0.766568	0.587092	1.39782	1.98559	2.25492	0.920082	0.738087	1.02335	1.41052	2.0663	1.62338
LNC_001585	XLOC_026263	lincRNA	1.0135	0.991104	2.04133	0.805362	0.974662	3.42094	2.2389	1.24467	0.52517	1.46615	0.231246	0.924069
LNC_001586	XLOC_026355	antisense_lncRNA	0.433455	0.326169	0.22824	2.26349	1.75154	1.51278	0.583956	0.298308	0.376846	1.78299	1.36183	0.867044
LNC_001587	XLOC_026399	lincRNA	0.0145622	0.0110032	0.163797	1.74131	0.0185536	1.30166	0.0146858	0.730485	0.0164502	1.19789	0.0180483	0.906971
LNC_001580	XLOC_026237	antisense_lncRNA	1.27198	0.630366	0.36077	0.14111	0.308639	0.0763604	0.487983	0.350822	0.930139	0.276539	0.346616	0.26643
LNC_001581	XLOC_026237	antisense_lncRNA	0.804312	0.36186	0.282094	0.0766005	2.98434e-17	0.489028	0.510827	0.442454	0.288094	0.272228	0.200518	0.388822
LNC_001582	XLOC_026247	lincRNA	2.26807	2.67948	2.83813	4.65819	2.99918	2.41857	3.13389	2.03213	2.54274	3.28695	2.62617	2.98154
LNC_001583	XLOC_026247	lincRNA	0.680306	1.25995	1.14347	1.35914	1.55708	0.990444	1.20645	1.0106	1.20167	0.919325	1.14635	1.32033
LNC_000509	XLOC_010017	lincRNA	5.03948e-06	0.703379	2.1043e-06	8.02564e-07	0.365331	0.000132487	0.000270309	5.70237e-06	0.422644	0.00161161	8.29366e-07	0.000128793
LNC_000508	XLOC_010017	lincRNA	0.829321	3.48252e-05	0.225889	0.352332	5.80303e-05	0.392563	0.706413	0.175983	3.85123e-05	0.531309	0.753112	0.378207
LNC_000507	XLOC_010015	lincRNA	1.18017	1.25064	1.83351	2.91413	2.44806	3.35437	1.50872	1.06338	1.8713	2.91415	1.94273	2.69181
LNC_000506	XLOC_010011	lincRNA	1.99763	0.977007	2.14998	2.14752	3.02369	1.68889	2.94397	2.61018	1.47797	3.15841	2.97817	4.27126
LNC_000505	XLOC_010010	lincRNA	3.82677	2.43228	5.42203	6.7477	5.5348	6.66513	5.07973	4.66939	2.97862	6.09042	4.19489	9.15775
LNC_000504	XLOC_010002	lincRNA	9.94412	9.31548	12.3477	2.16235	2.69526	3.89012	12.2829	13.9737	8.71428	3.42233	5.08984	5.7602
LNC_000503	XLOC_009963	lincRNA	0.347631	0.61214	0.38961	0.797971	1.13308	0.958876	0.532166	0.513418	0.588757	0.979606	0.9223	0.92785
LNC_000502	XLOC_009958	lincRNA	5.61692	4.93691	3.06851	5.85535	4.22865	3.4352	4.44893	5.60666	4.76764	5.70664	2.34445	6.13835
LNC_000501	XLOC_009951	lincRNA	1.04146	1.9621	1.47273	1.69634	1.97272	1.86088	1.81618	1.5259	1.3876	2.00699	1.36567	2.11162
LNC_000500	XLOC_009929	lincRNA	0.94456	0.267258	0.652964	1.05411	1.15951	0.648923	0.540033	0.647244	0.604641	0.754815	1.39099	1.03187
LNC_001056	XLOC_018790	lincRNA	4.2119	2.70162	2.82446	1.47713	1.65896	1.84263	3.1868	2.06427	2.47039	2.07121	1.26022	2.02241
LNC_001057	XLOC_018790	lincRNA	0.197903	0.964957	0.574029	0.150772	0.279299	0.279484	0.430722	1.70138e-05	0.404642	2.29357e-05	2.17051e-05	0.27104
LNC_001054	XLOC_018784	lincRNA	0.198352	3.80442e-05	0.148548	1.40174	0.647553	0.162005	0.92324	0.467297	0.277176	0.922987	3.47554e-05	0.912833
LNC_001055	XLOC_018784	lincRNA	1.34457	1.55991	2.11284	3.07097	5.26126	3.08071	2.008	1.85611	1.57851	4.213	3.38704	2.84825
LNC_001052	XLOC_018733	lincRNA	0.400532	0.158772	0.402875	1.43057	1.22151	0.765682	0.226389	0.169051	0.424795	0.538884	0.000923761	0.241059
LNC_001053	XLOC_018734	lincRNA	0.469192	0.555618	0.747221	2.07813	2.20658	1.7484	0.405227	0.53795	0.608613	1.64163	1.41154	0.980171
LNC_001050	XLOC_018718	antisense_lncRNA	1.20807	1.31035	1.33368	0.944946	1.34008	0.616606	1.26034	1.35054	0.800581	1.29939	0.579954	0.673998
LNC_001051	XLOC_018733	lincRNA	2.40177e-05	0.158772	5.70029e-05	0.0030786	0.000372178	0.765682	0.226389	0.169051	0.000247234	0.538884	0.9383	0.241059
LNC_001058	XLOC_018849	antisense_lncRNA	0.28385	0.0925577	0.12332	0.452348	0.134306	0.134115	0.172593	0.0403319	0.129607	0.364651	0.171742	0
LNC_001059	XLOC_018937	lincRNA	1.31969	0.774393	1.58197	0	0	0	0.581627	0.65527	2.18314	0	0	0
LNC_000171	XLOC_003971	lincRNA	1.44205	1.47922	1.20079	2.09748	7.62127e-42	2.3621	4.1859e-07	0	4.8072e-42	3.34619	2.07119e-152	0.253588
LNC_001139	XLOC_020156	antisense_lncRNA	0.130614	0.0766299	0.814519	5.08875e-10	1.46217e-34	0.32605	0.184612	0.369847	0.0370277	0.482672	0.518355	0.108612
LNC_001138	XLOC_020156	antisense_lncRNA	0.00416795	0.184737	0.00509242	0.0938618	0.0411552	0.32655	0.557695	0.671878	0.381769	0.00980482	0.430422	0.54894
LNC_001135	XLOC_020139	antisense_lncRNA	5.8505	5.62447	6.05034	3.85782	5.53777	4.00466	6.91941	4.16817	5.1131	5.15106	5.35593	2.531
LNC_001134	XLOC_020133	lincRNA	6.56197	7.15819	7.30226	1.32478	1.99233	1.26973	4.4476	2.51057	5.60828	0.729994	1.37964	1.55363
LNC_001137	XLOC_020156	antisense_lncRNA	0.422255	0.141726	0.619543	0.0111669	0.313648	0.00163519	0.00475955	0.0129739	0.000159808	0.378003	0.00864677	0.00120411
LNC_001136	XLOC_020142	lincRNA	0.644459	0.855559	0.135413	0.088005	0.327264	0.326943	0.857318	0.586114	0.42602	0.665353	0.501629	0.944967
LNC_001131	XLOC_020101	lincRNA	3.17244	9.29988	7.80724	7.61358	10.1897	15.8963	13.0758	3.06084	5.28276	7.02828	4.5818	13.1244
LNC_001130	XLOC_020091	lincRNA	0.0461604	0.12042	0	0.441514	0.392404	0.565723	0.100935	0.138408	0.0789581	0.422468	0.460527	0.737133
LNC_001133	XLOC_020132	lincRNA	0.929282	1.99915	1.12721	4.07479	1.07455	2.9649	2.4662	0.908549	0.385637	1.88227	1.01845	2.03329
LNC_001132	XLOC_020123	lincRNA	6.21279	6.92023	8.71426	5.54871	5.15801	4.2511	6.70665	8.14309	6.99453	4.65379	3.45913	3.66166
LNC_000473	XLOC_009212	lincRNA	6.16596e-21	1.03345	0.664893	1.56196e-17	0.872118	7.08402e-10	9.22781e-11	0.11811	3.46411e-12	4.98665e-289	0.50411	0.271749
LNC_000472	XLOC_009174	antisense_lncRNA	0.173308	0.39556	0.0567889	0.993755	0.740279	0.739818	0.506701	0.293191	0.237794	1.92064	0.551097	0.632439
LNC_000471	XLOC_009110	antisense_lncRNA	1.32379	1.74655	1.83964	0.964547	0.976904	0.912944	1.41654	1.02942	1.22328	1.21832	1.20738	0.876305
LNC_000470	XLOC_009110	antisense_lncRNA	0.915508	0.71601	9.89747e-05	0.371638	0.631866	3.18543e-14	0.133159	0.388029	0.519442	0.587561	0.000842745	1.77013
LNC_000477	XLOC_009316	lincRNA	8.57598	4.18842	10.4233	8.20835	4.55952	4.73025	6.70271	16.7814	1.57791	2.10545	4.10989	7.8725
LNC_000277	XLOC_005428	lincRNA	0.960788	0.349223	1.21604	1.33274	1.63382	1.48861	1.08355	1.08155	0.770342	1.57111	1.36989	0.409271
LNC_000475	XLOC_009221	lincRNA	9.57029e-05	0.915941	1.03746e-05	0.10387	0.142557	5.85968e-12	0.108885	0.156035	1.20014e-05	1.21497e-08	3.31079e-06	2.32469e-10
LNC_000474	XLOC_009212	lincRNA	0.634222	0.515414	0.455393	1.10448	1.32972	0.851764	0.69337	0.790997	0.469762	0.999364	0.790551	1.72259
LNC_000479	XLOC_009380	antisense_lncRNA	2.96857	2.70135	2.16088	0.429044	0.490149	0.538445	2.45616	1.89641	1.95081	0.498883	0.610962	0.236213
LNC_000276	XLOC_005428	lincRNA	1.23743	1.53676	1.16947	2.20499	1.67151	2.18382	1.69043	1.12332	1.39935	2.25475	1.60473	1.68897
LNC_000279	XLOC_005428	lincRNA	3.01305e-05	2.56013e-06	1.12274e-05	9.18384e-06	9.11088e-10	0.74431	1.74553e-05	7.42831e-06	2.01464e-05	8.46161e-06	2.15188e-05	1.08911e-05
LNC_000278	XLOC_005428	lincRNA	0.317034	0.467361	2.79424e-06	2.31578e-06	0.17366	0.221759	3.5657e-06	2.3673e-06	4.17204e-06	2.8276e-06	4.2681e-06	0.557621
LNC_000511	XLOC_010056	lincRNA	2.95164	2.89546	19.4856	29.0802	4.93746	0	3.57195	10.5463	0	0	13.1444	16.4476
LNC_001578	XLOC_026186	antisense_lncRNA	3.39645	3.13965	2.83251	1.40034	1.19418	1.01581	1.67106	1.31512	3.07313	0.765574	0.636286	2.38825
LNC_001221	XLOC_021138	lincRNA	1.15804	1.45573	1.73532	0.75118	2.70453	0.751119	1.16469	0.671441	0.542762	1.29109	0.62559	1.00444
LNC_001220	XLOC_021138	lincRNA	1.06813e-06	0.182109	1.46525e-06	0.188051	0.774369	3.84766e-06	5.00173e-07	3.68892e-06	4.76123e-07	4.13297e-07	0	0.753634
LNC_001223	XLOC_021153	lincRNA	5.88308	5.39171	6.65484	2.75982	1.08835	2.48788	3.88122	4.63834	2.37417	2.29178	2.77848	2.80789
LNC_001222	XLOC_021153	lincRNA	1.22145	0.399201	1.37189	1.87518	1.64752	1.89654	1.92052	0.917081	1.32535	1.26341	0.608655	2.01503
LNC_001225	XLOC_021154	lincRNA	0.125581	0.24564	0.125275	1.7978	0.540694	0	0.968164	0	0.648944	0.181614	0.686465	0.858951
LNC_001224	XLOC_021153	lincRNA	0.925215	1.76849	2.26467	1.33905	2.08407	0.989062	0.730936	2.97509	1.55869	9.07934e-07	3.19958	1.61975
LNC_001227	XLOC_021165	lincRNA	88.1807	108.489	93.2864	274.831	275.441	255.869	134.73	108.88	115.255	315.163	213.435	231.772
LNC_001226	XLOC_021163	lincRNA	4.13296	12.2073	11.2995	8.29998	0	0	0	14.2421	43.7293	0	12.4409	0
LNC_001229	XLOC_021184	lincRNA	3.18989	1.71419	3.00235	3.64139	3.14137	4.79464	2.04465	1.02697	1.31036	2.70735	3.30992	2.70778
LNC_001228	XLOC_021180	antisense_lncRNA	0.682328	1.66812	0.687404	1.4639	2.70729	1.97459	1.31905	1.25634	0.707207	0.493543	2.33542	1.39976
LNC_000517	XLOC_010207	lincRNA	5.6913	3.81181	4.72431	6.52672	5.35848	9.26146	3.90077	3.60229	5.86832	7.47403	5.52779	8.98563
LNC_001576	XLOC_026179	lincRNA	6.33993	5.69252	8.85081	6.45885	9.64065	8.48558	5.59313	3.7976	6.42212	6.42763	8.08359	4.76218
LNC_001748	XLOC_029272	antisense_lncRNA	2.53782	5.24995	6.64322	0.556811	0.650371	0.41341	5.5589	2.7582	2.56614	0.300658	0.906563	0.455501
LNC_000060	XLOC_001480	lincRNA	0.177642	0.608131	1.8459	0.933147	2.0308	1.1427	0.585502	1.00496	0.732662	0.898934	1.81798	1.70139
LNC_000061	XLOC_001481	lincRNA	0.808444	0.658985	1.19455	1.22306	0.576186	0.863994	1.18258	0.767118	1.6649	1.36347	0.918484	1.93596
LNC_000062	XLOC_001482	lincRNA	1.33231	0.347503	1.3185	1.27247	1.14233	1.1427	1.36617	0.893295	0.732662	1.41261	1.33319	2.1875
LNC_000063	XLOC_001493	lincRNA	1.96815	1.35877	4.26407	1.87875	1.82561	0.664632	1.27425	1.44396	1.79368	1.33936	1.89781	2.37574
LNC_000064	XLOC_001506	lincRNA	1.74274	2.55597	1.55231	0.830073	0	0.31743	1.20697	2.11042	2.49103	1.57619	0.597634	1.48924
LNC_000065	XLOC_001536	lincRNA	1.31156	2.56548	0.712664	1.25189	1.19695	2.05451	1.83766	0.445677	1.1086	2.41395	1.14029	1.30489
LNC_000066	XLOC_001562	lincRNA	367.897	399.864	391.647	606.22	683.796	691.062	441.639	370.397	398.118	803.874	514.591	454.29
LNC_000067	XLOC_001564	antisense_lncRNA	0.408267	1.39722	2.07176	1.55611	1.77414	2.07794	0.903998	0.24817	1.48417	0.590749	1.959	0.558252
LNC_000068	XLOC_001568	lincRNA	1.64494	1.22294	0.739874	1.91881	1.40119	1.77239	1.58445	0.79902	0.980248	2.23471	3.00086	1.57592
LNC_000069	XLOC_001595	lincRNA	0.163076	0	0.164019	0.466567	0.23508	1.8856	0	0.200611	0	0.235901	0.892793	2.67645
LNC_000262	XLOC_005234	lincRNA	0.021189	0.186884	0.124017	0.000204605	0.255913	0.128769	4.73208e-15	1.45753e-10	0.00165913	1.62616e-13	0.000494488	1.05059
LNC_000263	XLOC_005239	lincRNA	1.81223	7.08745	6.79498	0	0	0	6.43924	0	2.0267	2.68649	0	0
LNC_001829	XLOC_030190	lincRNA	5.83435e-20	0.731652	1.2434e-07	0.122649	0.000373946	7.3256e-22	1.17115	1.4554e-08	5.34064e-06	0.516447	9.1423e-14	0.353107
LNC_001828	XLOC_030190	lincRNA	0.258563	0.406098	0.11411	0.478481	7.23373e-05	0.946921	0.776321	0.597095	0.398771	0.417922	0.000117343	0.516577
LNC_000266	XLOC_005257	lincRNA	2.92828	1.55484	1.73681	2.31755	2.27022	2.50962	2.9404	0.737384	2.9321	2.05633	1.82623	2.63295
LNC_000267	XLOC_005263	lincRNA	1.45665	0.94985	0.719542	1.70065	0.693208	1.38654	1.68838	0.611839	0.750594	1.16996	1.65583	1.88238
LNC_000264	XLOC_005245	lincRNA	6.80575	5.30734	8.28809	7.72933	6.31071	8.68093	8.28727	6.93077	4.36302	7.3136	8.66028	8.68252
LNC_000265	XLOC_005248	lincRNA	0.375833	0.735141	0.374892	0.597823	2.33727	0.180052	0	0	0	2.1741	0.855999	0.514127
LNC_001823	XLOC_030125	lincRNA	3.36461e-05	0.659717	0.232255	0.529904	0.870309	0.338548	0.341205	0.271028	7.0506e-11	3.13838e-15	0.194444	0.342803
LNC_001822	XLOC_030125	lincRNA	0.549557	0.181068	0.376755	0.57125	0.47424	1.59352	0.000157831	0.389307	0.138812	1.18889e-10	0.826653	9.58539e-47
LNC_001821	XLOC_030125	lincRNA	0.309244	0.444447	0.4732	1.07895	0.773659	0.189113	0.437288	0.253672	0.00776462	0.723309	0.765894	0.723989
LNC_001820	XLOC_030125	lincRNA	0.395808	0.279151	0.0912505	0.270751	0.47508	0.000257377	0.191856	0.264302	0.190307	0.3916	0.325099	0.507415
LNC_001827	XLOC_030190	lincRNA	1.09533e-22	4.33863e-21	1.45483e-10	0.774688	8.7065e-05	0.288726	2.47865e-18	2.56369e-12	9.14032e-25	0.920369	0.202502	0.570148
LNC_001826	XLOC_030125	lincRNA	0.405818	0.000302687	0.383378	0.00271369	0.272486	1.27262	0.400299	0.00011113	0.496785	0.000315899	0.863483	0.00101794
LNC_001825	XLOC_030125	lincRNA	1.53938e-05	4.63877e-15	0.0709346	7.15771e-17	1.13863e-05	4.87495e-09	5.8321e-12	0.40806	5.86542e-41	0.997048	0.0901581	0.492286
LNC_001824	XLOC_030125	lincRNA	0.173398	0.348185	0.182409	0.490002	0.716634	8.94016e-16	0.179832	3.21829e-24	3.10906e-46	0.523445	0.365978	0.39282
LNC_001740	XLOC_029074	antisense_lncRNA	0.75658	0.672846	1.00665	0.175404	0.0650225	0.162283	1.05329	0.94063	0.823937	0.198796	0.280802	0.0941398
LNC_001741	XLOC_029155	lincRNA	2.0223	2.90863	2.01446	4.76902	2.55892	3.07458	2.35725	1.18584	1.22893	2.58044	1.95027	4.06843
LNC_002309	XLOC_035378	antisense_lncRNA	0.901923	0.588027	1.50767	0.143394	0	0.216851	1.82413	1.29923	0.466806	0.43486	0	0
LNC_002308	XLOC_035375	lincRNA	2.93769	1.66357	2.3658	1.10778	2.42713	1.21353	3.22504	1.75535	1.43376	0.447056	1.26527	1.16359
LNC_001667	XLOC_027524	lincRNA	1.28485	0.926158	1.41679	2.11821	1.55718	2.15208	1.46033	0.890303	1.31877	1.88115	1.72508	1.78178
LNC_002303	XLOC_035363	lincRNA	1.17845	0.576158	1.19398	1.49746	3.97937	3.13815	1.08668	0.717919	0.203901	3.69435	1.34591	1.34287
LNC_002302	XLOC_035359	lincRNA	1.83816	1.98929	2.00996	2.19002	2.27769	1.9304	2.66331	2.64589	2.07887	1.80967	2.19767	1.87096
LNC_001919	XLOC_031403	antisense_lncRNA	1.86469	1.98452	1.97834	4.37019	4.38644	3.56678	2.33071	1.86668	2.01955	3.76076	3.56902	3.4217
LNC_001918	XLOC_031401	lincRNA	2.42681	2.0211	2.59735	3.57465	2.60726	3.95197	2.44094	1.76073	2.39232	4.59749	3.57178	3.23166
LNC_001917	XLOC_031387	lincRNA	1.84759	2.29376	1.47116	3.39466	2.02671	2.53284	2.88524	1.25729	1.31739	2.05458	1.35652	1.45856
LNC_001916	XLOC_031385	lincRNA	0.594724	0.821331	0.752894	1.30448	1.49035	1.538	0.995742	1.07258	0.611127	1.51684	1.28606	1.14911
LNC_001915	XLOC_031383	lincRNA	1.14971	0.62468	2.1674	1.8287	2.56738	2.57132	2.1107	1.27016	1.58453	3.69494	2.09507	2.09699
LNC_001914	XLOC_031381	lincRNA	1.50191	1.46922	1.72389	2.06042	1.29786	2.77728	1.75115	1.58609	1.6102	2.12346	1.86692	2.18964
LNC_001913	XLOC_031379	lincRNA	0.93721	0.37749	1.13744	0.684957	1.0986	0.94099	1.57127	1.40008	0.850844	1.11565	1.35222	1.73521
LNC_001912	XLOC_031372	lincRNA	0.922195	1.66151e-26	0.629485	0.99137	1.29593	4.67015e-15	0.0482773	7.64175e-10	0.000404705	1.20947e-91	1.14421e-20	1.38759
LNC_001911	XLOC_031372	lincRNA	0.000332072	0.651169	0.000129232	0.665059	3.31319e-11	0.783962	0.870615	0.915652	0.75933	1.03677	0.416074	7.8869e-14
LNC_001910	XLOC_031364	lincRNA	0.194717	0.399162	0.498016	0.312826	0.132242	0.40072	0.204454	0.057815	0.540708	0.236845	0.250501	0.191401
LNC_002118	XLOC_034054	lincRNA	0.322811	0.586644	0.205189	0.658342	0.323723	0.502207	0.462177	0.557541	0.419092	2.61769e-60	3.18759e-15	0.255158
LNC_002119	XLOC_034063	lincRNA	0.76265	0.596666	0.61223	1.01847	1.31762	1.10056	1.17805	1.12927	0.473734	0.882517	1.87807	2.08626
LNC_002116	XLOC_034019	antisense_lncRNA	3.90676	3.42412	2.86005	1.04826	1.22758	0.950246	2.35827	2.33818	3.33875	1.14957	1.22664	0.629103
LNC_002117	XLOC_034038	antisense_lncRNA	56.49	60.7627	58.0247	101.887	89.4144	73.5638	75.9323	60.4624	68.9851	101.578	74.7981	78.595
LNC_002114	XLOC_033988	lincRNA	0.891591	1.30791	0.297968	0.567025	0.213845	1.07156	0.655646	0.18357	0.461408	0.214937	1.01631	1.21952
LNC_002115	XLOC_033989	antisense_lncRNA	1.85757	1.47098	1.47394	1.47975	2.20056	1.19335	1.50187	0.957843	1.72802	0.767108	1.14457	0.726339
LNC_002112	XLOC_033969	antisense_lncRNA	2.17977	1.7058	2.09097	2.54654	4.20253	2.89092	3.18452	1.72567	1.94289	3.2907	3.03545	3.91113
LNC_002113	XLOC_033983	antisense_lncRNA	1.71572	4.47389	5.78708	0.181703	1.1028	0.276665	3.37389	5.35115	3.56106	0	1.56726	1.30345
LNC_002110	XLOC_033931	antisense_lncRNA	0.5022	0.174864	0.21049	0.512729	1.54053e-06	9.09759e-06	9.35354e-64	2.22803e-10	0.00711936	2.57547e-06	1.25004e-05	0.716601
LNC_002111	XLOC_033931	antisense_lncRNA	0.305105	0.852033	0.355103	0.781839	0.899694	1.24793	0.500917	0.224804	0.50321	0.610439	0.670915	0.25999
LNC_000088	XLOC_001914	antisense_lncRNA	9.27015e-05	0.349971	0.90306	1.02589	4.80854e-05	0.944465	0.78418	1.10464	0.946082	0.588444	0.487441	0.419618
LNC_000089	XLOC_001929	antisense_lncRNA	0	0	0.0756286	3.14755	6.34158	1.20266	0	0	0	2.54778	1.04502	8.17786
LNC_000082	XLOC_001753	lincRNA	0.875159	0.389097	1.02151	0.228001	1.13568	0.908583	1.22297	1.10323	1.31177	2.18542	1.84485	1.4152
LNC_000083	XLOC_001781	lincRNA	1.46712	1.1953	2.25346	1.16402	0.711746	2.14631	3.52861	2.05716	2.80074	4.24688	2.01464	3.00844
LNC_000080	XLOC_001750	lincRNA	1.32143	1.00537	1.82477	2.80684	1.6011	1.25191	1.50158	1.74332	1.35908	3.53708	1.93355	4.01868
LNC_000081	XLOC_001752	lincRNA	0.891227	0.504726	0.782055	0.762231	0.333511	1.19949	0.668081	0.417959	0.9165	0.677988	1.08624	1.15548
LNC_000086	XLOC_001834	antisense_lncRNA	1.99343	1.76807	1.2977	1.60125	1.54597	1.61883	1.42495	1.0212	1.33759	2.03583	1.33851	1.45513
LNC_000087	XLOC_001914	antisense_lncRNA	0.439539	6.29169e-06	4.12896e-05	1.1792e-05	1.64257	7.94651e-05	4.06452e-06	4.48711e-06	0.000284336	0.241086	1.03851e-05	6.38976e-05
LNC_000084	XLOC_001788	lincRNA	1.12705	2.42431	2.29846	4.07919	0.981981	2.63062	1.49943	0.817142	0.93774	1.63103	2.16505	1.84909
LNC_000085	XLOC_001824	lincRNA	4.56282	13.4937	18.8917	13.8239	7.83822	41.3874	5.62286	11.6784	32.3833	6.97511	6.89151	12.7839
LNC_002022	XLOC_032644	antisense_lncRNA	1.67953	1.46037	1.60134	1.73922	1.32681	1.59064	1.43116	1.9599	1.34332	1.88812	1.77942	0.574625
LNC_002023	XLOC_032658	antisense_lncRNA	2.29015	1.37157	1.74176	3.61873	4.45286	3.45263	1.43374	1.30892	1.68219	3.44528	3.11961	3.77377
LNC_002020	XLOC_032552	antisense_lncRNA	0.461005	0.901937	1.1449	1.72915	2.11513	1.60943	0.349402	1.22297	0.255088	0.871293	1.40023	1.16481
LNC_002021	XLOC_032616	antisense_lncRNA	1.02597	1.50535	1.13618	3.37003	3.38061	2.92252	0.56267	1.21808	1.65034	2.59546	1.31115	3.07115
LNC_002026	XLOC_032731	lincRNA	21.0494	16.548	18.3472	0.486699	0	1.56021	8.11113	0.575594	7.60533	1.48944	0	0
LNC_002027	XLOC_032772	lincRNA	2.88581	4.22844	7.76456	0.912193	1.43699	0	2.16707	1.63	3.04787	0.697436	0.666893	1.31388
LNC_002024	XLOC_032696	antisense_lncRNA	0.436635	0.552768	0.501513	0.957899	0.619371	0.945758	0.477703	0.263225	0.553924	0.705255	0.908884	0.492156
LNC_002025	XLOC_032720	antisense_lncRNA	1.34488	0.985809	0	0.31953	3.95627	0	0.750858	0.394007	0.352076	0.973866	0	1.37822
LNC_002028	XLOC_032774	lincRNA	0.455808	0.17833	0.270786	1.04476	0.651529	1.17322	0.100171	0.687153	0.188021	0.659028	2.98571	1.12256
LNC_002029	XLOC_032778	lincRNA	8.9907	11.9675	10.2305	7.74961	2.51481	1.28677	8.42993	6.90642	12.3053	5.95393	8.04592	4.47316
LNC_000882	XLOC_016189	lincRNA	1.40634	0.000521963	0.520124	1.79114	1.47475	2.73866e-05	1.2921	0.503417	0.424772	0.41198	1.0816	0.351996
LNC_000883	XLOC_016208	antisense_lncRNA	25.9753	20.3131	27.9872	50.0126	55.9459	43.7251	38.8926	23.1207	19.3169	64.0915	22.5957	50.2126
LNC_000880	XLOC_016189	lincRNA	1.35694	2.81101	1.51873	1.42655	1.52915	1.49079	1.73048	0.617461	1.06652	1.93705	2.51236	1.29707
LNC_000881	XLOC_016189	lincRNA	0.65729	1.49674	0.8487	1.53146	2.363	2.86246	0.54643	1.02763	1.31668	2.0431	1.08371	2.08723
LNC_000886	XLOC_016282	lincRNA	2.4513	1.57954	0.624948	0.936297	0.701339	0.701751	1.50909	2.70391	0.151741	0.567102	0.334615	1.20735
LNC_000887	XLOC_016289	lincRNA	0	1.576	0.146813	0.559044	0.843095	1.68977	0	0.181089	0	0	0.801504	0.400771
LNC_000884	XLOC_016261	antisense_lncRNA	2.18489	3.01402	1.65154	2.40936	2.39251	1.75332	1.65822	2.70251	2.13286	2.59138	1.22148	3.14329
LNC_000885	XLOC_016282	lincRNA	8.96063e-06	0.530327	0.250121	1.63129e-05	4.61561e-06	2.38802e-05	8.11583e-06	0.246465	0.151741	0.567102	0.334615	2.02249e-05
LNC_000888	XLOC_016316	lincRNA	1.19124	1.4783	1.86789	1.77254	1.67129	1.71464	1.37435	1.00768	1.66361	1.46636	1.4253	1.70605
LNC_000889	XLOC_016338	lincRNA	0.556518	0.762021	0.774814	0.743799	0.797364	1.756	0.979743	0.695014	0.229857	1.12665	1.36815	0.913625
LNC_002336	XLOC_035560	lincRNA	10.3082	12.3374	12.2161	19.9343	19.9534	17.7889	16.4394	17.1058	12.8324	17.4676	18.4661	11.0187
LNC_002337	XLOC_035561	lincRNA	2.01421	1.65376	1.96324	1.90924	2.19194	2.00984	2.43852	2.19374	1.9937	1.48136	1.71283	1.47693
LNC_002334	XLOC_035538	lincRNA	1.17292	1.14736	0.97298	2.54428	2.18066	2.94733	2.22385	1.43638	1.53075	1.5649	2.21211	2.34606
LNC_002335	XLOC_035551	antisense_lncRNA	3.21493	3.16061	3.69796	4.07734	3.82733	3.80399	4.17367	4.38814	3.57263	3.53545	3.65642	3.63005
LNC_002332	XLOC_035508	lincRNA	1.70515	1.11197	1.21747	1.97547	2.27907	1.46918	1.52898	1.37928	1.48827	1.71782	1.1264	1.48496
LNC_002333	XLOC_035517	antisense_lncRNA	3.45164	3.87474	3.75824	3.72504	4.29652	4.20495	4.12222	4.31776	4.00254	3.44545	4.12901	3.33728
LNC_002330	XLOC_035495	lincRNA	2.56078	1.35975	1.73189	2.44653	1.66979	2.5043	2.40899	1.75575	1.43194	2.85585	2.79363	3.80438
LNC_002331	XLOC_035501	lincRNA	247.594	213.034	219.352	29.3101	31.7506	30.7577	145.815	140.595	219.43	32.959	36.513	30.9083
LNC_002338	XLOC_035562	lincRNA	5.72766	6.17574	5.60659	5.61771	4.77137	5.53224	7.49897	7.16029	5.30094	4.22925	4.29521	4.49202
LNC_002339	XLOC_035563	lincRNA	2.01582	2.00887	2.36922	2.43246	1.94929	1.91912	2.51344	2.07984	1.89525	1.96021	1.84563	2.0629
LNC_000668	XLOC_012614	lincRNA	5.79442	6.43093	5.54166	3.45615	3.44862	4.14661	4.6706	4.9487	5.60945	5.91852	5.19717	3.17982
LNC_000669	XLOC_012614	lincRNA	4.09751	4.49911	5.57509	4.7356	4.9672	4.41425	5.5156	4.48199	5.00594	4.63762	3.9926	3.54327
LNC_000666	XLOC_012609	lincRNA	3.0914	6.04491	3.8903	1.8115	3.45821	1.39017	6.33255	2.57712	2.97015	2.40916	1.63229	1.30039
LNC_000667	XLOC_012614	lincRNA	3.32756	3.97842	3.35237	4.50195	4.67542	3.86165	3.6599	2.4642	2.92691	3.77857	3.5352	2.8788
LNC_000664	XLOC_012577	lincRNA	0.552783	2.55161e-14	0.553337	0.142654	2.47117e-47	0.291149	0.759428	0.833391	0.289846	6.04262e-95	1.20162	2.6307e-22
LNC_000665	XLOC_012588	antisense_lncRNA	4.406	4.92471	5.02349	7.44888	5.60093	5.06638	6.10049	2.97433	5.98489	5.82577	5.84918	5.1662
LNC_000662	XLOC_012473	antisense_lncRNA	3.64384	0	0	0	0	0	0.407592	0.423829	0	0	0	0
LNC_000663	XLOC_012505	lincRNA	0.866271	1.16498	1.07614	0.930424	0.465274	2.48377	0.357364	0.406055	0.223578	0.313161	0.591496	0.296284
LNC_000660	XLOC_012433	lincRNA	6.75199e-07	4.17476e-10	1.47752e-13	1.34576e-13	1.00354e-12	0.0266985	1.24901e-05	0.462431	8.6092e-14	6.21832e-09	5.22406e-19	1.53848e-07
LNC_000661	XLOC_012458	antisense_lncRNA	1.75479	2.65463	1.63989	3.32204	3.51255	3.5829	3.42231	2.29959	2.54405	3.79072	3.00292	3.29327
LNC_001593	XLOC_026506	antisense_lncRNA	5.69288	5.87732	7.43417	0.603933	1.20755	0.604285	4.87002	40.3575	7.94361	0.762208	0.575805	0
LNC_001592	XLOC_026472	lincRNA	7.64945	6.01967	6.15545	5.55591	4.98064	4.06515	5.57	5.60994	8.69905	5.37367	5.64567	7.36909
LNC_001591	XLOC_026471	lincRNA	0.189245	0.555159	2.29725	0.901914	0.547289	0.54918	0.627932	0.693161	1.17826	0	0.77787	0.517581
LNC_001590	XLOC_026409	antisense_lncRNA	0	0	0	0.194651	0.289329	0.231199	0.0891933	3.01206	0	0	0.166373	0.222926
LNC_001597	XLOC_026655	lincRNA	1.11409	1.22596	1.09798	1.99585	2.18414	2.58058	0.764025	0.792322	1.00392	2.41584	2.08865	1.90561
LNC_001788	XLOC_029799	lincRNA	30.0342	11.076	15.2487	56.2256	12.7513	13.4505	22.9481	16.3313	26.3221	34.2069	22.515	10.4953
LNC_001595	XLOC_026638	lincRNA	0	0.765351	2.66383	11.8913	4.81256	6.15027	1.79426	0.832803	1.68348	1.14164	0	4.28971
LNC_001594	XLOC_026597	lincRNA	0.22062	1.50998	0.449448	1.47107	2.24133	0	2.20066	1.33478	0.458769	0.319265	0.907984	1.5082
LNC_002242	XLOC_034946	antisense_lncRNA	3.10914e-05	1.24667	2.75061e-05	1.20807	0.000109421	3.4486e-05	2.31946e-05	1.72139	1.87859e-05	2.84803e-05	1.59308	1.70767
LNC_002243	XLOC_034946	antisense_lncRNA	5.23436	11.0131	6.24706	50.8861	52.6131	51.7662	10.0475	4.67761	9.97519	34.9311	23.1732	48.3438
LNC_001599	XLOC_026713	lincRNA	24.8082	24.5031	18.1902	12.0074	12.3267	9.58539	14.912	19.0716	19.1802	9.7199	7.94188	8.87572
LNC_001789	XLOC_029829	antisense_lncRNA	1.50526	1.07063	0.68422	2.21971	1.76988	2.16712	2.71484	1.01775	0.990698	1.3854	1.87091	1.31028
LNC_002246	XLOC_034984	lincRNA	0.194932	2.09672	0.394874	2.41516	3.38468	1.98157	0.647045	1.18805	0.60705	2.53839	1.33572	3.73182
LNC_002247	XLOC_034988	lincRNA	1.69973	1.47801	1.58086	1.21258	1.07176	1.56691	1.56456	1.48562	1.13611	1.98855	1.68922	2.03098
LNC_002244	XLOC_034969	antisense_lncRNA	3.52373	1.76339	2.10541	1.25244	2.45718	2.34044	1.79981	2.99368	2.53376	3.19884	3.57722	2.80317
LNC_002245	XLOC_034970	lincRNA	1.08263	0.635421	0.93364	0.331178	0.615547	0.676381	1.18584	1.60032	1.06855	0.87628	0.353888	1.24458
LNC_001783	XLOC_029755	antisense_lncRNA	15.0369	19.9752	14.7165	30.2904	29.6775	22.7194	14.6436	11.8744	11.4062	25.5608	22.1994	20.9219
LNC_002160	XLOC_034365	antisense_lncRNA	1.75011	1.78579	1.72574	1.64333	1.84762	1.82038	1.9996	1.10407	1.25383	2.18203	2.40936	1.91484
LNC_001780	XLOC_029730	lincRNA	0.594752	0.503684	0.716749	0.755756	0.741477	1.00327	0.795482	0.411466	0.519082	0.872253	0.990019	0.996366
LNC_001781	XLOC_029755	antisense_lncRNA	0.127054	0.239646	2.50615e-06	1.65411e-07	7.48972e-33	2.6985	6.20588e-07	0.139398	5.12599e-12	5.21126e-05	4.62719e-10	2.31845
LNC_001045	XLOC_018658	antisense_lncRNA	7.27915	7.26986	6.3528	3.44035	3.93616	4.04531	6.98144	4.44706	6.23658	6.2033	5.4341	3.25017
LNC_001044	XLOC_018609	lincRNA	5.18621	6.59042	4.73535	8.17982	11.564	10.2052	6.29319	13.514	6.10158	8.0176	8.81614	7.37806
LNC_001047	XLOC_018681	antisense_lncRNA	5.68509	3.39578	3.94212	5.10469	4.63482	3.73545	4.93102	3.72166	5.94582	1.37205	4.78455	3.4528
LNC_001046	XLOC_018669	antisense_lncRNA	0.187957	0.857978	0.246614	1.85595	4.01654	3.47935	1.37427	1.19066	0.902905	2.71702	1.45179	1.9719
LNC_001041	XLOC_018599	antisense_lncRNA	3.4443	3.91203	4.15819	4.28539	3.02876	2.52383	3.56758	5.78124	3.4921	3.60494	3.87362	3.61728
LNC_001040	XLOC_018597	lincRNA	10.1321	10.2552	15.2047	8.24972	8.5404	13.4635	15.7836	11.3717	12.1444	6.29	15.4775	10.3821
LNC_001043	XLOC_018609	lincRNA	0.17468	0.324697	1.87946e-06	0.318299	9.76325e-07	0.201518	0.17312	0.416705	6.51428e-07	0.448664	0.17379	0.499899
LNC_001042	XLOC_018599	antisense_lncRNA	0.829433	1.23893	0.778684	0.2341	0.344867	0.482988	0.681771	0.377924	0.549387	0.28139	0.595963	0.33401
LNC_001049	XLOC_018718	antisense_lncRNA	0.595218	0.716955	0.845995	0.646188	0.722666	0.775264	0.781645	0.467264	0.578001	0.548358	0.605384	0.879189
LNC_001048	XLOC_018718	antisense_lncRNA	0.223732	4.61445e-05	0.235475	4.75881e-05	8.64847e-06	0.618141	0.000158968	3.23753e-05	0.352171	4.01131e-05	0.4213	0.0395724
LNC_001100	XLOC_019588	lincRNA	1.42554	2.25225	1.63517	0.418754	0.9425	2.04407	2.05093	1.37013	0.792516	1.58567	1.49757	1.65021
LNC_001101	XLOC_019590	lincRNA	0.50549	0.556258	0.684049	0.724547	0	1.07978	1.10883	0.400207	0.585406	0.639378	0.861294	0.778187
LNC_001102	XLOC_019629	lincRNA	0.733596	0.716159	0	0	0	0	5.02447	0	0	0	0	0
LNC_001103	XLOC_019671	lincRNA	0.172281	1.68473	0.868137	0.985619	0	1.24673	0.951669	0.634115	2.32157	0.249232	0.707654	1.41369
LNC_001104	XLOC_019723	lincRNA	1.36334	1.33355	2.82072	0.716451	0.87458	0.971458	1.57057	1.72446	1.47409	1.3796	1.30112	1.39918
LNC_001105	XLOC_019744	lincRNA	1.7846	1.47814	2.9752	3.24415	0.705483	0.261327	1.87057	0.985239	1.86451	2.37641	2.08753	2.45723
LNC_001106	XLOC_019744	lincRNA	3.35938	3.02866	3.80142	1.63808	4.04516	4.71192	3.5743	2.15897	1.93628	4.20934	5.14319	1.95938
LNC_001107	XLOC_019755	antisense_lncRNA	0.224239	0.36556	0.294987	0.714089	0.63982	0.746379	0.492261	0.754882	0.46201	0.648354	1.01935	0.818222
LNC_001108	XLOC_019772	antisense_lncRNA	0	0.217246	0.174154	0.467054	0.442006	0.189236	0	0.33949	0.091339	0.385196	0.362993	2.49228
LNC_001109	XLOC_019787	antisense_lncRNA	1.71458	1.96472	2.2591	2.20076	2.50844	3.68969	2.84497	1.68262	3.67803	3.82365	3.47034	3.48615
LNC_000406	XLOC_008002	lincRNA	5.81367	7.56144	7.79772	9.82859	13.108	10.6456	7.84816	7.44385	5.45882	9.60464	9.92784	8.04292
LNC_000407	XLOC_008022	lincRNA	5.42446	0	22.8211	16.6082	28.2247	19.8708	13.4604	0	0	91.7021	8.23706	22.8228
LNC_000404	XLOC_007991	lincRNA	0	0	0	0.963638	0.120072	0.360281	0	0	0	0.121549	0.344088	1.26536
LNC_000405	XLOC_008000	lincRNA	1.05863	0.955812	1.68966	1.86688	2.09281	1.6279	1.9673	1.74416	1.67851	2.23689	1.55518	1.8942
LNC_000402	XLOC_007938	antisense_lncRNA	1.96226	2.42	0.421836	0.570427	0.731198	0.853253	0.655977	0.751567	0.527695	0.74009	0.349198	0.466936
LNC_000403	XLOC_007974	lincRNA	7.82179	7.19164	7.3975	6.10983	8.23039	8.33025	5.69405	9.92502	11.1632	6.00339	7.64889	2.5138
LNC_000400	XLOC_007895	lincRNA	1.58475	1.32811	1.15449	3.66565	2.63034	3.96372	1.50607	1.91445	1.17736	1.96579	4.34915	2.16667
LNC_000401	XLOC_007902	lincRNA	0.0823374	0.161071	0.406847	1.02244	0.470284	0.587931	0.452107	0.10371	0.169725	0.357119	1.23554	0.563302
LNC_000408	XLOC_008030	antisense_lncRNA	6.64134	5.51337	4.85303	0.378693	0.216194	0.647638	2.23383	8.45672	7.13553	0.836547	0.539129	0.667135
LNC_000409	XLOC_008049	antisense_lncRNA	0.635066	0.526076	0.452145	0.653383	0.912103	0.246234	0.611497	0.485171	0.546401	0.208367	0.519365	0.17249
LNC_002276	XLOC_035259	lincRNA	2.01263	2.1475	2.44584	2.35898	3.66157	2.48566	2.31211	1.2641	2.35859	2.64541	2.99628	3.37954
LNC_001214	XLOC_021115	lincRNA	0.242867	3.42967e-05	8.88505e-05	0.56111	2.81414e-06	3.12636e-05	2.59875e-05	0.00130001	0.420301	0.000109865	2.37732e-05	5.94234e-05
LNC_001215	XLOC_021115	lincRNA	0.245735	0.666777	1.06288	0.417945	0.558898	0.930377	0.921079	0.771167	0.271027	1.03628	0.5802	0.939634
LNC_001216	XLOC_021120	lincRNA	3.11739	3.74163	1.84409	3.78542	5.09378	4.28721	4.06198	3.33258	3.66495	5.5336	4.84429	5.81471
LNC_001217	XLOC_021122	lincRNA	1.98756	1.74973	2.47937	1.20279	1.79407	1.03829	1.81698	1.59312	1.70536	0.766189	1.53543	1.45054
LNC_001210	XLOC_021041	lincRNA	0.474792	0.161129	0.568242	1.02582	0.728345	0.35169	0.171827	0.0866451	0.752794	0.880379	0.819928	0.374919
LNC_001211	XLOC_021071	lincRNA	1.27106	0	1.65327	2.11468	0.466413	0.939827	0.708817	1.12272	2.99141	0.920292	2.62589	4.77652
LNC_001212	XLOC_021102	lincRNA	3.09304	1.97124	2.0223	3.62853	6.13103	5.25965	2.00243	1.19311	2.21689	4.47068	4.02182	3.14264
LNC_001213	XLOC_021106	antisense_lncRNA	1.18812	1.16226	1.83947	2.68225	2.15535	2.0588	1.8785	1.5187	1.59374	2.67111	2.20165	2.43916
LNC_000312	XLOC_006247	antisense_lncRNA	3.09812	3.76543	1.06325	0.119255	1.14863	0.871778	3.43288	0.634543	8.03754e-05	0.830206	0.546451	7.64243e-06
LNC_000313	XLOC_006250	lincRNA	1.99163	0.648848	0.346461	2.83938	0.976	2.95131	0.370548	0.778875	0	0.480717	1.82972	1.36069
LNC_000310	XLOC_006186	lincRNA	13.4834	14.4026	11.1143	38.9682	45.852	45.357	12.8552	11.2725	10.5931	35.2797	30.1268	23.9151
LNC_000311	XLOC_006247	antisense_lncRNA	1.77048	2.29	4.14201	1.36211	1.65495	1.65874	2.40679	3.24768	3.89515	2.42395	3.66366	1.68871
LNC_001218	XLOC_021130	lincRNA	3.62251	4.09198	2.95821	4.12254	6.25236	5.08226	3.1648	3.9569	2.52723	5.73447	3.70036	4.01332
LNC_001219	XLOC_021138	lincRNA	0.841611	0.978501	1.14195	1.67176	1.65077	1.28922	0.910626	0.573877	0.816352	1.57445	0.728678	1.57341
LNC_000314	XLOC_006286	antisense_lncRNA	0.496327	0.485543	0.863825	1.1359	1.13045	0.6018	0.678403	1.16089	0.382095	0.717244	1.15765	1.01902
LNC_000315	XLOC_006344	lincRNA	8.25819	8.5228	3.04349	3.27707	6.99864	4.68774	5.85095	6.36829	5.72732	5.97567	5.9814	3.76346
LNC_002278	XLOC_035266	lincRNA	0.755098	0.461666	0.73811	0.752086	0.982514	0.891922	0.654261	0.482821	0.549491	1.27318	0.856622	1.20571
LNC_000077	XLOC_001714	lincRNA	2.69806	1.63026	3.21205	2.44693	3.67904	1.81371	2.18914	2.86441	1.96187	3.54252	2.32634	4.33977
LNC_000076	XLOC_001714	lincRNA	0.885599	1.35364	0.441304	1.40836	0.787684	2.41925	2.21655	0.882296	1.40075	0.886143	0.792653	0.00217814
LNC_000075	XLOC_001714	lincRNA	1.17396e-06	0.00100201	0.128919	0.27357	0.414936	0.149571	0.0918144	0.403408	0.272053	0.342359	0.446994	3.25572e-49
LNC_000074	XLOC_001714	lincRNA	1.25728e-07	0.44635	0.0119766	0.126036	0.0646139	0.178864	0.078417	0.0977775	0.162419	0.0612385	0.122773	3.84663e-56
LNC_000073	XLOC_001712	lincRNA	2.13717	2.64745	1.99719	1.63121	2.25378	4.92715	2.04225	1.23425	1.32669	3.91542	2.92263	3.31308
LNC_000072	XLOC_001708	lincRNA	0.716683	0.700696	0.244321	2.95717	3.82203	6.28556	0.795268	0.57515	1.24334	4.14902	3.27974	2.61274
LNC_000071	XLOC_001643	lincRNA	7.7206	7.5461	8.37557	3.36387	6.14102	9.04383	10.4074	6.05538	6.39474	10.2486	11.5212	6.15419
LNC_000070	XLOC_001624	lincRNA	0.492507	0.428233	0.913904	0.627605	0.545217	0.233497	0.53987	0.555964	0.450422	0.395504	0.372837	0.449324
LNC_000079	XLOC_001749	lincRNA	0.930886	0.650288	1.72736	2.41109	3.24737	1.14808	1.17228	1.1552	0.687522	3.26961	3.27218	3.09247
LNC_000078	XLOC_001716	lincRNA	0.547431	0.823853	0.742619	0.845375	1.19696	1.13586	0.876299	0.268399	0.822531	0.852093	1.94994	1.09498
LNC_000271	XLOC_005278	lincRNA	4.72843	5.51916	6.73453	1.89144	1.97644	0	7.74144	5.64635	7.73765	0.661888	3.13011	2.08626
LNC_000270	XLOC_005277	lincRNA	3.54396	1.09436	3.58286	7.64536	8.35835	4.59905	2.68143	2.05119	2.9028	5.66713	3.32194	4.08118
LNC_000273	XLOC_005311	antisense_lncRNA	0.304866	0.795248	0.648364	1.35983	0.50601	0.505587	0.501146	0.839839	0.261324	1.76266	1.31529	0.347677
LNC_000272	XLOC_005298	lincRNA	24.1502	19.3489	30.0701	40.484	35.6184	41.9558	28.1129	18.9969	39.5454	26.0832	19.0002	33.8436
LNC_000275	XLOC_005319	antisense_lncRNA	0.860488	1.02714	0.913067	0.213973	6.10236e-09	0.18856	0.380748	0.518133	0.41231	5.93182e-07	8.24681e-08	0.306227
LNC_000274	XLOC_005319	antisense_lncRNA	0.46953	0.709249	0.101031	0.000110727	0.30285	0.287128	0.000229482	0.223913	0.214733	0.132163	0.124487	0.000185124
LNC_001858	XLOC_030673	antisense_lncRNA	2.19869	1.03546	1.85058	1.01123	1.744	1.6279	1.69903	1.23117	1.93029	1.53051	1.66626	2.22847
LNC_001859	XLOC_030709	antisense_lncRNA	0.216932	1.90897	0.220787	1.44658	0.314701	0.948183	0.480743	0.525536	1.12749	1.5696	0.595114	0.296604
LNC_001856	XLOC_030591	antisense_lncRNA	0.584137	0.245261	0.16249	0.560315	0.828451	0.944618	0.457357	0.32448	0.515795	0.363464	1.0251	0.80005
LNC_001857	XLOC_030660	lincRNA	9.64706	15.0828	12.6296	18.6867	18.2629	21.3215	10.3731	11.6044	9.32162	15.0948	13.8564	13.1789
LNC_001854	XLOC_030591	antisense_lncRNA	0.994053	1.53769	1.96863	2.7612	1.7793	2.45023	1.28336	0.798795	1.3336	2.77111	0.871259	1.59935
LNC_001855	XLOC_030591	antisense_lncRNA	0.0842642	0.0825533	7.62103e-27	0.242485	0.119508	0.119233	1.72556e-24	1.102e-25	2.93406e-25	7.71279e-21	0.460058	0.115411
LNC_001852	XLOC_030547	antisense_lncRNA	0	0.697489	1.45886	0.679313	2.07493	3.47542	1.05543	1.14539	0.247513	2.065	2.2852	0.325098
LNC_001853	XLOC_030590	antisense_lncRNA	1.38876	1.25243	1.88387	1.82621	1.72293	2.05781	1.32911	0.695787	1.13624	2.3519	2.15558	1.54442
LNC_001850	XLOC_030516	antisense_lncRNA	12.149	9.50704	9.26162	11.9581	12.632	15.0465	11.9238	9.93364	11.6292	13.0836	14.5717	8.14633
LNC_001851	XLOC_030518	lincRNA	1.13796	0.635906	1.79836	0	0.702988	0.234944	0.538453	0.400025	0.168408	0	0	0
LNC_001339	XLOC_023098	lincRNA	9.00115	4.64118	5.74483	7.24322	5.1522	7.18311	6.91818	2.53485	7.47147	5.82408	6.08733	6.80217
LNC_001338	XLOC_023098	lincRNA	2.02383	8.20221	5.82898	2.24158	3.37161	1.36163	3.34429	5.99249	5.73834	2.42068	2.58312	0.923448
LNC_002109	XLOC_033905	antisense_lncRNA	8.33227	6.79216	7.64113	3.31842	4.23299	3.73587	6.79349	6.11896	6.63156	3.1543	3.71625	2.64709
LNC_002108	XLOC_033897	lincRNA	4.0806	4.56208	4.55637	7.02348	6.74203	6.11245	3.41286	7.60923	4.82034	6.3186	6.03068	6.98122
LNC_002105	XLOC_033823	lincRNA	0.113743	0.111246	0.113174	0.108581	0.163015	0	0.250346	0	0.117466	1.80929	0.155364	0.155607
LNC_002104	XLOC_033805	lincRNA	0.821026	0.876081	0.589111	1.64005	1.49075	1.0647	1.14695	0.942275	0.845794	1.18694	1.32324	1.63409
LNC_002107	XLOC_033849	antisense_lncRNA	11.4168	17.7415	13.633	21.1615	19.2801	15.5276	15.9727	11.1083	16.8153	16.1056	17.7219	8.00163
LNC_002106	XLOC_033838	lincRNA	1.35835	1.82685	2.01469	0.810902	1.21262	0.9703	0.932484	1.06853	1.40024	1.22743	0.926607	0.348484
LNC_002101	XLOC_033781	lincRNA	0.180138	2.18558	1.1589	2.01282	1.84108	1.83088	1.45828	1.55671	1.59491	2.86879	0.359824	6.22724e-05
LNC_002100	XLOC_033781	lincRNA	1.67033	1.77151	1.53305	1.49047	0.491246	1.11784	8.80555e-14	0.664357	1.18352	0.630494	4.02681	0.573065
LNC_002103	XLOC_033793	lincRNA	158.126	157.2	199.27	173.452	158.354	189.927	157.805	199.213	169.906	141.792	123.648	133.835
LNC_002102	XLOC_033781	lincRNA	1.99977	5.99995e-06	0.755623	0.475347	7.86874e-06	1.095	1.13694	0.336947	5.68876e-06	0.374794	1.02479	1.33461
LNC_001333	XLOC_023069	antisense_lncRNA	1.19264	0.894445	0.973236	1.90031	1.07322	1.29763	1.08836	1.87639	1.06246	1.83868	0.487244	1.52342
LNC_001332	XLOC_023038	lincRNA	0.14287	0.558893	0.572245	0.681536	0.616388	0.205875	0.315065	10.2537	0.7391	0.619928	0.781526	0.390847
LNC_000099	XLOC_002244	antisense_lncRNA	0.260898	0.459413	0.271216	0.831777	1.15849	0.885711	0.247243	0.781809	0.107119	1.18134	0.544285	2.88064
LNC_000098	XLOC_002200	antisense_lncRNA	2.03268	3.01591	3.51592	5.75143	4.65671	6.51683	2.48187	9.02916	2.67749	4.60195	5.32365	5.93543
LNC_000091	XLOC_001954	antisense_lncRNA	198.087	276.681	224.2	98.2824	93.0034	85.7253	284.48	230.613	227.386	91.0397	118.963	67.7184
LNC_000090	XLOC_001953	lincRNA	8.53281	6.25537	2.52965	1.73874	4.91296	3.1486	3.73563	1.8009	6.68858	2.64749	2.09745	2.08231
LNC_000093	XLOC_001989	antisense_lncRNA	3.14072	2.55171	1.97155	0.543074	1.00588	0.778124	1.68805	1.84564	2.24029	1.07697	0.844984	0.850055
LNC_000092	XLOC_001987	antisense_lncRNA	2.00901	2.28468	2.45144	0.408255	0.569921	0.42675	3.24187	2.86368	2.21787	1.08877	1.46965	0.549943
LNC_000095	XLOC_002030	lincRNA	4.71588	6.60941	5.8279	3.42972	6.02191	4.71605	4.94307	7.56255	5.94418	5.29115	5.75831	4.43045
LNC_000094	XLOC_002018	lincRNA	0.706569	0.552806	0.424364	2.5617	1.01593	1.22151	0.623201	0.174941	0.438586	1.43073	2.12565	0.773184
LNC_000097	XLOC_002174	antisense_lncRNA	3.93194	5.71277	4.63136	5.60695	5.77388	5.43484	7.32962	3.99676	5.27967	9.58254	10.6385	8.21581
LNC_000096	XLOC_002168	antisense_lncRNA	1.60087	2.40081	2.65072	2.54738	3.20944	3.9771	2.11309	2.00196	3.08472	3.85811	2.62324	3.06622
LNC_002031	XLOC_032862	lincRNA	4.70429	6.56138	7.482	8.91458	6.13185	13.5376	6.88341	8.01447	3.58664	9.7685	7.51508	9.18504
LNC_002030	XLOC_032802	antisense_lncRNA	2.27911	3.06558	2.66114	1.08961	1.348	2.06399	3.11808	2.34773	2.17888	1.73843	2.45629	1.42968
LNC_002033	XLOC_032875	lincRNA	0.404386	2.95991e-05	1.05858	1.0857	1.87164	1.23949	0.000229763	0.723624	0.000217539	0.66741	0.557919	9.12555e-06
LNC_002032	XLOC_032875	lincRNA	3.76012	3.69034	1.4715	2.69033	0.764253	0.407733	2.01072	3.48135	2.90095	2.43391	2.84954	1.25655
LNC_002035	XLOC_032930	antisense_lncRNA	0.489673	0.21774	0.846863	0.0425725	0	0	0.438225	0.342516	0.571335	0.032166	0	0.0304647
LNC_002034	XLOC_032875	lincRNA	0.00312676	0.716427	0.00113636	0.000118084	0.000837053	1.66561	1.52777	0.723624	0.647559	0.00115124	0.418839	1.33508
LNC_002037	XLOC_032944	lincRNA	1.85499	1.75191	1.76298	1.6503	0.820269	0.728811	2.17495	1.29615	1.90966	0.832196	1.22072	1.48802
LNC_002036	XLOC_032935	lincRNA	0	0.17833	0.0902621	1.04476	0.912141	1.43394	0	0.572627	0.0940103	0.790834	0.622023	1.7462
LNC_002039	XLOC_033041	antisense_lncRNA	0.370565	0.651978	0.38055	0.278806	0.140572	0.777656	0.752836	0.164936	0.370942	0.37412	0.349909	0.268258
LNC_002038	XLOC_032985	antisense_lncRNA	0.41547	0.748552	0.466695	0.688222	0.524221	1.48226	1.0276	0.219489	0.26601	0.346298	0.780193	0.109131
LNC_000891	XLOC_016350	antisense_lncRNA	0.0654815	0.213527	0.0851692	1.21072	0.959394	1.11222	0.262614	0.279943	0.0896422	1.04093	1.33662	1.49376
LNC_000890	XLOC_016349	lincRNA	2.40636	0.213894	0.890953	1.66711	1.26969	1.27525	2.90912	0.52969	1.13712	1.89942	0.900263	1.1964
LNC_000893	XLOC_016415	antisense_lncRNA	2.65913	2.97168	3.07467	0.362081	0.824006	0	1.05043	3.94151	5.71601	0.549616	0	0.259737
LNC_000892	XLOC_016360	lincRNA	1.18023	0.785106	1.15174	1.39956	2.17589	1.77124	1.31688	1.3616	1.09072	1.15982	1.57406	1.32462
LNC_000895	XLOC_016442	antisense_lncRNA	1.27284	1.94894	1.45941	0.343976	0.392599	0.195998	1.96801	1.06279	0.51157	0.599843	0.451958	0.340847
LNC_000894	XLOC_016418	lincRNA	0.361929	0.0590046	0.177991	0.230579	0.515475	0.343463	0.330735	1.83546	0.372509	0.348787	0.657718	0.495277
LNC_000897	XLOC_016458	lincRNA	2.24677	2.19418	0	3.19383	1.69146	1.7176	0.635561	0	0	1.63047	1.56296	9.20752
LNC_000896	XLOC_016448	lincRNA	0.694278	0.555684	0.771219	1.65962	2.2398	2.46028	0.828954	0.766769	0.324215	1.86997	1.84735	1.33895
LNC_000899	XLOC_016467	antisense_lncRNA	3.24918	2.71291	3.6532	4.49292	3.96085	4.92043	4.02893	2.8676	3.95195	4.66559	4.90005	5.2687
LNC_000898	XLOC_016461	lincRNA	0.418325	1.14567	0.248116	0	0.358456	0.478022	0.36755	0.316022	0.172477	0.12096	0	0
LNC_001690	XLOC_027815	lincRNA	1.89627	12.9571	4.39038	9.0019	22.0822	7.55915	5.46368	6.86976	1.02604	6.92271	4.02125	3.89665
LNC_001691	XLOC_027865	lincRNA	2.32908	2.85906	3.61777	2.34915	2.38064	2.3793	3.10111	1.66623	3.08087	3.39895	2.30827	2.40925
LNC_001692	XLOC_027865	lincRNA	1.37033	1.95353	0.610204	7.15986e-05	0.00059016	3.65773e-05	1.29149	2.52454	0.926382	0.00275713	1.51089	0.540244
LNC_001693	XLOC_027892	lincRNA	1.30759	0.319724	0.433233	1.0403	1.09257	0.624918	0.479509	6.5365	0.67499	1.41811	1.63691	0.447225
LNC_001694	XLOC_027946	lincRNA	1.01447	0.992162	1.1388	0.121022	0.18202	0.182294	0.279345	0.945895	0	0.366782	0	0.173468
LNC_001695	XLOC_027958	lincRNA	2.30676	1.43243	1.0348	2.14484	1.50536	2.20391	0.587412	1.2786	1.99355	2.24208	1.54339	1.2769
LNC_001696	XLOC_027958	lincRNA	5.61559	11.0728	8.22321	24.8633	32.5886	28.1205	9.07171	6.41406	6.71263	23.6582	20.9407	15.5853
LNC_001697	XLOC_028122	lincRNA	1.84757	0.903458	1.31831	0.755604	0.758167	0.379716	2.32651	3.60399	1.63736	0.954305	1.26275	0.541568
LNC_001698	XLOC_028191	lincRNA	1.61124	0	0.27644	2.81103	1.56772	0	0	0.320583	0.280042	0.388734	0	0.734117
LNC_001699	XLOC_028273	antisense_lncRNA	0.14442	0.0821173	0.277646	0.393789	0.500038	0.799679	0.134085	0.539956	0.43018	0.698828	1.44499	1.35326
LNC_001452	XLOC_024746	lincRNA	13.6405	19.5083	16.5849	21.7303	23.012	17.592	18.4392	12.7144	15.6901	21.1231	22.9133	15.117
LNC_001453	XLOC_024788	antisense_lncRNA	0.384167	0.22853	0.270918	0.40182	0.849824	0.344248	0.261128	0.429081	0.90304	0.511085	0.802355	0.37691
LNC_001450	XLOC_024683	lincRNA	0.449067	1.31762	1.34003	1.17892	2.09133	1.93249	0.741215	1.68199	0.579652	1.4611	1.07337	1.2287
LNC_001451	XLOC_024710	antisense_lncRNA	1.6337	1.32527	1.52178	0.799967	0.679389	1.01789	1.26542	0.406629	1.10587	0.345547	0.651158	0.654399
LNC_001456	XLOC_024788	antisense_lncRNA	0.0556431	2.16757e-23	0.269767	0.217431	9.48071e-22	0.143977	0.253838	0.191871	0.326702	0.301215	0.120056	0.835699
LNC_001457	XLOC_024788	antisense_lncRNA	1.69888	1.08386	1.18748	1.17903	1.29164	1.70363	0.466406	1.17094	0.639658	2.0122	0.839881	1.62807
LNC_001454	XLOC_024788	antisense_lncRNA	0.35669	0.000175428	5.57351e-06	0.25095	0.000157661	0.000213712	0.697458	5.70092e-06	0.145167	4.04546e-05	0.202221	0.376153
LNC_001455	XLOC_024788	antisense_lncRNA	0.729538	0.973514	1.04905	1.53577	1.59995	1.78098	1.06907	0.700489	1.0218	1.30043	1.48304	1.24264
LNC_000828	XLOC_015377	lincRNA	0	8.07988e-05	0.0969639	3.31291	3.20105	2.43528	0.00011484	0	0.35572	2.13582	1.46104	2.86904
LNC_001458	XLOC_024844	lincRNA	0.744943	1.19236	0.667154	0.582367	1.44804	0.86855	0.371495	1.11373	1.25522	0.587398	0.923293	0.741359
LNC_001459	XLOC_024858	lincRNA	9.11995	6.80468	4.91021	8.22675	8.3786	6.31565	9.05536	5.19866	5.24654	3.47353	6.59009	6.89009
LNC_000829	XLOC_015377	lincRNA	0	0.0694333	0	0.524902	1.09105	0.248965	0.173405	0	7.75134e-08	3.24396e-06	7.29485e-06	1.05652e-06
LNC_002325	XLOC_035453	lincRNA	59.394	65.7691	43.873	135.18	105.594	130.008	73.6392	63.824	73.6166	94.2634	80.2511	135.529
LNC_002324	XLOC_035443	lincRNA	5.7976	3.95791	3.80161	4.61693	3.35452	3.35269	2.71519	2.75634	3.23218	2.88084	2.79856	3.05776
LNC_002327	XLOC_035478	lincRNA	1.332	1.80955	1.67897	2.26231	2.63907	1.79434	2.35539	1.49502	1.21967	2.78147	1.61463	2.02514
LNC_002326	XLOC_035467	lincRNA	0.608751	0	1.33487	0.464824	0.523965	0.874453	0	0.454754	0.251598	1.93677	1.16449	0.333107
LNC_002321	XLOC_035421	antisense_lncRNA	5.10393	4.64659	5.20147	4.49208	4.58901	4.81638	5.58326	5.40893	5.24127	4.25153	4.09111	3.9124
LNC_002320	XLOC_035415	antisense_lncRNA	2.66817	4.53515	3.70209	3.26601	3.93011	2.79124	4.09559	3.99349	2.61397	3.59916	4.15685	5.47712
LNC_002323	XLOC_035438	lincRNA	2.80341	3.0548	3.05516	3.59639	3.42686	2.66745	3.57412	2.49293	2.99022	3.07725	3.86534	3.05972
LNC_002322	XLOC_035422	lincRNA	9.05127	10.0272	10.239	24.3962	26.2322	23.6784	13.6188	13.8036	11.0908	23.4335	21.9648	18.2057
LNC_002329	XLOC_035493	antisense_lncRNA	2.35756	2.65163	2.11308	2.02534	1.35218	2.2	2.07614	2.79167	1.33945	3.06837	2.25454	2.09637
LNC_002328	XLOC_035486	lincRNA	97.2711	92.5414	95.4401	270.035	236.533	177.297	119.183	74.5821	71.0868	183.095	135.451	157.672
LNC_000679	XLOC_012736	antisense_lncRNA	4.83577	7.16982	5.78777	7.2864	6.48381	10.1404	5.48605	4.37506	6.43471	9.88264	5.29309	8.8055
LNC_000678	XLOC_012736	antisense_lncRNA	1.73766	1.56883	2.10745	2.64702	2.45199	2.60465	2.8952	1.85292	1.92744	1.97951	2.46046	2.07045
LNC_000675	XLOC_012689	lincRNA	5.5153	10.7672	3.18083	2.6173	1.42446	14.6177	3.17439	1.91102	6.95378	9.39132	0	2.5178
LNC_000674	XLOC_012688	lincRNA	0.629738	1.02625	3.41301	2.79997	1.21707	1.22206	5.11471	0.764326	1.30863	1.51874	1.15139	1.14808
LNC_000677	XLOC_012716	lincRNA	1.17905	1.05723	0.867672	0.422619	0.768658	1.04724	1.93794	1.62483	1.06108	0.994134	0.46849	0.941243
LNC_000676	XLOC_012707	lincRNA	0.180679	0.883407	0	0	1.04398	1.04731	0.798893	1.1057	0.187387	2.09117	1.23734	0.247089
LNC_000671	XLOC_012620	lincRNA	0.61231	2.9895	3.37485	5.8017	5.55759	0	0.69471	1.34366	3.90884	2.66783	2.5612	4.183
LNC_000670	XLOC_012617	lincRNA	3.15419	2.08946	2.42431	3.2776	2.99428	3.69281	1.92911	2.22772	2.32093	4.12764	3.78575	6.45869
LNC_000673	XLOC_012672	lincRNA	0.276601	0.405767	1.24512	0.923716	1.1927	1.19493	0.60979	1.02816	0.715252	2.60035	0.756387	1.51342
LNC_000672	XLOC_012663	lincRNA	1.53181	1.00513	1.66296	1.57253	1.2034	1.5176	1.63324	1.69547	1.41819	1.60613	1.67692	2.21182
LNC_000822	XLOC_015186	lincRNA	0.710626	0.758296	1.78078	0.987685	1.10467	0.73614	1.20464	0.899807	0.997633	1.40081	0.968712	0.530414
LNC_001658	XLOC_027505	antisense_lncRNA	6.12322e-07	7.63661e-06	5.6196e-12	0.323293	3.26194e-10	9.75409e-14	2.73598e-26	0.182729	4.2086e-08	1.16619e-08	1.33985e-18	0.503806
LNC_001428	XLOC_024484	lincRNA	0.188142	0.445998	2.40996e-30	0.0808554	0.672522	0.425321	0.455395	2.0268e-24	0.121891	2.08064e-15	1.74482e-18	3.18455e-05
LNC_000780	XLOC_014517	antisense_lncRNA	10.4262	9.65266	12.5145	13.7471	13.0261	14.8855	12.3887	9.71785	11.8827	15.6609	14.6995	14.496
LNC_002259	XLOC_035053	lincRNA	0.793521	0.698306	0.783633	0.000197689	0.564968	1.36285	1.39721	0.398244	0.489749	1.38108e-05	0.864987	1.63001
LNC_002258	XLOC_035040	lincRNA	2.01327	3.15086	3.10682	2.69314	3.63491	5.73739	2.65044	2.37751	2.48762	3.68649	3.20219	3.21409
LNC_002251	XLOC_035008	antisense_lncRNA	0.00285324	0.199563	1.68755	0.0296924	0.00745543	0.407657	2.54254	0.000916476	1.68002	0.437344	1.92339	3.99354
LNC_002250	XLOC_035008	antisense_lncRNA	0.00285324	0.199563	0.000297222	7.28052e-07	0.00745543	0.407657	2.54254	0.000916476	2.75298	0.437344	1.92339	3.99354
LNC_002253	XLOC_035008	antisense_lncRNA	0.000382829	6.37452	4.64638	1.3378	5.17483	5.80886	1.45834e-11	2.94144	1.54962	11.5176	7.68447	0.00347746
LNC_002252	XLOC_035008	antisense_lncRNA	5.53206	0.199563	0.000297222	11.6144	0.000140835	0.407657	0.0114408	3.37457	0.000532863	0.437344	1.92339	3.99354
LNC_002255	XLOC_035017	lincRNA	1.33739	1.01726	0.893904	2.12634	2.99383	1.07156	1.14738	0.917849	0.615211	1.93443	0.813051	1.42277
LNC_002254	XLOC_035008	antisense_lncRNA	3.60465e-12	0.00103123	0.554435	1.71612e-08	7.11399	3.08636	2.65908	1.10523e-08	6.60874e-06	0.0013414	0.00063474	1.98187e-07
LNC_002257	XLOC_035035	lincRNA	1.94136	1.53893	1.47297	1.40815	1.42569	1.4712	1.83194	1.24058	1.13492	1.01588	1.18483	0.732968
LNC_002256	XLOC_035020	antisense_lncRNA	1.34237	1.41961	1.98803	2.08121	2.31873	2.2643	2.58183	1.57519	2.34889	2.56934	1.77838	1.68822
LNC_001650	XLOC_027486	lincRNA	0.4856	0.675056	0.399223	0.782099	0.725072	1.01347	0.671076	0.196454	0.262472	0.554038	0.626125	0.349809
LNC_001651	XLOC_027490	antisense_lncRNA	21.7259	21.2098	35.7676	17.8429	18.8033	22.5765	38.0101	26.4332	34.105	20.0164	21.3046	15.842
LNC_001078	XLOC_019406	lincRNA	0.666443	0.449332	0.627497	1.76075	1.33845	0.846981	0.867076	1.00916	0.844908	2.40356	1.65903	1.69973
LNC_001079	XLOC_019406	antisense_lncRNA	0.14836	0.284972	0.491835	0.652977	0.623689	1.37507	0.147144	0.136349	0.293524	2.83198e-05	0.181624	0.388346
LNC_001070	XLOC_019258	lincRNA	1.13269	0.830437	3.21686	2.69393	0	4.99968	1.26051	1.01004	0.295568	1.63982	1.16837	2.70919
LNC_001071	XLOC_019284	lincRNA	1.08075	0.49748	1.37659	0.182245	1.17752	0.633766	0.767008	0.483134	0.785343	0.551397	0.953242	0.434973
LNC_001072	XLOC_019299	lincRNA	3.67846	3.2959	1.90916	1.74892	0.449356	0	1.36657	1.08637	1.92249	0	0	0
LNC_001073	XLOC_019308	antisense_lncRNA	0.576297	1.80365	0.458881	0.110025	0	0	0.634271	0	0.476173	0.166675	0	0
LNC_001074	XLOC_019310	lincRNA	1.03338	1.39004	1.59356	2.23769	1.58593	2.09018	2.08686	1.66044	1.16361	2.59256	1.85489	1.98418
LNC_001075	XLOC_019314	antisense_lncRNA	1.94392	1.61958	2.05805	2.77571	4.33482	4.69184	2.88656	2.41608	2.61508	6.55974	4.94985	6.40356
LNC_001076	XLOC_019324	lincRNA	0.186921	0.274239	0	2.58838	2.00442	1.4706	0.308139	0.117334	0.0963951	2.43237	1.02043	1.79021
LNC_001077	XLOC_019325	lincRNA	0	0	0	1.61837	0	2.69614	0	0	0	0	9.61265	1.1677
LNC_001678	XLOC_027631	lincRNA	0.674657	0.890961	0.890729	1.51589	1.19738	1.14793	1.03391	0.948401	1.07448	1.17007	1.28593	1.1542
LNC_001679	XLOC_027642	lincRNA	8.1258e-06	0.472988	4.59425e-06	0.296576	9.20211e-06	1.76897e-05	0.0547786	4.19124e-05	1.35948e-05	5.07028e-06	0.496651	3.03859e-06
LNC_001672	XLOC_027602	lincRNA	0.516995	0.589957	2.38626	0	0	0	0.66255	0.867274	1.24362	0.373735	0.235126	0.35369
LNC_001673	XLOC_027603	lincRNA	0.54269	0	0	0	0	0	0	0.323678	2.26413	0.392802	0	0
LNC_001670	XLOC_027572	antisense_lncRNA	1.60619	2.12546	1.6851	0.541367	0.810623	0.405516	1.14226	1.7787	3.11855	0.409827	0.128953	0.517075
LNC_001671	XLOC_027579	lincRNA	2.09637	2.34189	1.55195	0.284815	0.438655	0.441692	0.667252	1.77236	2.81613	1.73445	3.29727	0
LNC_001676	XLOC_027616	lincRNA	1.72205	1.12259	0.774576	1.8237	2.49066	1.66628	3.17483	1.16735	2.18432	1.10735	2.88399	2.0932
LNC_001677	XLOC_027617	antisense_lncRNA	0.676684	0.706065	0.48649	2.37179	2.2448	2.43475	0.98838	0.517097	0.556635	2.34736	1.78197	0.987813
LNC_001674	XLOC_027609	lincRNA	3.02629	3.35369	1.84187	2.49932	0.29216	1.17313	2.67995	1.7181	2.0952	2.62732	1.6594	3.31049
LNC_001675	XLOC_027611	lincRNA	2.91521	1.50048	3.07986	2.78071	1.32556	3.32164	2.70876	3.97478	3.17709	2.21935	2.93882	3.14788
LNC_000900	XLOC_016468	lincRNA	0.738138	0	0.559435	1.75909	1.8668	4.01351	2.85652	0.225608	0.382863	1.86886	2.52787	2.52355
LNC_001117	XLOC_019900	antisense_lncRNA	3.28676	2.9448	3.75269	0.411201	0.566779	0.565959	3.05921	1.80739	3.3765	1.06545	0.961759	0.672663
LNC_001116	XLOC_019852	lincRNA	9.73732	12.377	13.0254	2.62887	3.21045	2.89518	7.41748	8.03366	11.0374	3.18081	4.04803	5.49574
LNC_001115	XLOC_019845	antisense_lncRNA	0.18862	0.0922434	0.186886	0.622388	1.26015e-05	3.66846e-05	0.103652	0.278739	0.19455	0.196976	4.70195e-05	0.90323
LNC_001114	XLOC_019845	antisense_lncRNA	0	0.109329	0.111176	0.649834	1.28134	0.641298	0	0.508804	3.02144e-06	0.251434	0.305293	9.49158e-06
LNC_001113	XLOC_019812	antisense_lncRNA	4.15644	4.06399	7.79584	8.12717	6.34845	7.9703	6.06067	4.23752	3.41137	10.1302	5.70166	6.58022
LNC_001112	XLOC_019811	antisense_lncRNA	1.85033	1.74527	2.60312	3.34661	1.22437	3.38931	2.53726	2.50917	2.51748	2.96141	2.88285	4.43098
LNC_001111	XLOC_019800	antisense_lncRNA	0.905255	1.32814	0.627339	1.12394	0.905708	0.517745	0.89521	0.45499	1.68031	0.916197	2.84126	0.867011
LNC_001110	XLOC_019797	lincRNA	2.31878	2.94002	5.26604	11.8121	13.0042	14.3571	5.18842	4.64656	2.5675	13.4099	11.6001	9.048
LNC_001119	XLOC_019944	antisense_lncRNA	12.848	25.1732	10.9575	16.5575	31.3243	21.8518	15.0958	12.0365	15.5211	17.592	23.0196	20.3088
LNC_001118	XLOC_019923	antisense_lncRNA	4.039	3.02483	3.66447	2.29161	1.61843	1.34807	4.42989	3.75745	3.37822	2.91931	1.89254	1.98628
LNC_000415	XLOC_008331	lincRNA	0.965075	1.5721	3.35023	3.97548	3.77909	7.13986	1.43551	1.89231	3.70222	5.12428	4.43125	3.07709
LNC_000414	XLOC_008330	lincRNA	3.25531	1.80419	2.69611	3.10789	4.50717	3.73357	2.02933	2.57689	2.80061	2.98125	3.11187	4.89891
LNC_000417	XLOC_008378	lincRNA	1.21555	0.528352	0.945073	0.257753	0.194053	1.16637	0.595376	0.502513	0.838022	0.58601	1.66178	2.21698
LNC_000416	XLOC_008356	lincRNA	0.0415038	0.0405996	0	0	0.117964	0	0	0.899582	0.0426661	0.0599872	0	0
LNC_000411	XLOC_008115	antisense_lncRNA	0.0460328	0.0450294	0	5.80833	12.6324	5.36186	0	0	0	3.32676	1.19137	8.4417
LNC_000410	XLOC_008049	antisense_lncRNA	0.640325	0.824633	0.771803	1.34448	0.959062	1.36364	0.870348	0.701562	1.26995	1.80381	1.23533	1.01926
LNC_000413	XLOC_008268	lincRNA	0	0	0	0	0	0	0	5.91996	0	0	0.545172	0.539048
LNC_000412	XLOC_008121	lincRNA	1.04114	0.203604	2.7498	0.991998	1.8106	1.21195	2.30596	2.27567	0.216333	0.301308	0.571038	1.13888
LNC_000419	XLOC_008426	antisense_lncRNA	0.287871	0.628212	0.799301	0.402368	0.219789	0.470172	0.290651	0.312376	0.431988	0.224008	0.391742	0.484939
LNC_000418	XLOC_008418	lincRNA	1.28532	1.14302	1.56349	2.45761	1.38338	2.43183	1.66335	1.14304	1.48124	2.7021	2.38676	1.43925
LNC_001209	XLOC_021028	antisense_lncRNA	0.394283	0.2042	0.226313	0.909389	0.888033	0.755206	0.355185	0.208137	0.23815	0.804425	0.694389	0.571403
LNC_001208	XLOC_021003	lincRNA	46.359	63.9183	71.3104	70.3261	74.724	68.9695	59.4755	50.6447	42.5836	57.2606	66.4356	49.099
LNC_001203	XLOC_020965	lincRNA	0.162128	5.36874e-05	0.0607502	0.262058	4.85335e-05	0.361638	0.0770583	0.115462	0.0514043	0.0036491	0.478652	6.21143e-05
LNC_001202	XLOC_020965	lincRNA	0.0547959	0.376094	0.0569528	0.0457863	0.88098	0.0675442	0.0389746	0.0545085	0.048437	0.00107758	5.35883e-05	0.490967
LNC_001201	XLOC_020965	lincRNA	0.100107	0.497373	0.215348	0.246595	0.724479	0.576011	0.000302872	0.000259098	0.464101	1.31345	0.63063	0.873153
LNC_001200	XLOC_020957	lincRNA	0.703862	1.65235	0.763177	1.88298	2.20804	2.30785	2.00812	0.978683	1.66727	2.03506	2.49527	2.60048
LNC_001207	XLOC_020995	lincRNA	16.3566	21.832	15.924	17.6928	26.9943	22.7406	17.0785	18.1688	11.2756	27.046	22.3204	18.9174
LNC_001206	XLOC_020985	antisense_lncRNA	0.106045	0.0778037	0.0258874	0.126759	0.15044	0.112652	0.0870188	0.611168	0.108911	0.0383137	0.0360835	0.145142
LNC_001205	XLOC_020981	antisense_lncRNA	1.02389	0.500773	0.447253	0.380536	1.29572	0.809298	0.873066	0.577534	0.585328	0.657791	0.387585	0.467051
LNC_001204	XLOC_020977	antisense_lncRNA	0.222511	0.217559	0	0.423892	0	0.324459	0	2.69099	0.462757	0	0	0
LNC_000309	XLOC_006180	antisense_lncRNA	5.43173	5.86096	5.8584	6.16927	5.79527	4.90051	7.74712	6.69073	7.06904	5.56654	5.46773	2.79341
LNC_000308	XLOC_006050	antisense_lncRNA	0.384562	0.581384	0.683985	0.267405	0.546094	0.743692	0.344447	0.446611	0.754412	0.909489	0.713993	0.669862
LNC_000301	XLOC_005897	lincRNA	0.382746	0.374426	0.539242	0.589738	0.21103	0.601899	0.581419	0.245486	0.174649	0.645308	0.549767	0.698497
LNC_000300	XLOC_005896	lincRNA	1.90462	1.65538	1.72107	3.83081	1.84087	3.69703	1.40645	3.33746	2.19908	4.59344	3.48259	2.31485
LNC_000303	XLOC_005934	antisense_lncRNA	0.903863	0.677884	1.05993	1.49807	1.19728	0.982041	1.31889	1.27198	0.773757	1.61109	1.88661	0.948427
LNC_000302	XLOC_005902	lincRNA	0.607947	0.247787	0.497265	0.87162	0.86489	0.648123	0.77727	0.3865	0.781669	0.951977	0.828271	1.38663
LNC_000305	XLOC_005956	antisense_lncRNA	0.231257	1.91099e-06	4.04387e-05	0.65388	2.8651e-05	6.11738e-05	1.44344e-05	4.08912e-06	1.62704e-07	4.39671e-05	3.22847e-06	0.000156529
LNC_000304	XLOC_005956	antisense_lncRNA	0.489293	0.939862	0.726993	2.1496	2.28749	2.98701	1.15326	0.713514	0.795984	1.79164	2.82678	1.52696
LNC_000307	XLOC_006039	antisense_lncRNA	1.46769	2.65045	2.21903	3.50666	2.81266	3.29264	2.28975	1.71963	2.09107	3.1823	2.76931	2.93547
LNC_000306	XLOC_005990	lincRNA	0.984281	0.601775	0.964105	1.88193	1.80666	1.57176	1.2127	1.15053	1.05397	1.719	1.67558	1.79609
LNC_000907	XLOC_016749	antisense_lncRNA	35.8744	33.9023	31.6926	0.256421	0.386064	0.193368	27.6884	21.1672	40.4318	0.777296	0.918404	0.367585
LNC_000244	XLOC_005119	antisense_lncRNA	0.638726	0.874551	0.382482	1.21914	1.46707	3.67332	1.12571	1.27016	0.396131	2.21696	0.872946	1.39799
LNC_000245	XLOC_005134	lincRNA	2.20263	1.94728	1.82819	2.40323	2.26565	2.69982	2.8186	2.76679	2.36119	2.85291	2.35295	3.19353
LNC_000246	XLOC_005135	lincRNA	10.9395	4.85392	12.7351	2.83437	7.7442	7.96217	9.1867	8.18126	5.39252	4.36045	0	0
LNC_000247	XLOC_005144	antisense_lncRNA	0.584498	0.42879	1.00883	3.0015	4.16854	1.87555	2.00465	1.10736	1.2794	2.85183	1.893	4.19892
LNC_000240	XLOC_005083	antisense_lncRNA	3.39147	2.63418	3.95794	3.23844	5.13807	3.14202	3.94811	1.87495	2.88182	3.3173	3.26811	2.86591
LNC_000241	XLOC_005085	antisense_lncRNA	1.23638	1.54805	2.81468	1.22904	1.75867	1.19485	2.98056	2.20165	1.67857	2.00154	1.28012	1.21824
LNC_000242	XLOC_005101	antisense_lncRNA	1.80736	2.47488	2.5049	0.94937	1.67907	0.904455	2.48234	0.794883	1.49099	1.04526	0.493269	1.23643
LNC_000243	XLOC_005115	lincRNA	0.86933	0.566851	1.72353	1.47583	2.34865	2.62646	1.59265	1.45384	1.09609	1.39663	2.63689	1.71802
LNC_001845	XLOC_030391	antisense_lncRNA	1.53603	1.74489	3.06323	2.46276	3.5241	4.71817	1.68317	1.07139	2.44623	6.51743	6.34533	6.84874
LNC_001844	XLOC_030367	antisense_lncRNA	0.451865	0.481056	0.401168	0.432216	0.696527	0.375758	0.276036	0.956992	0.354588	0.384101	0.253107	0.29106
LNC_001847	XLOC_030504	lincRNA	1.51282	1.47962	2.14769	1.44432	2.32146	3.09815	1.54533	1.48587	1.45021	1.56254	1.47565	2.80884
LNC_001846	XLOC_030440	antisense_lncRNA	0.444469	1.18007	0.374969	1.15281	0.995135	0.994688	0.487496	2.57362	0.457554	1.10144	1.21173	0.781994
LNC_000248	XLOC_005164	lincRNA	2.89479	3.67862	3.89179	1.65215	1.27055	0.426315	4.18961	2.06147	2.72041	0.838209	0.796467	1.58254
LNC_000249	XLOC_005165	lincRNA	0.781385	0.254632	0.267648	0.991605	0	2.29165	0.578857	0.623283	0.814445	0.37702	3.57894	1.78016
LNC_001843	XLOC_030355	lincRNA	1.15765	0.377069	0.814815	1.09922	1.14143	1.72877	0.432212	0.892649	1.62115	0.559067	2.6647	5.79873
LNC_001842	XLOC_030335	lincRNA	0.923537	0.82819	0.936645	1.12877	1.28992	1.35988	1.03758	1.27018	0.987167	1.42724	1.41333	1.40458
LNC_002130	XLOC_034153	lincRNA	3.93534	3.84474	4.19894	4.97842	6.50265	4.60368	6.3866	4.49294	1.38194	3.80271	6.05181	2.38905
LNC_001009	XLOC_018246	lincRNA	0.72434	0.708595	0.908253	0.573985	0.821509	0.527189	0.928011	0.902762	0.658658	0.538337	0.394257	0.339916
LNC_002132	XLOC_034172	lincRNA	1.53673	1.75342	1.53381	0.122214	0.735374	0.368256	0.987444	0.477442	0.661862	0.370407	0.175022	0.17518
LNC_002133	XLOC_034181	lincRNA	0.352761	0.517439	0.177919	2.52247	1.7826	1.27717	0.194916	0.216145	0.365757	2.55169	1.69076	1.92972
LNC_002134	XLOC_034193	lincRNA	1.85879	1.65294	2.76769	2.63775	1.60372	4.56755	2.16126	1.93045	3.12978	3.74533	2.22598	3.54575
LNC_002135	XLOC_034197	lincRNA	8.8124	7.41443	5.40881	5.27253	3.85951	4.1728	7.71474	4.98185	5.74754	4.44813	7.58623	3.36272
LNC_002136	XLOC_034200	lincRNA	22.0681	17.5523	17.6709	6.19969	13.8315	5.14706	18.7332	7.76972	18.4579	9.52629	16.0918	22.3658
LNC_001008	XLOC_018245	lincRNA	0.672438	1.23065	0.975816	1.23328	0.43734	1.22958	0.953287	0.656926	0.377065	0.688113	0.568803	0.565461
LNC_002138	XLOC_034235	lincRNA	0.958783	0.468885	1.14035	11.628	27.8361	29.0861	0.737709	1.4434	1.38466	32.7166	19.1065	36.5989
LNC_002139	XLOC_034240	antisense_lncRNA	0.460296	0.600193	0.153993	0.292706	0.220926	0.442885	0	0	0.158854	1.10968	0.839663	2.09858
LNC_000938	XLOC_017338	lincRNA	0	5.12179	1.53769	2.26013	2.1352	5.0453	2.68386	2.15604	1.00659	3.45574	3.30395	1.95314
LNC_000939	XLOC_017342	lincRNA	1.24012	0	0.762507	0.708368	1.08336	0.726066	0	0.595594	0	0.717972	0.340632	3.39054
LNC_000932	XLOC_017116	lincRNA	5.28602	1.54884	0.574068	1.0021	1.58678	0	1.79109	0	0	0.766905	0.734413	1.44406
LNC_000933	XLOC_017151	lincRNA	1.78227	2.26173	1.46489	4.05179	3.76794	3.6276	2.11115	1.22586	1.83296	4.80411	2.29669	3.29606
LNC_000930	XLOC_017022	lincRNA	1.59036	2.71945	0.841586	1.88725	2.35511	3.5683	4.45642	3.20937	4.59663	2.88042	4.94435	3.25878
LNC_000931	XLOC_017023	lincRNA	0.789025	0.627104	0.629059	0.801312	1.82377	1.96233	0.594407	0.81546	0.608642	0.926635	0.94055	2.0921
LNC_000936	XLOC_017329	antisense_lncRNA	0	0	0.127207	0.165451	0.0615031	0.122875	0	0.0551379	0	0.875549	0.294661	0.710594
LNC_000937	XLOC_017336	antisense_lncRNA	0.271326	0.144782	0.180097	3.58627	2.6725	2.05702	0.121329	0.190356	0.215135	2.38812	1.59375	6.14477
LNC_000934	XLOC_017163	antisense_lncRNA	2.3818	1.93205	1.65621	2.66483	2.31607	2.81065	1.71973	1.17921	1.67391	1.67947	2.85012	2.06693
LNC_000935	XLOC_017286	lincRNA	0.482064	0.660098	0.28671	1.10482	1.51686	1.79367	0.105978	0.120935	0.497293	0.557612	0.526395	1.18719
LNC_002004	XLOC_032266	antisense_lncRNA	0.752624	0.11952	1.72431e-05	0.0959604	0.541007	0.219806	0.145696	0.150637	0.514455	0.339518	0.0997281	0.257545
LNC_002005	XLOC_032269	antisense_lncRNA	0.852934	1.64493	1.37954	1.56142	1.07146	1.38026	1.41294	1.78017	1.02602	1.37351	0.92864	1.43425
LNC_002006	XLOC_032315	lincRNA	4.32856	1.69008	1.98327	4.10591	6.68273	5.47839	1.98849	0	6.53229	11.361	4.8795	10.6651
LNC_002007	XLOC_032329	lincRNA	3.51649e-06	1.40974e-06	5.7715e-07	0.8381	1.52948e-05	1.39738e-05	0.116813	0.226287	3.24864e-06	4.27273e-06	8.05985e-05	1.82827e-06
LNC_002000	XLOC_032255	lincRNA	0.756615	0.651282	0.765699	0.633156	0.428409	0.908384	1.02675	0.995678	1.21206	1.15795	0.390448	0.600569
LNC_000538	XLOC_010523	antisense_lncRNA	2.68246	0.582962	2.54024	0.995136	0	0.644825	1.97264	0.736297	3.08497	0.862218	0	0.815344
LNC_002002	XLOC_032258	lincRNA	0	0	0	2.18887	3.09785	2.11822	0	0	0	2.56582	1.32654	2.97757
LNC_002003	XLOC_032266	antisense_lncRNA	1.51333e-05	0.594804	0.573627	0.191181	0.0675017	0.218665	0.434851	0.149964	0.146582	0.11308	0.0994469	1.88397e-07
LNC_001006	XLOC_018220	antisense_lncRNA	3.80661	4.89361	4.93628	3.17399	4.41716	5.38227	6.21974	6.37767	3.32178	4.86354	6.36415	6.4142
LNC_002008	XLOC_032329	lincRNA	0.279566	0.468821	0.312886	2.46112e-06	0.851194	0.340074	0.472853	1.13854	0.369473	1.03903	0.217489	0.327954
LNC_002009	XLOC_032361	lincRNA	1.00651	1.23002	4.9033	1.19769	1.83262	0.368507	1.95617	0.905459	1.04853	2.54949	1.72817	1.3759
LNC_001687	XLOC_027718	antisense_lncRNA	1.03297	0.79731	0.922027	2.06691	1.4491	1.9281	1.35676	0.939384	0.806965	2.08151	1.90766	1.69932
LNC_001686	XLOC_027670	lincRNA	0	0	0	0.403044	0	0	0	0	0	0	0	1.1543
LNC_001685	XLOC_027669	antisense_lncRNA	0.156872	0.614684	0.269114	0.0517692	0.725065	1.30498	3.27232e-05	0.150041	0.403674	0.624074	0.196997	0.000309567
LNC_001684	XLOC_027669	antisense_lncRNA	1.26482e-06	3.61363e-06	6.00064e-05	0.475131	6.93461e-07	0.340762	0.239635	1.96087e-06	5.04317e-07	8.18123e-07	0.4626	0.392143
LNC_001683	XLOC_027669	antisense_lncRNA	0.000211267	1.37882e-08	5.92003e-11	2.75274e-33	0.0002932	6.53049e-06	1.52715e-06	0.000265109	1.35693e-06	0.000301488	0.000232117	0.522901
LNC_000189	XLOC_004090	lincRNA	0.157909	0.849502	0.311878	0.452538	1.01426	0.450795	0.780183	0.298646	0.0813587	0.228293	0.215385	0.108034
LNC_001681	XLOC_027655	antisense_lncRNA	0.382294	0.498517	0.254344	0.48646	2.19512	2.19848	0.701823	0.158395	0.131717	0.737171	0	1.39456
LNC_001680	XLOC_027642	lincRNA	2.2203	2.44534	2.83751	4.10543	3.47657	3.70856	3.06825	2.09529	2.37437	3.22197	3.3199	3.60579
LNC_001689	XLOC_027760	lincRNA	0.419987	0.219463	0.50349	0.490141	0.313456	0.587438	0.457699	0.580468	0.263154	0.0163758	0.416621	1.01489
LNC_001688	XLOC_027760	lincRNA	0.313046	0.391755	0.330039	0.401905	0.453207	0.331543	0.34482	1.92838	0.260113	0.355518	0.241901	0.252233
LNC_001441	XLOC_024557	lincRNA	37.8227	54.7288	96.8161	61.6439	33.4704	50.9029	67.275	27.4864	55.6137	61.8739	58.3544	26.997
LNC_001440	XLOC_024554	antisense_lncRNA	1.31032	1.57301	1.52286	3.07355	2.20533	1.44112	1.76333	1.96375	2.02283	2.32457	1.54231	1.71159
LNC_001443	XLOC_024595	lincRNA	1.20115	0.640793	1.51958	1.87648	1.72055	2.81815	1.68184	2.18327	2.02926	2.52639	3.13161	4.18287
LNC_001442	XLOC_024592	lincRNA	0.480175	1.72178	1.44789	1.22123	1.38388	1.84987	2.12024	0.985352	0.828921	3.0099	1.75232	1.31348
LNC_001445	XLOC_024608	lincRNA	3.24015	3.16796	3.54463	6.6123	5.71745	3.37927	3.0803	3.62946	4.33434	4.01936	4.12937	3.16414
LNC_001444	XLOC_024607	lincRNA	6.5589	8.97106	2.79929	13.2758	31.2127	9.20735	0.982554	65.8965	6.44904	8.87298	1.21036	8.95894
LNC_001447	XLOC_024639	lincRNA	0.566235	1.66141	0.338004	1.2973	0.973766	0.487411	0.747735	1.27214	0.584749	1.80139	0.928097	0.464784
LNC_001446	XLOC_024637	antisense_lncRNA	1.18711	0.580597	0.933886	1.92857	2.36676	2.70331	0.455584	0.677469	1.16065	1.28699	3.1549	2.19306
LNC_001449	XLOC_024666	antisense_lncRNA	0.91751	0.552282	0.973999	0.539457	1.81153	2.61605	1.70382	0.267624	0.799569	1.53045	0.866103	1.44864
LNC_001448	XLOC_024663	lincRNA	1.52	1.87818	1.56686	1.30017	1.64822	1.53276	1.27031	1.27556	1.5213	1.67658	2.12443	0.656921
LNC_002312	XLOC_035378	antisense_lncRNA	1.00779	0.737458	0.997634	0	6.28508e-06	0.0665633	1.12904	0.876232	1.23265	0.13709	0.0639978	0
LNC_002313	XLOC_035387	antisense_lncRNA	0.749033	0.8242	0.371019	0.625907	0	0.937549	1.02899	0.587698	0.77256	1.35376	1.02228	0.512412
LNC_002314	XLOC_035390	lincRNA	2.30858	1.91224	2.33172	1.96628	1.71927	2.24041	2.54266	2.55406	2.42142	1.72894	1.97166	1.75293
LNC_002315	XLOC_035396	lincRNA	1.10635	1.31417	1.27678	1.39767	1.5719	1.62612	1.42787	1.20979	1.29965	2.45567	1.3452	1.8386
LNC_002316	XLOC_035398	lincRNA	1.46537	0.860002	1.08399	2.02998	1.77668	0.835959	1.12579	0.832818	2.33964	2.4362	2.29801	3.20821
LNC_002317	XLOC_035409	antisense_lncRNA	10.5521	18.167	11.9398	14.4191	17.9965	20.0903	11.9563	6.92206	12.6478	18.591	15.4257	17.5628
LNC_000640	XLOC_012259	antisense_lncRNA	2.55205	3.99132	8.15176	4.26354	3.57552	4.32763	3.08494	4.04729	2.86823	5.52308	5.10184	8.6565
LNC_000641	XLOC_012259	lincRNA	5.94953	16.71	21.1688	13.6597	8.88222	14.4415	5.75512	9.11036	11.4821	12.8069	13.938	17.997
LNC_000642	XLOC_012267	lincRNA	0.714862	1.39624	0.000259089	0.685591	0.000379829	0.000374192	2.33739	0.000342647	0.000275639	0.000310755	0.000363603	0.981644
LNC_000643	XLOC_012267	lincRNA	5.81117	5.39674	4.78415	9.58983	9.94493	10.2354	4.08258	5.18145	6.43773	9.61491	9.17629	6.50754
LNC_000644	XLOC_012332	antisense_lncRNA	1.49806e-05	0.00074578	9.15225e-06	0.0142973	0.000658776	0.000140055	8.60516e-06	0.754848	3.68614e-05	4.85148e-05	1.77384e-05	4.70842e-05
LNC_000645	XLOC_012332	antisense_lncRNA	0.967082	0.937422	1.17589	1.01209	1.2411	1.14618	1.00492	0.669943	1.11562	1.16077	1.2079	1.14751
LNC_000646	XLOC_012332	antisense_lncRNA	0.399391	0.508274	0.358465	0.360527	0.419628	0.417254	0.430395	1.07836	0.491678	0.334945	0.190256	0.231308
LNC_000647	XLOC_012332	antisense_lncRNA	0.0632833	3.26184e-83	1.98447e-29	1.94829e-108	6.08436e-80	3.60988e-69	4.67715e-23	2.23163	2.61258e-22	1.27917e-29	1.49117e-34	3.29924e-33
LNC_000648	XLOC_012332	antisense_lncRNA	0.0690713	0.0757654	0.436043	0.0425479	0.230061	0.523737	0.308318	1.16169e-08	0.455893	0.277328	0.22325	0.0956426
LNC_000649	XLOC_012333	lincRNA	0.279812	0.930603	0.769878	0.909223	0.716974	0.398048	0.674842	3.33904	0.403077	0.485359	0.838861	0.382915
LNC_002268	XLOC_035153	lincRNA	3.21872	3.88052	4.94827	4.50524	5.2328	5.01871	5.42272	1.70088	3.93278	5.84361	4.69579	6.45279
LNC_002269	XLOC_035193	lincRNA	1.67134	1.76059	2.02495	1.59705	0.641172	2.5636	2.04476	1.22105	2.64712	1.48679	1.13915	2.02318
LNC_002264	XLOC_035090	lincRNA	1.01707	0.180871	0.457873	0.618114	0.793101	0.528968	0.304824	0.812795	0.0953584	0.267372	0.25237	0.379518
LNC_002265	XLOC_035102	lincRNA	4.22882	4.13023	9.75916	3.0063	0.793388	5.63356	10.7465	5.3153	9.5167	2.30072	0.734413	2.1661
LNC_002266	XLOC_035129	lincRNA	5.97275	7.27654	5.30695	6.20291	7.20089	6.30596	4.72506	3.80228	5.62395	5.15159	6.29532	5.30425
LNC_002267	XLOC_035150	lincRNA	1.20768	1.02725	1.4952	1.7565	1.4196	1.94109	2.18686	1.06763	1.72851	2.27693	1.57394	3.37727
LNC_002260	XLOC_035053	lincRNA	0.00203731	0.00202792	0.0020989	0.968532	0.00281537	2.43462e-05	0.0004638	0.00287529	0.00212191	0.451077	0.00311662	0.00285475
LNC_002261	XLOC_035056	antisense_lncRNA	1.8433	1.12639	3.05768	1.97493	1.67394	1.68188	2.04428	1.39016	1.19856	3.33457	1.5811	2.20508
LNC_002262	XLOC_035073	lincRNA	2.53412	0.953054	0.987185	1.30047	0.84617	2.54773	1.94114	0.950437	1.2141	0.564087	1.33572	0.266559
LNC_002263	XLOC_035082	lincRNA	1.72559	2.02373	2.16744	1.31173	1.52439	2.04957	2.31348	0.403474	2.89271	4.99853	1.90339	2.82928
LNC_001069	XLOC_019257	lincRNA	1.80021	1.98685	2.74745	3.73012	2.74921	2.84262	2.95378	2.18962	2.8912	3.86903	2.98381	3.85389
LNC_001068	XLOC_019249	lincRNA	5.43668	10.6312	2.26499	17.4746	2.93638	24.5045	12.8785	3.43608	16.2136	8.05948	15.7969	15.0251
LNC_001067	XLOC_019216	lincRNA	1.036	0.651439	1.16798	1.20185	0.844503	1.89989	0.974645	1.02783	0.914752	1.28376	1.71554	1.11383
LNC_001066	XLOC_019153	lincRNA	4.99435	4.27216	5.69641	4.37366	4.06914	4.54541	4.108	3.85501	3.82832	9.94106	8.4087	7.48154
LNC_001065	XLOC_019153	lincRNA	1.51613	0.00710907	0.72638	2.01307	0.000166647	0.992764	0.00637612	0.000169718	0.00176967	1.91782	1.97244	2.07499
LNC_001064	XLOC_019153	lincRNA	1.02777	1.94874	0.764667	0.0769121	2.00962	0.00290853	2.02508	1.94511	1.6719	0.0394832	0.000677275	0.00914324
LNC_001063	XLOC_019134	lincRNA	5.47652	6.76979	4.73526	0.805155	0.685695	0.599653	6.66528	2.82322	4.33581	1.5659	1.31238	1.40003
LNC_001062	XLOC_019078	antisense_lncRNA	1.32807	0.935057	1.58598	2.20395	1.36761	2.13246	1.47347	1.12663	1.17675	2.47156	2.03902	2.39628
LNC_001061	XLOC_018997	antisense_lncRNA	0.251162	0.859739	0.25055	0.119853	1.44185	2.34645	1.24478	0.156179	0.389367	2.72421	0.171616	1.20253
LNC_001060	XLOC_018979	antisense_lncRNA	1.89621	1.59523	1.52202	1.66784	1.88554	1.93703	1.9932	1.0165	2.06581	1.69918	2.32387	1.50519
LNC_000796	XLOC_014706	lincRNA	0.671806	0.262808	0.402872	1.41032	0.772128	0	0.148066	0	0	0.388648	0	1.65413
LNC_000797	XLOC_014709	lincRNA	0.213183	0.347539	0.210165	0.678932	1.21602	0.506567	0.389897	0.0898061	0.0731881	0.410915	0.678262	0.875133
LNC_000794	XLOC_014698	lincRNA	2.05829	4.52958	1.94102	2.65315	3.6827	4.86489	2.15031	2.57687	1.69936	3.72027	2.52919	1.408
LNC_000795	XLOC_014704	lincRNA	0.971014	0	1.96667	1.6658	0.842931	0.845973	0	1.42062	1.2095	1.68592	0.798408	0.265562
LNC_000792	XLOC_014694	lincRNA	18.9423	20.4862	10.5639	20.5651	18.1909	28.4566	18.4503	20.0485	6.77603	23.9347	21.5361	22.6137
LNC_000793	XLOC_014694	lincRNA	0.00116259	2.08494	8.19239	0.00109982	8.9779	3.00924	2.33035	0.0015089	6.56951	0.00167586	0.00155508	0.00157527
LNC_000790	XLOC_014678	lincRNA	1.40366	0.972555	1.49505	1.06195	1.08264	0.58261	1.34665	0.816096	0.842636	1.09904	0.797067	0.960417
LNC_000791	XLOC_014691	antisense_lncRNA	0.716372	0.553241	0.84881	2.70351	2.94569	2.19317	0.371546	1.54005	0.348754	1.36234	0.975475	2.37367
LNC_001661	XLOC_027511	lincRNA	0.422673	0.184612	0.306559	0.516204	0.278758	0.550484	0.0494421	0.122666	0.208252	0.248116	0.323643	0.62284
LNC_001660	XLOC_027511	lincRNA	0.676317	0.456002	0.702059	0.768565	0.674969	1.0222	0.752061	0.666507	0.766685	1.15201	0.854891	1.22047
LNC_001663	XLOC_027511	lincRNA	1.7486	1.26916	1.60035	1.94276	1.63792	1.76183	0.794395	0.493479	0.521158	1.91849	2.96388	1.55421
LNC_001662	XLOC_027511	lincRNA	3.58484e-06	8.6439e-08	2.18188e-10	0.146404	0.372643	0.500286	0.542963	0.0563132	0.00250033	7.61427e-11	0.0887199	0.0172997
LNC_001665	XLOC_027521	lincRNA	0.969186	0.948097	0.887948	1.6797	1.63345	1.93152	1.02752	1.12362	1.36898	1.48824	1.19564	1.78246
LNC_001664	XLOC_027511	lincRNA	0.000310138	0.000353179	0.000131715	0.000427549	0.000667171	8.94791e-05	1.37924	0.558431	1.15969	0.553319	0.000125037	0.508988
LNC_000798	XLOC_014721	antisense_lncRNA	0.859657	1.10378	1.34412	1.71292	1.5483	1.34277	1.29254	1.03486	1.1214	1.19053	1.43769	2.03463
LNC_000799	XLOC_014727	antisense_lncRNA	53.8574	68.376	69.8696	126.1	154.014	126.305	97.6148	53.1227	63.7158	148.533	121.635	101.883
LNC_000428	XLOC_008629	lincRNA	8.72946	9.7412	22.3688	19.0333	17.74	16.3031	15.988	21.1316	13.6705	25.6333	24.9514	20.566
LNC_000429	XLOC_008635	lincRNA	51.4169	54.4808	36.7702	21.9296	23.09	12.5343	23.5967	40.1514	31.0808	13.3865	12.983	30.8856
LNC_000420	XLOC_008483	antisense_lncRNA	0.19412	0.569662	0.380894	1.57717	1.86364	2.55156	0.6381	0.308724	0.249556	1.54321	1.78502	2.19167
LNC_000421	XLOC_008484	antisense_lncRNA	3.66786e-37	0.395326	1.78541e-19	1.44168e-12	0.354739	3.50489e-38	5.49042e-34	1.00708e-13	0.434446	5.71535e-23	0.297827	0.883628
LNC_000422	XLOC_008484	antisense_lncRNA	6.87599e-36	3.81456e-18	0.85935	2.04087e-31	6.96477e-37	2.70309e-35	0.241882	1.68496e-16	7.68918e-27	1.78898e-25	0.00137739	1.60395e-19
LNC_000423	XLOC_008484	antisense_lncRNA	1.43067	2.22722	1.64782	2.99322	2.12072	3.05982	2.00689	1.12544	1.27682	2.86059	1.75061	1.58466
LNC_000424	XLOC_008575	antisense_lncRNA	1.24642	2.71954	1.80555	1.00715	1.37124	1.78358	1.5808	0.841984	1.87918	1.52493	0.916065	0.918251
LNC_000425	XLOC_008581	lincRNA	0.554266	0.270915	0.571651	1.58208	1.6195	0.407391	0.308287	0	0.289156	2.80838	0	0.757572
LNC_000426	XLOC_008595	antisense_lncRNA	0	0.101869	0	0.0994458	0.298208	0	0	2.7373	0.214995	0	0	0
LNC_000427	XLOC_008627	antisense_lncRNA	1.74207	2.95102	2.373	1.38102	2.71753	1.74939	2.41996	2.11213	2.27147	1.96519	1.38885	1.97709
LNC_000183	XLOC_004034	lincRNA	2.03361	0.828616	0.170687	1.29277	0.244477	0.735512	0	0.208089	0.351269	0.735473	0.928025	0.463542
LNC_000182	XLOC_004018	lincRNA	0.384093	0.187791	0.388782	0.73217	0	0.278771	0.212449	2.34286	0	0	0	0.525234
LNC_001146	XLOC_020201	antisense_lncRNA	0.429424	2.14901e-05	0.477832	0.947598	0.28626	1.17035	0.51242	0.532127	0.385106	0.97455	0.264234	0.734705
LNC_001147	XLOC_020202	lincRNA	1.02223	1.34991	1.10379	3.02884	1.96336	2.97893	1.51235	1.10464	0.946346	3.54617	2.29798	1.04919
LNC_001278	XLOC_022021	lincRNA	1.23703	0.770061	0.953934	0.78845	0.479224	0.584991	0.861918	0.717771	0.423785	0.433428	0.816698	0.46173
LNC_001279	XLOC_022036	lincRNA	1.71657	1.77244	1.12253	1.4585	1.7631	1.35497	1.77628	1.51705	1.61823	1.79194	2.53325	2.67546
LNC_001276	XLOC_022001	antisense_lncRNA	46.9071	25.9387	43.929	43.4586	36.6367	27.864	29.1375	41.8993	29.8523	15.1716	26.8105	31.0628
LNC_001277	XLOC_022010	lincRNA	7335.54	6387.61	7826.3	22685.3	19599.8	17490	9307.91	9853.91	8846.66	17947.9	15551.2	14372.8
LNC_001274	XLOC_021981	antisense_lncRNA	2.0143	1.77148	2.10321	3.36641	2.50941	3.16723	2.60351	2.01023	1.98439	3.88123	2.71323	3.14691
LNC_001275	XLOC_021982	lincRNA	1.39918	1.66175	1.58629	2.57664	2.00203	1.86028	1.20871	1.00184	1.03122	1.7341	2.04652	2.46122
LNC_001272	XLOC_021942	lincRNA	3.42327	2.15154	2.25346	3.02645	1.42349	3.21947	1.08572	4.4082	1.78229	3.18516	1.67886	3.00844
LNC_001273	XLOC_021968	lincRNA	5.63846	4.63274	7.4181	6.60764	6.54286	4.18276	4.78624	2.27748	6.196	6.19508	5.12637	4.32055
LNC_001270	XLOC_021856	lincRNA	1.02976	0.533305	0.473572	0.0579206	0.085971	0.257536	0.132583	0	0.404471	0.0875435	0.288604	0
LNC_001271	XLOC_021934	antisense_lncRNA	10.2742	12.3429	12.5354	8.15809	8.74035	5.61967	14.6958	11.7609	10.8012	7.33745	5.72523	8.75784
LNC_000188	XLOC_004089	lincRNA	3.08269	5.01541	2.40171	1.95332	1.6037	0	3.56422	8.41532	5.58009	6.01087	5.82855	0
LNC_000338	XLOC_006810	antisense_lncRNA	2.01884	2.34749	2.57281	0.145668	0.108222	0.162134	2.25225	1.36123	2.07493	0.0550537	0.207477	0.156395
LNC_000339	XLOC_006812	lincRNA	4.90807	6.2981	5.33783	0.353084	0.300393	0.22512	4.68525	3.42009	3.63754	0.533987	0.287629	0.216666
LNC_000334	XLOC_006785	antisense_lncRNA	1.4474	1.13188	1.19747	3.85501	2.11759	3.41052	2.57822	2.06147	4.23175	6.70567	1.99117	3.56071
LNC_000335	XLOC_006800	lincRNA	0	0	0	0.659261	0	0.250197	0.190975	2.12041	0.179183	0	1.18338	0
LNC_000336	XLOC_006804	lincRNA	0.789196	1.54229	4.17368	6.74332	0.584158	1.76999	4.42209	2.27691	2.9026	2.28694	5.45172	6.46858
LNC_000337	XLOC_006806	lincRNA	2.78635	2.68237	3.59814	4.01648	5.02986	4.39656	3.29442	3.38062	3.13773	4.60265	3.91564	5.20543
LNC_000330	XLOC_006759	lincRNA	0.506643	0.413657	2.37465e-05	1.83527e-05	0.000131007	0.305561	2.96515e-05	0.83151	0.300518	0.539399	0.268162	2.86564e-05
LNC_000331	XLOC_006759	lincRNA	0.547823	0.104587	1.14224	0.608717	0.0727629	0.0463054	0.409942	0.679456	0.953756	0.33602	0.000131281	1.2976e-05
LNC_000332	XLOC_006759	lincRNA	0.938492	1.48456	1.73131	1.51965	2.19307	1.9154	1.8255	0.940825	1.70209	0.692348	1.30457	1.19608
LNC_000333	XLOC_006770	lincRNA	0.37724	0.737947	1.21476	1.08077	1.48341	1.34923	1.45113	1.06533	1.45915	2.04541	0.51487	1.41937
LNC_002040	XLOC_033041	antisense_lncRNA	0.367103	0.946756	0.758096	0.256542	0.240052	0.117872	1.03384	0.488902	0.261631	0.79295	0.624392	0.214454
LNC_001609	XLOC_026775	antisense_lncRNA	0.379358	5.51157e-05	7.19049e-05	0.235077	0.18318	0.00323493	0.732083	0.435204	0.0189593	1.17811	0.161637	0.472409
LNC_002041	XLOC_033057	lincRNA	0.927314	0.59268	1.72735	2.36557	1.28165	1.438	1.11798	1.50265	0.996249	2.36879	2.02215	2.09094
LNC_001148	XLOC_020203	lincRNA	399.924	303.65	405.7	7.53558	5.45971	9.2137	266.232	297.516	316.706	17.5102	49.6704	8.61327
LNC_001608	XLOC_026775	antisense_lncRNA	1.59632e-07	1.69428e-05	0.0794666	0.603426	5.44106e-06	0.364244	0.244539	4.18689e-07	5.33085e-15	2.25149e-07	1.47707e-05	8.9374e-10
LNC_000974	XLOC_017888	antisense_lncRNA	0.0706057	0.022385	0.052812	0.0240736	0.0776684	0.077123	0.0595065	0.0718583	0.0233289	0.00544698	3.58151	2.57382
LNC_001149	XLOC_020217	antisense_lncRNA	3.71142	3.11156	3.06048	4.47314	4.29318	4.67346	3.88329	3.11098	2.46003	3.83288	5.06424	3.98993
LNC_000259	XLOC_005234	lincRNA	0.000570159	1.01947	0.446411	6.30165e-10	0.00302607	0.235518	0.00243067	0.00290515	0.00110627	0.00328153	1.09692e-40	0.0022544
LNC_002043	XLOC_033058	lincRNA	0.389439	0.304737	0.615187	1.71133	1.00044	1.8897	1.19714	1.17882	0.642033	1.57645	2.12466	1.2789
LNC_000253	XLOC_005220	lincRNA	1.88874	1.96553	1.10194	1.69039	1.14201	2.05323	1.36424	1.53769	1.94147	1.80054	1.2587	1.53994
LNC_002044	XLOC_033080	lincRNA	0.798022	0.433637	1.14071	0.25406	0.253412	0.633736	0.681912	0.55738	0.914254	0.640998	0.120991	0.12132
LNC_000251	XLOC_005189	lincRNA	1.84329	1.73863	2.59307	3.58551	4.31577	3.47007	3.03307	2.08317	2.23674	3.80663	4.30777	4.41412
LNC_000250	XLOC_005184	lincRNA	0	0.324424	0	1.57743	0.488	4.42697	2.22329	0.389438	1.04251	3.36502	1.37229	1.36069
LNC_000257	XLOC_005234	lincRNA	1.77226	1.77731	2.57034	1.52951	2.04676	2.05394	2.04434	0.734373	1.37017	1.42511	0.969706	1.79309
LNC_000256	XLOC_005234	lincRNA	0.598068	1.10972	1.66389	1.3585	1.6849	1.90986	1.76151	0.520535	1.02378	2.74473	1.00799	1.58704
LNC_000255	XLOC_005225	antisense_lncRNA	0.00206721	0.454802	0.00204038	5.69932e-05	3.03772e-05	1.22394e-05	0.00228381	0.662079	0.768463	0.00315125	1.26842	3.03896
LNC_002045	XLOC_033080	lincRNA	0.130014	0.44511	0.512026	0.434816	0.27791	0.370398	0.499151	1.15224	0.133854	0.469864	0.354471	0
LNC_001870	XLOC_030796	lincRNA	2.35802	2.36568	2.43828	3.8134	4.82239	4.47551	3.8455	2.37623	2.30251	4.7196	5.19163	4.3024
LNC_001871	XLOC_030808	lincRNA	0.867164	0.678395	0.874162	1.15755	2.25283	1.00422	0.383242	0.212714	0.539367	0.7527	0.237473	0.948753
LNC_001872	XLOC_030809	lincRNA	0.59933	0.390825	0.852622	0.636292	0.664392	0.759037	0.292215	0.926974	0.685661	2.11784	1.1802	1.36686
LNC_001873	XLOC_030813	lincRNA	11.2218	11.4108	8.46571	8.55081	11.7315	12.1123	12.1916	16.548	7.70244	15.2653	10.1621	15.9562
LNC_001874	XLOC_030816	lincRNA	6.17936	3.96963	4.65753	8.50757	7.67166	10.4809	6.06245	6.39984	5.92749	9.86473	9.92481	11.5491
LNC_001875	XLOC_030822	lincRNA	1.21105	0.591286	2.00015	6.31125	4.5772	2.79263	2.74707	1.33065	3.86411	4.39672	1.68807	1.65461
LNC_001876	XLOC_030828	antisense_lncRNA	0.879278	0.537559	1.13373	1.4292	0.821312	1.01614	0.512045	0.662959	0.735047	1.27098	1.1607	2.55612
LNC_001877	XLOC_030828	antisense_lncRNA	0.879278	0.537559	5.14268e-05	0.724194	0.821312	1.01614	0.512045	0.662959	0.735047	1.27098	1.1607	0.000826624
LNC_001878	XLOC_030834	lincRNA	2.13544	1.56422	2.90172	1.51804	8.01688	5.69347	5.4283	2.97878	2.26217	1.54916	0.741883	8.02143
LNC_001879	XLOC_030837	lincRNA	2.97565	2.51723	2.22446	1.84377	2.75548	2.06676	1.85447	1.41898	3.6467	2.67422	2.85225	3.30127
LNC_001308	XLOC_022598	antisense_lncRNA	0.677917	0.940804	0.798685	1.22142	1.40728	1.98428	0.861849	0.810278	0.906117	1.50364	1.52285	1.35949
LNC_002047	XLOC_033150	antisense_lncRNA	1.66559	2.28449	2.35522	3.13707	1.23051	2.43658	1.87863	2.24342	2.11608	4.60252	2.9364	2.14519
LNC_001602	XLOC_026752	lincRNA	0	0.261074	0	0.764791	0.127145	0.890313	0	0	0	0.128639	0.121407	0.243472
LNC_002162	XLOC_034370	lincRNA	4.77508	5.10268	5.38149	7.64192	7.69121	7.54392	5.42565	3.42613	3.88102	7.18439	8.67281	5.93639
LNC_001898	XLOC_031163	antisense_lncRNA	1.65037	3.08216	3.51871	0.373002	0.255518	0.212619	5.25416	3.76226	2.92835	0.3903	0.653554	0.0821381
LNC_001899	XLOC_031165	antisense_lncRNA	0.441979	0.756588	0.977046	1.37283	1.88734	1.02159	1.09012	0.561204	1.08004	1.51732	1.05397	1.73891
LNC_001892	XLOC_031090	lincRNA	1.80328	1.54274	0.229846	0.644083	0.327327	0.986484	2.24915	0.544762	1.64105	0.978621	1.23717	0.308181
LNC_001893	XLOC_031104	lincRNA	0	0.749168	0.217552	1.35809	1.88097	1.09829	0.120387	0	0	0.474698	0.747201	0.299407
LNC_001890	XLOC_031073	lincRNA	0.222664	0.122526	0.190307	0.412542	0.473901	0.453469	0.350332	0.142534	0.228705	0.221238	0.00633393	0.342862
LNC_001891	XLOC_031073	lincRNA	0.223635	0.123056	0.191128	0.414321	0.475961	0.45542	0.351666	0.143142	0.229698	0.222194	0.63945	0.344329
LNC_001896	XLOC_031151	lincRNA	1.03133	1.15269	0.590696	1.26497	0.847966	2.76181	1.95002	2.0028	1.06736	1.70483	1.41065	2.41827
LNC_001897	XLOC_031154	antisense_lncRNA	1.35038	1.48324	2.08075	0.928895	0.503968	0.603758	2.17691	1.488	2.28673	1.33525	1.45085	0.518812
LNC_001894	XLOC_031110	lincRNA	0.184534	0.721797	0.559435	0.879547	1.8668	2.67567	1.42826	0	0	1.86886	1.26394	3.53297
LNC_001895	XLOC_031145	lincRNA	1.87892	7.95011	4.15225	1.18684	2.84589	0	1.42222	0.685215	2.00062	1.81956	2.62131	5.13469
LNC_002164	XLOC_034375	lincRNA	0.369619	0.756018	0.131443	0.546171	1.28813	1.14344	0.441378	0.300603	0.241679	0.485634	0.73196	0.781804
LNC_002127	XLOC_034125	antisense_lncRNA	2.60105	3.97441	3.26974	5.42628	7.9672	8.92786	2.15381	2.60016	3.70497	5.87904	6.89733	4.89147
LNC_002126	XLOC_034107	lincRNA	1.90938	2.39987	2.81055	2.85505	1.59319	1.60287	3.03347	2.27674	2.27621	7.89735	3.37493	6.33812
LNC_002125	XLOC_034105	lincRNA	1.51063	1.10806	3.13968	1.92229	2.52945	1.44754	1.10918	1.56544	2.21181	3.09494	1.03221	1.03324
LNC_002124	XLOC_034103	lincRNA	0.838946	0.262079	0.463259	0.428786	0.841193	1.43343	0.794388	0.392611	0.716117	1.30649	0.274322	0.818144
LNC_002123	XLOC_034102	lincRNA	2365.07	2701.25	2350.57	4500.83	4901.69	3924.49	2698.81	2276.79	2568.25	4651.8	3665.49	2548.54
LNC_002122	XLOC_034087	antisense_lncRNA	6.63931	4.32988	4.04862	7.61796	7.85369	8.11143	4.6714	2.99177	7.08083	7.72203	7.18771	8.65417
LNC_002121	XLOC_034065	antisense_lncRNA	0.412186	0.345589	8.84176e-06	1.35053	6.52025e-06	1.22033e-05	0.387362	0.224024	0.121196	1.03913e-05	0.358113	0.322315
LNC_002120	XLOC_034065	antisense_lncRNA	1.42164e-06	2.98209e-06	0.148569	7.4986e-06	1.07416	0.429615	3.17029e-05	4.60402e-05	3.68487e-06	0.544204	0.671256	3.88022e-06
LNC_002129	XLOC_034132	lincRNA	14.2565	15.9724	13.9679	58.6336	76.9477	64.3911	15.4292	11.3779	10.7319	44.7578	41.0913	31.0251
LNC_002128	XLOC_034129	antisense_lncRNA	139.504	83.8692	115.794	197.687	105.499	173.929	99.615	84.0081	95.2822	135.501	116.348	195.079
LNC_000929	XLOC_017017	lincRNA	92.7276	121.502	132.476	123.494	147.47	201.026	87.9507	94.6586	105.915	140.309	99.7949	164.075
LNC_000928	XLOC_016964	lincRNA	1.18772	2.45224	1.58197	2.77055	2.65359	3.22759	3.34435	1.96581	1.7738	4.00808	2.7059	3.9715
LNC_002019	XLOC_032530	lincRNA	0.411687	0.885891	1.22054	1.10109	1.05814	0.823103	0.723372	0.311129	0.339451	2.02368	0.673932	1.1266
LNC_002018	XLOC_032453	antisense_lncRNA	9.59642	8.83483	9.81921	15.4293	15.992	19.5952	9.28278	8.59815	9.9326	15.9931	13.3081	14.5229
LNC_002013	XLOC_032391	lincRNA	4.17458e-14	4.75271e-50	1.73099e-06	3.24203e-06	7.2655e-11	1.93194e-118	4.9384e-12	3.6786e-05	8.89044e-58	2.50653e-16	1.76657	2.1869e-35
LNC_002012	XLOC_032391	lincRNA	0.788763	1.07055	1.73099e-06	3.24203e-06	7.2655e-11	1.93194e-118	2.38129	3.6786e-05	8.89044e-58	2.50653e-16	0.000111842	2.19868
LNC_002011	XLOC_032391	lincRNA	1.32707e-25	0.430046	0.249799	1.75251e-08	7.02811e-16	1.33623	0.450291	2.32436e-12	0.840936	4.08375e-36	0.413886	0.218271
LNC_002010	XLOC_032391	lincRNA	0.965515	0.371713	3.93587e-11	0.91728	0.947671	1.31488e-155	1.52126e-23	0.518681	6.8864e-94	2.02967	3.99113e-12	1.10368e-49
LNC_002017	XLOC_032451	lincRNA	5.57942	4.7732	5.46068	6.86316	10.136	4.75289	8.25148	3.64464	5.56349	6.39252	7.01975	7.6279
LNC_002016	XLOC_032398	antisense_lncRNA	0.685377	1.03143	0.880096	1.81402	0.97528	1.12445	0.866755	1.0049	0.976254	1.2193	1.93952	1.08223
LNC_002015	XLOC_032396	lincRNA	4.28279	4.40783	5.74615	6.65552	6.87386	5.9189	5.49792	3.81333	5.62644	9.13379	6.49515	6.47181
LNC_002014	XLOC_032391	lincRNA	0.269021	1.28711	0.712556	1.89096	1.54418	0.950281	5.59809e-16	1.56632	1.22596	2.03103e-12	1.67411	4.35453e-46
LNC_000982	XLOC_017977	lincRNA	1.76134	0.861387	0.871397	1.68226	1.88755	1.63638	1.25776	0.664434	1.18042	1.65527	2.40333	3.01242
LNC_000984	XLOC_017993	lincRNA	1.97523	2.68142	3.00037	3.73811	3.55127	3.77602	3.61989	2.51928	1.86465	3.90358	3.40358	4.68934
LNC_001474	XLOC_025241	lincRNA	0.532922	0.79732	0.919271	0.659438	0.622962	0.35547	0.377407	0.320725	0.708523	0.498365	0.554783	0.772288
LNC_001475	XLOC_025245	lincRNA	0.447805	0.28161	0.25016	0.856348	0.363247	0.544103	0.42011	0.531678	0.427207	0.369822	0.478994	1.05066
LNC_001476	XLOC_025252	lincRNA	0.292091	0.00398631	1.66341e-05	0.000288932	0.0580138	6.0744e-15	0.484399	1.29926e-17	0.410542	0.601553	1.6148e-08	0.882049
LNC_001477	XLOC_025252	lincRNA	0.0874145	1.42429e-11	0.297468	0.689283	0.651593	0.0129296	0.388088	1.89123e-56	0.0711591	0.699603	2.02684	0.00144127
LNC_001470	XLOC_025110	antisense_lncRNA	0.257037	0.000335113	0.266396	0.00121854	0.494674	0.534258	0.286918	0.000467174	0.250704	0.725126	0.423647	8.8608e-05
LNC_001471	XLOC_025110	antisense_lncRNA	0.257854	0.75242	0.267552	1.6053	0.49634	0.536578	0.287995	1.01973	0.251572	0.00049587	0.425239	0.889944
LNC_001472	XLOC_025116	lincRNA	6.6413	7.05277	6.41037	11.6189	12.2971	12.4727	7.17526	4.45564	5.63732	11.712	9.86556	8.07388
LNC_001473	XLOC_025128	antisense_lncRNA	0.391737	0.328448	0.384939	0.160451	0.238991	0.238829	0.981588	0.568347	0.403077	0.0808931	0.22878	0.382915
LNC_002307	XLOC_035371	lincRNA	1.84826	2.59852	2.75957	2.97727	2.31826	2.48673	3.81416	1.58494	1.43172	3.17389	2.05136	3.00257
LNC_002306	XLOC_035368	lincRNA	39.64	44.0495	44.3664	81.323	76.2643	78.6613	50.1514	47.1934	58.4793	88.2986	67.4091	98.1504
LNC_002305	XLOC_035368	lincRNA	93.9658	92.0323	96.3619	151.367	170.683	179.302	106.277	100.394	96.1615	171.671	167.646	155.114
LNC_002304	XLOC_035364	lincRNA	1.52509	0.932059	1.15742	0.726811	0	0	0.843472	3.02456	0.791346	1.10328	0.52242	0.26069
LNC_001478	XLOC_025252	lincRNA	0.359325	0.283101	0.21211	0.629576	0.783397	1.42675	1.70443e-09	4.39997e-64	1.3697e-14	0.00649478	0.403599	0.000169058
LNC_001479	XLOC_025252	lincRNA	0.767189	0.578769	0.744602	0.767062	1.62955	1.6526	0.857432	0.779001	0.823601	1.35395	0.485108	3.94597
LNC_002301	XLOC_035356	lincRNA	11.741	14.5056	13.0512	13.477	12.6427	13.4355	16.5064	14.1445	12.278	10.0996	14.6617	12.2321
LNC_002300	XLOC_035353	lincRNA	4.03061	5.592	4.91069	3.86711	4.18624	4.00521	5.26022	5.1059	4.34888	3.63585	3.42256	3.44397
LNC_000657	XLOC_012433	lincRNA	4.24296e-07	2.7477e-13	3.43503e-10	7.5364e-07	0.350224	0.435541	0.171106	1.57094e-07	1.36418e-05	2.23257e-05	0.22342	1.93317e-05
LNC_000656	XLOC_012433	lincRNA	1.09219	2.20358e-10	0.000219104	0.676594	0.191841	0.818501	0.245152	1.01099e-05	0.71798	0.213363	0.238537	0.245536
LNC_000655	XLOC_012433	lincRNA	0.339754	0.884303	0.340444	0.93757	0.447413	1.08789	2.15814e-12	2.02972e-07	0.93161	0.783029	4.51456e-07	1.16544
LNC_000654	XLOC_012433	lincRNA	0.396676	1.28847	1.23982	1.53948	1.00677	0.574263	0.931716	0.747885	0.580329	1.46314	0.917683	1.25485
LNC_000653	XLOC_012383	lincRNA	4.32126	3.87351	1.27239	2.05983	1.30035	2.34805	3.78142	3.08577	3.73458	1.56293	1.23301	2.21609
LNC_000652	XLOC_012357	lincRNA	1.65029	0.922307	1.40872	14.5149	12.1697	6.6	3.37373	2.49781	2.55713	6.64813	9.50129	4.99904
LNC_000651	XLOC_012354	lincRNA	0.207336	0.14311	0.351835	0.694254	0.514313	0.471241	0.491341	0.177505	0.186135	0.440404	0.658411	0.345005
LNC_000650	XLOC_012354	lincRNA	0.000117584	0.371016	0.00357789	3.51496e-05	5.17993e-05	0.593091	2.16308e-05	0.000130923	0.0171466	0.682667	2.10516e-06	0.0187167
LNC_001786	XLOC_029755	antisense_lncRNA	1.32394	1.0341	0.0051111	0.000577739	4.54242	4.55831	0.00130272	1.44614	1.22172	2.70048	0.00185479	0.14065
LNC_001787	XLOC_029755	antisense_lncRNA	5.79683	6.71133	5.6769	8.67573	6.99729	3.78645	5.33516	4.11264	5.40103	6.72333	6.09258	4.45361
LNC_001784	XLOC_029755	antisense_lncRNA	0.0263905	2.01633	9.15158e-05	5.18339	7.4631	15.3919	6.38237	3.07408	3.36096	2.74973	1.3498	19.3168
LNC_001785	XLOC_029755	antisense_lncRNA	11.3838	10.4818	10.8352	18.2823	20.6877	10.0514	6.36985	6.272	6.72574	19.6086	18.2802	6.44729
LNC_001782	XLOC_029755	antisense_lncRNA	0.0314649	0.055221	2.0312	3.81388	0.0803754	0.0800471	2.42415	0.0602594	0.0600634	0.00167513	2.39911	2.25908
LNC_001865	XLOC_030763	lincRNA	2.13044	1.38862	1.20989	1.12705	0	1.72951	1.31317	1.71077	1.97094	1.37038	0.324954	0.323618
LNC_000659	XLOC_012433	lincRNA	1.40116	1.54595	1.63677	3.39733	1.83268	1.94383	2.13613	0.891173	1.18529	3.06563	2.84686	2.40505
LNC_000658	XLOC_012433	lincRNA	6.16382e-07	2.55011e-09	8.26422e-22	4.09774e-17	1.33486e-08	1.4514	0.000212484	0.408995	0.000112062	8.45687e-07	0.105609	1.52009e-05
LNC_001312	XLOC_022784	antisense_lncRNA	166.827	305.018	115.232	283.144	428.178	363.292	204.578	229.678	200.701	239.367	304.166	311.368
LNC_001315	XLOC_022854	lincRNA	0	0	0.281055	2.0764	0.796595	4.80862	0	0.650497	0	3.15894	2.62495	5.59246
LNC_001314	XLOC_022811	lincRNA	0.518	0.217146	0.145997	1.13115	0.844503	0.949945	0.730984	0.280317	0.304917	1.17678	2.01828	2.93646
LNC_002273	XLOC_035254	lincRNA	6.63571	7.30798	7.79209	8.56	9.89374	10.0617	9.61861	9.86114	7.7281	8.89767	8.96442	8.67876
LNC_002272	XLOC_035252	lincRNA	2.44348	2.81884	2.35952	2.36862	2.53226	2.56482	3.14222	2.89165	2.84441	2.19502	2.6686	1.96096
LNC_002271	XLOC_035251	lincRNA	3.42883	3.49171	3.34929	2.39189	2.31296	2.82706	4.367	3.63378	4.01262	2.5183	3.06044	1.88487
LNC_002270	XLOC_035243	antisense_lncRNA	0.995816	0	1.03938	3.15486	0.976	0.98377	1.11164	0.778875	0.695005	2.40359	1.37229	1.36069
LNC_002277	XLOC_035262	lincRNA	0.414793	0.202791	1.68511	1.9761	1.50266	0	0.459323	0.503804	0.861828	1.20041	0.284368	0
LNC_001317	XLOC_022880	lincRNA	0.425223	1.06812	2.56761e-05	0.863643	0.648147	0.56025	1.37853	0.704043	0.634496	0.63483	6.63228e-05	3.53301e-05
LNC_002275	XLOC_035258	lincRNA	4.16618	4.0744	5.03574	6.1677	4.75225	4.55487	4.27716	6.04267	5.05397	5.81807	5.30468	5.30563
LNC_002274	XLOC_035256	lincRNA	1.0938	1.06947	4.90024	0.625167	0.317422	2.55049	0.484854	1.85392	1.81939	2.21599	1.20035	0.897303
LNC_002279	XLOC_035271	lincRNA	0.386957	0.18919	0.587706	1.84402	0.839717	0.280909	0.856212	0.707807	0.401646	0.839813	0.265136	0.79372
LNC_001316	XLOC_022876	lincRNA	19.9853	27.9886	27.1618	22.7308	20.7752	19.6142	30.9436	28.6479	27.9164	21.8031	23.6778	19.7625
LNC_001311	XLOC_022713	lincRNA	4.92488	4.25625	4.83097	5.66729	5.37201	5.23116	6.02468	4.25932	4.13054	6.77291	5.53649	4.90766
LNC_001092	XLOC_019492	lincRNA	2.09668	1.44317	1.0733	1.18693	1.44071	0.554111	1.87556	1.27332	2.00032	1.79626	1.80054	1.91261
LNC_001093	XLOC_019500	antisense_lncRNA	1.46691	1.63053	1.90448	1.65648	1.42554	1.52004	2.63333	1.68753	2.05964	1.25306	3.27246	2.37227
LNC_001090	XLOC_019490	antisense_lncRNA	0.68707	0.705587	0.951699	0.603698	1.07675	0.420465	0.721209	0.318542	0.673474	0.540063	0.789942	0.665517
LNC_001091	XLOC_019490	antisense_lncRNA	2.84621	3.579	3.78221	2.98833	3.70336	4.0788	3.39657	3.24193	2.77166	3.26111	6.59502	5.52623
LNC_001096	XLOC_019525	antisense_lncRNA	1.04176	1.79356	0.938907	0.358524	0.47376	0.414078	1.36914	0.74377	1.62784	0.782966	0.964773	0.228116
LNC_001097	XLOC_019536	lincRNA	1.53967	1.15226	2.47229	1.69911	0.90964	1.58891	1.36202	0.585899	1.14716	1.25901	1.26669	0.889313
LNC_001094	XLOC_019523	antisense_lncRNA	0.0706174	0.757886	0.336325	0.335559	0.296915	0.39991	0.998601	0.628663	0.658701	0.641667	0.848453	0.574036
LNC_001095	XLOC_019523	antisense_lncRNA	0.612007	0.244744	0.00124379	0.318232	0.243217	0.137347	1.04247e-05	0.00554616	3.17863e-06	0.000149664	0.0893641	8.07131e-07
LNC_001098	XLOC_019536	lincRNA	2.38917	8.60835	5.3183	6.96795	7.32643	2.16706	6.78903	5.60148	2.91292	7.67213e-05	2.91381	7.59987
LNC_001099	XLOC_019536	lincRNA	0.539569	1.65242	0.153273	0.997414	0.792601	1.05438	0.875048	0.171474	1.14393	0.652574	0.216763	0.387003
LNC_000785	XLOC_014597	lincRNA	14.7121	13.5632	30.6916	8.52458	11.3167	12.8677	9.36659	6.90642	10.5474	13.0986	8.04592	22.3658
LNC_000784	XLOC_014586	lincRNA	23.1909	17.8083	14.3408	23.8849	10.6716	22.2192	9.77173	11.1233	12.903	19.5946	19.1752	6.85711
LNC_000787	XLOC_014606	lincRNA	0.772738	0.850277	0.766013	2.30599	2.34865	3.87057	1.27412	1.09038	1.09609	3.91056	1.84583	1.98233
LNC_000786	XLOC_014598	lincRNA	1.52576	1.30589	2.12746	1.70095	1.53983	1.62969	1.88266	2.01306	1.50524	0.643296	1.38653	2.00088
LNC_000781	XLOC_014525	lincRNA	3673.02	3938.33	3680.47	3678.02	3791.41	3121.12	4840.74	2860.33	4626.3	3641.69	3221.85	2072.07
LNC_001659	XLOC_027505	antisense_lncRNA	0.133099	5.00858e-06	3.5786e-16	4.0098e-07	5.78951e-13	1.9579e-18	2.62068e-35	0.165918	5.88823e-10	2.07013e-10	0.485626	7.78663e-22
LNC_000783	XLOC_014549	lincRNA	14.833	9.9583	19.2783	12.4905	12.7915	15.9314	13.4026	6.51207	10.5876	14.7201	14.7303	15.4915
LNC_000782	XLOC_014530	antisense_lncRNA	4.74601	3.86817	4.72149	6.36452	4.69615	7.13287	5.8444	3.52629	4.20096	6.69964	4.01296	7.11117
LNC_001654	XLOC_027505	antisense_lncRNA	0.385213	1.15294	0.000265077	0.878154	0.000149698	0.000529881	2.6856	2.21979e-05	7.15968e-05	0.878451	0.00138101	0.000863496
LNC_001655	XLOC_027505	antisense_lncRNA	10.9574	13.682	8.52378	22.6167	29.3981	22.466	11.7384	9.28401	8.58233	21.8086	19.3838	22.377
LNC_001656	XLOC_027505	antisense_lncRNA	1.24832e-05	0.218517	3.45845e-08	1.55136e-05	0.37356	4.8202e-07	1.62963e-24	3.52362e-05	0.695913	4.48821e-07	1.45837e-16	1.02206
LNC_001657	XLOC_027505	antisense_lncRNA	2.14431	2.45152	1.75858	4.64721	4.98386	5.70095	0.329659	1.45855	0.45183	4.01398	3.34714	4.20406
LNC_000789	XLOC_014652	lincRNA	1038.98	833.188	1893.99	2852.12	2848.99	2866.37	1746.1	570.535	1582.33	2160.02	1780.72	2367.73
LNC_000788	XLOC_014651	antisense_lncRNA	1.11123	2.00232	0.977532	0.503031	0.916081	0.832299	1.60315	1.03867	1.32414	0.422709	0.71736	1.12049
LNC_001652	XLOC_027496	antisense_lncRNA	1.87585	1.34085	1.06715	0.482511	0.617391	1.23455	1.58356	0.455752	1.33763	0.834407	0.393524	0.691066
LNC_001653	XLOC_027505	antisense_lncRNA	3.25716e-06	3.66753e-06	0.270034	6.31749e-07	4.67319e-09	1.46309e-11	2.62626e-16	1.32135e-09	3.7271e-07	0.795199	1.59935e-15	1.12596e-12
LNC_000802	XLOC_014769	lincRNA	16.2533	14.7721	13.4098	27.4359	25.2925	27.6971	18.2032	14.9925	15.2718	26.1392	25.0212	24.4648
LNC_000803	XLOC_014782	lincRNA	1.2908	0	0.875481	1.2297	1.56013	0.940071	0.476701	0	0.670809	3.11314	0.295069	0.882445
LNC_000800	XLOC_014729	antisense_lncRNA	0.854005	0.522132	0.800714	1.1227	0.859074	1.91779	1.05181	0.636285	0.731327	1.07999	0.775192	1.46101
LNC_000801	XLOC_014738	lincRNA	1.86829	2.01024	1.96092	1.36874	2.12921	0.975412	1.98068	1.42038	1.60262	2.34061	0.933743	1.19308
LNC_000806	XLOC_014801	lincRNA	0.827597	1.34896	1.93156	0.789658	0.792987	0.198614	1.67242	1.02554	0.998668	0.797979	0.377183	0.943374
LNC_000807	XLOC_014826	antisense_lncRNA	0.0555186	0.162933	0.135567	0.34508	0.512023	0.235955	0.242995	0.035539	0.14256	0.280825	0.755685	0.531909
LNC_000804	XLOC_014801	lincRNA	9.65669e-09	0.503524	0.135614	6.3e-07	0.144273	4.18562e-06	6.67017e-07	2.6165e-05	9.44577e-07	9.1675e-07	0.222231	0.00114499
LNC_000439	XLOC_008717	antisense_lncRNA	0.0918069	0.179592	0.0909136	0.175356	0.918666	0	1.10973	0.230628	0	0.265478	0.250577	1.75855
LNC_000438	XLOC_008705	antisense_lncRNA	0.697428	0.90918	1.1871	1.10696	1.68934	0.339492	0.257859	11.775	0.725672	1.00935	1.91448	1.27132
LNC_000437	XLOC_008698	antisense_lncRNA	2.64096	2.89298	3.25266	3.42924	2.57134	2.87629	3.95048	3.03939	3.92543	2.90229	2.74067	3.61312
LNC_000436	XLOC_008694	lincRNA	0	0	0	0.504493	2.54657	0.510868	0	0	0	0.510339	0	0.964862
LNC_000435	XLOC_008683	lincRNA	3.03829	1.69806	1.61767	1.86473	2.02046	2.64462	2.02933	0.94938	2.57656	4.07961	1.63003	3.11749
LNC_000434	XLOC_008682	antisense_lncRNA	1.72627	1.5109	1.69249	1.99756	1.61472	3.2262	1.59252	1.50416	1.63492	2.69211	2.16575	3.29504
LNC_000433	XLOC_008680	lincRNA	1.60403	1.56873	2.27084	1.53062	1.92022	1.92352	1.62026	0.663382	1.79685	2.31986	1.82729	4.38831
LNC_000432	XLOC_008676	lincRNA	2.03273	1.24205	3.12882	3.8699	1.85108	1.86124	3.38679	1.21825	2.64737	6.98787	3.14146	3.47337
LNC_000431	XLOC_008643	lincRNA	0.448871	0.658318	0.457606	1.28262	1.3035	0	1.74166	2.98406	0.700222	1.62397	0.615887	0.613701
LNC_000430	XLOC_008642	antisense_lncRNA	0	1.66288	1.86239	1.61363	13.6813	0	0.642436	0	0.602407	1.6477	0	0
LNC_001269	XLOC_021850	antisense_lncRNA	0.948323	1.30036	1.46664	0.684107	1.04532	1.0321	1.28262	1.22144	0.972804	1.03336	1.0466	0.659682
LNC_001268	XLOC_021840	lincRNA	1.23366	0.982559	1.51131	2.39345	0.344387	1.82425	1.43177	1.19887	0.592094	1.82716	1.87116	1.71959
LNC_001265	XLOC_021829	antisense_lncRNA	0.822001	1.18254	1.36856	1.80338	2.57165	2.22509	1.24305	1.36336	1.14201	1.85177	2.17158	1.95233
LNC_001264	XLOC_021810	lincRNA	2.30103	0.9208	4.10786	2.44919	1.78591	2.00756	2.1207	2.32616	2.04431	2.79689	3.91894	6.58418
LNC_001267	XLOC_021840	lincRNA	0.264333	0.150749	0.241121	0.186897	0.000419419	5.2222e-06	0.0997077	0.49073	0.103607	0.922681	0.164999	0.464559
LNC_001266	XLOC_021840	lincRNA	5.07464e-06	2.51737e-06	1.74074e-06	3.36555e-06	0.953863	1.18232	5.3388e-07	0.341805	0.0984193	1.0259	2.55769e-06	3.85846e-06
LNC_001261	XLOC_021755	antisense_lncRNA	1.01521	4.29953	2.1222	0.964772	0.497865	4.01546	1.13375	0.396333	1.77204	3.4307	2.79876	2.31192
LNC_001260	XLOC_021687	antisense_lncRNA	0.0702517	0.137445	0.0343625	1.00752	2.04513	1.79336	0.153815	0.0897411	0.036095	1.87837	1.00433	1.298
LNC_001263	XLOC_021790	antisense_lncRNA	4.95237	4.88356	4.30218	3.62725	3.40483	5.72477	5.42329	6.52092	4.3516	4.50248	3.86159	4.59137
LNC_001262	XLOC_021773	lincRNA	732.339	848.325	865.721	1061.04	859.683	772.14	874.702	627.339	625.993	1191.84	703.475	868.301
LNC_000323	XLOC_006694	lincRNA	4.636	10.1838	2.74782	8.83088	9.11518	33.8645	9.4266	2.33391	8.86151	13.5915	13.2105	9.54773
LNC_000322	XLOC_006661	lincRNA	13.3991	9.98622	8.52395	9.71105	8.93587	8.85818	8.49733	8.1166	8.93488	8.22931	7.35501	6.78397
LNC_000321	XLOC_006490	antisense_lncRNA	2.80275	1.56604	1.62403	2.09856	1.44926	0.581906	0.664749	1.46195	2.91036	1.73802	0.823247	1.91624
LNC_000320	XLOC_006413	lincRNA	1.34262	1.61931	1.20119	1.847	1.53796	1.43108	1.70953	1.39317	1.85019	2.12628	1.65162	1.38457
LNC_000327	XLOC_006756	lincRNA	2.20049	1.84476	2.18521	2.10099	1.35017	3.00284	2.88114	3.0156	1.18968	2.12124	3.86304	3.44059
LNC_000326	XLOC_006755	antisense_lncRNA	1.02053	0.942803	0.94726	1.13787	1.85645	1.61324	0.93235	0.719591	0.525062	1.14736	0.927149	0.853455
LNC_000325	XLOC_006754	antisense_lncRNA	0.208892	0.476763	0	0	0.099279	0	0.0764025	0	0	0	0.0949386	0.0952804
LNC_000324	XLOC_006703	lincRNA	1.70421	0.784494	0.491924	0.479093	0.998254	0.997398	0.659128	0.637424	1.7529	0.144901	0.273151	0.342976
LNC_000329	XLOC_006759	lincRNA	0.389566	0.619473	0.271727	0.713739	0.133542	0.11828	0.398272	0.71423	1.48183e-15	0.59697	0.165875	0.237279
LNC_000328	XLOC_006759	lincRNA	0.243917	2.09835e-07	2.22166e-05	1.17344e-06	0.298454	0.521221	2.45614e-07	2.39601e-05	4.23121e-05	9.98737e-06	0.280254	0.107421
LNC_000228	XLOC_004787	antisense_lncRNA	4.52903	5.03438	4.19352	4.57477	4.68639	5.63372	5.52753	4.05624	5.0294	6.02572	5.1889	4.4372
LNC_000229	XLOC_004816	lincRNA	2.14715	2.5465	2.90784	3.01025	2.41682	2.72407	3.13521	2.21156	1.84131	2.57148	2.30079	2.81817
LNC_000226	XLOC_004718	antisense_lncRNA	0.441766	0.246925	0.124219	1.74886	1.52851	1.16833	0.138434	0.159892	0.129931	1.82457	1.46241	2.41808
LNC_000227	XLOC_004785	antisense_lncRNA	3.85286	6.61747	5.70933	2.78368	2.35659	2.73595	5.20212	3.19556	3.45487	1.81311	0.85431	1.41018
LNC_000224	XLOC_004663	antisense_lncRNA	0.942788	0.184381	0.762851	0.718919	0.545257	3.00921	0.625622	0.460519	0.391309	2.72809	0.516682	1.0314
LNC_000225	XLOC_004671	lincRNA	31.5394	39.6971	23.0961	32.8669	29.6265	27.16	24.2457	27.0119	17.8602	16.8118	36.3575	31.2465
LNC_000222	XLOC_004619	antisense_lncRNA	1.1922	1.36032e-05	2.42878	0.871197	0.353941	3.32298e-08	1.35413	1.10586	1.33368	3.9932e-07	0.000106459	1.76881e-07
LNC_000223	XLOC_004662	lincRNA	1.7995	0.639914	0.164555	0.468033	0.471671	1.41877	0	0.402428	0.169481	0.236646	0.223907	0
LNC_000220	XLOC_004619	antisense_lncRNA	6.02495e-13	5.64111e-05	4.41169e-07	1.60208e-05	0.00896415	1.43576e-05	4.2264e-05	1.55841e-06	1.23638e-05	0.827922	6.7538e-05	0.159484
LNC_000221	XLOC_004619	antisense_lncRNA	0.00152372	1.66217	0.000110703	5.37901e-05	0.00117717	5.49587e-07	0.632173	2.40341e-05	7.96444e-05	2.36385e-05	0.447133	0.000100595
LNC_001867	XLOC_030776	lincRNA	42.3391	53.869	25.6918	24.8637	0	66.8482	67.8223	55.3222	36.4011	93.2752	82.9292	93.3661
LNC_001866	XLOC_030765	lincRNA	5.73188	2.15379	4.23714	0.418315	3.9357	4.64448	3.96392	4.02347	1.39378	4.47372	0	2.409
LNC_001313	XLOC_022810	lincRNA	0.611424	0.199338	0.707934	1.84873	0.437533	1.16761	0.560276	1.65901	0.21032	0.147348	0.5565	1.95186
LNC_001864	XLOC_030748	antisense_lncRNA	0.236293	0.346653	0.47067	2.36826	1.18589	0.678491	1.30056	1.17802	1.09843	1.53768	1.61407	2.58602
LNC_001863	XLOC_030745	lincRNA	1.37409	0.420003	1.27404	1.06637	0.490725	2.20879	0.75468	1.72895	0.531208	0.993324	0.937381	2.23262
LNC_001862	XLOC_030734	lincRNA	1.84247	1.12641	1.86772	2.201	2.54131	2.62163	1.38877	2.41091	1.36275	2.82975	1.72624	3.15167
LNC_001861	XLOC_030714	lincRNA	1.29773	1.40175	1.66338	2.53364	1.99456	2.41273	1.98197	1.21172	1.44393	2.85229	1.91354	2.29423
LNC_001860	XLOC_030713	lincRNA	5.86847	1.43436	1.25192	3.25925	5.33809	3.57718	1.62859	0.88164	2.29152	5.6625	3.35773	6.35116
LNC_001319	XLOC_022896	lincRNA	0.526905	0.991207	0.674837	1.27868	1.09427	1.32312	1.24284	0.98214	0.791611	1.34736	1.26954	2.0524
LNC_001318	XLOC_022880	lincRNA	11.8646	8.54951	8.20686	14.2499	14.2744	14.4886	6.92008	9.82321	9.49006	13.9178	14.1733	11.7929
LNC_001869	XLOC_030795	lincRNA	1.20371	1.53074	1.2574	2.14808	2.39449	2.05003	1.49395	1.38181	0.948608	2.02972	1.69388	2.36125
LNC_001868	XLOC_030777	lincRNA	4.40845	1.4354	4.75267	2.32228	2.19714	4.45188	3.31216	1.10437	3.10559	3.55174	3.39715	1.33808
LNC_001889	XLOC_031053	lincRNA	0.691719	1.66905	0.904374	1.5869	2.42608	2.55472	1.91977	1.29171	0.711299	1.59969	1.44475	2.5875
LNC_001888	XLOC_031017	antisense_lncRNA	1.0697	1.19589	1.45852	1.89926	1.51959	1.89717	0.58564	1.26768	1.45281	1.15953	0.624268	0.313711
LNC_001881	XLOC_030862	antisense_lncRNA	0.79392	1.21561	1.62066	0.957098	0.735223	0.587395	1.02025	1.63179	1.95081	1.2971	2.06787	0.236213
LNC_001880	XLOC_030840	lincRNA	1.47814	4.33341	3.11048	1.7549	2.18223	1.10113	4.13486	0.429239	5.42835	2.14126	1.02004	3.02913
LNC_001883	XLOC_030911	lincRNA	0.542038	1.94349	0.547283	0.86124	0.521991	1.30914	0.798893	0.884558	0.749547	1.56838	0.989871	0.247089
LNC_001882	XLOC_030880	lincRNA	1.30099	0.847371	0	0.822953	0.644673	1.95581	0.487132	1.48665	0	3.14275	1.80034	4.14648
LNC_001885	XLOC_030921	lincRNA	0.226001	0.331558	0.224833	0.539366	0.647745	1.29689	0.497396	0.705258	1.16693	1.63406	0.926067	1.54591
LNC_001884	XLOC_030912	antisense_lncRNA	2.22544	1.46885	1.80665	1.38455	1.67371	1.36726	2.14157	1.88852	1.98273	1.89872	1.8612	1.50461
LNC_001887	XLOC_030955	antisense_lncRNA	3.08087	2.15801	2.45732	3.27273	3.18784	3.56169	2.58211	2.47579	2.4628	2.36384	2.90042	2.03016
LNC_001886	XLOC_030928	lincRNA	1.351e-15	3.2351e-40	6.93699e-108	3.52158e-24	0.343781	0.026428	0.483265	0.0288105	5.40078e-20	8.58935e-43	0.722288	0.598332
LNC_000132	XLOC_002864	antisense_lncRNA	0.750112	0.625759	0.468942	0.548219	1.21912	0.568859	0.357976	0.579042	0.999716	1.29422	1.48821	0.413496
LNC_000133	XLOC_002867	lincRNA	0.13891	0.181187	0.112954	0.797063	0.78795	0.786629	0.227925	0.148406	0.0950899	0.769531	0.409588	0.475319
LNC_000130	XLOC_002864	antisense_lncRNA	0.293214	0.260447	0.210947	0.579827	0.0765045	0.488624	0.0629577	0.141896	0.154896	0.731947	0.423952	0.680204
LNC_000131	XLOC_002864	antisense_lncRNA	0.63352	0.457069	0.323965	0.867467	0.165731	0.879816	0.226149	0.402347	0.248745	0.721238	0.531134	0.635372
LNC_000136	XLOC_002924	lincRNA	1.06553	0.520979	0.895922	2.37036	0.256436	1.28614	1.17759	0.870196	2.20973	0.256918	1.45922	3.15724
LNC_000137	XLOC_002943	antisense_lncRNA	0.450441	0.212167	0.390152	0.031913	0	0	0.291859	0.664326	0.342466	0.0723254	0	0.0228349
LNC_000134	XLOC_002923	antisense_lncRNA	3.56131	2.72444	2.66947	1.89173	1.02924	1.91873	1.1452	1.90764	3.69017	9.85725e-06	1.18819	1.84726
LNC_000135	XLOC_002923	antisense_lncRNA	1.69684	2.06175	1.83928	2.1095	2.2209	2.31284	1.27434	0.913212	2.02229	2.11707	1.60842	0.80132
LNC_000138	XLOC_002946	lincRNA	63.1371	65.1571	63.19	68.7563	52.2768	60.2482	90.4589	61.3115	79.6635	78.63	64.6346	46.1563
LNC_000139	XLOC_002988	antisense_lncRNA	2.99937	3.53769	2.88059	6.90896	7.18502	7.06116	3.77973	2.77306	4.184	6.12217	5.41672	7.12138
LNC_000918	XLOC_016902	antisense_lncRNA	1.13139	1.39665	0.762886	1.05614	0.802561	0.724993	0.736848	0.793404	1.02367	0.973262	1.39327	1.21669
LNC_000919	XLOC_016905	antisense_lncRNA	0.56674	0.187646	0.349275	0.35123	0.363387	0.366881	0.492165	0.165721	0.833072	0.455308	0.572539	0.283865
LNC_002068	XLOC_033235	lincRNA	0.145004	3.08768e-06	0.00201069	0.000494105	0.707401	0.490439	0.393969	6.27564e-05	7.95043e-05	5.42072e-06	6.1946e-06	7.44501e-05
LNC_002069	XLOC_033235	lincRNA	0.15995	3.39242e-06	0.00819196	1.24643	4.22662e-06	7.40678e-06	1.96501e-05	8.2514e-05	0.000148326	6.13896e-06	0.458914	0.000156623
[truncated: 374 more rows]

## Sheet: antisense lncRNA
Supplementary Table S1. A list of the expression levels of antisense lncRNAs detected in this study.
Transcript_id	Gene_id	Gene_type	Me2XCK1	Me2XCK2	Me2XCK3	Me2XDR1	Me2XDR2	Me2XDR3	Me4XCK1	Me4XCK2	Me4XCK3	Me4XDR1	Me4XDR2	Me4XDR3
LNC_000216	XLOC_004404	antisense_lncRNA	1.52358	0.851586	0.715473	0.901097	1.24175	2.17268	0.238869	0.733193	1.12095	0.734191	1.78079	0.992757
LNC_000213	XLOC_004391	antisense_lncRNA	0.983885	1.07267	0.864052	1.00105	0.934184	0.510673	1.39491	0.902982	1.38297	1.05659	0.85811	0.529824
LNC_000212	XLOC_004391	antisense_lncRNA	0.0226008	0.0566688	0.434959	3.48e-06	8.47e-05	0.274879	1.72e-05	4.73e-05	4.45e-05	9.58e-06	5.41e-05	1.76e-05
LNC_001348	XLOC_023185	antisense_lncRNA	0.948644	1.08233	2.22387	0.452395	0.227784	0	1.39608	0.389557	0.654973	0.228705	0.432707	0.432495
LNC_000210	XLOC_004251	antisense_lncRNA	1.69517	0.829031	1.08948	0.40479	1.93699	1.21087	0.465476	2.34702	0.873714	1.34796	1.272	1.6236
LNC_001346	XLOC_023134	antisense_lncRNA	8.34938	10.1008	10.5198	8.68137	8.83165	9.51548	12.478	12.379	9.19325	13.826	11.5368	7.60381
LNC_000219	XLOC_004539	antisense_lncRNA	41.8959	88.9999	36.9436	46.449	126.38	105.639	46.3379	47.9795	43.9147	65.5522	67.9537	74.38
LNC_001189	XLOC_020709	antisense_lncRNA	2.40967	2.03361	1.6683	2.52915	2.48606	2.9536	3.52011	1.62371	2.86677	3.68782	3.66867	1.1639
LNC_001180	XLOC_020546	antisense_lncRNA	0.395812	3.28978	0.40116	0.377208	0.286459	0.575053	0	0.964113	1.02738	0	0.542502	0
LNC_001184	XLOC_020625	antisense_lncRNA	145.907	215.524	164.038	368.77	315.377	305.684	184.589	177.754	183.185	379.006	228.127	226.226
LNC_001185	XLOC_020651	antisense_lncRNA	2.09376	0.511246	0.567918	2.48089	4.71148	0	0.591031	0	0.554179	0	0	1.42995
LNC_001310	XLOC_022647	antisense_lncRNA	0.441998	1.58494	1.47674	2.24884	1.05996	0.424893	1.78752	1.63866	0.914882	1.70483	2.21673	0.80609
LNC_001989	XLOC_032198	antisense_lncRNA	0.364005	0.261132	0.3079	1.34599	0.9981	0.584132	0.238922	0.311006	0.274113	0.911817	0.990779	0.531427
LNC_001298	XLOC_022334	antisense_lncRNA	0.492782	0.602439	0.245663	1.17582	3.18165	2.83208	0.13566	0.306639	0	1.06897	1.01004	1.68529
LNC_001296	XLOC_022303	antisense_lncRNA	1.75081	0.428096	0.435103	0.208936	0.156748	0	0.481546	0.136733	0.451904	0	0.14944	0
LNC_001297	XLOC_022318	antisense_lncRNA	0.961316	0.797916	1.10999	0.724238	1.36418	1.36214	0.765071	1.37934	1.40639	0.968308	1.2689	1.03663
LNC_001292	XLOC_022222	antisense_lncRNA	0.365755	1.37145	1.61908	2.03887	2.60482	1.82242	0.935889	1.93179	1.56859	2.46733	3.24036	3.16991
LNC_001293	XLOC_022226	antisense_lncRNA	2.11917	1.4805	1.80231	3.95065	1.87732	1.87864	1.66437	1.13771	2.08262	2.91829	2.61757	1.93289
LNC_000211	XLOC_004334	antisense_lncRNA	3.18599	2.54481	2.59878	0.0838482	0.331832	0.745509	1.47135	1.90762	2.8223	0.168971	0.358087	0.200025
LNC_001963	XLOC_031927	antisense_lncRNA	5.1465	4.8709	5.65194	6.82272	6.02094	6.51378	6.33808	5.58252	6.74429	6.28852	5.83595	4.32384
LNC_001960	XLOC_031677	antisense_lncRNA	7.21e-05	0.00160228	0.791823	0.00159745	0.000633484	0.62428	0.252893	0.000117297	0.000290107	1.25024	8.35e-05	2.54e-05
LNC_001964	XLOC_031952	antisense_lncRNA	0.120585	0	0	0.0576515	0	0	0.131966	3.20108	0.0929049	0.0435683	0	0
LNC_002057	XLOC_033206	antisense_lncRNA	0.525425	0.735247	0.483845	0.710725	0.781024	0.297611	0.510425	0.143062	0.410942	0.201392	0.310004	0.504582
LNC_002056	XLOC_033206	antisense_lncRNA	0.000663549	0.38487	0.0743951	0.0945161	0.737916	0.620949	0.828938	0.401105	0.695459	0.106154	0.697014	0.382495
LNC_002055	XLOC_033206	antisense_lncRNA	1.31e-06	0.00017574	0.249175	0.189665	0.36385	1.20393	0.00217133	2e-11	0.0846335	0.938815	0.239083	0.372743
LNC_002054	XLOC_033206	antisense_lncRNA	0.0484601	0.670694	1.12706	0.758891	0.885293	0.000569635	1.31e-12	0.3632	0.531943	1.1273	7.26e-07	0.50803
LNC_002053	XLOC_033206	antisense_lncRNA	0.534324	0.318879	1.23851	1.04768	0.471603	0.225884	0.499576	0.922345	0.225225	0.777898	0.228638	0.891341
LNC_002052	XLOC_033206	antisense_lncRNA	0.708032	0.131754	0.0812809	0.000139237	0.00263106	0.166718	0.713726	1.14946	0.610075	4.98e-10	0.756947	0.0917209
LNC_002051	XLOC_033206	antisense_lncRNA	0.359525	0.153416	0.15474	0.474377	0.360847	2.72e-06	0.16763	4.07e-06	0.12939	0.0302719	1.61e-05	1.17e-11
LNC_002050	XLOC_033206	antisense_lncRNA	2.31e-40	0.497966	0.422207	0.216364	0.164162	0.546878	0.554598	0.128084	0.102686	0.496017	4.09e-07	5.23e-16
LNC_000968	XLOC_017746	antisense_lncRNA	1.13831	1.19208	0.695975	1.63895	2.03429	1.04183	1.73402	1.01719	1.00558	0.86016	1.22864	1.059
LNC_002059	XLOC_033206	antisense_lncRNA	0.656926	1.48358	0.812434	0.212059	1.11652	1.83425	1.9663	1.36856	1.31782	0.245586	1.96474	1.48223
LNC_002058	XLOC_033206	antisense_lncRNA	0.445821	0.173914	2.09e-14	0.116856	4.9e-10	8.55e-10	5.84e-31	6.29e-22	0.278056	3.09e-12	3.52e-10	0.166875
LNC_000630	XLOC_012129	antisense_lncRNA	4.29285	4.09435	3.93442	0.514716	0.524992	0.625342	3.48985	3.78401	4.79747	0.777581	0.764491	0.491032
LNC_000813	XLOC_015018	antisense_lncRNA	0	0	2.10703	0.655414	0.999805	2.67871	1.27195	4.15323	0.238638	0.663963	0.629621	1.88173
LNC_000812	XLOC_015017	antisense_lncRNA	2.4179	1.57348	5.49386	9.16934	3.71656	0	5.5389	5.97037	2.59869	5.86996	11.3289	3.30787
LNC_000814	XLOC_015060	antisense_lncRNA	1.55157	1.89062	1.8343	1.58781	1.69925	1.00255	2.11465	1.32448	2.0409	2.39968	1.66725	0.894147
LNC_000817	XLOC_015115	antisense_lncRNA	2.46605	2.24572	2.27031	2.19302	2.3078	2.67275	2.14825	2.99666	2.10382	3.44243	2.66838	3.14149
LNC_001507	XLOC_025444	antisense_lncRNA	0.524548	0.76966	0.515057	0.651754	0.44784	0.820395	0.689887	1.06656	0.755458	0.75821	1.21499	0.430705
LNC_000587	XLOC_011473	antisense_lncRNA	1.06553	2.77855	1.07511	2.03174	4.61585	2.31506	2.35519	0.652647	1.84144	3.33993	2.67523	2.67151
LNC_000585	XLOC_011395	antisense_lncRNA	1.08858	1.29943	0.791637	0.755524	1.04674	1.14956	1.28188	1.05572	0.823294	1.31151	0.436968	0.925296
LNC_000582	XLOC_011298	antisense_lncRNA	2.06172	1.36015	0.893645	0.916611	1.22742	1.36254	1.57603	1.03723	1.62723	1.66327	1.50227	0.984251
LNC_000581	XLOC_011287	antisense_lncRNA	1.25951	1.48811	1.79529	2.64068	2.37677	2.51293	1.82254	1.34675	1.42876	2.31059	2.28506	2.31671
LNC_000580	XLOC_011287	antisense_lncRNA	6.15e-15	0.0851456	1.05e-06	2.55e-11	4.33e-07	0.207115	1.52e-13	5.91e-08	5.89e-41	0.120147	0.162531	0.501936
LNC_000589	XLOC_011493	antisense_lncRNA	2.97166	1.23172	1.23584	3.22549	3.08103	3.15001	1.26948	0.704518	1.86505	3.27611	2.95065	1.44749
LNC_000749	XLOC_013971	antisense_lncRNA	131.732	112.955	162.451	311.24	263.747	241.553	198.691	129.235	156.293	282.783	226.355	250.157
LNC_001614	XLOC_026920	antisense_lncRNA	0.927204	1.25252	0.605873	0.801929	0.878719	0.501603	0.870563	2.58746	0.953331	0.574351	0.541241	0.302126
LNC_001615	XLOC_026970	antisense_lncRNA	0.20245	0.887785	0.954823	0.00209234	0.623282	0.306293	0.638903	0.808163	0.98238	0.268215	0.544974	0.183624
LNC_001616	XLOC_026970	antisense_lncRNA	0.808418	0.000103473	0.240627	1.14865	0.137671	0.748226	0.829283	0.000763628	2.16e-06	0.750462	0.468511	0.607137
LNC_001617	XLOC_026970	antisense_lncRNA	2.13e-10	0.0868409	1.34e-06	3.07e-28	0.345257	1.04e-07	2.9e-07	6.54e-45	5.51e-05	0.104795	3.4e-05	0.0146521
LNC_001768	XLOC_029601	antisense_lncRNA	16.6442	15.4703	13.4395	17.9029	18.0651	17.2699	16.0474	13.1265	14.3606	17.395	15.1367	12.4985
LNC_001764	XLOC_029547	antisense_lncRNA	3.27894	3.99837	2.37779	4.33663	3.1929	3.50862	2.80465	2.80328	3.41768	4.999	3.36495	2.64326
LNC_001767	XLOC_029600	antisense_lncRNA	1.86585	2.28121	1.2938	0.445472	1.06708	1.06758	1.1278	1.52267	1.05843	1.48377	1.78253	0.127643
LNC_000369	XLOC_007157	antisense_lncRNA	2.46605	2.49524	2.01805	0.162446	0.121463	0.121489	1.02742	1.28428	1.31489	0.614719	0	0
LNC_000368	XLOC_007140	antisense_lncRNA	0.588751	0.959819	0.515299	2.56281	1.67805	1.77059	0.861105	0.579683	0.269403	1.41848	2.31863	1.96936
LNC_000367	XLOC_007096	antisense_lncRNA	0.344697	0.337175	0.621177	0.32942	0.327179	0.81743	0.251943	0.58319	0.472945	0.498261	0.548039	0.235852
LNC_000366	XLOC_007078	antisense_lncRNA	2.72969	0.889883	0.908552	0.372138	0.373298	0	0.716011	0.484346	0.806271	0.563969	0.888336	0
LNC_000361	XLOC_006971	antisense_lncRNA	0.863805	0.422508	0.421783	0.309757	0.191485	0.191186	0.147677	0.69134	0.665386	0.234069	0.29393	0.295568
LNC_000360	XLOC_006956	antisense_lncRNA	2.18133	2.45514	2.63216	2.89357	2.92713	4.31696	3.20719	2.3152	2.72156	4.13538	3.19202	3.30664
LNC_000560	XLOC_010924	antisense_lncRNA	2.09963	1.85516	2.11969	0.0647583	0.0480835	0.0480185	1.29746	2.03398	2.12259	0	0	0.0926972
LNC_001358	XLOC_023585	antisense_lncRNA	3.73148	4.00496	3.51083	3.31882	4.57188	3.38931	2.95355	2.56907	3.94512	3.1463	2.61263	3.61712
LNC_001357	XLOC_023577	antisense_lncRNA	2.96929	1.84719	3.05758	5.13737	3.9403	2.37833	2.70126	2.57699	3.37825	3.12606	4.45264	1.84481
LNC_001356	XLOC_023563	antisense_lncRNA	3.61723	2.46755	3.03454	5.73231	7.10709	5.88323	2.39878	1.99889	3.57313	4.95318	3.56597	4.68975
LNC_001351	XLOC_023311	antisense_lncRNA	1.61461	1.3818	1.50193	0.289072	0.433228	1.3006	1.88629	0.505648	1.14544	0.729572	0.688833	1.5187
LNC_001353	XLOC_023501	antisense_lncRNA	2.27033	2.55391	1.22722	1.35609	1.61608	1.61502	0.995599	0.720365	1.3433	1.06657	1.08286	0.854388
LNC_001352	XLOC_023477	antisense_lncRNA	0.0161532	0.0316046	0	0	0	0	0	1.90925	0.033158	0.0233428	0.0439528	0
LNC_001194	XLOC_020760	antisense_lncRNA	0.990102	1.11238	1.00628	0.222733	0.000239687	0.507116	0.884636	0.165427	1.50942	0.000426835	1e-11	6.87e-06
LNC_001193	XLOC_020760	antisense_lncRNA	0.000672786	1.04253	0.000382746	9.96e-07	0.000168339	3.96e-05	0.943591	0.00148784	0.000191896	5.3e-06	0.000183021	3.47e-05
LNC_001192	XLOC_020760	antisense_lncRNA	1.08009	0.00120751	1.33829	2.6213	2.79	1.95567	0.946435	1.61481	0.738062	2.46853	2.46644	3.19477
LNC_001191	XLOC_020760	antisense_lncRNA	0.284038	0.561016	0.210003	0.425743	0.416872	1.16772	0.269124	0.336549	0.279618	0.415975	0.796408	8.24e-09
LNC_001190	XLOC_020746	antisense_lncRNA	0.304866	0.298218	0.0498741	1.45696	1.22888	0.433361	0.445463	1.03365	0.522649	2.05644	1.17684	1.52978
LNC_000268	XLOC_005270	antisense_lncRNA	2.8186	2.89435	2.96223	2.82369	4.6604	4.26343	1.70911	3.4897	3.79066	3.87284	3.66154	1.15663
LNC_000178	XLOC_004000	antisense_lncRNA	1.61216	1.52065	2.54689	1.43065	1.39362	1.55659	1.7044	0.730578	2.25149	2.0807	1.33391	1.73342
LNC_000175	XLOC_003982	antisense_lncRNA	36.5975	41.7475	28.8286	51.8796	50.2529	39.3614	45.1408	53.2881	39.8564	50.4382	51.6953	37.8266
LNC_001997	XLOC_032235	antisense_lncRNA	0.130949	6.74e-05	1.11e-14	0.762322	0.100146	0.600266	1.27e-21	0.733384	0.316339	2e-06	0.321897	0.356202
LNC_001996	XLOC_032235	antisense_lncRNA	0.000576772	0.438467	3.7e-05	0.186049	0.00106182	5.5e-05	0.871821	6.46e-05	0.00221537	0.417725	0.620398	0.714722
LNC_001995	XLOC_032235	antisense_lncRNA	1.02019	0.315924	0.862115	9.22e-07	0.502736	0.706929	0.00142375	8.13e-08	3.83e-12	0.478791	0.0937017	0.000180911
LNC_001994	XLOC_032235	antisense_lncRNA	0.536316	0.115445	0.445612	0.0810334	0.220501	0.363841	0.327096	0.153799	0.312062	0.242359	0.327928	0.164285
LNC_001993	XLOC_032235	antisense_lncRNA	0.0905431	0.230219	0.136779	0.464995	0.270584	0.183939	0.153096	0.067855	0.0816579	0.0910677	0.218021	0.197205
LNC_001992	XLOC_032235	antisense_lncRNA	0.225957	0.328397	0.0733811	0.539482	0.116564	0.222508	0.125176	0.130354	0.343529	0.557598	0.138268	0.430219
LNC_001998	XLOC_032235	antisense_lncRNA	0.160192	0.547734	0.601412	0.346467	0.727418	0.319333	1.94e-21	0.244764	0.661584	0.561809	0.163932	1.38e-15
LNC_001283	XLOC_022070	antisense_lncRNA	1.42731	0.714359	1.62293	1.80903	0.75402	0.611801	1.45334	0.806104	1.09136	0.95946	0.813433	0.863162
LNC_001285	XLOC_022104	antisense_lncRNA	2.29603	4.35891	5.53543	4.76842	5.04537	2.52714	2.67919	2.84757	3.07275	1.95337	3.32356	4.24922
LNC_001284	XLOC_022083	antisense_lncRNA	0.675191	0.275191	0.663517	1.45188	1.20148	1.20067	0.98693	1.21417	1.15792	1.46397	0.690071	1.15497
LNC_001288	XLOC_022146	antisense_lncRNA	0.532833	0.805515	0.380176	0	0.206682	0.0688314	0.424603	0.554681	0.547996	0.0700149	0	0
LNC_001978	XLOC_032116	antisense_lncRNA	2.28	0.318348	1.01852	1.85764	0	3.37558	2.5442	3.82777	1.02257	1.41505	1.34622	0.445073
LNC_001973	XLOC_032053	antisense_lncRNA	1.24572	0.332281	0.788676	0.864865	0.486883	0.812352	0.373867	11.8733	0.935598	1.14634	0.309366	0.464784
LNC_001974	XLOC_032064	antisense_lncRNA	0.229756	0.179799	0.180228	1.18597	0.718699	0.783264	0.100682	0.117018	0.236257	1.06268	0.751108	2.70411
LNC_001038	XLOC_018474	antisense_lncRNA	0.710109	0.880138	0.793221	0.511996	0.668154	0.445853	1.3355	0.879112	0.923527	0.835318	0.932803	0.674338
LNC_000520	XLOC_010274	antisense_lncRNA	1.73555	1.28476	1.56411	0.717394	1.00053	1.19949	1.28477	0.955336	1.64005	1.49157	1.34182	0.577741
LNC_001306	XLOC_022517	antisense_lncRNA	1.62588	3.48356	1.22291	0.961509	1.87833	0.552438	1.61494	1.66025	1.91455	2.79827	1.79515	0.741573
LNC_001603	XLOC_026775	antisense_lncRNA	0.410202	1.45e-08	0.0202563	0.000131775	1.27385	8.71e-19	0.121866	0.40019	2.26e-10	0.0193824	9.05e-06	4.63e-05
LNC_001037	XLOC_018474	antisense_lncRNA	0.396496	1.52e-05	0.000863912	0.000193194	2.81e-05	0.642769	5.22e-06	0.00018693	0.000225866	0.000581369	7.58e-06	3.17e-05
LNC_002310	XLOC_035378	antisense_lncRNA	2.97e-05	0.00107248	1.21095	0	2.93e-06	0.00159424	0.00033365	0.000118081	0.00121676	0.00161148	0.00135128	0
LNC_002311	XLOC_035378	antisense_lncRNA	1.59e-08	0.766326	0.699179	0	0.173316	3.19e-15	0.869246	0.344806	2.17e-25	1.89e-17	1.24e-15	0
LNC_001961	XLOC_031801	antisense_lncRNA	0.831959	1.28049	1.18826	2.27581	1.72942	2.63832	1.23549	1.89922	0.898864	2.38076	2.87229	2.17483
LNC_001421	XLOC_024481	antisense_lncRNA	8.95958	10.5034	7.77044	10.4773	14.3993	12.2383	7.77719	5.21073	8.27545	9.88701	12.2598	9.69708
LNC_000824	XLOC_015233	antisense_lncRNA	0.471853	0.356879	0.690482	1.2486	1.24561	1.43883	0.65568	0.148872	0.460865	1.74922	0.524453	1.40208
LNC_000825	XLOC_015283	antisense_lncRNA	0.936651	0.645919	0.972272	1.79177	1.28355	1.71536	1.0912	2.38756	1.4183	1.61981	1.65028	1.219
LNC_000826	XLOC_015284	antisense_lncRNA	0.613337	0.899941	0.852927	1.56327	1.38162	1.08985	1.06425	0.974685	1.84012	0.96042	0.974901	0.839354
LNC_000821	XLOC_015185	antisense_lncRNA	1.09275	1.23768	0.56534	0.93439	1.80149	0.654675	0.630558	0.729782	0.887759	2.16153	0.548648	1.18057
LNC_000823	XLOC_015233	antisense_lncRNA	0.878239	1.68336	0.707212	0.967331	0.739837	0.678994	0.623543	1.1965	0.808167	0.30139	0.684149	0.148739
LNC_000959	XLOC_017439	antisense_lncRNA	0.333826	0.408206	0.43475	0.505429	0.197355	0.433516	0.182638	0.320531	0.285732	0.241224	0.265058	0.418824
LNC_001518	XLOC_025573	antisense_lncRNA	44.644	37.3017	34.7993	70.475	66.9752	69.1247	37.3184	29.8186	41.459	56.5388	53.8562	48.3671
LNC_001517	XLOC_025565	antisense_lncRNA	0.71239	0.557358	1.14125	0.951538	0.614667	2.05298	0.471288	0.88161	2.35857	1.44252	0.584525	0.779549
LNC_001515	XLOC_025533	antisense_lncRNA	1.15478	1.75718	1.63444	0.981261	1.51975	1.15376	2.20173	1.90784	1.18721	2.10179	1.63102	1.22919
LNC_001514	XLOC_025531	antisense_lncRNA	19.8361	3.30587	19.7667	1.28817	1.30931	14.1396	1.74934	3.26857	23.9124	26.0966	2.78363	13.8682
LNC_002088	XLOC_033646	antisense_lncRNA	0.258123	0.534176	0.768156	0.0017126	0.514247	0.422952	0.107099	0.339625	0.18082	0.602733	0.98344	0.000355432
LNC_002089	XLOC_033646	antisense_lncRNA	0.225214	0.438411	0.000580881	1.2012	0.409428	0.350221	0.0863261	0.285968	0.154226	0.496691	0.000681015	0.000292794
LNC_002086	XLOC_033510	antisense_lncRNA	3.02792	1.66548	2.29725	1.80383	1.91551	1.09836	2.72104	2.07948	1.96376	3.01185	2.07432	2.58791
LNC_001607	XLOC_026775	antisense_lncRNA	3.05e-16	7.2e-12	9.97e-23	5.69e-15	2.53e-06	0.644018	1.13e-09	8.94e-11	0.00231612	1.72e-17	0.210979	4.78e-07
LNC_001606	XLOC_026775	antisense_lncRNA	3.47e-05	0.424266	0.802171	2.72e-13	6.17e-06	0.879818	3.56e-09	3.82e-05	0.126374	6.9e-21	3.43e-05	1.54e-10
LNC_001605	XLOC_026775	antisense_lncRNA	1.5e-13	2.89e-11	7.91e-17	1.39e-22	0.198921	2.55e-29	1.58e-17	8.87e-08	0.481151	8.09e-29	4.04e-16	6.82e-10
LNC_001604	XLOC_026775	antisense_lncRNA	3.29e-11	0.0759191	0.00985791	0.239316	1.04e-07	1.24e-35	1.84e-05	3.97e-07	0.45717	1.95e-16	0.641412	1.84e-11
LNC_001600	XLOC_026721	antisense_lncRNA	1.3339	1.73965	1.5352	0.849575	1.90287	2.21974	1.95209	1.49711	1.60311	1.39272	1.718	3.04205
LNC_000488	XLOC_009663	antisense_lncRNA	0.0799607	6.3e-07	0.304119	0.151498	0.155036	0.276055	0.207916	0.26371	0.375803	0.505102	0.184375	0.0538306
LNC_000487	XLOC_009663	antisense_lncRNA	1.34423	1.7421	1.67443	2.95889	2.80297	3.19295	1.84191	1.43893	1.24007	2.87412	2.54526	1.65095
LNC_000485	XLOC_009601	antisense_lncRNA	0.680321	0.607648	0.578042	1.15964	1.17537	1.76044	0.323696	0.529874	0.577308	0.897718	1.89242	1.09306
LNC_000483	XLOC_009485	antisense_lncRNA	0.742017	0.580698	0.435029	1.02171	0.800316	1.05149	0.454733	0.987398	0.762227	1.15817	0.76765	1.13744
LNC_001777	XLOC_029688	antisense_lncRNA	1.34613	1.70093	1.89015	3.80802	3.78025	4.6883	1.84121	2.58486	2.13159	3.44505	2.71026	3.37776
LNC_000390	XLOC_007798	antisense_lncRNA	3.96513	4.29738	3.19431	6.95743	4.75756	4.60822	5.65836	4.28793	3.98257	6.19849	8.19505	6.01114
LNC_000395	XLOC_007850	antisense_lncRNA	2.42473	2.11754	2.0558	1.90236	2.10316	3.71243	1.71228	2.72345	2.14266	2.75445	0.827077	2.6067
LNC_000554	XLOC_010859	antisense_lncRNA	1.00524	1.32537	1.5849	0.584928	0.62128	0.558563	1.19686	0.501192	1.21329	1.89515	1.07152	0.717775
LNC_000555	XLOC_010883	antisense_lncRNA	4.89e-05	5.31e-06	5.82e-06	1.2e-07	0.0937012	2.64e-07	0.28066	1.66416	0.000393052	0.285135	0.179262	0
LNC_000556	XLOC_010883	antisense_lncRNA	1.24917	1.73642	3.56089	0.251296	0.0937012	0.280997	1.95519	0.000308802	1.69195	0.285135	0.179262	0
LNC_000550	XLOC_010744	antisense_lncRNA	4.82e-07	8.06e-30	0.949452	0.115011	0.0258256	0.000859677	2.65e-05	2.09e-31	4.02e-06	0.277611	1.63e-06	0.0398768
LNC_000551	XLOC_010775	antisense_lncRNA	2.81878	2.67133	2.47054	4.73861	4.40269	2.55605	2.50506	2.85246	2.93937	4.0099	3.17656	1.17552
LNC_000552	XLOC_010818	antisense_lncRNA	0	0	0	11.0052	2.55288	2.61335	0	0	0	13.2881	11.6637	14.7466
LNC_000965	XLOC_017671	antisense_lncRNA	0	0.0493167	0.0989645	2.40942	2.2951	1.86319	0	0.0641084	0.155572	1.8947	0.0686866	1.3799
LNC_000967	XLOC_017746	antisense_lncRNA	1.0279	2.13452	0.653367	1.61887	2.09722	1.38442	1.63561	1.67937	0.938828	1.16875	1.34128	1.19561
LNC_000966	XLOC_017746	antisense_lncRNA	0.43045	0.000263929	1.06035	0.00206733	0.00010232	0.132161	0.521531	0.113068	1.0576	0.712718	0.554956	0.571987
LNC_001366	XLOC_023619	antisense_lncRNA	3.22	3.68393	4.16715	4.76742	4.97616	2.90818	3.46143	3.85403	3.94022	4.54809	4.77719	3.26194
LNC_001163	XLOC_020299	antisense_lncRNA	0.384093	0.751163	0.777563	0.549127	1.11115	1.11508	0.637346	1.17143	2.39182	0.833589	1.31579	0.787852
LNC_001168	XLOC_020385	antisense_lncRNA	1.70834	3.33992	5.58872	7.31322	9.57559	7.96133	3.16886	4.06054	2.67493	4.94647	7.83231	14.0092
LNC_001301	XLOC_022385	antisense_lncRNA	0.143047	0.0646674	0.0166385	0.219194	0.0824406	0.13779	0.0317742	0.020357	0.128615	0.274858	0.773825	0.410216
LNC_000160	XLOC_003847	antisense_lncRNA	168.743	321.271	322.542	66.5522	71.8113	64.467	282.64	228.672	215.189	42.9722	54.9541	37.587
LNC_001948	XLOC_031556	antisense_lncRNA	1.28e-23	7.86e-08	6e-43	1.07e-16	6.52e-11	0.487403	1.87e-16	1.5e-41	7.83e-25	0.0869699	0.219255	4.16e-60
LNC_001949	XLOC_031556	antisense_lncRNA	0.000565846	0.434771	1.33289	1.05e-06	0.768952	0.307551	1.28888	1.03343	0.849194	0.000362109	0.341378	0.000644155
LNC_001944	XLOC_031553	antisense_lncRNA	9.75e-13	6.49e-07	4.19e-16	2.29e-06	8.6e-11	7.15e-07	0.449509	1.13e-05	1.01e-12	9.32e-11	0.144317	0.0410504
LNC_001945	XLOC_031553	antisense_lncRNA	9.49e-43	0.0037925	0.157719	3.02e-05	0.00109493	8.33e-05	5.08e-13	1.47e-06	3.47e-28	0.636157	0.0491868	0.110635
LNC_001946	XLOC_031553	antisense_lncRNA	0.520635	0.417758	0.736628	0.5193	0.756143	0.728486	0.309462	0.408701	0.540531	0.61226	0.586114	0.486934
LNC_001947	XLOC_031556	antisense_lncRNA	1.28e-23	7.86e-08	6e-43	1.07e-16	0.745286	0.243701	1.87e-16	1.5e-41	2.28e-07	0.0869699	0.219255	4.16e-60
LNC_001942	XLOC_031553	antisense_lncRNA	0.00057916	0.0809347	0.000229784	0.714551	6.28e-11	0.653824	7.59e-06	0.187602	2.5e-05	9.05e-05	0.00367182	0.108798
LNC_001943	XLOC_031553	antisense_lncRNA	0.488077	0.435422	0.673351	0.465128	1.41062	0.75421	0.512581	0.567116	0.902089	0.763929	0.664977	0.651728
LNC_000014	XLOC_000307	antisense_lncRNA	1.54966	2.08441	1.64132	1.94475	2.01657	1.41878	2.75625	2.72424	1.99016	1.44644	2.15364	1.76744
LNC_000017	XLOC_000335	antisense_lncRNA	2.16868	2.06552	1.96327	0.272707	1.46253	0.405995	2.25246	3.18674	1.52689	0.494972	1.39992	0.780987
LNC_000018	XLOC_000339	antisense_lncRNA	2.15257	2.31984	1.85649	0.488344	0.259092	0.41402	1.67766	1.67713	1.46227	0.369113	0.347744	0.199731
LNC_001389	XLOC_024033	antisense_lncRNA	0.571645	2.81283	1.90806	1.36358	1.56794	0.948676	2.10873	1.08713	1.88834	1.84736	0.693024	2.09226
LNC_001382	XLOC_023889	antisense_lncRNA	0.869594	0.666398	0.718807	0.62391	0.759048	0.644823	0.562214	0.541437	0.66901	0.523567	0.413927	0.614999
LNC_001380	XLOC_023840	antisense_lncRNA	0.842541	1.11849	0.76948	1.5528	1.28568	1.62763	1.18787	0.763033	1.42462	1.21792	1.88654	1.56474
LNC_001386	XLOC_024033	antisense_lncRNA	3.59418	2.41798	3.74e-05	0.957046	3.94168	1.30935	4.91e-05	0.000110646	0.876565	4.40345	1.74e-05	3.58148
LNC_001387	XLOC_024033	antisense_lncRNA	0.735566	2.26e-69	4.32e-09	0.00086891	8.47e-61	2.63e-18	7.48e-10	1.77352	8.78e-24	4.52e-15	0.954648	2.29e-24
LNC_001384	XLOC_023935	antisense_lncRNA	0.139824	0.205153	0	0.200391	0.0996836	0.0996584	0	2.73991	0.215999	0.202134	0	0.0956654
LNC_001385	XLOC_024033	antisense_lncRNA	0.438635	0.326609	0.762326	0.468176	0.404436	0.347114	0.347181	0.361017	0.727537	0.113091	0.263031	0.609279
LNC_000836	XLOC_015482	antisense_lncRNA	1.03081	1.16763	1.39254	1.3837	1.58907	2.09782	1.58202	0.952024	1.28086	1.54189	1.3287	1.3119
LNC_000948	XLOC_017383	antisense_lncRNA	0.26942	0	0.269299	0.771256	1.93541	0.775522	0.148454	0.167086	0.139305	0.779316	0.368321	0.368539
LNC_000947	XLOC_017382	antisense_lncRNA	0.5841	0.930399	0.766268	1.27745	0.327647	1.54937	1.02571	0.579512	0.578061	1.23374	0.970105	1.15014
LNC_000946	XLOC_017382	antisense_lncRNA	5.85e-09	6.92e-10	0.243223	1.40966	2.20407	1.6543	1.66151	0.177867	0.491353	0.835143	0.410495	0.548719
LNC_000945	XLOC_017367	antisense_lncRNA	11.4245	14.7234	13.7161	10.6927	11.5666	11.7866	15.2537	8.47188	14.2366	8.81622	9.79119	11.9355
LNC_000941	XLOC_017346	antisense_lncRNA	4.68361	5.44309	5.84111	3.48256	3.69714	2.72702	5.91809	4.95293	6.04878	2.48788	3.48894	2.301
LNC_001564	XLOC_025974	antisense_lncRNA	0.0631094	0	0	0.482445	0.0899126	0.539227	0	0.879404	0.194897	0.273686	0	0.17272
LNC_001565	XLOC_026025	antisense_lncRNA	0.2378	0	0	4.30232	1.38329	0	0	0	0	0.344166	0	0
LNC_002092	XLOC_033646	antisense_lncRNA	0.66768	0.000308597	0.355889	3.77e-08	9.44e-05	0.000341551	0.667398	0.000515582	0.000446379	0.00040587	1.33e-06	2.36e-07
LNC_002091	XLOC_033646	antisense_lncRNA	0.217923	0.284868	0.662564	0.168925	0.265207	0.207938	0.78019	0.0675689	0.328094	0.304644	0.393408	0.157407
LNC_002090	XLOC_033646	antisense_lncRNA	3.16e-07	0.226296	3.5e-09	1.01e-12	0.00107866	0.000217702	0.334758	0.571901	0.970397	8.91e-05	6.79e-11	0.538102
LNC_002097	XLOC_033765	antisense_lncRNA	1.21499	1.00554	0.925843	1.9636	1.20265	1.33691	1.02713	0.821337	0.57837	1.21618	2.55107	1.4066
LNC_002096	XLOC_033746	antisense_lncRNA	2.29324	2.54232	2.40109	1.89963	1.95754	2.53544	2.51314	3.17473	2.41129	1.98884	2.2912	2.92909
LNC_002095	XLOC_033737	antisense_lncRNA	0.268089	0.590023	0.33008	0.960594	1.43296	1.24148	0.367639	0.0848038	0.207032	0.7751	1.91882	2.2011
LNC_002099	XLOC_033774	antisense_lncRNA	1.29291	1.18321	0.854205	4.30783	3.66596	3.45297	2.05267	1.49818	1.32739	4.24918	3.85919	3.31095
LNC_002098	XLOC_033766	antisense_lncRNA	0	0.0501449	0	0.0489968	0.0729338	0.145748	0	3.06293	0.105462	0.370487	0	0
LNC_000498	XLOC_009883	antisense_lncRNA	0.0795599	0.311278	0.31431	0.684004	1.58995	0.795011	0.17471	0.601762	0.327942	1.84035	0.542604	1.63292
LNC_001668	XLOC_027540	antisense_lncRNA	1.15282	0.56383	0.453289	0.936463	0.902762	0.574124	0.252786	1.53589	0.652475	0.749884	0.471317	0.631034
LNC_000497	XLOC_009847	antisense_lncRNA	1.30296	1.83881	1.45841	7.45617	7.2076	6.22772	1.79889	0.98636	1.64476	5.77234	5.75512	7.22124
LNC_000491	XLOC_009737	antisense_lncRNA	1.15091	1.38563	1.21488	2.24268	1.00683	0.942929	1.01826	1.01504	1.22886	1.79145	0.844089	1.02986
LNC_001700	XLOC_028273	antisense_lncRNA	0.528925	0.222777	0.779432	1.21602	2.02594	2.34763	0.661778	0.899234	0.495	1.97256	2.41523	1.04601
LNC_001701	XLOC_028273	antisense_lncRNA	2.75368	2.6398	3.42015	2.49587	4.2056	4.24218	5.35948	4.20903	3.77244	7.44686	5.94939	5.89644
LNC_000383	XLOC_007516	antisense_lncRNA	0.976348	1.28444	0.658506	4.34567	4.39775	4.43951	1.6584	1.1617	0.934008	3.98995	4.67534	2.67252
LNC_000386	XLOC_007620	antisense_lncRNA	2.98991	3.5934	3.17113	2.94072	3.43448	3.10652	3.02245	2.00463	2.89562	2.83955	2.44188	2.57224
LNC_000388	XLOC_007723	antisense_lncRNA	2.01446	4.35123	2.73826	1.12243	1.67826	1.43876	1.10624	0.951057	1.12474	1.33487	0.687059	0.114846
LNC_000549	XLOC_010744	antisense_lncRNA	0.972415	0.444372	5.55e-13	4.02e-07	5.92e-06	1.28511	0.183998	0.226383	0.444822	0.0633729	0.496551	0.000104355
LNC_001377	XLOC_023805	antisense_lncRNA	0.593717	0.774067	1.0029	2.26325	1.14584	0.287526	1.31409	1.44617	1.23285	1.71811	0.542502	1.08248
LNC_001375	XLOC_023798	antisense_lncRNA	1.25334	1.70767	1.71131	1.5404	1.46364	1.65286	1.76523	1.59642	2.20921	1.55275	1.28036	1.16392
LNC_001177	XLOC_020476	antisense_lncRNA	2.16904	2.34883	1.80261	5.87186	5.34327	4.97853	3.01047	2.51356	2.71703	5.10832	3.13437	4.50654
LNC_001176	XLOC_020476	antisense_lncRNA	0.926303	1.01821	0.500788	1.48483	2.96502	2.28581	0.779672	0.9138	0.896124	1.98508	1.48827	2.40597
LNC_001179	XLOC_020531	antisense_lncRNA	0.0655822	0.320748	0.387465	1.6293	2.33656	2.52252	0.287764	0.166034	0.202565	1.89609	1.51987	2.33331
LNC_001178	XLOC_020485	antisense_lncRNA	0.791523	0.985459	0.809666	1.47913	0.919741	1.83711	0.669615	1.0568	0.554595	1.19598	1.37166	1.23101
LNC_000150	XLOC_003461	antisense_lncRNA	1.22159	1.47055	2.42054	1.43582	2.68724	1.20985	1.85894	0.825675	1.93844	0.951064	1.026	1.28567
LNC_000151	XLOC_003474	antisense_lncRNA	0.513509	0.753324	0.768855	1.96024	1.10583	0.922961	0.565662	0.478579	0.265405	0.742648	1.05275	0.702452
LNC_000155	XLOC_003687	antisense_lncRNA	4.3228	6.76022	4.0596	4.79295	9.52101	9.52849	4.03478	2.40831	5.00331	7.63277	11.4185	4.70792
LNC_000156	XLOC_003687	antisense_lncRNA	4.35458	4.2354	4.25332	15.6254	8.81477	11.5025	9.11236	6.9671	4.48417	13.5201	6.7213	8.61366
LNC_000158	XLOC_003795	antisense_lncRNA	1.56717	2.22269	2.16638	3.14389	1.56572	2.90779	1.54852	1.77866	1.69557	2.26568	2.03066	2.03715
LNC_000159	XLOC_003840	antisense_lncRNA	1.16127	1.79838	1.53494	1.57099	1.661	0.692482	0.957385	0.485492	1.59731	0.699617	1.32092	1.32401
LNC_001953	XLOC_031556	antisense_lncRNA	0.405705	0.28785	0.0385513	0.596319	0.668329	0.916065	0.353698	0.418224	0.173236	0.775845	0.133022	0.00196147
LNC_001952	XLOC_031556	antisense_lncRNA	0.725336	0.000101427	1.92e-20	1.08317	0.00126987	0.000174258	0.00187052	0.00052151	2.3e-05	1.36002	0.000189355	0.881443
LNC_001951	XLOC_031556	antisense_lncRNA	0.4557	7.58e-11	1.19e-12	0.442038	3.62e-05	0.0560312	0.523693	0.248595	4.55e-23	9.3e-05	0.613455	0.441308
LNC_001950	XLOC_031556	antisense_lncRNA	0.00100354	0.622453	0.370667	3.7e-11	0.00020661	2.3e-10	4.05e-09	5.9e-08	0.0356732	0.501143	0.11212	0.000492258
LNC_001956	XLOC_031583	antisense_lncRNA	0.935673	1.67799	1.63316	1.68923	2.21889	2.0693	1.59517	1.58564	1.55072	1.80329	1.34566	1.42274
LNC_001955	XLOC_031556	antisense_lncRNA	1.87e-27	0.239576	0.895899	0.000194862	2.79e-19	8.53e-09	1.96e-07	1.5e-11	0.000400689	7.05e-27	0.305006	0.341324
LNC_001954	XLOC_031556	antisense_lncRNA	2.48e-29	3.27e-06	5.13e-54	9.75e-13	0.149137	5.35e-19	2.53e-14	3.76e-37	0.464623	1.85e-12	1.2e-35	1.17e-54
LNC_001959	XLOC_031677	antisense_lncRNA	1.17294	1.23867	0.166199	1.22244	0.989407	0.615531	1.46984	1.26498	1.15468	0.000789091	1.112	0.421649
LNC_001958	XLOC_031640	antisense_lncRNA	0.465641	0.379583	0.759802	0	0.0551272	0	0.424901	2.12909	0.4786	0.0560833	0	0.0531062
LNC_000025	XLOC_000594	antisense_lncRNA	0.202438	0.282905	0.254284	1.41033	2.25711	1.55711	0.221526	0.148047	0.29706	0.835905	0.433021	0.712466
LNC_000027	XLOC_000602	antisense_lncRNA	0.0750907	1.19e-25	1.73e-13	1.39e-103	0.515068	0.113144	0.0510335	2.17e-32	6.95e-29	1.21e-82	0.745695	0.100641
LNC_000023	XLOC_000514	antisense_lncRNA	0.114266	0.335319	0.449247	0.327608	0.732074	1.38192	0.375826	0.0725043	0.470332	0.0825862	0.389296	0.390923
LNC_000028	XLOC_000602	antisense_lncRNA	0.38215	9.24e-11	1.85e-05	2.08383	0.90365	1.80965	2.17e-05	2.31e-05	0.202191	0.26033	0.578204	0.583794
LNC_000029	XLOC_000602	antisense_lncRNA	2.16e-05	4.95e-05	0.222245	0.00144562	0.384174	0.480029	0.147056	0.127362	0.194109	1.64353	0.14852	0.558002
LNC_001391	XLOC_024033	antisense_lncRNA	8.1e-25	0.151193	2.67e-15	1.84e-37	5.05781	2.78e-14	1.05e-15	1.74798	3.49e-23	1.54774	9.80637	0.0249267
LNC_001390	XLOC_024033	antisense_lncRNA	6.33554	1.94e-42	7.56949	13.3964	6.00516	0.000176066	10.2756	2.2e-07	0.484119	4.21e-09	6.93228	0.989909
LNC_001393	XLOC_024033	antisense_lncRNA	2.45e-08	2.49e-50	4.04e-18	2.66e-29	4.64e-72	3.31e-12	1.15e-28	6.93e-25	6.34e-21	9.41e-12	2.29249	0.508865
LNC_001392	XLOC_024033	antisense_lncRNA	4.52e-17	2.47529	3.07e-12	1.93e-21	0.0020036	4.11e-11	1.27e-19	6.69775	1.67e-24	0.000189721	6.07475	0.00011856
LNC_001395	XLOC_024033	antisense_lncRNA	1.07474	0.271636	0.602388	0.585114	4.38e-98	1.33211	0.312942	0.605712	0.412687	0.819749	2.52e-18	2.58e-38
LNC_001394	XLOC_024033	antisense_lncRNA	1.41699	4.43092	0.354312	0.944231	3.26425	0.417877	1.63236	0.778986	9.36e-43	1.46727	1.40475	0.259746
LNC_001397	XLOC_024033	antisense_lncRNA	0.811011	6.45e-07	4.87631	5.03418	1.03252	5.40602	5.81678	0.000402572	0.327109	2.10559	1.67e-06	4.41866
LNC_001396	XLOC_024033	antisense_lncRNA	2.20478	0	1.92485	2.34903	2.18085	2.80247	3.86344	0.301798	4.75421	1.09e-139	2.26967	2.53283
LNC_000846	XLOC_015636	antisense_lncRNA	0.239675	0.954194	0.311451	0.211017	0.119089	0.299929	0.478726	0.209067	0.000326288	0.403208	0.194677	0.112765
LNC_000847	XLOC_015636	antisense_lncRNA	0.239675	0.000409748	0.311451	0.211017	0.119089	0.299929	0.478726	0.209067	0.876112	0.403208	0.194677	0.112765
LNC_000843	XLOC_015565	antisense_lncRNA	2.90158	3.19255	4.21685	0.346187	0.173417	1.38917	2.26289	1.2045	1.74878	0.524513	0.825933	0.826949
LNC_001018	XLOC_018361	antisense_lncRNA	1.46069	2.49964	4.42634	1.7406	1.84667	1.588	1.61486	1.78681	2.27265	1.05664	0	1.99755
LNC_001019	XLOC_018365	antisense_lncRNA	0.629738	2.25775	2.77307	2.79997	3.65122	2.44413	1.62741	1.27388	2.18106	1.21499	1.15139	1.72211
LNC_002159	XLOC_034365	antisense_lncRNA	0.706752	0.601534	0.813778	0.906864	0.658099	0.644457	1.07222	0.790152	1.0238	0.243176	0.177046	0.873527
LNC_000548	XLOC_010744	antisense_lncRNA	0.0906288	0.373856	8.9e-24	0.160405	0.474273	0.395125	0.214848	0.850789	0.0968285	5.58e-18	0.31273	0.159331
LNC_001503	XLOC_025420	antisense_lncRNA	2.91156	2.30281	3.66317	4.70907	3.73695	4.03887	4.5764	3.20893	2.41835	4.16314	3.62623	4.15449
LNC_001571	XLOC_026125	antisense_lncRNA	0.34852	0.636425	5.4413	1.42208	0.0988475	0.0986821	0.355822	0.0893604	0.405582	0.167889	0.284577	0.699632
LNC_001570	XLOC_026097	antisense_lncRNA	2.39259	0.615928	0.0307734	0.270915	0.536243	0.0446233	0.0344557	11.1518	4.8514	0.636977	0.0428571	0.0430871
LNC_001572	XLOC_026132	antisense_lncRNA	0.928072	0	0.204733	0.295379	0.147604	0.147718	0.226801	0.129092	0.106422	0.44732	0.140791	0.14108
LNC_001508	XLOC_025445	antisense_lncRNA	3.6273	2.56382	2.35135	2.19775	2.44955	2.14957	2.42987	2.46215	2.31993	2.4151	2.35147	2.00153
LNC_000717	XLOC_013226	antisense_lncRNA	2.60457	1.62765	0.713447	0.898587	0.92869	1.54754	0.793997	0.822591	1.49042	0.941326	1.18387	0.692993
LNC_000714	XLOC_013181	antisense_lncRNA	0	0.0258817	0.155006	0.0253	0	0.187369	0	0.542161	0.0543444	0.0382356	0.0360099	0.0362114
LNC_000715	XLOC_013219	antisense_lncRNA	0	0.141338	0	0.276104	0.103043	0	0.158577	0	0.0744166	0.104446	0.0985183	1.97722
LNC_000712	XLOC_013069	antisense_lncRNA	3.53552	3.26967	2.97415	2.45699	2.1983	2.47204	2.67933	2.36069	2.38241	2.50896	2.01542	2.02318
LNC_000710	XLOC_013067	antisense_lncRNA	1.96304	2.94968	2.96138	3.73567	2.60753	3.17161	2.588	2.185	2.79101	3.30971	3.17309	3.3946
LNC_000711	XLOC_013067	antisense_lncRNA	1.89719	1.79254	2.29864	2.33228	1.78655	2.11782	2.6294	1.85552	1.85788	1.70134	1.81955	1.62376
LNC_002370	XLOC_035691	antisense_lncRNA	0.446643	0.217401	0.35081	0.573741	0.849496	0.551217	0.445848	0.874454	1.37824	0.123947	0.803112	0.2725
LNC_002371	XLOC_035716	antisense_lncRNA	0	0	0	0.964772	2.48933	0.501933	0	0	0	4.90101	0.46646	5.08621
LNC_000623	XLOC_011974	antisense_lncRNA	2.73684	3.11927	2.93119	3.89408	12.2342	8.25401	3.07836	0.518366	3.36745	5.95142	6.9499	8.72249
LNC_000621	XLOC_011894	antisense_lncRNA	8.93726	3.31082	3.65508	1.29212	0.389135	1.36439	6.41714	5.03772	7.70209	1.56677	2.0364	1.85231
LNC_000624	XLOC_011983	antisense_lncRNA	3.35822	2.84933	3.8209	0.68804	0.827175	0.728883	3.63865	1.7952	1.2676	0.742887	1.16638	0.140698
LNC_001715	XLOC_028617	antisense_lncRNA	8.12e-06	4.6e-06	5.6e-06	8.27e-06	0.826363	6.12e-06	4.6e-06	1.14e-05	6.41e-06	1.62e-05	1.2e-05	9.06e-06
LNC_001716	XLOC_028617	antisense_lncRNA	4.76651	4.19055	5.12561	4.06821	4.92095	6.4868	11.2722	4.85106	5.53623	7.60259	1.98235	6.51044
LNC_001711	XLOC_028548	antisense_lncRNA	0.782466	1.02061	1.25211	5.29595	3.38451	3.66244	1.47012	1.57048	0.597318	3.36329	3.74014	4.6684
LNC_001710	XLOC_028547	antisense_lncRNA	0.207738	0.254025	0.101413	2.7315	1.03141	1.6182	0.11364	0.2661	0.0266682	1.31346	1.41369	1.63489
LNC_000533	XLOC_010443	antisense_lncRNA	2.73061	2.398	2.39597	1.95821	1.84982	1.89114	2.64889	2.42089	2.23143	2.3768	2.49223	2.42072
LNC_001002	XLOC_018179	antisense_lncRNA	0.363893	0.533759	1.10255	1.04071	2.62865	0.791139	0.603422	0.890436	0.943579	0.789695	0.747648	0.497639
LNC_001005	XLOC_018220	antisense_lncRNA	0.548288	1.2191	1.39794	1.86773	1.09335	0.983316	1.60807	1.66321	0.594784	1.83958	1.76874	1.54043
LNC_001144	XLOC_020195	antisense_lncRNA	1.00042	1.43428	1.02538	0.874359	1.07551	1.41509	1.39567	1.15194	0.690478	1.12167	0.938711	1.15685
LNC_001145	XLOC_020201	antisense_lncRNA	6.43e-06	0.390537	0.000267191	0.128341	0.584367	0.000813539	0.566406	6.49e-06	0.189037	0.231412	0.876339	3.28e-05
LNC_001140	XLOC_020156	antisense_lncRNA	0.909371	0.742854	0.827811	0.411346	0.66289	0.304385	0.412298	5.69e-07	0.422892	0.206178	0.246823	0.452721
LNC_001141	XLOC_020156	antisense_lncRNA	0.252904	0.618724	6.25e-06	0.835007	0.320614	0.593018	1.14869	0.66842	0.798036	0.453488	0.363675	0.546349
LNC_000147	XLOC_003233	antisense_lncRNA	0.677317	0.861478	0.62644	2.03481	1.26043	1.4478	0.979578	0.693303	0.638515	1.10567	0.00023855	0.743485
LNC_000146	XLOC_003233	antisense_lncRNA	1.27277	0.94704	1.05963	0.72052	0.771955	0.000153159	0.648889	0.940789	0.733815	0.513904	1.32364	1.00388
LNC_000148	XLOC_003287	antisense_lncRNA	0.175655	0.286368	0.518108	0.447643	1.334	1.24987	0.706185	0.0742728	0.301282	1.01565	1.59594	0.641
LNC_001920	XLOC_031406	antisense_lncRNA	0.13471	0	0	0.128543	0.193541	0.19388	0	0	0	0	2.20992	0.737078
LNC_001610	XLOC_026777	antisense_lncRNA	4.35393	7.74067	4.21218	5.28092	9.45316	8.05074	5.69439	3.37439	5.34235	10.3087	8.13754	5.4124
LNC_000031	XLOC_000604	antisense_lncRNA	2.00172	2.77849	1.95484	5.14751	4.682	4.17658	2.87092	2.04367	2.05589	4.69115	4.7127	3.10994
LNC_000030	XLOC_000602	antisense_lncRNA	2.27e-05	0.692795	0.231502	0.00177089	0.397625	0.503254	0.1528	0.132215	1.4e-07	0.000944593	0.154842	0.56768
LNC_000037	XLOC_000909	antisense_lncRNA	0.281356	0.605519	0.412247	5.91894	4.03213	3.02945	0.554165	0.468217	0.288991	1.87044	1.64677	11.8606
LNC_000036	XLOC_000866	antisense_lncRNA	0.335545	0.525143	0.396616	0.769468	0.669588	1.81684	0.0736232	0.0849112	0.276402	0.485064	0.731928	0.82648
LNC_001810	XLOC_030065	antisense_lncRNA	0.986888	1.1585	0.77121	2.50753	2.24051	2.19715	2.22149	0.75798	0.781976	2.48577	3.99156	3.74344
LNC_001817	XLOC_030112	antisense_lncRNA	0.0999411	0.1955	0.495716	0.190863	0.286004	0.143098	1.42847	0.12523	0.515608	0.867049	0.409303	0.683672
LNC_000909	XLOC_016783	antisense_lncRNA	2.94071	3.00543	3.31238	4.65724	2.80764	3.80193	2.45195	2.62826	4.33221	3.74289	2.74993	2.28257
LNC_001596	XLOC_026639	antisense_lncRNA	0	0.904202	0.960615	0.586407	0.904226	0	1.03112	0.728179	0.322349	4.91138	1.27357	1.68556
LNC_000855	XLOC_015896	antisense_lncRNA	1.66646	1.22243	1.86151	0.298337	0	0.298447	1.48911	0.52139	0.429989	0.150604	0.28442	0.142495
LNC_000857	XLOC_015939	antisense_lncRNA	1.15421	0.160712	0.130474	3.48856	1.7331	2.69973	0.161898	0.215227	0.879106	2.25734	0.966139	0.447511
LNC_000859	XLOC_015992	antisense_lncRNA	0.464791	1.09106	0.0920767	0.177551	0	0.132962	0.408629	0.233441	0.958739	0.26881	0.507462	0.254371
LNC_002140	XLOC_034246	antisense_lncRNA	23.5149	28.1202	33.2447	36.4938	30.8847	18.9545	22.986	20.5914	32.6013	21.572	30.4744	27.686
LNC_001543	XLOC_025694	antisense_lncRNA	0.078428	0	0	0	0.0557131	0.222587	0	2.15135	0.0806128	0.0566768	0.0534006	0.053668
LNC_001545	XLOC_025730	antisense_lncRNA	0	0.83449	0.650958	1.82945	0.928191	0.621398	0.236363	0	0	0.30875	0.292622	0
LNC_001546	XLOC_025736	antisense_lncRNA	39.8426	44.576	54.369	17.3195	17.7358	16.669	44.3047	32.5552	43.2272	16.4398	23.9826	8.48541
LNC_001548	XLOC_025773	antisense_lncRNA	2.24108	2.65866	1.91765	0.865983	0.949363	1.35497	2.66442	0.788867	1.22593	0.413524	0.649552	0.717806
LNC_000709	XLOC_013067	antisense_lncRNA	1.43374	1.55651	1.97557	1.63287	1.43517	1.62882	1.49953	0.99877	1.17611	1.76465	2.01151	1.83851
LNC_000700	XLOC_012907	antisense_lncRNA	0.917877	0.740197	1.09887	1.31697	1.79191	1.47273	0.962648	1.43583	1.13276	1.52354	1.73788	1.6299
LNC_000702	XLOC_012999	antisense_lncRNA	0.536056	1.04852	0.669668	0.511522	2.11778	1.15715	1.03376	0.332514	0.970053	0.581465	0.549612	0.733273
LNC_001496	XLOC_025383	antisense_lncRNA	1.95782	2.40981	0.000591142	2.93401	3.14568	3.33332	1.3713	0.0353661	1.53434	2.25733	2.4389	3.45321
LNC_001494	XLOC_025383	antisense_lncRNA	1.39e-05	4.53e-05	3.71259	1.68185	0.000192751	0.00273408	2.19674	2.01817	1.32395	1.07423	0.38688	3.78e-05
LNC_001495	XLOC_025383	antisense_lncRNA	2.6596	3.0164	0.41093	1.3771	3.30159	0.788329	2.74317	2.16602	1.53302	2.77447	4.17486	0.000705524
LNC_001492	XLOC_025366	antisense_lncRNA	0.682154	0.889284	3.01549	2.16566	1.65135	0.663612	0.756382	1.64768	1.18259	1.64534	1.56014	1.24351
LNC_001498	XLOC_025404	antisense_lncRNA	1.40217	0.771891	0.564353	3.25287	3.22445	4.14515	0.63769	0.0175046	0.712277	4.54542	4.01243	1.17612
LNC_001499	XLOC_025404	antisense_lncRNA	5.82e-06	0.459006	0.91264	3.86735	5.71794	3.71575	0.345424	2.56664	0.321917	3.2749	0.638047	7.00481
LNC_000254	XLOC_005225	antisense_lncRNA	1.33723	1.9624	1.15975	4.37683	2.49063	5.55426	1.05592	0.717972	2.76e-05	2.76512	6.61e-05	0.000100076
LNC_001302	XLOC_022385	antisense_lncRNA	0.433322	0.0543854	0.186401	0.000308057	1.59e-05	0.499655	7.88e-07	0.249486	2.62e-06	0.281502	1.24418	0.244062
LNC_001303	XLOC_022385	antisense_lncRNA	0.0527208	0.010001	0.000900635	0.388099	0.448729	0.021788	0.268117	7.54e-07	0.0915464	0.368621	0.606538	1.34003
LNC_001300	XLOC_022382	antisense_lncRNA	1.7425	1.46112	1.43839	0.62922	0.705568	0.603661	2.27481	1.02745	1.47835	0.668067	1.13703	0.413733
LNC_000631	XLOC_012187	antisense_lncRNA	0.709588	1.17475	0.784795	0.849165	1.50378	1.62829	0.994214	2.38355	1.36668	0.85697	1.16891	0.942604
LNC_000633	XLOC_012187	antisense_lncRNA	0.86738	0.252427	4.64e-05	0.524109	0.237537	0.000278054	0.302571	0.912351	0.732051	1.29e-17	0.783681	0.236516
LNC_000632	XLOC_012187	antisense_lncRNA	0.186994	0.841364	0.927448	0.17693	0.482536	0.267307	0.70544	1.08037	0.429922	0.235101	4.27e-09	0.229987
LNC_000635	XLOC_012187	antisense_lncRNA	0.000347694	0.322789	0.314745	0.334757	0.000431037	0.240719	0.872927	0.000413719	0.000145629	0.652764	0.548202	7.86e-05
LNC_000634	XLOC_012187	antisense_lncRNA	0.12547	7.62e-08	2.85e-06	1.55e-05	2.93e-10	5.06e-10	1.26e-06	0.393808	0.232523	0.000221092	4.59e-05	0.441707
LNC_000639	XLOC_012259	antisense_lncRNA	2.72059	0.808881	2.20735	0.795511	0.907084	0.551942	0.638264	1.58085	1.38269	0.679125	2.29743	1.22595
LNC_000638	XLOC_012240	antisense_lncRNA	0.524475	0.427539	0.514021	1.04451	0.807664	1.11713	0.430869	0.167064	0.314556	0.884402	1.13105	0.598146
LNC_001723	XLOC_028671	antisense_lncRNA	0.551174	0.395411	0.537271	0.544725	0.39059	0.727775	0.482177	0.495349	0.339469	0.238952	0.224981	0.251472
LNC_001304	XLOC_022452	antisense_lncRNA	0.171778	0.168029	0.225126	1.36804	1.87501	0.977642	0.313882	0.363308	0.235687	1.65537	0.624252	1.41043
LNC_001305	XLOC_022458	antisense_lncRNA	1.50548	1.63774	1.71174	1.76263	2.38802	2.41726	1.93521	2.0605	1.43354	2.36693	1.94956	1.61558
LNC_000527	XLOC_010385	antisense_lncRNA	4.71161	4.68517	5.79392	5.1374	5.72425	6.544	6.72215	4.51755	4.41025	7.10669	5.57887	7.12602
LNC_000526	XLOC_010385	antisense_lncRNA	24.5186	27.9206	29.6839	33.6693	32.7558	31.8063	28.8428	28.0833	29.9892	31.4164	31.5333	40.0374
LNC_001035	XLOC_018469	antisense_lncRNA	0.129254	0.252886	0.252389	0.123603	0.183351	0.0366118	0.537367	0.72852	0.212388	0.485669	0.140735	0.318435
LNC_001036	XLOC_018470	antisense_lncRNA	1.9295	1.08884	1.46422	2.26877	1.69388	0.740983	2.44362	1.4992	2.06411	0.536429	1.51806	1.01547
LNC_001157	XLOC_020287	antisense_lncRNA	1.01253	1.11835	1.60715	1.17151	1.20332	1.77849	1.16065	0.860188	1.15657	1.4396	0.977621	1.07297
LNC_000459	XLOC_008916	antisense_lncRNA	0.0697829	0.148917	0.266529	0.51539	0.0682965	0.0958081	0.126401	0.0681363	0.065883	0.233814	0.176414	0.420994
LNC_000458	XLOC_008916	antisense_lncRNA	1.65741	1.57873	1.64983	1.62238	1.75079	2.15377	2.03687	2.0277	2.00812	2.20975	1.82078	2.51738
LNC_000451	XLOC_008769	antisense_lncRNA	2.54725	3.02463	1.10255	2.77522	0.52573	1.31856	2.41369	1.78087	2.07587	3.42201	3.23981	2.23938
LNC_000453	XLOC_008797	antisense_lncRNA	2.81294	2.14028	3.37592	2.90364	3.22889	2.30694	3.68731	3.54992	3.36958	3.25855	3.37224	2.20006
LNC_000457	XLOC_008916	antisense_lncRNA	0.188949	0.67887	0.367585	0.734063	0.711148	0.828439	0.650482	0.668568	0.353761	0.629589	0.966022	0.00198744
LNC_000456	XLOC_008916	antisense_lncRNA	0.859445	0.327555	0.939594	0.30206	0.29042	0.377385	0.42473	0.528372	0.323163	0.241905	0.328214	1.26923
LNC_001934	XLOC_031447	antisense_lncRNA	1.62745	1.5646	1.45264	0.643957	0.676834	1.31185	1.90362	2.08337	1.52751	0.64883	1.03122	0.691278
LNC_001937	XLOC_031449	antisense_lncRNA	138.614	139.747	188.668	148.032	110.374	107.941	169.997	154.308	188.679	147.465	95.0487	126.366
LNC_001939	XLOC_031523	antisense_lncRNA	1.72675	1.33713	1.63169	1.30605	0.923496	0.82073	3.3162	1.09084	1.40801	1.45616	1.3735	0.5907
LNC_001938	XLOC_031474	antisense_lncRNA	0.194534	0.634282	0.319205	0.867461	1.29365	0.184731	0.640155	0.328406	0.267037	0.562427	1.76792	0.354934
LNC_000048	XLOC_001145	antisense_lncRNA	1.00714	0.788182	1.06825	1.29324	1.06165	1.18237	0.881672	1.25217	1.12318	1.03966	0.705039	0.866446
LNC_000288	XLOC_005599	antisense_lncRNA	1.52204	1.94664	0.466314	0.111759	0.167863	0	1.15986	0.875816	0.362813	0	0	0.160168
LNC_000281	XLOC_005488	antisense_lncRNA	2.18878	1.81113	2.71261	0	0	0.24354	2.60347	2.68845	1.74483	2.43565	0.23049	0.460537
LNC_000285	XLOC_005534	antisense_lncRNA	0.516063	0.504712	0.515191	0.123123	0.926179	1.85528	0.284249	0.16029	0.400104	0.746344	2.64502	0.882428
LNC_000286	XLOC_005552	antisense_lncRNA	0	0.453411	0.497884	0	0.692164	1.40131	0.5223	2.63217	0	1.34583	0.643103	1.26791
LNC_001808	XLOC_030050	antisense_lncRNA	1.48803	2.28702	1.05584	0.913307	1.36977	0.609315	2.22128	0.664671	1.42629	0.768458	1.01595	0.58165
LNC_002137	XLOC_034228	antisense_lncRNA	0.655294	2.67082	1.77027	0.156571	0.0777231	0	1.37675	2.56601	2.19117	0.394671	0.0744101	0
LNC_001749	XLOC_029281	antisense_lncRNA	0.526144	0.566134	0.826627	2.01149	2.32092	1.79544	1.15332	0.601738	0.649512	1.14078	1.93557	2.23208
LNC_002170	XLOC_034437	antisense_lncRNA	0.465478	0.869278	0.580444	1.94173	4.75123	3.78481	1.06599	0.809088	0.783063	2.62995	3.4003	2.66398
LNC_000991	XLOC_018063	antisense_lncRNA	1.57919	3.08707	1.64255	1.2011	1.85393	1.86773	2.11329	0.372166	2.31227	1.82939	0.434959	0.431599
LNC_000992	XLOC_018065	antisense_lncRNA	3.0791	2.3772	2.28141	3.7093	2.33584	1.17096	2.68377	2.393	2.68602	2.34426	2.88333	3.10304
LNC_002287	XLOC_035310	antisense_lncRNA	0.782757	1.27617	1.32115	0.0831413	0.061814	0	0.238164	0.221646	2.14608	0.0628538	0	0.0595139
LNC_000861	XLOC_016022	antisense_lncRNA	0.33024	0.0499891	0.183697	0.0371985	0.20488	0.127379	0.0911927	0.588334	0.143304	0.357939	0.0640888	0.212602
LNC_000862	XLOC_016022	antisense_lncRNA	0.0909617	0.0768575	0.0852827	0.744953	1.03522	0.875841	0.190407	0.149161	0.216056	0.478023	0.423265	0.874727
LNC_000863	XLOC_016022	antisense_lncRNA	0.406767	0.523781	0.587036	0.762835	0.692881	0.745303	0.543966	0.480956	0.599642	0.344653	0.732441	0.920061
LNC_000864	XLOC_016022	antisense_lncRNA	1.43e-42	0.382346	0.162442	1.22632	0.710598	0.184365	0.377435	4.28e-68	1.81e-25	1.21923	0.559565	0.896253
LNC_000865	XLOC_016022	antisense_lncRNA	0.354846	0.0381449	0.137178	0.155863	1.25532	0.454751	0.0492369	1.9e-68	9.74e-15	0.0592781	0.245266	0.11584
LNC_000866	XLOC_016022	antisense_lncRNA	0.177756	0.112491	4.3e-09	0.628578	0.381353	0.345614	0.174251	1.36e-09	0.00181284	0.428306	0.760203	0.216873
LNC_000867	XLOC_016022	antisense_lncRNA	0.136546	0.461737	0.48864	0.00320356	0.0519459	0.429043	0.445624	0.0397117	0.313752	0.469051	0.0692248	0.0668596
LNC_000731	XLOC_013565	antisense_lncRNA	0.962206	1.19781	0.86541	0.668373	0.374939	0.750094	0.893267	0.475577	0.750566	0.505878	0.238706	0.718107
LNC_000732	XLOC_013565	antisense_lncRNA	1.36334	3.33388	2.82072	0.716451	0.485878	0.388583	2.07198	1.00683	1.66203	1.18252	1.57994	1.39918
LNC_000733	XLOC_013604	antisense_lncRNA	1.30318	1.9639	1.75728	0.437775	0.300103	0.549467	1.65801	0.899822	1.73727	0.305427	0.383644	0.192818
LNC_000734	XLOC_013610	antisense_lncRNA	6.68832	10.1173	6.29606	4.45766	5.88254	3.10772	6.40357	2.94273	6.00999	2.9233	4.87936	1.91547
LNC_000738	XLOC_013696	antisense_lncRNA	1.57074	0.570701	1.89177	2.10209	1.08464	2.23082	1.32737	0.971737	1.75351	1.94598	1.71158	0.859852
LNC_001487	XLOC_025291	antisense_lncRNA	1.28037	0.927747	1.58144	0.951896	1.82082	1.14536	1.71456	1.5692	1.12165	1.30231	1.03357	1.03836
LNC_001488	XLOC_025319	antisense_lncRNA	1.11348	0.322732	1.00991	0.551947	0.996288	0.702469	0.496818	0.473258	0.890277	0.476846	0.336984	1.411
LNC_001736	XLOC_028901	antisense_lncRNA	1.25962	1.31722	1.27109	1.35003	1.41645	1.56771	1.71028	1.11418	1.36017	1.69479	1.50722	1.39709
LNC_001731	XLOC_028754	antisense_lncRNA	1.6438	2.15707	2.19874	0.229974	0.455739	0.227605	1.5806	1.63645	1.64848	0.231789	0.491392	0.274352
LNC_000518	XLOC_010265	antisense_lncRNA	1.83117	2.07886	1.91893	0.1081	0.128227	0.12801	1.55788	1.94217	2.22839	0	0.246118	0.0928274
LNC_000519	XLOC_010267	antisense_lncRNA	0.231077	0.621594	0.113578	0.607295	1.2338	1.23303	0.696714	0.219893	0.237794	1.25259	0.86601	1.89732
LNC_000510	XLOC_010027	antisense_lncRNA	1.12539	1.06419	1.54209	0.573832	0.692715	0.851515	2.30011	1.72388	1.31083	1.03013	0.612967	0.256702
LNC_000513	XLOC_010096	antisense_lncRNA	0.817317	1.25638	1.67662	1.26509	0.718813	1.15977	2.30137	2.1354	0.800066	1.06878	1.69598	0.319593
LNC_000514	XLOC_010113	antisense_lncRNA	1.50443	1.5191	2.85671	0.139162	0.552188	0.413766	0.95715	1.04966	1.39752	0.84175	0.72723	0.332072
LNC_000515	XLOC_010124	antisense_lncRNA	0.126107	0.14099	0.280952	0.827052	1.02128	0.713587	0.334894	0.115659	0.203415	0.989289	0.759856	0.320558
LNC_000516	XLOC_010129	antisense_lncRNA	0.855765	0.976656	1.08147	1.80684	1.87362	1.6689	0.624583	0.774208	1.20918	1.18529	1.16519	1.56162
LNC_001023	XLOC_018394	antisense_lncRNA	2.7647	1.42717	2.07897	0.445979	2.61985	1.90513	2.17682	2.74912	0.865088	3.63042	0.334272	2.2638
LNC_001020	XLOC_018389	antisense_lncRNA	3.4572	4.50781	3.47837	6.12291	3.79778	4.28397	3.99932	2.42916	3.07021	4.52484	3.60539	2.92707
LNC_001026	XLOC_018394	antisense_lncRNA	0.26799	0.750076	0.115497	0.864337	0.472248	0.205066	0.187875	0.236817	0.254049	0.164379	5.22e-09	0.178522
LNC_001025	XLOC_018394	antisense_lncRNA	0.898524	0.792942	0.893925	1.03554	1.17112	1.77294	0.758948	1.02918	1.80628	1.73343	2.14299	0.874777
LNC_001024	XLOC_018394	antisense_lncRNA	5.1e-06	0.218267	0.315992	0.48642	4.5e-06	0.422213	6.82e-06	3.41e-06	0.261398	3.65e-06	8.79e-09	1.07e-05
LNC_001028	XLOC_018409	antisense_lncRNA	0.892342	1.63641	1.55304	1.59727	1.91784	1.27988	1.22733	0.835751	1.38213	2.74204	1.06641	1.52598
LNC_002350	XLOC_035634	antisense_lncRNA	1.02876	0.804735	1.25336	0.7842	1.78855	2.99275	0.911264	2.00018	2.56472	1.19088	0.56419	2.25069
LNC_001127	XLOC_020071	antisense_lncRNA	5.342	2.97989	4.30822	2.16991	5.84588	3.58381	6.10656	5.69489	3.27374	1.11083	9.6372	3.13102
LNC_001125	XLOC_020050	antisense_lncRNA	1.16677	2.28235	1.26436	1.51907	1.06317	1.82415	2.10004	2.12274	1.42335	1.38039	1.30354	0.435346
LNC_001123	XLOC_020036	antisense_lncRNA	8.23933	8.04696	8.30548	3.93897	10.9225	11.3202	4.82135	4.0526	7.56395	8.08327	1.97083	18.898
LNC_001120	XLOC_019967	antisense_lncRNA	9.65617	17.2281	73.6519	15.9373	33.6529	23.3078	12.2514	53.4363	18.1152	30.4215	42.9675	6.30828
LNC_001121	XLOC_019998	antisense_lncRNA	1.148	0.510371	0.621778	4.68333	3.8846	2.99057	0.229557	0.130602	0.323145	1.81089	1.85247	0.85669
LNC_000468	XLOC_008968	antisense_lncRNA	1.41798	0	1.11539	3.70463	2.08992	0.527021	1.18886	2.06701	0	0.513467	0.488961	3.87469
LNC_000464	XLOC_008943	antisense_lncRNA	0.0433152	1.46241	1.98e-08	0.00111178	4.19e-11	0.00765159	0.886809	0.127114	1.64785	0.118978	5.17e-15	0.115342
LNC_000465	XLOC_008943	antisense_lncRNA	0.366236	0.831353	0.907059	4.25e-05	0.659713	2.13e-05	1.47e-13	2.15e-09	4.22e-06	0.00127883	5.08e-06	0.350091
LNC_000466	XLOC_008943	antisense_lncRNA	0.866662	0.0110501	0.91145	0.34011	0.525101	0.116284	0.00232201	0.295969	0.000940934	0.390013	0.506615	0.191495
LNC_000467	XLOC_008943	antisense_lncRNA	1.08483	1.15237	0.115231	0.990395	0.659713	0.939284	1.73692	2.15e-09	1.7278	1.12841	1.68337	0.350091
LNC_000462	XLOC_008943	antisense_lncRNA	4.67e-56	0.279594	1e-09	3.1e-10	0.000148953	2.36e-10	3.96e-09	1.33742	2.52e-13	1.79e-05	0.000220835	6.5e-05
LNC_000463	XLOC_008943	antisense_lncRNA	2.42564	1.5269	2.66641	0.0021133	2.24e-13	1.17572	0.453304	0.02998	0.834468	0.796395	0.599001	0.326183
LNC_002367	XLOC_035683	antisense_lncRNA	1.14507	1.94662	0.0196111	11.2087	1.27571	2.70822	3.38252	1.92173	0.00157764	11.0548	2.83543	14.0755
LNC_000058	XLOC_001467	antisense_lncRNA	1.07192	1.01363	0.279669	1.94721	1.72528	1.87507	0.469407	0.77579	1.76245	1.60087	1.21625	1.46704
LNC_000057	XLOC_001463	antisense_lncRNA	1.05758	1.68788	0.984471	0.957549	0.633869	0.870971	1.09834	1.3427	0.859088	1.12643	2.19965	0.914067
LNC_000051	XLOC_001165	antisense_lncRNA	0.609412	0.534412	0.422981	1.74479	0.800913	1.21617	0.677233	0.524467	0.567479	1.15971	0.469187	1.00178
LNC_000050	XLOC_001165	antisense_lncRNA	0.138262	0.0982393	1.63e-10	0.192487	0.624541	0.472724	0.0691971	0.144924	0.118721	0.217268	0.515445	0.3276
LNC_001834	XLOC_030214	antisense_lncRNA	2.85733	2.41827	0.972993	23.8211	21.7849	17.1576	2.91657	3.85857	1.51728	15.8686	11.4075	17.9715
LNC_001835	XLOC_030219	antisense_lncRNA	2.89169	4.75201	4.66194	10.1697	9.38739	7.07731	6.21404	6.9709	4.70168	11.7875	11.1131	5.93572
LNC_001836	XLOC_030225	antisense_lncRNA	3.24772	3.07117	2.27303	4.96903	4.68445	5.1372	3.93847	3.63893	3.64139	3.08995	4.4573	3.85241
LNC_001839	XLOC_030292	antisense_lncRNA	1.53536	1.25743	0.663753	2.45795	2.23117	1.26607	1.25089	0.86647	1.13747	2.27063	3.30592	4.30037
LNC_000318	XLOC_006365	antisense_lncRNA	4.44e-05	5.15e-06	0.381557	0.341671	0.918848	0.844292	0.327649	0.387498	0.282763	0.275942	0.441932	0.439321
LNC_000319	XLOC_006365	antisense_lncRNA	0.237434	0.401886	0.408754	0.811691	0.469229	0.277618	0.231401	0.355212	0.228731	0.882172	0.60901	0.230291
LNC_001900	XLOC_031167	antisense_lncRNA	0.53184	1.08778	1.13838	0.092429	0	0.343511	0.370833	0.984288	0.397797	0.0698843	0.329325	0.0661669
LNC_001901	XLOC_031177	antisense_lncRNA	7.72e-08	0.0011777	4.9e-06	6.39e-07	0.231713	6.67e-06	1.61e-06	0.178349	0.122355	0.530139	9.71e-07	8.23e-07
LNC_001902	XLOC_031185	antisense_lncRNA	1.97181	0.593443	0.67358	2.24598	1.94776	1.51482	1.16548	0.478542	1.09386	1.97351	2.37887	0.830177
LNC_001903	XLOC_031209	antisense_lncRNA	0.975663	1.11337	1.36564	1.63096	1.62516	1.85751	1.16066	1.22929	1.00552	1.99829	1.10909	1.77998
LNC_001904	XLOC_031224	antisense_lncRNA	0.54065	0.310045	0.327131	0.891527	0.739866	0.685774	1.06013	0.861608	0.708089	0.619652	0.684893	1.35243
LNC_001906	XLOC_031271	antisense_lncRNA	0.903985	1.1563	0.890895	1.8603	2.37948	2.67621	1.06819	1.05504	1.28901	3.11627	1.7066	1.33214
LNC_002169	XLOC_034409	antisense_lncRNA	3.05764	3.6665	3.63272	2.13765	3.31404	2.98318	4.17453	2.60569	3.54692	2.99357	2.9542	3.10485
LNC_000316	XLOC_006352	antisense_lncRNA	0.892794	0.258774	0.905341	0.790404	1.0328	0.656331	0.43433	7.4388	0.407692	0.860212	1.12544	0.362047
LNC_000317	XLOC_006365	antisense_lncRNA	0.21243	0.565837	0.0482592	0.514016	0.419034	0.537807	0.40006	2.33e-05	0.121879	0.201899	0.576201	0.610252
LNC_002241	XLOC_034946	antisense_lncRNA	7.48e-06	0.00209008	2.06e-09	0.000613435	5.22366	7.59e-07	7.11e-07	0.000279983	1.16e-06	6.24e-06	0.00243292	0.000718186
LNC_000980	XLOC_017909	antisense_lncRNA	0.341652	0.32389	0.341291	1.3105	0.583641	0.608481	0.333256	0.14458	0.000245023	0.462249	0.199612	0.868663
LNC_000987	XLOC_018022	antisense_lncRNA	0.144865	0.141673	0.580487	0.552818	2.0838	0.417622	0	0	0	2.51436	0	0
LNC_000986	XLOC_017995	antisense_lncRNA	1.90881	2.05813	1.86475	0.250341	0.167177	7e-06	2.54475	2.29981	2.16677	0.112683	0.512613	6.67e-06
LNC_000985	XLOC_017995	antisense_lncRNA	0.461965	1.39042	1.5348	2.11e-05	0.00194942	0.290076	4.2967	1.14561	0.490826	0.28419	0.0467087	0.160102
LNC_000920	XLOC_016905	antisense_lncRNA	0.582261	0.833031	0.621718	0.277333	0.235192	0.510008	0.539932	0.504304	0.790841	0.433224	0.424945	0.461691
LNC_002295	XLOC_035344	antisense_lncRNA	2.27206	1.89841	2.83206	2.75999	1.95211	3.90054	2.64492	2.53031	2.38523	3.8998	2.51473	4.85842
LNC_002293	XLOC_035332	antisense_lncRNA	0.171416	0.223583	0.139547	0.846883	2.02698	0.607174	0.2501	0.621642	0.058691	1.61027	1.24442	0.782041
LNC_000878	XLOC_016128	antisense_lncRNA	0	0	0	0.4946	0.57734	0.209678	0	0	0	0.640879	0.201262	0.404582
LNC_000876	XLOC_016114	antisense_lncRNA	2.46751	1.9387	2.15995	2.40965	2.86943	2.18388	2.26053	2.36304	2.11467	2.37192	3.05929	3.19172
LNC_000875	XLOC_016110	antisense_lncRNA	10.031	10.1621	19.2859	8.21459	11.0357	9.09239	7.78423	13.8518	12.1765	9.32223	10.1608	22.4517
LNC_000874	XLOC_016050	antisense_lncRNA	16.4869	18.685	12.9505	16.7276	7.92464	14.4274	16.4318	12.6106	11.3626	13.8912	11.5241	15.5491
LNC_000873	XLOC_016050	antisense_lncRNA	2.36524	0.762792	2.95492	2.34075	3.94456	3.63717	9.75e-05	3.39187	7.48215	0.00085311	2.47508	3.5214
LNC_000870	XLOC_016045	antisense_lncRNA	2.83131	2.64317	1.41316	2.94764	1.29339	1.85059	2.41008	1.43916	0.931241	2.97797	1.58306	2.99282
LNC_000725	XLOC_013458	antisense_lncRNA	0.607195	0.678744	0.257412	0.414247	0.371773	0.247914	0.952866	0.872924	0.894275	0.125412	1.42022	0.474738
LNC_000723	XLOC_013426	antisense_lncRNA	2.05282	0.876272	1.35162	0.0713681	0.106033	0.0529502	0.776457	1.52471	1.91796	0.161834	0.050823	0.306492
LNC_000722	XLOC_013309	antisense_lncRNA	1.50014	2.07889	1.55124	0.756885	0.41454	0.118308	2.41882	0.850022	1.54217	0.421597	0.397259	0.114058
LNC_000721	XLOC_013279	antisense_lncRNA	2.93667	2.57556	2.04672	1.19413	1.10231	1.29226	1.36713	2.07057	2.98275	0.878123	0.689342	1.29354
LNC_000616	XLOC_011776	antisense_lncRNA	92.1317	92.2925	99.6583	63.1242	98.2885	97.5769	110.766	107.081	88.6958	88.0223	107.924	123.4
LNC_000615	XLOC_011753	antisense_lncRNA	83.6754	120.639	68.0857	99.0133	136.622	113.934	75.166	65.867	70.6311	89.0785	97.8577	84.9226
LNC_001586	XLOC_026355	antisense_lncRNA	0.433455	0.326169	0.22824	2.26349	1.75154	1.51278	0.583956	0.298308	0.376846	1.78299	1.36183	0.867044
LNC_001580	XLOC_026237	antisense_lncRNA	1.27198	0.630366	0.36077	0.14111	0.308639	0.0763604	0.487983	0.350822	0.930139	0.276539	0.346616	0.26643
LNC_001581	XLOC_026237	antisense_lncRNA	0.804312	0.36186	0.282094	0.0766005	2.98e-17	0.489028	0.510827	0.442454	0.288094	0.272228	0.200518	0.388822
LNC_001050	XLOC_018718	antisense_lncRNA	1.20807	1.31035	1.33368	0.944946	1.34008	0.616606	1.26034	1.35054	0.800581	1.29939	0.579954	0.673998
LNC_001058	XLOC_018849	antisense_lncRNA	0.28385	0.0925577	0.12332	0.452348	0.134306	0.134115	0.172593	0.0403319	0.129607	0.364651	0.171742	0
LNC_001139	XLOC_020156	antisense_lncRNA	0.130614	0.0766299	0.814519	5.09e-10	1.46e-34	0.32605	0.184612	0.369847	0.0370277	0.482672	0.518355	0.108612
LNC_001138	XLOC_020156	antisense_lncRNA	0.00416795	0.184737	0.00509242	0.0938618	0.0411552	0.32655	0.557695	0.671878	0.381769	0.00980482	0.430422	0.54894
LNC_001135	XLOC_020139	antisense_lncRNA	5.8505	5.62447	6.05034	3.85782	5.53777	4.00466	6.91941	4.16817	5.1131	5.15106	5.35593	2.531
LNC_001137	XLOC_020156	antisense_lncRNA	0.422255	0.141726	0.619543	0.0111669	0.313648	0.00163519	0.00475955	0.0129739	0.000159808	0.378003	0.00864677	0.00120411
LNC_000472	XLOC_009174	antisense_lncRNA	0.173308	0.39556	0.0567889	0.993755	0.740279	0.739818	0.506701	0.293191	0.237794	1.92064	0.551097	0.632439
LNC_000471	XLOC_009110	antisense_lncRNA	1.32379	1.74655	1.83964	0.964547	0.976904	0.912944	1.41654	1.02942	1.22328	1.21832	1.20738	0.876305
LNC_000470	XLOC_009110	antisense_lncRNA	0.915508	0.71601	9.9e-05	0.371638	0.631866	3.19e-14	0.133159	0.388029	0.519442	0.587561	0.000842745	1.77013
LNC_000479	XLOC_009380	antisense_lncRNA	2.96857	2.70135	2.16088	0.429044	0.490149	0.538445	2.45616	1.89641	1.95081	0.498883	0.610962	0.236213
LNC_001578	XLOC_026186	antisense_lncRNA	3.39645	3.13965	2.83251	1.40034	1.19418	1.01581	1.67106	1.31512	3.07313	0.765574	0.636286	2.38825
LNC_001228	XLOC_021180	antisense_lncRNA	0.682328	1.66812	0.687404	1.4639	2.70729	1.97459	1.31905	1.25634	0.707207	0.493543	2.33542	1.39976
LNC_001748	XLOC_029272	antisense_lncRNA	2.53782	5.24995	6.64322	0.556811	0.650371	0.41341	5.5589	2.7582	2.56614	0.300658	0.906563	0.455501
LNC_000067	XLOC_001564	antisense_lncRNA	0.408267	1.39722	2.07176	1.55611	1.77414	2.07794	0.903998	0.24817	1.48417	0.590749	1.959	0.558252
LNC_001740	XLOC_029074	antisense_lncRNA	0.75658	0.672846	1.00665	0.175404	0.0650225	0.162283	1.05329	0.94063	0.823937	0.198796	0.280802	0.0941398
LNC_002309	XLOC_035378	antisense_lncRNA	0.901923	0.588027	1.50767	0.143394	0	0.216851	1.82413	1.29923	0.466806	0.43486	0	0
LNC_001919	XLOC_031403	antisense_lncRNA	1.86469	1.98452	1.97834	4.37019	4.38644	3.56678	2.33071	1.86668	2.01955	3.76076	3.56902	3.4217
LNC_002116	XLOC_034019	antisense_lncRNA	3.90676	3.42412	2.86005	1.04826	1.22758	0.950246	2.35827	2.33818	3.33875	1.14957	1.22664	0.629103
LNC_002117	XLOC_034038	antisense_lncRNA	56.49	60.7627	58.0247	101.887	89.4144	73.5638	75.9323	60.4624	68.9851	101.578	74.7981	78.595
LNC_002115	XLOC_033989	antisense_lncRNA	1.85757	1.47098	1.47394	1.47975	2.20056	1.19335	1.50187	0.957843	1.72802	0.767108	1.14457	0.726339
LNC_002112	XLOC_033969	antisense_lncRNA	2.17977	1.7058	2.09097	2.54654	4.20253	2.89092	3.18452	1.72567	1.94289	3.2907	3.03545	3.91113
LNC_002113	XLOC_033983	antisense_lncRNA	1.71572	4.47389	5.78708	0.181703	1.1028	0.276665	3.37389	5.35115	3.56106	0	1.56726	1.30345
LNC_002110	XLOC_033931	antisense_lncRNA	0.5022	0.174864	0.21049	0.512729	1.54e-06	9.1e-06	9.35e-64	2.23e-10	0.00711936	2.58e-06	1.25e-05	0.716601
LNC_002111	XLOC_033931	antisense_lncRNA	0.305105	0.852033	0.355103	0.781839	0.899694	1.24793	0.500917	0.224804	0.50321	0.610439	0.670915	0.25999
LNC_000088	XLOC_001914	antisense_lncRNA	9.27e-05	0.349971	0.90306	1.02589	4.81e-05	0.944465	0.78418	1.10464	0.946082	0.588444	0.487441	0.419618
LNC_000089	XLOC_001929	antisense_lncRNA	0	0	0.0756286	3.14755	6.34158	1.20266	0	0	0	2.54778	1.04502	8.17786
LNC_000086	XLOC_001834	antisense_lncRNA	1.99343	1.76807	1.2977	1.60125	1.54597	1.61883	1.42495	1.0212	1.33759	2.03583	1.33851	1.45513
LNC_000087	XLOC_001914	antisense_lncRNA	0.439539	6.29e-06	4.13e-05	1.18e-05	1.64257	7.95e-05	4.06e-06	4.49e-06	0.000284336	0.241086	1.04e-05	6.39e-05
LNC_002022	XLOC_032644	antisense_lncRNA	1.67953	1.46037	1.60134	1.73922	1.32681	1.59064	1.43116	1.9599	1.34332	1.88812	1.77942	0.574625
LNC_002023	XLOC_032658	antisense_lncRNA	2.29015	1.37157	1.74176	3.61873	4.45286	3.45263	1.43374	1.30892	1.68219	3.44528	3.11961	3.77377
LNC_002020	XLOC_032552	antisense_lncRNA	0.461005	0.901937	1.1449	1.72915	2.11513	1.60943	0.349402	1.22297	0.255088	0.871293	1.40023	1.16481
LNC_002021	XLOC_032616	antisense_lncRNA	1.02597	1.50535	1.13618	3.37003	3.38061	2.92252	0.56267	1.21808	1.65034	2.59546	1.31115	3.07115
LNC_002024	XLOC_032696	antisense_lncRNA	0.436635	0.552768	0.501513	0.957899	0.619371	0.945758	0.477703	0.263225	0.553924	0.705255	0.908884	0.492156
LNC_002025	XLOC_032720	antisense_lncRNA	1.34488	0.985809	0	0.31953	3.95627	0	0.750858	0.394007	0.352076	0.973866	0	1.37822
LNC_000883	XLOC_016208	antisense_lncRNA	25.9753	20.3131	27.9872	50.0126	55.9459	43.7251	38.8926	23.1207	19.3169	64.0915	22.5957	50.2126
LNC_000884	XLOC_016261	antisense_lncRNA	2.18489	3.01402	1.65154	2.40936	2.39251	1.75332	1.65822	2.70251	2.13286	2.59138	1.22148	3.14329
LNC_002335	XLOC_035551	antisense_lncRNA	3.21493	3.16061	3.69796	4.07734	3.82733	3.80399	4.17367	4.38814	3.57263	3.53545	3.65642	3.63005
LNC_002333	XLOC_035517	antisense_lncRNA	3.45164	3.87474	3.75824	3.72504	4.29652	4.20495	4.12222	4.31776	4.00254	3.44545	4.12901	3.33728
LNC_000665	XLOC_012588	antisense_lncRNA	4.406	4.92471	5.02349	7.44888	5.60093	5.06638	6.10049	2.97433	5.98489	5.82577	5.84918	5.1662
LNC_000662	XLOC_012473	antisense_lncRNA	3.64384	0	0	0	0	0	0.407592	0.423829	0	0	0	0
LNC_000661	XLOC_012458	antisense_lncRNA	1.75479	2.65463	1.63989	3.32204	3.51255	3.5829	3.42231	2.29959	2.54405	3.79072	3.00292	3.29327
LNC_001593	XLOC_026506	antisense_lncRNA	5.69288	5.87732	7.43417	0.603933	1.20755	0.604285	4.87002	40.3575	7.94361	0.762208	0.575805	0
LNC_001590	XLOC_026409	antisense_lncRNA	0	0	0	0.194651	0.289329	0.231199	0.0891933	3.01206	0	0	0.166373	0.222926
LNC_002242	XLOC_034946	antisense_lncRNA	3.11e-05	1.24667	2.75e-05	1.20807	0.000109421	3.45e-05	2.32e-05	1.72139	1.88e-05	2.85e-05	1.59308	1.70767
LNC_002243	XLOC_034946	antisense_lncRNA	5.23436	11.0131	6.24706	50.8861	52.6131	51.7662	10.0475	4.67761	9.97519	34.9311	23.1732	48.3438
LNC_001789	XLOC_029829	antisense_lncRNA	1.50526	1.07063	0.68422	2.21971	1.76988	2.16712	2.71484	1.01775	0.990698	1.3854	1.87091	1.31028
LNC_002244	XLOC_034969	antisense_lncRNA	3.52373	1.76339	2.10541	1.25244	2.45718	2.34044	1.79981	2.99368	2.53376	3.19884	3.57722	2.80317
LNC_001783	XLOC_029755	antisense_lncRNA	15.0369	19.9752	14.7165	30.2904	29.6775	22.7194	14.6436	11.8744	11.4062	25.5608	22.1994	20.9219
LNC_002160	XLOC_034365	antisense_lncRNA	1.75011	1.78579	1.72574	1.64333	1.84762	1.82038	1.9996	1.10407	1.25383	2.18203	2.40936	1.91484
LNC_001781	XLOC_029755	antisense_lncRNA	0.127054	0.239646	2.51e-06	1.65e-07	7.49e-33	2.6985	6.21e-07	0.139398	5.13e-12	5.21e-05	4.63e-10	2.31845
LNC_001045	XLOC_018658	antisense_lncRNA	7.27915	7.26986	6.3528	3.44035	3.93616	4.04531	6.98144	4.44706	6.23658	6.2033	5.4341	3.25017
LNC_001047	XLOC_018681	antisense_lncRNA	5.68509	3.39578	3.94212	5.10469	4.63482	3.73545	4.93102	3.72166	5.94582	1.37205	4.78455	3.4528
LNC_001046	XLOC_018669	antisense_lncRNA	0.187957	0.857978	0.246614	1.85595	4.01654	3.47935	1.37427	1.19066	0.902905	2.71702	1.45179	1.9719
LNC_001041	XLOC_018599	antisense_lncRNA	3.4443	3.91203	4.15819	4.28539	3.02876	2.52383	3.56758	5.78124	3.4921	3.60494	3.87362	3.61728
LNC_001042	XLOC_018599	antisense_lncRNA	0.829433	1.23893	0.778684	0.2341	0.344867	0.482988	0.681771	0.377924	0.549387	0.28139	0.595963	0.33401
LNC_001049	XLOC_018718	antisense_lncRNA	0.595218	0.716955	0.845995	0.646188	0.722666	0.775264	0.781645	0.467264	0.578001	0.548358	0.605384	0.879189
LNC_001048	XLOC_018718	antisense_lncRNA	0.223732	4.61e-05	0.235475	4.76e-05	8.65e-06	0.618141	0.000158968	3.24e-05	0.352171	4.01e-05	0.4213	0.0395724
LNC_001107	XLOC_019755	antisense_lncRNA	0.224239	0.36556	0.294987	0.714089	0.63982	0.746379	0.492261	0.754882	0.46201	0.648354	1.01935	0.818222
LNC_001108	XLOC_019772	antisense_lncRNA	0	0.217246	0.174154	0.467054	0.442006	0.189236	0	0.33949	0.091339	0.385196	0.362993	2.49228
LNC_001109	XLOC_019787	antisense_lncRNA	1.71458	1.96472	2.2591	2.20076	2.50844	3.68969	2.84497	1.68262	3.67803	3.82365	3.47034	3.48615
LNC_000402	XLOC_007938	antisense_lncRNA	1.96226	2.42	0.421836	0.570427	0.731198	0.853253	0.655977	0.751567	0.527695	0.74009	0.349198	0.466936
LNC_000408	XLOC_008030	antisense_lncRNA	6.64134	5.51337	4.85303	0.378693	0.216194	0.647638	2.23383	8.45672	7.13553	0.836547	0.539129	0.667135
LNC_000409	XLOC_008049	antisense_lncRNA	0.635066	0.526076	0.452145	0.653383	0.912103	0.246234	0.611497	0.485171	0.546401	0.208367	0.519365	0.17249
LNC_001213	XLOC_021106	antisense_lncRNA	1.18812	1.16226	1.83947	2.68225	2.15535	2.0588	1.8785	1.5187	1.59374	2.67111	2.20165	2.43916
LNC_000312	XLOC_006247	antisense_lncRNA	3.09812	3.76543	1.06325	0.119255	1.14863	0.871778	3.43288	0.634543	8.04e-05	0.830206	0.546451	7.64e-06
LNC_000311	XLOC_006247	antisense_lncRNA	1.77048	2.29	4.14201	1.36211	1.65495	1.65874	2.40679	3.24768	3.89515	2.42395	3.66366	1.68871
LNC_000314	XLOC_006286	antisense_lncRNA	0.496327	0.485543	0.863825	1.1359	1.13045	0.6018	0.678403	1.16089	0.382095	0.717244	1.15765	1.01902
LNC_000273	XLOC_005311	antisense_lncRNA	0.304866	0.795248	0.648364	1.35983	0.50601	0.505587	0.501146	0.839839	0.261324	1.76266	1.31529	0.347677
LNC_000275	XLOC_005319	antisense_lncRNA	0.860488	1.02714	0.913067	0.213973	6.1e-09	0.18856	0.380748	0.518133	0.41231	5.93e-07	8.25e-08	0.306227
LNC_000274	XLOC_005319	antisense_lncRNA	0.46953	0.709249	0.101031	0.000110727	0.30285	0.287128	0.000229482	0.223913	0.214733	0.132163	0.124487	0.000185124
LNC_001858	XLOC_030673	antisense_lncRNA	2.19869	1.03546	1.85058	1.01123	1.744	1.6279	1.69903	1.23117	1.93029	1.53051	1.66626	2.22847
LNC_001859	XLOC_030709	antisense_lncRNA	0.216932	1.90897	0.220787	1.44658	0.314701	0.948183	0.480743	0.525536	1.12749	1.5696	0.595114	0.296604
LNC_001856	XLOC_030591	antisense_lncRNA	0.584137	0.245261	0.16249	0.560315	0.828451	0.944618	0.457357	0.32448	0.515795	0.363464	1.0251	0.80005
LNC_001854	XLOC_030591	antisense_lncRNA	0.994053	1.53769	1.96863	2.7612	1.7793	2.45023	1.28336	0.798795	1.3336	2.77111	0.871259	1.59935
LNC_001855	XLOC_030591	antisense_lncRNA	0.0842642	0.0825533	7.62e-27	0.242485	0.119508	0.119233	1.73e-24	1.1e-25	2.93e-25	7.71e-21	0.460058	0.115411
LNC_001852	XLOC_030547	antisense_lncRNA	0	0.697489	1.45886	0.679313	2.07493	3.47542	1.05543	1.14539	0.247513	2.065	2.2852	0.325098
LNC_001853	XLOC_030590	antisense_lncRNA	1.38876	1.25243	1.88387	1.82621	1.72293	2.05781	1.32911	0.695787	1.13624	2.3519	2.15558	1.54442
LNC_001850	XLOC_030516	antisense_lncRNA	12.149	9.50704	9.26162	11.9581	12.632	15.0465	11.9238	9.93364	11.6292	13.0836	14.5717	8.14633
LNC_002109	XLOC_033905	antisense_lncRNA	8.33227	6.79216	7.64113	3.31842	4.23299	3.73587	6.79349	6.11896	6.63156	3.1543	3.71625	2.64709
LNC_002107	XLOC_033849	antisense_lncRNA	11.4168	17.7415	13.633	21.1615	19.2801	15.5276	15.9727	11.1083	16.8153	16.1056	17.7219	8.00163
LNC_001333	XLOC_023069	antisense_lncRNA	1.19264	0.894445	0.973236	1.90031	1.07322	1.29763	1.08836	1.87639	1.06246	1.83868	0.487244	1.52342
LNC_000099	XLOC_002244	antisense_lncRNA	0.260898	0.459413	0.271216	0.831777	1.15849	0.885711	0.247243	0.781809	0.107119	1.18134	0.544285	2.88064
LNC_000098	XLOC_002200	antisense_lncRNA	2.03268	3.01591	3.51592	5.75143	4.65671	6.51683	2.48187	9.02916	2.67749	4.60195	5.32365	5.93543
LNC_000091	XLOC_001954	antisense_lncRNA	198.087	276.681	224.2	98.2824	93.0034	85.7253	284.48	230.613	227.386	91.0397	118.963	67.7184
LNC_000093	XLOC_001989	antisense_lncRNA	3.14072	2.55171	1.97155	0.543074	1.00588	0.778124	1.68805	1.84564	2.24029	1.07697	0.844984	0.850055
LNC_000092	XLOC_001987	antisense_lncRNA	2.00901	2.28468	2.45144	0.408255	0.569921	0.42675	3.24187	2.86368	2.21787	1.08877	1.46965	0.549943
LNC_000097	XLOC_002174	antisense_lncRNA	3.93194	5.71277	4.63136	5.60695	5.77388	5.43484	7.32962	3.99676	5.27967	9.58254	10.6385	8.21581
LNC_000096	XLOC_002168	antisense_lncRNA	1.60087	2.40081	2.65072	2.54738	3.20944	3.9771	2.11309	2.00196	3.08472	3.85811	2.62324	3.06622
LNC_002030	XLOC_032802	antisense_lncRNA	2.27911	3.06558	2.66114	1.08961	1.348	2.06399	3.11808	2.34773	2.17888	1.73843	2.45629	1.42968
LNC_002035	XLOC_032930	antisense_lncRNA	0.489673	0.21774	0.846863	0.0425725	0	0	0.438225	0.342516	0.571335	0.032166	0	0.0304647
LNC_002039	XLOC_033041	antisense_lncRNA	0.370565	0.651978	0.38055	0.278806	0.140572	0.777656	0.752836	0.164936	0.370942	0.37412	0.349909	0.268258
LNC_002038	XLOC_032985	antisense_lncRNA	0.41547	0.748552	0.466695	0.688222	0.524221	1.48226	1.0276	0.219489	0.26601	0.346298	0.780193	0.109131
LNC_000891	XLOC_016350	antisense_lncRNA	0.0654815	0.213527	0.0851692	1.21072	0.959394	1.11222	0.262614	0.279943	0.0896422	1.04093	1.33662	1.49376
LNC_000893	XLOC_016415	antisense_lncRNA	2.65913	2.97168	3.07467	0.362081	0.824006	0	1.05043	3.94151	5.71601	0.549616	0	0.259737
LNC_000895	XLOC_016442	antisense_lncRNA	1.27284	1.94894	1.45941	0.343976	0.392599	0.195998	1.96801	1.06279	0.51157	0.599843	0.451958	0.340847
LNC_000899	XLOC_016467	antisense_lncRNA	3.24918	2.71291	3.6532	4.49292	3.96085	4.92043	4.02893	2.8676	3.95195	4.66559	4.90005	5.2687
LNC_001699	XLOC_028273	antisense_lncRNA	0.14442	0.0821173	0.277646	0.393789	0.500038	0.799679	0.134085	0.539956	0.43018	0.698828	1.44499	1.35326
LNC_001453	XLOC_024788	antisense_lncRNA	0.384167	0.22853	0.270918	0.40182	0.849824	0.344248	0.261128	0.429081	0.90304	0.511085	0.802355	0.37691
LNC_001451	XLOC_024710	antisense_lncRNA	1.6337	1.32527	1.52178	0.799967	0.679389	1.01789	1.26542	0.406629	1.10587	0.345547	0.651158	0.654399
LNC_001456	XLOC_024788	antisense_lncRNA	0.0556431	2.17e-23	0.269767	0.217431	9.48e-22	0.143977	0.253838	0.191871	0.326702	0.301215	0.120056	0.835699
LNC_001457	XLOC_024788	antisense_lncRNA	1.69888	1.08386	1.18748	1.17903	1.29164	1.70363	0.466406	1.17094	0.639658	2.0122	0.839881	1.62807
LNC_001454	XLOC_024788	antisense_lncRNA	0.35669	0.000175428	5.57e-06	0.25095	0.000157661	0.000213712	0.697458	5.7e-06	0.145167	4.05e-05	0.202221	0.376153
LNC_001455	XLOC_024788	antisense_lncRNA	0.729538	0.973514	1.04905	1.53577	1.59995	1.78098	1.06907	0.700489	1.0218	1.30043	1.48304	1.24264
LNC_002321	XLOC_035421	antisense_lncRNA	5.10393	4.64659	5.20147	4.49208	4.58901	4.81638	5.58326	5.40893	5.24127	4.25153	4.09111	3.9124
LNC_002320	XLOC_035415	antisense_lncRNA	2.66817	4.53515	3.70209	3.26601	3.93011	2.79124	4.09559	3.99349	2.61397	3.59916	4.15685	5.47712
LNC_002329	XLOC_035493	antisense_lncRNA	2.35756	2.65163	2.11308	2.02534	1.35218	2.2	2.07614	2.79167	1.33945	3.06837	2.25454	2.09637
LNC_000679	XLOC_012736	antisense_lncRNA	4.83577	7.16982	5.78777	7.2864	6.48381	10.1404	5.48605	4.37506	6.43471	9.88264	5.29309	8.8055
LNC_000678	XLOC_012736	antisense_lncRNA	1.73766	1.56883	2.10745	2.64702	2.45199	2.60465	2.8952	1.85292	1.92744	1.97951	2.46046	2.07045
LNC_001658	XLOC_027505	antisense_lncRNA	6.12e-07	7.64e-06	5.62e-12	0.323293	3.26e-10	9.75e-14	2.74e-26	0.182729	4.21e-08	1.17e-08	1.34e-18	0.503806
LNC_000780	XLOC_014517	antisense_lncRNA	10.4262	9.65266	12.5145	13.7471	13.0261	14.8855	12.3887	9.71785	11.8827	15.6609	14.6995	14.496
LNC_002251	XLOC_035008	antisense_lncRNA	0.00285324	0.199563	1.68755	0.0296924	0.00745543	0.407657	2.54254	0.000916476	1.68002	0.437344	1.92339	3.99354
LNC_002250	XLOC_035008	antisense_lncRNA	0.00285324	0.199563	0.000297222	7.28e-07	0.00745543	0.407657	2.54254	0.000916476	2.75298	0.437344	1.92339	3.99354
LNC_002253	XLOC_035008	antisense_lncRNA	0.000382829	6.37452	4.64638	1.3378	5.17483	5.80886	1.46e-11	2.94144	1.54962	11.5176	7.68447	0.00347746
LNC_002252	XLOC_035008	antisense_lncRNA	5.53206	0.199563	0.000297222	11.6144	0.000140835	0.407657	0.0114408	3.37457	0.000532863	0.437344	1.92339	3.99354
LNC_002254	XLOC_035008	antisense_lncRNA	3.6e-12	0.00103123	0.554435	1.72e-08	7.11399	3.08636	2.65908	1.11e-08	6.61e-06	0.0013414	0.00063474	1.98e-07
LNC_002256	XLOC_035020	antisense_lncRNA	1.34237	1.41961	1.98803	2.08121	2.31873	2.2643	2.58183	1.57519	2.34889	2.56934	1.77838	1.68822
LNC_001651	XLOC_027490	antisense_lncRNA	21.7259	21.2098	35.7676	17.8429	18.8033	22.5765	38.0101	26.4332	34.105	20.0164	21.3046	15.842
LNC_001079	XLOC_019406	antisense_lncRNA	0.14836	0.284972	0.491835	0.652977	0.623689	1.37507	0.147144	0.136349	0.293524	2.83e-05	0.181624	0.388346
LNC_001073	XLOC_019308	antisense_lncRNA	0.576297	1.80365	0.458881	0.110025	0	0	0.634271	0	0.476173	0.166675	0	0
LNC_001075	XLOC_019314	antisense_lncRNA	1.94392	1.61958	2.05805	2.77571	4.33482	4.69184	2.88656	2.41608	2.61508	6.55974	4.94985	6.40356
LNC_001670	XLOC_027572	antisense_lncRNA	1.60619	2.12546	1.6851	0.541367	0.810623	0.405516	1.14226	1.7787	3.11855	0.409827	0.128953	0.517075
LNC_001677	XLOC_027617	antisense_lncRNA	0.676684	0.706065	0.48649	2.37179	2.2448	2.43475	0.98838	0.517097	0.556635	2.34736	1.78197	0.987813
LNC_001117	XLOC_019900	antisense_lncRNA	3.28676	2.9448	3.75269	0.411201	0.566779	0.565959	3.05921	1.80739	3.3765	1.06545	0.961759	0.672663
LNC_001115	XLOC_019845	antisense_lncRNA	0.18862	0.0922434	0.186886	0.622388	1.26e-05	3.67e-05	0.103652	0.278739	0.19455	0.196976	4.7e-05	0.90323
LNC_001114	XLOC_019845	antisense_lncRNA	0	0.109329	0.111176	0.649834	1.28134	0.641298	0	0.508804	3.02e-06	0.251434	0.305293	9.49e-06
LNC_001113	XLOC_019812	antisense_lncRNA	4.15644	4.06399	7.79584	8.12717	6.34845	7.9703	6.06067	4.23752	3.41137	10.1302	5.70166	6.58022
LNC_001112	XLOC_019811	antisense_lncRNA	1.85033	1.74527	2.60312	3.34661	1.22437	3.38931	2.53726	2.50917	2.51748	2.96141	2.88285	4.43098
LNC_001111	XLOC_019800	antisense_lncRNA	0.905255	1.32814	0.627339	1.12394	0.905708	0.517745	0.89521	0.45499	1.68031	0.916197	2.84126	0.867011
LNC_001119	XLOC_019944	antisense_lncRNA	12.848	25.1732	10.9575	16.5575	31.3243	21.8518	15.0958	12.0365	15.5211	17.592	23.0196	20.3088
LNC_001118	XLOC_019923	antisense_lncRNA	4.039	3.02483	3.66447	2.29161	1.61843	1.34807	4.42989	3.75745	3.37822	2.91931	1.89254	1.98628
LNC_000411	XLOC_008115	antisense_lncRNA	0.0460328	0.0450294	0	5.80833	12.6324	5.36186	0	0	0	3.32676	1.19137	8.4417
LNC_000410	XLOC_008049	antisense_lncRNA	0.640325	0.824633	0.771803	1.34448	0.959062	1.36364	0.870348	0.701562	1.26995	1.80381	1.23533	1.01926
LNC_000419	XLOC_008426	antisense_lncRNA	0.287871	0.628212	0.799301	0.402368	0.219789	0.470172	0.290651	0.312376	0.431988	0.224008	0.391742	0.484939
LNC_001209	XLOC_021028	antisense_lncRNA	0.394283	0.2042	0.226313	0.909389	0.888033	0.755206	0.355185	0.208137	0.23815	0.804425	0.694389	0.571403
LNC_001206	XLOC_020985	antisense_lncRNA	0.106045	0.0778037	0.0258874	0.126759	0.15044	0.112652	0.0870188	0.611168	0.108911	0.0383137	0.0360835	0.145142
LNC_001205	XLOC_020981	antisense_lncRNA	1.02389	0.500773	0.447253	0.380536	1.29572	0.809298	0.873066	0.577534	0.585328	0.657791	0.387585	0.467051
LNC_001204	XLOC_020977	antisense_lncRNA	0.222511	0.217559	0	0.423892	0	0.324459	0	2.69099	0.462757	0	0	0
LNC_000309	XLOC_006180	antisense_lncRNA	5.43173	5.86096	5.8584	6.16927	5.79527	4.90051	7.74712	6.69073	7.06904	5.56654	5.46773	2.79341
LNC_000308	XLOC_006050	antisense_lncRNA	0.384562	0.581384	0.683985	0.267405	0.546094	0.743692	0.344447	0.446611	0.754412	0.909489	0.713993	0.669862
LNC_000303	XLOC_005934	antisense_lncRNA	0.903863	0.677884	1.05993	1.49807	1.19728	0.982041	1.31889	1.27198	0.773757	1.61109	1.88661	0.948427
LNC_000305	XLOC_005956	antisense_lncRNA	0.231257	1.91e-06	4.04e-05	0.65388	2.87e-05	6.12e-05	1.44e-05	4.09e-06	1.63e-07	4.4e-05	3.23e-06	0.000156529
LNC_000304	XLOC_005956	antisense_lncRNA	0.489293	0.939862	0.726993	2.1496	2.28749	2.98701	1.15326	0.713514	0.795984	1.79164	2.82678	1.52696
LNC_000307	XLOC_006039	antisense_lncRNA	1.46769	2.65045	2.21903	3.50666	2.81266	3.29264	2.28975	1.71963	2.09107	3.1823	2.76931	2.93547
LNC_000907	XLOC_016749	antisense_lncRNA	35.8744	33.9023	31.6926	0.256421	0.386064	0.193368	27.6884	21.1672	40.4318	0.777296	0.918404	0.367585
LNC_000244	XLOC_005119	antisense_lncRNA	0.638726	0.874551	0.382482	1.21914	1.46707	3.67332	1.12571	1.27016	0.396131	2.21696	0.872946	1.39799
LNC_000247	XLOC_005144	antisense_lncRNA	0.584498	0.42879	1.00883	3.0015	4.16854	1.87555	2.00465	1.10736	1.2794	2.85183	1.893	4.19892
LNC_000240	XLOC_005083	antisense_lncRNA	3.39147	2.63418	3.95794	3.23844	5.13807	3.14202	3.94811	1.87495	2.88182	3.3173	3.26811	2.86591
LNC_000241	XLOC_005085	antisense_lncRNA	1.23638	1.54805	2.81468	1.22904	1.75867	1.19485	2.98056	2.20165	1.67857	2.00154	1.28012	1.21824
LNC_000242	XLOC_005101	antisense_lncRNA	1.80736	2.47488	2.5049	0.94937	1.67907	0.904455	2.48234	0.794883	1.49099	1.04526	0.493269	1.23643
LNC_001845	XLOC_030391	antisense_lncRNA	1.53603	1.74489	3.06323	2.46276	3.5241	4.71817	1.68317	1.07139	2.44623	6.51743	6.34533	6.84874
LNC_001844	XLOC_030367	antisense_lncRNA	0.451865	0.481056	0.401168	0.432216	0.696527	0.375758	0.276036	0.956992	0.354588	0.384101	0.253107	0.29106
LNC_001846	XLOC_030440	antisense_lncRNA	0.444469	1.18007	0.374969	1.15281	0.995135	0.994688	0.487496	2.57362	0.457554	1.10144	1.21173	0.781994
LNC_002139	XLOC_034240	antisense_lncRNA	0.460296	0.600193	0.153993	0.292706	0.220926	0.442885	0	0	0.158854	1.10968	0.839663	2.09858
LNC_000936	XLOC_017329	antisense_lncRNA	0	0	0.127207	0.165451	0.0615031	0.122875	0	0.0551379	0	0.875549	0.294661	0.710594
LNC_000937	XLOC_017336	antisense_lncRNA	0.271326	0.144782	0.180097	3.58627	2.6725	2.05702	0.121329	0.190356	0.215135	2.38812	1.59375	6.14477
LNC_000934	XLOC_017163	antisense_lncRNA	2.3818	1.93205	1.65621	2.66483	2.31607	2.81065	1.71973	1.17921	1.67391	1.67947	2.85012	2.06693
LNC_002004	XLOC_032266	antisense_lncRNA	0.752624	0.11952	1.72e-05	0.0959604	0.541007	0.219806	0.145696	0.150637	0.514455	0.339518	0.0997281	0.257545
LNC_002005	XLOC_032269	antisense_lncRNA	0.852934	1.64493	1.37954	1.56142	1.07146	1.38026	1.41294	1.78017	1.02602	1.37351	0.92864	1.43425
LNC_000538	XLOC_010523	antisense_lncRNA	2.68246	0.582962	2.54024	0.995136	0	0.644825	1.97264	0.736297	3.08497	0.862218	0	0.815344
LNC_002003	XLOC_032266	antisense_lncRNA	1.51e-05	0.594804	0.573627	0.191181	0.0675017	0.218665	0.434851	0.149964	0.146582	0.11308	0.0994469	1.88e-07
LNC_001006	XLOC_018220	antisense_lncRNA	3.80661	4.89361	4.93628	3.17399	4.41716	5.38227	6.21974	6.37767	3.32178	4.86354	6.36415	6.4142
LNC_001687	XLOC_027718	antisense_lncRNA	1.03297	0.79731	0.922027	2.06691	1.4491	1.9281	1.35676	0.939384	0.806965	2.08151	1.90766	1.69932
LNC_001685	XLOC_027669	antisense_lncRNA	0.156872	0.614684	0.269114	0.0517692	0.725065	1.30498	3.27e-05	0.150041	0.403674	0.624074	0.196997	0.000309567
LNC_001684	XLOC_027669	antisense_lncRNA	1.26e-06	3.61e-06	6e-05	0.475131	6.93e-07	0.340762	0.239635	1.96e-06	5.04e-07	8.18e-07	0.4626	0.392143
LNC_001683	XLOC_027669	antisense_lncRNA	0.000211267	1.38e-08	5.92e-11	2.75e-33	0.0002932	6.53e-06	1.53e-06	0.000265109	1.36e-06	0.000301488	0.000232117	0.522901
LNC_001681	XLOC_027655	antisense_lncRNA	0.382294	0.498517	0.254344	0.48646	2.19512	2.19848	0.701823	0.158395	0.131717	0.737171	0	1.39456
LNC_001440	XLOC_024554	antisense_lncRNA	1.31032	1.57301	1.52286	3.07355	2.20533	1.44112	1.76333	1.96375	2.02283	2.32457	1.54231	1.71159
LNC_001446	XLOC_024637	antisense_lncRNA	1.18711	0.580597	0.933886	1.92857	2.36676	2.70331	0.455584	0.677469	1.16065	1.28699	3.1549	2.19306
LNC_001449	XLOC_024666	antisense_lncRNA	0.91751	0.552282	0.973999	0.539457	1.81153	2.61605	1.70382	0.267624	0.799569	1.53045	0.866103	1.44864
LNC_002312	XLOC_035378	antisense_lncRNA	1.00779	0.737458	0.997634	0	6.29e-06	0.0665633	1.12904	0.876232	1.23265	0.13709	0.0639978	0
LNC_002313	XLOC_035387	antisense_lncRNA	0.749033	0.8242	0.371019	0.625907	0	0.937549	1.02899	0.587698	0.77256	1.35376	1.02228	0.512412
LNC_002317	XLOC_035409	antisense_lncRNA	10.5521	18.167	11.9398	14.4191	17.9965	20.0903	11.9563	6.92206	12.6478	18.591	15.4257	17.5628
LNC_000640	XLOC_012259	antisense_lncRNA	2.55205	3.99132	8.15176	4.26354	3.57552	4.32763	3.08494	4.04729	2.86823	5.52308	5.10184	8.6565
LNC_000644	XLOC_012332	antisense_lncRNA	1.5e-05	0.00074578	9.15e-06	0.0142973	0.000658776	0.000140055	8.61e-06	0.754848	3.69e-05	4.85e-05	1.77e-05	4.71e-05
LNC_000645	XLOC_012332	antisense_lncRNA	0.967082	0.937422	1.17589	1.01209	1.2411	1.14618	1.00492	0.669943	1.11562	1.16077	1.2079	1.14751
LNC_000646	XLOC_012332	antisense_lncRNA	0.399391	0.508274	0.358465	0.360527	0.419628	0.417254	0.430395	1.07836	0.491678	0.334945	0.190256	0.231308
LNC_000647	XLOC_012332	antisense_lncRNA	0.0632833	3.26e-83	1.98e-29	1.95e-108	6.08e-80	3.61e-69	4.68e-23	2.23163	2.61e-22	1.28e-29	1.49e-34	3.3e-33
LNC_000648	XLOC_012332	antisense_lncRNA	0.0690713	0.0757654	0.436043	0.0425479	0.230061	0.523737	0.308318	1.16e-08	0.455893	0.277328	0.22325	0.0956426
LNC_002261	XLOC_035056	antisense_lncRNA	1.8433	1.12639	3.05768	1.97493	1.67394	1.68188	2.04428	1.39016	1.19856	3.33457	1.5811	2.20508
LNC_001062	XLOC_019078	antisense_lncRNA	1.32807	0.935057	1.58598	2.20395	1.36761	2.13246	1.47347	1.12663	1.17675	2.47156	2.03902	2.39628
LNC_001061	XLOC_018997	antisense_lncRNA	0.251162	0.859739	0.25055	0.119853	1.44185	2.34645	1.24478	0.156179	0.389367	2.72421	0.171616	1.20253
LNC_001060	XLOC_018979	antisense_lncRNA	1.89621	1.59523	1.52202	1.66784	1.88554	1.93703	1.9932	1.0165	2.06581	1.69918	2.32387	1.50519
LNC_000791	XLOC_014691	antisense_lncRNA	0.716372	0.553241	0.84881	2.70351	2.94569	2.19317	0.371546	1.54005	0.348754	1.36234	0.975475	2.37367
LNC_000798	XLOC_014721	antisense_lncRNA	0.859657	1.10378	1.34412	1.71292	1.5483	1.34277	1.29254	1.03486	1.1214	1.19053	1.43769	2.03463
LNC_000799	XLOC_014727	antisense_lncRNA	53.8574	68.376	69.8696	126.1	154.014	126.305	97.6148	53.1227	63.7158	148.533	121.635	101.883
LNC_000420	XLOC_008483	antisense_lncRNA	0.19412	0.569662	0.380894	1.57717	1.86364	2.55156	0.6381	0.308724	0.249556	1.54321	1.78502	2.19167
LNC_000421	XLOC_008484	antisense_lncRNA	3.67e-37	0.395326	1.79e-19	1.44e-12	0.354739	3.5e-38	5.49e-34	1.01e-13	0.434446	5.72e-23	0.297827	0.883628
LNC_000422	XLOC_008484	antisense_lncRNA	6.88e-36	3.81e-18	0.85935	2.04e-31	6.96e-37	2.7e-35	0.241882	1.68e-16	7.69e-27	1.79e-25	0.00137739	1.6e-19
LNC_000423	XLOC_008484	antisense_lncRNA	1.43067	2.22722	1.64782	2.99322	2.12072	3.05982	2.00689	1.12544	1.27682	2.86059	1.75061	1.58466
LNC_000424	XLOC_008575	antisense_lncRNA	1.24642	2.71954	1.80555	1.00715	1.37124	1.78358	1.5808	0.841984	1.87918	1.52493	0.916065	0.918251
LNC_000426	XLOC_008595	antisense_lncRNA	0	0.101869	0	0.0994458	0.298208	0	0	2.7373	0.214995	0	0	0
LNC_000427	XLOC_008627	antisense_lncRNA	1.74207	2.95102	2.373	1.38102	2.71753	1.74939	2.41996	2.11213	2.27147	1.96519	1.38885	1.97709
LNC_001146	XLOC_020201	antisense_lncRNA	0.429424	2.15e-05	0.477832	0.947598	0.28626	1.17035	0.51242	0.532127	0.385106	0.97455	0.264234	0.734705
LNC_001276	XLOC_022001	antisense_lncRNA	46.9071	25.9387	43.929	43.4586	36.6367	27.864	29.1375	41.8993	29.8523	15.1716	26.8105	31.0628
LNC_001274	XLOC_021981	antisense_lncRNA	2.0143	1.77148	2.10321	3.36641	2.50941	3.16723	2.60351	2.01023	1.98439	3.88123	2.71323	3.14691
LNC_001271	XLOC_021934	antisense_lncRNA	10.2742	12.3429	12.5354	8.15809	8.74035	5.61967	14.6958	11.7609	10.8012	7.33745	5.72523	8.75784
LNC_000338	XLOC_006810	antisense_lncRNA	2.01884	2.34749	2.57281	0.145668	0.108222	0.162134	2.25225	1.36123	2.07493	0.0550537	0.207477	0.156395
LNC_000334	XLOC_006785	antisense_lncRNA	1.4474	1.13188	1.19747	3.85501	2.11759	3.41052	2.57822	2.06147	4.23175	6.70567	1.99117	3.56071
LNC_002040	XLOC_033041	antisense_lncRNA	0.367103	0.946756	0.758096	0.256542	0.240052	0.117872	1.03384	0.488902	0.261631	0.79295	0.624392	0.214454
LNC_001609	XLOC_026775	antisense_lncRNA	0.379358	5.51e-05	7.19e-05	0.235077	0.18318	0.00323493	0.732083	0.435204	0.0189593	1.17811	0.161637	0.472409
LNC_001608	XLOC_026775	antisense_lncRNA	1.6e-07	1.69e-05	0.0794666	0.603426	5.44e-06	0.364244	0.244539	4.19e-07	5.33e-15	2.25e-07	1.48e-05	8.94e-10
LNC_000974	XLOC_017888	antisense_lncRNA	0.0706057	0.022385	0.052812	0.0240736	0.0776684	0.077123	0.0595065	0.0718583	0.0233289	0.00544698	3.58151	2.57382
LNC_001149	XLOC_020217	antisense_lncRNA	3.71142	3.11156	3.06048	4.47314	4.29318	4.67346	3.88329	3.11098	2.46003	3.83288	5.06424	3.98993
LNC_000255	XLOC_005225	antisense_lncRNA	0.00206721	0.454802	0.00204038	5.7e-05	3.04e-05	1.22e-05	0.00228381	0.662079	0.768463	0.00315125	1.26842	3.03896
LNC_001876	XLOC_030828	antisense_lncRNA	0.879278	0.537559	1.13373	1.4292	0.821312	1.01614	0.512045	0.662959	0.735047	1.27098	1.1607	2.55612
LNC_001877	XLOC_030828	antisense_lncRNA	0.879278	0.537559	5.14e-05	0.724194	0.821312	1.01614	0.512045	0.662959	0.735047	1.27098	1.1607	0.000826624
LNC_001308	XLOC_022598	antisense_lncRNA	0.677917	0.940804	0.798685	1.22142	1.40728	1.98428	0.861849	0.810278	0.906117	1.50364	1.52285	1.35949
LNC_002047	XLOC_033150	antisense_lncRNA	1.66559	2.28449	2.35522	3.13707	1.23051	2.43658	1.87863	2.24342	2.11608	4.60252	2.9364	2.14519
LNC_001898	XLOC_031163	antisense_lncRNA	1.65037	3.08216	3.51871	0.373002	0.255518	0.212619	5.25416	3.76226	2.92835	0.3903	0.653554	0.0821381
LNC_001899	XLOC_031165	antisense_lncRNA	0.441979	0.756588	0.977046	1.37283	1.88734	1.02159	1.09012	0.561204	1.08004	1.51732	1.05397	1.73891
LNC_001897	XLOC_031154	antisense_lncRNA	1.35038	1.48324	2.08075	0.928895	0.503968	0.603758	2.17691	1.488	2.28673	1.33525	1.45085	0.518812
LNC_002127	XLOC_034125	antisense_lncRNA	2.60105	3.97441	3.26974	5.42628	7.9672	8.92786	2.15381	2.60016	3.70497	5.87904	6.89733	4.89147
LNC_002122	XLOC_034087	antisense_lncRNA	6.63931	4.32988	4.04862	7.61796	7.85369	8.11143	4.6714	2.99177	7.08083	7.72203	7.18771	8.65417
LNC_002121	XLOC_034065	antisense_lncRNA	0.412186	0.345589	8.84e-06	1.35053	6.52e-06	1.22e-05	0.387362	0.224024	0.121196	1.04e-05	0.358113	0.322315
LNC_002120	XLOC_034065	antisense_lncRNA	1.42e-06	2.98e-06	0.148569	7.5e-06	1.07416	0.429615	3.17e-05	4.6e-05	3.68e-06	0.544204	0.671256	3.88e-06
LNC_002128	XLOC_034129	antisense_lncRNA	139.504	83.8692	115.794	197.687	105.499	173.929	99.615	84.0081	95.2822	135.501	116.348	195.079
LNC_002018	XLOC_032453	antisense_lncRNA	9.59642	8.83483	9.81921	15.4293	15.992	19.5952	9.28278	8.59815	9.9326	15.9931	13.3081	14.5229
LNC_002016	XLOC_032398	antisense_lncRNA	0.685377	1.03143	0.880096	1.81402	0.97528	1.12445	0.866755	1.0049	0.976254	1.2193	1.93952	1.08223
LNC_001470	XLOC_025110	antisense_lncRNA	0.257037	0.000335113	0.266396	0.00121854	0.494674	0.534258	0.286918	0.000467174	0.250704	0.725126	0.423647	8.86e-05
LNC_001471	XLOC_025110	antisense_lncRNA	0.257854	0.75242	0.267552	1.6053	0.49634	0.536578	0.287995	1.01973	0.251572	0.00049587	0.425239	0.889944
LNC_001473	XLOC_025128	antisense_lncRNA	0.391737	0.328448	0.384939	0.160451	0.238991	0.238829	0.981588	0.568347	0.403077	0.0808931	0.22878	0.382915
LNC_001786	XLOC_029755	antisense_lncRNA	1.32394	1.0341	0.0051111	0.000577739	4.54242	4.55831	0.00130272	1.44614	1.22172	2.70048	0.00185479	0.14065
LNC_001787	XLOC_029755	antisense_lncRNA	5.79683	6.71133	5.6769	8.67573	6.99729	3.78645	5.33516	4.11264	5.40103	6.72333	6.09258	4.45361
LNC_001784	XLOC_029755	antisense_lncRNA	0.0263905	2.01633	9.15e-05	5.18339	7.4631	15.3919	6.38237	3.07408	3.36096	2.74973	1.3498	19.3168
LNC_001785	XLOC_029755	antisense_lncRNA	11.3838	10.4818	10.8352	18.2823	20.6877	10.0514	6.36985	6.272	6.72574	19.6086	18.2802	6.44729
LNC_001782	XLOC_029755	antisense_lncRNA	0.0314649	0.055221	2.0312	3.81388	0.0803754	0.0800471	2.42415	0.0602594	0.0600634	0.00167513	2.39911	2.25908
LNC_001312	XLOC_022784	antisense_lncRNA	166.827	305.018	115.232	283.144	428.178	363.292	204.578	229.678	200.701	239.367	304.166	311.368
LNC_002270	XLOC_035243	antisense_lncRNA	0.995816	0	1.03938	3.15486	0.976	0.98377	1.11164	0.778875	0.695005	2.40359	1.37229	1.36069
LNC_001093	XLOC_019500	antisense_lncRNA	1.46691	1.63053	1.90448	1.65648	1.42554	1.52004	2.63333	1.68753	2.05964	1.25306	3.27246	2.37227
LNC_001090	XLOC_019490	antisense_lncRNA	0.68707	0.705587	0.951699	0.603698	1.07675	0.420465	0.721209	0.318542	0.673474	0.540063	0.789942	0.665517
LNC_001091	XLOC_019490	antisense_lncRNA	2.84621	3.579	3.78221	2.98833	3.70336	4.0788	3.39657	3.24193	2.77166	3.26111	6.59502	5.52623
LNC_001096	XLOC_019525	antisense_lncRNA	1.04176	1.79356	0.938907	0.358524	0.47376	0.414078	1.36914	0.74377	1.62784	0.782966	0.964773	0.228116
LNC_001094	XLOC_019523	antisense_lncRNA	0.0706174	0.757886	0.336325	0.335559	0.296915	0.39991	0.998601	0.628663	0.658701	0.641667	0.848453	0.574036
LNC_001095	XLOC_019523	antisense_lncRNA	0.612007	0.244744	0.00124379	0.318232	0.243217	0.137347	1.04e-05	0.00554616	3.18e-06	0.000149664	0.0893641	8.07e-07
LNC_001659	XLOC_027505	antisense_lncRNA	0.133099	5.01e-06	3.58e-16	4.01e-07	5.79e-13	1.96e-18	2.62e-35	0.165918	5.89e-10	2.07e-10	0.485626	7.79e-22
LNC_000782	XLOC_014530	antisense_lncRNA	4.74601	3.86817	4.72149	6.36452	4.69615	7.13287	5.8444	3.52629	4.20096	6.69964	4.01296	7.11117
LNC_001654	XLOC_027505	antisense_lncRNA	0.385213	1.15294	0.000265077	0.878154	0.000149698	0.000529881	2.6856	2.22e-05	7.16e-05	0.878451	0.00138101	0.000863496
LNC_001655	XLOC_027505	antisense_lncRNA	10.9574	13.682	8.52378	22.6167	29.3981	22.466	11.7384	9.28401	8.58233	21.8086	19.3838	22.377
LNC_001656	XLOC_027505	antisense_lncRNA	1.25e-05	0.218517	3.46e-08	1.55e-05	0.37356	4.82e-07	1.63e-24	3.52e-05	0.695913	4.49e-07	1.46e-16	1.02206
LNC_001657	XLOC_027505	antisense_lncRNA	2.14431	2.45152	1.75858	4.64721	4.98386	5.70095	0.329659	1.45855	0.45183	4.01398	3.34714	4.20406
LNC_000788	XLOC_014651	antisense_lncRNA	1.11123	2.00232	0.977532	0.503031	0.916081	0.832299	1.60315	1.03867	1.32414	0.422709	0.71736	1.12049
LNC_001652	XLOC_027496	antisense_lncRNA	1.87585	1.34085	1.06715	0.482511	0.617391	1.23455	1.58356	0.455752	1.33763	0.834407	0.393524	0.691066
LNC_001653	XLOC_027505	antisense_lncRNA	3.26e-06	3.67e-06	0.270034	6.32e-07	4.67e-09	1.46e-11	2.63e-16	1.32e-09	3.73e-07	0.795199	1.6e-15	1.13e-12
LNC_000800	XLOC_014729	antisense_lncRNA	0.854005	0.522132	0.800714	1.1227	0.859074	1.91779	1.05181	0.636285	0.731327	1.07999	0.775192	1.46101
LNC_000807	XLOC_014826	antisense_lncRNA	0.0555186	0.162933	0.135567	0.34508	0.512023	0.235955	0.242995	0.035539	0.14256	0.280825	0.755685	0.531909
LNC_000439	XLOC_008717	antisense_lncRNA	0.0918069	0.179592	0.0909136	0.175356	0.918666	0	1.10973	0.230628	0	0.265478	0.250577	1.75855
LNC_000438	XLOC_008705	antisense_lncRNA	0.697428	0.90918	1.1871	1.10696	1.68934	0.339492	0.257859	11.775	0.725672	1.00935	1.91448	1.27132
LNC_000437	XLOC_008698	antisense_lncRNA	2.64096	2.89298	3.25266	3.42924	2.57134	2.87629	3.95048	3.03939	3.92543	2.90229	2.74067	3.61312
LNC_000434	XLOC_008682	antisense_lncRNA	1.72627	1.5109	1.69249	1.99756	1.61472	3.2262	1.59252	1.50416	1.63492	2.69211	2.16575	3.29504
LNC_000430	XLOC_008642	antisense_lncRNA	0	1.66288	1.86239	1.61363	13.6813	0	0.642436	0	0.602407	1.6477	0	0
LNC_001269	XLOC_021850	antisense_lncRNA	0.948323	1.30036	1.46664	0.684107	1.04532	1.0321	1.28262	1.22144	0.972804	1.03336	1.0466	0.659682
LNC_001265	XLOC_021829	antisense_lncRNA	0.822001	1.18254	1.36856	1.80338	2.57165	2.22509	1.24305	1.36336	1.14201	1.85177	2.17158	1.95233
LNC_001261	XLOC_021755	antisense_lncRNA	1.01521	4.29953	2.1222	0.964772	0.497865	4.01546	1.13375	0.396333	1.77204	3.4307	2.79876	2.31192
LNC_001260	XLOC_021687	antisense_lncRNA	0.0702517	0.137445	0.0343625	1.00752	2.04513	1.79336	0.153815	0.0897411	0.036095	1.87837	1.00433	1.298
LNC_001263	XLOC_021790	antisense_lncRNA	4.95237	4.88356	4.30218	3.62725	3.40483	5.72477	5.42329	6.52092	4.3516	4.50248	3.86159	4.59137
LNC_000321	XLOC_006490	antisense_lncRNA	2.80275	1.56604	1.62403	2.09856	1.44926	0.581906	0.664749	1.46195	2.91036	1.73802	0.823247	1.91624
LNC_000326	XLOC_006755	antisense_lncRNA	1.02053	0.942803	0.94726	1.13787	1.85645	1.61324	0.93235	0.719591	0.525062	1.14736	0.927149	0.853455
LNC_000325	XLOC_006754	antisense_lncRNA	0.208892	0.476763	0	0	0.099279	0	0.0764025	0	0	0	0.0949386	0.0952804
LNC_000228	XLOC_004787	antisense_lncRNA	4.52903	5.03438	4.19352	4.57477	4.68639	5.63372	5.52753	4.05624	5.0294	6.02572	5.1889	4.4372
LNC_000226	XLOC_004718	antisense_lncRNA	0.441766	0.246925	0.124219	1.74886	1.52851	1.16833	0.138434	0.159892	0.129931	1.82457	1.46241	2.41808
LNC_000227	XLOC_004785	antisense_lncRNA	3.85286	6.61747	5.70933	2.78368	2.35659	2.73595	5.20212	3.19556	3.45487	1.81311	0.85431	1.41018
LNC_000224	XLOC_004663	antisense_lncRNA	0.942788	0.184381	0.762851	0.718919	0.545257	3.00921	0.625622	0.460519	0.391309	2.72809	0.516682	1.0314
LNC_000222	XLOC_004619	antisense_lncRNA	1.1922	1.36e-05	2.42878	0.871197	0.353941	3.32e-08	1.35413	1.10586	1.33368	3.99e-07	0.000106459	1.77e-07
LNC_000220	XLOC_004619	antisense_lncRNA	6.02e-13	5.64e-05	4.41e-07	1.6e-05	0.00896415	1.44e-05	4.23e-05	1.56e-06	1.24e-05	0.827922	6.75e-05	0.159484
LNC_000221	XLOC_004619	antisense_lncRNA	0.00152372	1.66217	0.000110703	5.38e-05	0.00117717	5.5e-07	0.632173	2.4e-05	7.96e-05	2.36e-05	0.447133	0.000100595
LNC_001864	XLOC_030748	antisense_lncRNA	0.236293	0.346653	0.47067	2.36826	1.18589	0.678491	1.30056	1.17802	1.09843	1.53768	1.61407	2.58602
LNC_001888	XLOC_031017	antisense_lncRNA	1.0697	1.19589	1.45852	1.89926	1.51959	1.89717	0.58564	1.26768	1.45281	1.15953	0.624268	0.313711
LNC_001881	XLOC_030862	antisense_lncRNA	0.79392	1.21561	1.62066	0.957098	0.735223	0.587395	1.02025	1.63179	1.95081	1.2971	2.06787	0.236213
LNC_001884	XLOC_030912	antisense_lncRNA	2.22544	1.46885	1.80665	1.38455	1.67371	1.36726	2.14157	1.88852	1.98273	1.89872	1.8612	1.50461
LNC_001887	XLOC_030955	antisense_lncRNA	3.08087	2.15801	2.45732	3.27273	3.18784	3.56169	2.58211	2.47579	2.4628	2.36384	2.90042	2.03016
LNC_000132	XLOC_002864	antisense_lncRNA	0.750112	0.625759	0.468942	0.548219	1.21912	0.568859	0.357976	0.579042	0.999716	1.29422	1.48821	0.413496
LNC_000130	XLOC_002864	antisense_lncRNA	0.293214	0.260447	0.210947	0.579827	0.0765045	0.488624	0.0629577	0.141896	0.154896	0.731947	0.423952	0.680204
LNC_000131	XLOC_002864	antisense_lncRNA	0.63352	0.457069	0.323965	0.867467	0.165731	0.879816	0.226149	0.402347	0.248745	0.721238	0.531134	0.635372
LNC_000137	XLOC_002943	antisense_lncRNA	0.450441	0.212167	0.390152	0.031913	0	0	0.291859	0.664326	0.342466	0.0723254	0	0.0228349
LNC_000134	XLOC_002923	antisense_lncRNA	3.56131	2.72444	2.66947	1.89173	1.02924	1.91873	1.1452	1.90764	3.69017	9.86e-06	1.18819	1.84726
LNC_000135	XLOC_002923	antisense_lncRNA	1.69684	2.06175	1.83928	2.1095	2.2209	2.31284	1.27434	0.913212	2.02229	2.11707	1.60842	0.80132
LNC_000139	XLOC_002988	antisense_lncRNA	2.99937	3.53769	2.88059	6.90896	7.18502	7.06116	3.77973	2.77306	4.184	6.12217	5.41672	7.12138
LNC_000918	XLOC_016902	antisense_lncRNA	1.13139	1.39665	0.762886	1.05614	0.802561	0.724993	0.736848	0.793404	1.02367	0.973262	1.39327	1.21669
LNC_000919	XLOC_016905	antisense_lncRNA	0.56674	0.187646	0.349275	0.35123	0.363387	0.366881	0.492165	0.165721	0.833072	0.455308	0.572539	0.283865
LNC_002062	XLOC_033206	antisense_lncRNA	1.23e-34	2.6e-16	1.24e-12	3.98e-12	1.14e-12	1.08e-16	1.26e-21	1.15e-16	4.32e-07	3.11e-18	0.121408	1.01773
LNC_002060	XLOC_033206	antisense_lncRNA	0.505425	7e-06	1.13e-06	0.745227	1.97e-10	0.000111551	4.03e-39	0.0151029	1.4e-13	0.257779	1.81e-07	1.17e-18
LNC_002061	XLOC_033206	antisense_lncRNA	1.1e-58	7.62e-33	4.56e-38	2.82e-18	2.4e-49	0.618894	7.44e-61	4.37e-25	1.3e-12	0.436967	0.159237	1.78e-28
LNC_001469	XLOC_025110	antisense_lncRNA	0.257854	0.000405401	0.267552	0.00212187	0.49634	0.536578	0.287995	0.00056756	0.251572	0.739395	0.425239	9.79e-05
LNC_001468	XLOC_025110	antisense_lncRNA	0.0411819	0.202654	0.153658	0.539875	0.626389	0.434792	0.218089	0.0881777	0.2205	0.138192	0.134996	0.472994
LNC_001467	XLOC_025106	antisense_lncRNA	2.01534	2.28235	2.00191	2.63306	2.88575	2.58421	2.10004	2.52075	2.51823	3.22092	2.89676	3.33765
LNC_001466	XLOC_025026	antisense_lncRNA	0.234198	0.158614	0.386309	0.620289	0.204256	0.586161	0.157597	0.161923	0.0554768	0.182238	0.196092	0.197266
LNC_001465	XLOC_025025	antisense_lncRNA	2.69564	0.861005	0.324285	0.420619	0.0783037	0	0.422133	0.838295	1.58486	0.159041	0.0749636	0
LNC_001531	XLOC_025638	antisense_lncRNA	1.44733	1.57717	1.25366	1.22967	0.910933	0.749627	1.32393	0.815366	1.82619	1.28009	1.13112	0.604645
LNC_001794	XLOC_029887	antisense_lncRNA	0.128203	0.292623	0.0837476	0.73534	1.51849	2.36628	0.14042	0.0544654	0	1.17356	0.931245	2.33939
LNC_001797	XLOC_029904	antisense_lncRNA	2.14542	1.94606	3.24629	3.20715	3.60221	3.32114	2.47743	2.38902	3.48816	3.21357	3.50586	2.2422
LNC_001791	XLOC_029831	antisense_lncRNA	0.452349	0.510578	0.374412	2.16247	2.2729	1.77644	2.47597	0.533444	0.393309	2.41392	2.46354	3.04785
LNC_001790	XLOC_029830	antisense_lncRNA	1.35985	1.06423	1.42829	2.62104	2.93632	3.07924	1.44151	1.31511	1.35315	2.35819	1.93583	1.86126
LNC_002204	XLOC_034690	antisense_lncRNA	0.316007	0.669747	0.0517172	0.604059	0.14989	0.898638	0.11545	0.20078	0.108362	0.380645	0.717609	0.504529
LNC_002202	XLOC_034679	antisense_lncRNA	0.284956	0.836038	0.713281	0	0	0	0.628384	1.93954	0.14741	0	0	0
LNC_001085	XLOC_019471	antisense_lncRNA	0.168526	0.000351807	7.14e-06	0.00158551	0.270539	0.00233993	7.8e-05	0.000371337	4.16e-05	2.72e-05	0.853143	0.00105952
LNC_001084	XLOC_019471	antisense_lncRNA	0.526668	0.197039	0.377862	3.4e-27	0.212932	3.6e-21	2.11e-11	0.39246	0.949746	0.166329	1.36e-30	1.3683
LNC_001087	XLOC_019471	antisense_lncRNA	4.41e-05	0.615001	8.18e-06	0.410589	0.000194756	0.574779	0.305505	0.569482	5.17e-05	0.000186947	0.005273	0.019927
LNC_001086	XLOC_019471	antisense_lncRNA	4.49212	3.72277	3.35476	1.09085	0.523524	0.945182	2.56615	2.35938	4.03139	1.46236	1.36601	2.29041
LNC_001089	XLOC_019483	antisense_lncRNA	3.52192	3.86218	2.65072	3.97391	2.90378	2.14151	3.63921	2.93621	2.97455	3.85811	4.5178	2.33616
LNC_001641	XLOC_027287	antisense_lncRNA	0.505213	0.365301	0.299994	0.714238	0.404888	0.684022	0.648698	0.253538	0.225531	0.76185	0.717394	1.02221
LNC_001640	XLOC_027265	antisense_lncRNA	0	0	0	2.24404	6.00331	2.44281	0	0	0	2.26725	1.24997	1.60835
LNC_001649	XLOC_027457	antisense_lncRNA	0.799275	1.71994	0.789469	2.21418	1.93966	2.39618	1.75522	1.51119	0.988396	2.07997	1.52633	2.18729
LNC_001648	XLOC_027447	antisense_lncRNA	5.29597	4.96356	5.70411	5.06383	4.36654	4.3154	6.52529	4.05517	5.53866	5.2707	3.8423	4.68753
LNC_002046	XLOC_033114	antisense_lncRNA	1.84042	0.449478	2.46583	2.6185	1.37173	1.38838	0.517641	5.74607	2.42679	4.00226	1.27482	0
LNC_000688	XLOC_012746	antisense_lncRNA	2.55984	3.33467	1.36272	2.83397	1.26752	4.4853	1.43713	2.93027	6.28849	6.80164	4.72177	3.49661
LNC_000689	XLOC_012748	antisense_lncRNA	0.43217	0.494317	0.935064	0.84758	8.77e-17	0.653539	0.941055	0.512959	0.926033	1.19748	0.867734	3.95222
LNC_000684	XLOC_012736	antisense_lncRNA	9.1e-11	4.65e-08	1.77e-11	3.08e-36	3.04e-23	6.39e-13	2.06e-22	14.9764	3.16e-23	1.15e-23	3.09e-14	2.09e-14
LNC_000685	XLOC_012736	antisense_lncRNA	23.8226	0.0962561	0.000616143	5.62e-11	0.176095	0.000692359	0.0256026	5.68e-11	0.00873364	4.66816	21.2041	2.20902
LNC_000680	XLOC_012736	antisense_lncRNA	4.30808	4.89024	3.63139	2.71606	5.89989	4.47068	3.86336	3.6532	3.39631	5.06953	5.3119	5.03554
LNC_000681	XLOC_012736	antisense_lncRNA	1.14136	7.24e-32	1.28446	5.23226	6.38769	1.68592	7.97234	1.04577	0.841484	5.13379	6.06474	7.41674
LNC_000682	XLOC_012736	antisense_lncRNA	1.16402	0.405956	0.902699	0.895669	1.8289	1.07343	0.789948	5.1e-67	1.1929	0.289362	0.548573	0.236701
LNC_000683	XLOC_012736	antisense_lncRNA	0.0466077	15.2206	16.9734	20.668	21.4244	23.646	22.4433	9.2e-16	18.3869	20.5623	2.30902	30.2292
LNC_001257	XLOC_021578	antisense_lncRNA	0.575008	0.187992	1.30039	1.83053	3.80282	3.23651	0.629514	2.47186	0.785919	3.04769	2.08062	4.45034
LNC_001258	XLOC_021578	antisense_lncRNA	35.4082	51.892	58.9088	106.71	86.2059	72.0888	49.2136	47.1209	43.1915	82.095	78.3216	89.4403
LNC_001259	XLOC_021654	antisense_lncRNA	0.603226	0.268211	0.161622	0.157233	0.234161	0.233994	0.360677	0.13928	0.225689	0.158536	0	0.150091
LNC_000355	XLOC_006909	antisense_lncRNA	3.80511	4.96175	4.37281	3.63046	3.64727	3.65437	2.79672	2.26831	3.49907	3.26134	2.69798	5.01206
LNC_000238	XLOC_005028	antisense_lncRNA	1.36161	1.27237	1.80345	1.1273	0.806674	1.00657	2.00035	1.32989	1.4396	1.11601	0.884909	0.584137
LNC_001369	XLOC_023658	antisense_lncRNA	1.97624	2.23513	1.33675	1.77045	1.5835	1.231	1.01592	1.48703	1.27137	1.87474	1.431	1.35217
LNC_000230	XLOC_004827	antisense_lncRNA	1159.07	1166.7	1206.2	4100.38	3482.72	2994.88	1424.45	1647.03	1365.62	3205.84	2716.21	2693.13
LNC_000233	XLOC_004910	antisense_lncRNA	49.5955	36.6218	0	66.3998	42.3592	29.8105	60.8733	46.2868	34.0117	50.3829	43.5433	40.4905
LNC_000232	XLOC_004851	antisense_lncRNA	4.35986	4.214	4.34877	9.42774	8.94553	10.9966	5.58513	4.10213	5.6636	9.04757	7.92169	10.2408
LNC_000121	XLOC_002707	antisense_lncRNA	1.78861	2.23533	2.66116	0.189768	0	0	1.09247	1.24532	3.58839	0.431032	0.406942	0
LNC_000120	XLOC_002671	antisense_lncRNA	0.569912	0.418019	0.427969	1.63121	2.45867	0.615894	0.628384	0.352644	0	1.03037	2.92263	1.5591
LNC_000123	XLOC_002744	antisense_lncRNA	2.75765	11.6645	2.12055	4.36216	4.27339	7.30887	3.17439	1.91102	2.98019	2.68324	5.19222	1.2589
LNC_000122	XLOC_002711	antisense_lncRNA	0.718587	0.478009	0.365047	0.659644	0.693386	0.570163	0.503253	0.441457	0.413345	0.872351	0.50863	0.904826
LNC_000124	XLOC_002752	antisense_lncRNA	0.219828	0.258045	0.215458	0.714478	0.312492	0.187299	0	0.784195	0.226019	0.444825	0.0598826	0.300847
LNC_000127	XLOC_002830	antisense_lncRNA	10.2071	14.3798	13.0057	1.89201	1.95642	0.97815	9.36513	8.17023	6.74913	0.991102	1.35052	6.35796
LNC_000129	XLOC_002864	antisense_lncRNA	0.0531853	1.96e-05	0.0485877	2.35e-05	0.379037	0.000239502	0.46276	0.12953	0.102168	8.93e-06	0.0812511	1.26e-05
LNC_000128	XLOC_002864	antisense_lncRNA	0.0594024	0.105702	0.471708	0.0834379	0.19413	1.15e-06	0.147411	0.031724	0.228741	8.3e-07	0.508253	0.165073
LNC_001169	XLOC_020427	antisense_lncRNA	2.36127	1.08264	1.01903	1.05744	0.63156	1.26295	1.45779	1.11815	1.2922	0.640052	0.905636	1.00969
LNC_000856	XLOC_015939	antisense_lncRNA	2.26724	2.41743	1.07595	7.24643	7.5762	7.08347	2.98733	3.36923	2.60438	7.19652	5.92156	7.17044
LNC_000916	XLOC_016872	antisense_lncRNA	4.05266	4.03613	3.70682	2.39348	2.94306	2.31209	3.23491	1.67489	3.33973	3.83485	3.71787	3.02478
LNC_000905	XLOC_016518	antisense_lncRNA	1.25005	0.889288	0.670136	0.59733	0.485359	1.05093	0.996693	1.0096	0.993963	1.97121	0.619456	0.855323
LNC_000904	XLOC_016475	antisense_lncRNA	1.81092	2.18823	2.24924	2.59621	2.27389	2.72659	2.51029	2.57147	1.86303	1.84773	1.95947	1.38489
LNC_002077	XLOC_033356	antisense_lncRNA	1.29243	0.315974	1.13703	1.69482	2.09558	0	0.713419	0.994126	0.836742	0.701087	0.2211	0.883826
LNC_000911	XLOC_016801	antisense_lncRNA	2.75306	3.66198	4.16043	0.52566	0.631035	0.315829	3.99824	2.88908	3.75212	0.159241	1.20317	0.451968
LNC_001414	XLOC_024248	antisense_lncRNA	0.252952	0.551235	0.33248	0.000110177	0.352669	0.32332	0.422269	0.032605	0.196194	0.667708	0.101808	4e-06
LNC_001412	XLOC_024236	antisense_lncRNA	0.578477	0	0.19114	2.02551	2.34424	1.65569	0.105978	0.120935	0.198917	1.67284	0.526395	4.35302
LNC_001413	XLOC_024248	antisense_lncRNA	0.505002	0.863409	0.81374	0.848387	0.303354	0.22488	1.79478	0.630688	0.42615	0.342845	0.962984	1.01217
LNC_001410	XLOC_024198	antisense_lncRNA	1.30848	1.13665	0.763026	1.81648	2.08782	1.70936	1.00066	0.946527	1.41257	1.29069	1.24451	1.77648
LNC_001522	XLOC_025613	antisense_lncRNA	0.542652	0.79622	0.319824	0.518633	0.0772323	0.0771759	0	2.61909	0.5583	0.392194	0	0.0742609
LNC_001527	XLOC_025621	antisense_lncRNA	0.687836	0.403616	0.412774	2.23145	0.988563	1.78269	0.758158	0	0.426856	0.994826	0.752354	0.188175
LNC_001528	XLOC_025627	antisense_lncRNA	0.901871	0.588172	0.709192	0.407269	0.284271	0.283811	0.767398	1.25186	0.874711	0.217227	0.613718	0.24002
LNC_001529	XLOC_025638	antisense_lncRNA	1.66e-41	0.0781349	0.18074	0.0842235	5.06e-33	0.40699	0.0770618	0.518883	6.64e-37	2.4e-20	0.153445	7.79e-49
LNC_001637	XLOC_027209	antisense_lncRNA	1.43795	1.2055	1.83514	1.07878	0.882078	1.47125	1.35538	2.05754	1.27198	1.48516	2.10347	0.843131
LNC_001634	XLOC_027179	antisense_lncRNA	1.43466	1.92716	1.54558	0.450525	0.242874	0.333374	1.77993	1.81278	1.86869	0.649835	0.932425	0.556856
LNC_001635	XLOC_027181	antisense_lncRNA	1.02981	0.935457	0.765828	1.80548	1.77358	1.94428	1.52893	0.816959	1.35966	1.52368	1.40153	1.30882
LNC_001638	XLOC_027248	antisense_lncRNA	1.0898	1.13069	1.2271	1.73668	1.50033	1.59191	1.15674	1.47744	1.18759	1.90915	1.93329	1.58194
LNC_001639	XLOC_027260	antisense_lncRNA	0.299247	1.17074	0.0989486	0.0952482	0.142724	0.142819	0.10967	1.99995	0.411688	0.28846	0	0.409415
LNC_000693	XLOC_012748	antisense_lncRNA	1.19e-06	3.21e-08	0.000869652	5.24959	6.14e-25	8.20662	7.59e-06	0.00187641	9.77e-06	4e-17	3.62e-11	8.09e-16
LNC_000692	XLOC_012748	antisense_lncRNA	0.43217	0.494317	0.935064	0.84758	2.78127	0.653539	0.941055	0.512959	0.926033	1.19748	0.867734	3.57e-05
LNC_000691	XLOC_012748	antisense_lncRNA	3.88952	2.47158	3.85623	0.129662	2.26e-16	0.602666	4.49614	2.94758	0.657158	5.15e-08	4.21471	16.3735
LNC_000690	XLOC_012748	antisense_lncRNA	3.88952	2.47158	3.85623	0.129662	6.60552	0.602666	4.49614	2.94758	0.657158	5.15e-08	4.21471	0.000154106
LNC_000697	XLOC_012795	antisense_lncRNA	3.00046	0.266653	0.843165	0.778651	1.19489	0	0.303347	0.975745	0.569053	1.97434	0.374992	0.745661
LNC_000694	XLOC_012748	antisense_lncRNA	1.19e-06	3.21e-08	0.000869652	5.24959	6.14e-25	2.18e-05	7.59e-06	0.00187641	6.09064	4.93266	3.62e-11	8.09e-16
LNC_001743	XLOC_029166	antisense_lncRNA	1.08355	1.85479	1.33431	0.711781	1.0619	0.772044	0.66869	0.514028	0.906548	0.978996	1.20028	1.39005
LNC_000699	XLOC_012896	antisense_lncRNA	11.8536	10.4308	7.34912	1.42218	0.987697	0.352441	11.8478	11.6071	9.69228	1.14702	3.10814	1.90047
LNC_001747	XLOC_029232	antisense_lncRNA	0.844915	0.275314	1.16304	1.33971	1.64669	0.414289	0.940169	1.33999	0.587877	0.815461	10.0704	0
LNC_001840	XLOC_030308	antisense_lncRNA	1.19801	3.34724	2.93146	0.48957	0.246945	0	3.21409	2.7306	1.59652	0.990345	0.937271	0
LNC_001242	XLOC_021303	antisense_lncRNA	0.454915	0.29659	0.304266	0.433942	0.218298	1.09398	0.334597	0.9358	0.156979	1.31603	2.90425	1.03704
LNC_000345	XLOC_006847	antisense_lncRNA	1.8415	1.80112	1.11695	0.586108	0.585705	0.293071	1.8	0.640521	1.16135	0.443789	0.69838	0.419904
LNC_000209	XLOC_004243	antisense_lncRNA	1.66195	2.61269	2.21798	4.0273	3.71919	2.61883	2.92875	3.01097	2.38238	2.74559	3.074	3.98
LNC_001331	XLOC_023036	antisense_lncRNA	2.78547	3.44854	2.43126	3.0372	2.72211	2.65743	2.33597	2.66196	3.08758	2.45335	2.54899	3.21645
LNC_001336	XLOC_023086	antisense_lncRNA	0.000129902	0.000157199	4.66e-05	0.394625	4.52e-05	0.000824073	0.000101754	5.4e-06	0.000221868	3.36562	7.93e-05	1.55675
LNC_001335	XLOC_023086	antisense_lncRNA	3.36734	4.24868	4.4531	1.66385	2.22124	1.59431	4.43841	3.04231	3.31257	0.000518299	1.99449	0.00282391
LNC_002318	XLOC_035414	antisense_lncRNA	2.16029	0.422451	0.659474	0.411597	0	0	0.239357	0	0.449093	0	0	0.295371
LNC_000114	XLOC_002502	antisense_lncRNA	0.486754	1.11102	0.516458	1.47357	2.2479	1.55445	1.0217	1.08636	0.625446	2.28645	2.09914	1.83195
LNC_000110	XLOC_002317	antisense_lncRNA	0.0533721	0	0	1.27527	2.96218	2.12508	0	0.0678073	0.0549081	1.77439	0.87267	2.55637
LNC_000112	XLOC_002386	antisense_lncRNA	8.58747	7.38134	6.52111	8.6992	11.2771	9.17283	7.8135	8.51101	6.61764	9.02964	8.16629	9.25739
LNC_000113	XLOC_002398	antisense_lncRNA	0.0220686	0.0647664	0.0215289	2.36379	1.40811	2.40531	0.0241384	0.0566036	0	1.49894	0.510533	1.57069
LNC_000119	XLOC_002655	antisense_lncRNA	2.84207	2.91252	8.0492	1.72494	1.7317	1.02516	1.0378	1.03419	4.08199	1.4997	2.21211	2.96344
LNC_000976	XLOC_017888	antisense_lncRNA	4.61116	5.47894	5.7529	4.54651	4.94011	4.44845	6.74512	5.92624	5.16363	5.15469	5.1231	3.63891
LNC_000977	XLOC_017888	antisense_lncRNA	1.73117	1.90915	2.70301	1.37841	2.1576	2.31657	2.44302	2.31963	1.54802	2.53937	3.30063	1.56274
LNC_000975	XLOC_017888	antisense_lncRNA	2.13583	2.80159	2.85723	3.57305	3.29571	3.32309	3.75046	2.13495	2.61227	4.52384	0.00233849	0.00108246
LNC_000973	XLOC_017858	antisense_lncRNA	0.382548	0.299346	0.302061	0.438547	1.09175	0.655017	0.671912	0.48268	0.788271	0.22122	0.417389	0.10469
LNC_002048	XLOC_033150	antisense_lncRNA	1.11e-05	0.015581	1.67e-05	0.000186488	2.1021	9.95e-06	0.000123705	6.95e-05	4.28e-05	2.2e-05	3.72e-05	0.000131871
LNC_000978	XLOC_017909	antisense_lncRNA	0.327983	0.314011	0.32748	0.00154352	0.568107	0.589229	0.321052	0.134682	0.00019521	0.000137408	0.391597	5.72e-05
LNC_000979	XLOC_017909	antisense_lncRNA	0.128219	0.113951	0.126754	0.179061	0.82578	0.696023	0.13138	0.161504	0.628827	1.04828	0.457557	0.379495
LNC_001405	XLOC_024104	antisense_lncRNA	2.34299	2.18283	2.1111	0.0711126	0.105651	0.0527594	1.50662	1.37687	1.49064	0.107502	0.151922	0.152697
LNC_001404	XLOC_024085	antisense_lncRNA	0.0737053	0.458192	0.200096	0.717573	0.627312	5.45e-06	0.339952	0.150067	0.173994	4.93e-05	0.553055	0.14572
LNC_001406	XLOC_024114	antisense_lncRNA	1.11156	1.08738	2.41569	1.03635	1.104	0.708626	1.15547	1.24519	1.68401	0.321287	0.605196	0.380342
LNC_001403	XLOC_024085	antisense_lncRNA	0.430413	0.236305	0.359432	0.481192	0.330775	0.37822	0.528138	0.376103	0.430012	0.501634	0.350188	0.193067
LNC_001402	XLOC_024062	antisense_lncRNA	2.09398	1.96475	2.05182	4.08522	4.13029	3.57975	5.66361	7.62516	2.19673	6.4237	5.18005	3.21666
LNC_002194	XLOC_034599	antisense_lncRNA	0.000160823	1.07666	1.33236	0.723339	0.647807	0.322184	1.22252	0.979146	1.26845	0.595714	1.06008	0.295327
LNC_002195	XLOC_034599	antisense_lncRNA	0.699133	0.00016814	3.35e-05	0.00367496	0.0056037	0.00565313	0.00430685	0.0048938	0.00389545	0.00529805	0.00528871	0.00539069
LNC_002193	XLOC_034599	antisense_lncRNA	0.521729	0.530294	0.564829	0.438348	0.467599	0.300176	0.305442	0.934234	0.838367	0.340839	1.59e-88	1.22911
LNC_000906	XLOC_016560	antisense_lncRNA	1.16978	1.36082	2.37973	0.39299	0.179513	0.761847	1.62634	0.929874	1.46164	0.54831	0.731683	0.908687
LNC_001530	XLOC_025638	antisense_lncRNA	0.835626	2.99e-12	0.426159	1.48e-07	9.28e-05	0.269723	0.238733	2.34e-07	1.00024	0.201194	0.311247	1.13e-20
LNC_001533	XLOC_025638	antisense_lncRNA	1.7251	1.93411	1.61533	0.915301	1.33515	0.472555	2.07693	1.29417	1.98773	0.923049	1.03152	0.844541
LNC_001532	XLOC_025638	antisense_lncRNA	0.2563	1.38658	1.18424	0.759267	0.591445	0.960085	1.06707	0.69558	0.0233713	0.681467	0.526416	0.35898
LNC_001535	XLOC_025652	antisense_lncRNA	1.86647	1.20692	0.834961	0.544472	0.404151	0.44842	0.796355	4.12628	0.942521	1.05157	0.775196	0.519566
LNC_001534	XLOC_025638	antisense_lncRNA	0.000458976	0.000145263	0.328511	7.17e-05	0.000212879	0.000147881	0.239125	0.945085	5.84e-05	0.000246719	0.000217864	0.000826136
LNC_001536	XLOC_025673	antisense_lncRNA	584.887	614.122	522.296	1129.23	1413.25	1255.09	658.443	622.945	633.608	1305.19	1193.56	823.799
LNC_002223	XLOC_034805	antisense_lncRNA	27.1691	12.2699	18.5883	28.3683	30.7675	14.3071	14.9456	11.6741	14.1393	21.7831	27.5049	17.3703
LNC_000750	XLOC_014000	antisense_lncRNA	0.390916	0.254945	0.338958	0.560782	0.677432	0.645528	0.285047	0.250691	0.178383	0.345235	0.502406	0.535054
LNC_000754	XLOC_014062	antisense_lncRNA	2.59567	3.91849	4.01002	9.71303	10.2353	6.99565	2.94623	2.29451	3.68739	6.48388	6.32573	7.76298
LNC_000759	XLOC_014122	antisense_lncRNA	4.93797	5.77405	5.80142	4.44796	4.36342	3.6338	4.54242	4.39423	3.79628	4.34833	5.02756	5.90305
LNC_001625	XLOC_027038	antisense_lncRNA	1.20899	1.18242	2.04819	0.115396	0	0.694585	0.532445	0.150562	0.249826	0	0.330373	0.33078
LNC_001622	XLOC_027025	antisense_lncRNA	0.938307	1.83478	1.91742	2.45722	3.06905	1.37067	1.82157	1.69634	0.976435	1.01848	0.96597	0.320698
LNC_001628	XLOC_027082	antisense_lncRNA	1.37595	1.13717	0.926053	1.29316	1.21119	1.37712	1.79063	1.09472	1.02313	1.23423	2.03398	1.39622
LNC_001751	XLOC_029334	antisense_lncRNA	7.04646	8.88514	5.96013	10.4606	11.2774	11.2797	6.34089	5.34264	7.17624	8.10101	6.7179	10.106
LNC_001750	XLOC_029300	antisense_lncRNA	1.18429	2.89408	1.83976	2.53433	4.33491	2.18223	1.64878	1.40306	1.2371	2.57201	1.62964	2.02315
LNC_001753	XLOC_029391	antisense_lncRNA	6.54668	5.55961	3.64618	2.95686	3.48065	3.24149	3.99701	3.17057	5.71463	6.72927	4.95358	4.24107
LNC_001755	XLOC_029463	antisense_lncRNA	56.57	640.398	225.49	109.769	151.417	574.927	952.728	465.538	368.497	908.657	1012.57	437.64
LNC_001754	XLOC_029447	antisense_lncRNA	1.1155	0.818295	1.28907	2.66327	2.92384	2.65925	2.55393	0.350161	0.191748	2.28488	2.02985	1.39904
LNC_001757	XLOC_029463	antisense_lncRNA	0	0.247672	0	0.246697	0	0	0	0	0.80673	0.381901	0	0.355283
LNC_001756	XLOC_029463	antisense_lncRNA	2636.94	3792.99	1884.48	2094.25	3105.92	1700.94	2170.82	2104.49	2724.36	1495.18	2186.96	2633.64
LNC_002369	XLOC_035691	antisense_lncRNA	0.933138	0.944243	1.38974	0.899855	1.41839	1.4352	2.45641	1.45352	1.37073	0.745664	1.58665	0.646072
LNC_000370	XLOC_007165	antisense_lncRNA	2.15434	1.72741	2.07306	3.00523	2.90892	3.30583	2.8611	1.57893	1.56056	3.06259	2.30814	2.7068
LNC_000372	XLOC_007201	antisense_lncRNA	0.237205	0.189858	0.23138	2.84598	2.20135	1.92286	0.117929	0.110636	0.0885603	2.21259	0.704264	1.56431
LNC_000375	XLOC_007248	antisense_lncRNA	2.93878	3.89974	3.62633	0	0.608537	1.52758	3.25481	0.764326	3.48969	0.911246	0.863544	0
LNC_000377	XLOC_007306	antisense_lncRNA	0.0894469	0.131246	0.438415	1.36806	0.508651	0.88923	0.195967	0.569666	0.275912	1.09892	2.13209	0.734476
LNC_000579	XLOC_011287	antisense_lncRNA	1.04964	0.828842	0.868677	1.51712	1.33622	2.32044	1.44332	0.403022	1.00492	1.46751	0.940172	1.93706
LNC_000572	XLOC_011096	antisense_lncRNA	0.927604	1.46569	1.26627	0.818075	0.712299	2.13645	2.34908	0.991857	1.17586	1.23783	0.681068	0.683466
LNC_000573	XLOC_011103	antisense_lncRNA	2.05529	1.89188	1.80722	3.57727	2.77467	1.73646	3.19467	2.55956	2.24843	2.7974	1.32149	2.31546
LNC_000577	XLOC_011222	antisense_lncRNA	5.69232	5.64309	4.37555	8.87538	9.00899	9.75687	4.60146	3.90056	4.67256	8.17195	8.01143	6.22194
LNC_000575	XLOC_011171	antisense_lncRNA	1.51313	1.43005	1.5023	3.16374	2.80121	4.32222	2.24467	0.854222	1.79099	3.63224	2.82732	3.26448

## Sheet: lincRNA
Supplementary Table S1. A list of the expression levels of lincRNAs detected in this study.
Transcript_id	Gene_id	Gene_type	Me2XCK1	Me2XCK2	Me2XCK3	Me2XDR1	Me2XDR2	Me2XDR3	Me4XCK1	Me4XCK2	Me4XCK3	Me4XDR1	Me4XDR2	Me4XDR3
LNC_000217	XLOC_004406	lincRNA	257.102	116.815	106.691	103.175	94.4668	167.774	147.827	140.499	147.456	205.594	194.318	228.074
LNC_000215	XLOC_004402	lincRNA	4.53869	4.07687	3.02746	5.30756	4.23751	5.56421	3.1555	4.65261	3.72565	3.21419	3.16027	3.54849
LNC_000214	XLOC_004397	lincRNA	0.898582	1.27843	1.45292	2.41897	1.283	1.51644	0.897058	0.617479	0.757721	1.53533	1.67152	1.11774
LNC_001347	XLOC_023177	lincRNA	1.73617	1.37968	1.83336	1.45035	2.02046	1.55566	1.79058	2.71251	1.34429	2.03981	1.48185	1.78142
LNC_001344	XLOC_023110	lincRNA	1.13019	0.674742	1.13231	1.54007	1.60654	1.58213	1.13867	1.42331	1.32331	1.24789	1.88998	1.50413
LNC_001345	XLOC_023110	lincRNA	1.27775	1.24883	1.23927	1.70297	2.20012	1.21644	0.945756	1.00488	1.14094	1.72016	1.56232	1.57608
LNC_001342	XLOC_023110	lincRNA	0.00015442	0.000293887	0.512411	0.000221667	0.469114	0.345825	0.000458727	0.00588854	2.59718e-05	0.203129	9.65663e-05	0.000246858
LNC_001343	XLOC_023110	lincRNA	9.00822e-11	0.261484	0.637902	1.89468	1.03675	1.6658	0.383075	0.0165491	0.149611	1.38923	1.30974	0.737607
LNC_000218	XLOC_004406	lincRNA	2.63001	3.65072	3.90302	2.55999e-05	3.4958	1.82301	2.76921	3.21448e-05	1.276	3.28515e-05	3.35431e-05	6.85689
LNC_001188	XLOC_020664	lincRNA	1.12054	1.03732	1.05612	1.30207	1.41458	1.34464	1.4148	0.418609	1.0898	1.65476	1.1056	1.06704
LNC_001181	XLOC_020581	lincRNA	4.34935	3.17805	3.55027	5.30894	4.62298	4.61934	2.69932	1.99782	3.01877	4.0902	3.49849	3.6573
LNC_001182	XLOC_020607	lincRNA	2.47775	3.28828	10.8915	2.02483	1.7888	1.53797	4.10735	7.15588	7.52388	2.81645	1.69657	0.726112
LNC_001183	XLOC_020611	lincRNA	1.11213	1.0878	0.549186	1.97299	1.92767	0.907176	0.610545	0.600863	0.491156	1.49299	1.08354	1.52173
LNC_001186	XLOC_020664	lincRNA	1.6801	1.7702	2.8483	1.7791	3.73819	2.44324	2.35069	2.19991	1.94482	2.37637	3.73968	2.45217
LNC_000109	XLOC_002290	lincRNA	0.217842	0.638992	1.10879	1.45263	3.16056	1.58715	1.44837	0.791408	0.679371	4.09811	1.7929	0.297847
LNC_000108	XLOC_002275	lincRNA	5.11002	5.57191	5.40992	8.58931	8.59438	7.5673	5.77131	6.74076	5.618	9.3139	7.35559	8.73108
LNC_000103	XLOC_002245	lincRNA	8.15115e-06	1.86776e-13	3.84484e-09	5.03357e-12	0.537499	0.397612	0.158071	1.36803e-08	2.76787e-06	0.425914	0.000448287	0.000161077
LNC_000102	XLOC_002245	lincRNA	7.30192e-11	0.00238095	6.96973e-10	0.000184148	0.586119	8.47153e-10	6.34767e-10	1.70544e-05	1.76734e-12	4.93531e-61	4.91562e-09	2.35066e-11
LNC_000101	XLOC_002245	lincRNA	0.515755	0.480624	0.649793	0.869028	0.778144	1.26087	0.676086	0.323492	0.819757	0.680667	0.766698	0.913165
LNC_000100	XLOC_002245	lincRNA	1.85965e-06	3.44149e-15	1.67961e-10	3.66491e-13	7.66895e-23	0.00216143	3.21692e-12	5.53828e-09	8.91489e-07	0.00245507	0.600278	1.49227e-05
LNC_000107	XLOC_002245	lincRNA	1.61462e-05	8.19194e-16	0.000434614	0.373683	7.83542e-18	3.63044e-31	0.0706571	1.38548e-12	2.60898e-09	0.467586	0.14132	3.01729e-05
LNC_000106	XLOC_002245	lincRNA	0.0883187	0.177701	0.0461218	4.12504e-06	0.0915691	1.08817e-08	0.19023	0.127654	0.0440428	0.507171	7.49727e-06	1.52765e-11
LNC_000105	XLOC_002245	lincRNA	0.012041	0.169106	0.355256	0.452178	0.0012354	4.91871e-05	0.0793244	0.26301	0.371638	0.163116	0.312971	0.499589
LNC_000104	XLOC_002245	lincRNA	0.697095	0.395293	0.771457	0.535392	0.100853	1.16574	0.134398	0.279445	5.88187e-08	9.7463e-09	0.341206	0.895653
LNC_001980	XLOC_032120	lincRNA	0.196636	0.0451985	7.74092e-05	0.220352	0.818743	0.221567	0.146185	0.341502	0.0140456	0.162461	0.766214	5.99831e-06
LNC_001981	XLOC_032120	lincRNA	0.894107	0.612363	1.61248	0.792081	0.983519	0.756519	1.07657	0.522366	0.597242	0.605238	0.985958	0.464884
LNC_001982	XLOC_032120	lincRNA	0.434203	0.111594	3.8628e-37	1.77075e-06	0.100324	0.085384	0.238016	0.129811	0.135664	0.361727	0.112057	0.223428
LNC_001983	XLOC_032120	lincRNA	1.48303	1.9238	1.53266	0.78111	0.295647	1.03879	1.11282	1.01307	1.39975	0.829626	0.579672	1.6188
LNC_001984	XLOC_032128	lincRNA	0.0113655	0.407882	0.510855	0.20327	0.000339772	0.330673	1.18727e-05	0.465515	0.353422	0.149909	0.271305	0.000537203
LNC_001985	XLOC_032138	lincRNA	0.280888	0.0915778	0.371019	1.69889	0.669358	0.535742	0.514497	0.470159	0.28971	1.35376	1.91677	0.512412
LNC_001986	XLOC_032160	lincRNA	1.90162e-05	2.34551e-05	1.98109e-05	2.50614e-05	1.14802e-05	7.29299e-06	3.50154e-06	9.22509	1.43181e-05	1.48132e-05	1.16582e-05	3.08442e-05
LNC_001987	XLOC_032160	lincRNA	5.48309	4.59235	10.3499	10.4117	8.11452	7.02414	12.726	3.62316e-05	5.34933	13.6188	7.57447	8.5604
LNC_001988	XLOC_032182	lincRNA	0.814177	3.74542	1.05176e-05	0.000222131	17.8441	8.1211e-06	1.25872	6.3548	5.83469	0.00119139	0.000503531	4.82834
LNC_001299	XLOC_022339	lincRNA	0.942142	1.15197	0.521085	1.68817	2.01242	2.59785	1.09759	1.49374	0.605996	2.29818	2.56802	0.805795
LNC_001294	XLOC_022288	lincRNA	2.49038	2.6151	0.000729179	0.000158079	0.000126793	0.00129719	2.82297	0.000656315	8.84179e-05	1.45924	0.000103303	2.25378
LNC_001295	XLOC_022288	lincRNA	0.000950338	0.0606729	1.7198	2.51415	2.0784	2.69836	0.0672794	3.77972	2.00388	0.0938754	2.58796	0.0857948
LNC_001290	XLOC_022194	lincRNA	1.71037	1.50911	1.50865	3.81579	3.71401	4.04181	2.23931	1.45727	1.86076	4.07142	3.33308	2.52446
LNC_001291	XLOC_022215	lincRNA	0.150136	0.342319	0.453646	0.592521	0.497636	0.462296	0.255075	0.839878	0.570233	0.499667	3.19555e-80	0.993344
LNC_001968	XLOC_032008	lincRNA	0.62289	0.753454	1.13012	1.94835	1.9608	1.4065	1.05426	0.7612	1.22479	1.50527	0.823206	1.4567
LNC_001969	XLOC_032008	lincRNA	1.61733e-05	0.378162	2.86195e-06	0.733813	2.96971e-05	0.706975	6.43261e-06	8.91797e-05	6.52022e-06	0.861851	0.551384	1.09807
LNC_001962	XLOC_031801	lincRNA	3.17996	5.38166	6.65882	6.38766	7.19183	7.06149	5.75103	3.12954	3.61616	5.80789	5.80519	8.58367
LNC_001349	XLOC_023209	lincRNA	0.0605325	0.236844	0.119081	0.694154	1.03458	0.689351	0	0.537182	0.249212	0.787517	0.247509	1.32536
LNC_001966	XLOC_031971	lincRNA	2.59661	2.86419	2.33403	2.31355	2.67365	2.59323	3.01532	2.03431	2.44424	3.99293	1.95736	2.79727
LNC_001967	XLOC_031971	lincRNA	2.05114e-05	3.56299e-05	2.16864e-05	0.591139	9.15525e-05	4.56874e-05	0.437213	5.99184e-05	5.82769e-05	3.06448e-05	9.93071e-06	0.000102323
LNC_001965	XLOC_031956	lincRNA	0.185193	0.724371	0.935855	0.529605	1.8736	0.268548	1.02387	1.13185	2.11335	0.535869	1.01479	0.759765
LNC_001340	XLOC_023098	lincRNA	1.90179e-06	1.90155	1.98183	3.00821	4.04283	1.91087	0.403914	1.00895	0.252607	1.94573	0.929822	1.66074e-16
LNC_001341	XLOC_023110	lincRNA	1.3584	1.99052	1.3898	2.81202	2.78839	3.57219	2.74742	1.43395	2.04769	3.61546	3.44595	3.09929
LNC_000969	XLOC_017784	lincRNA	1.06506	2.08338	1.37548	1.62698	0.915076	3.20557	1.17151	0.133199	1.97894	2.1561	2.18153	1.89424
LNC_001728	XLOC_028717	lincRNA	0.177085	0.139926	0.105966	0.592922	0.713378	0.692592	0.104191	0.193051	0.111782	0.482247	0.389035	0.848395
LNC_001430	XLOC_024512	lincRNA	1.73297	1.64047	2.58177	3.63298	1.90986	2.46522	2.39003	1.5613	2.01321	3.07063	2.20916	2.98352
LNC_001431	XLOC_024518	lincRNA	0.52256	1.27766	0.260931	0.872683	1.31322	1.12745	0.719648	1.78454	1.08049	0.566811	1.42853	0.714824
LNC_001432	XLOC_024522	lincRNA	8.13815	0	7.0983	0	18.0543	9.48669	39.2492	7.34044	3.10698	8.14697	20.0614	11.3228
LNC_001433	XLOC_024524	lincRNA	38.5626	31.9786	48.9097	55.7245	40.7243	66.1946	60.4953	66.8801	55.3048	83.8504	79.474	84.5211
LNC_001434	XLOC_024528	lincRNA	14.2692	12.0819	13.8598	14.7666	12.5585	19.3977	19.0348	16.0044	13.8907	19.6359	25.0188	25.7022
LNC_001435	XLOC_024529	lincRNA	0.364384	1.06827	2.68081	3.80731	0	0.542492	1.22278	1.69531	0.764433	2.11132	4.02245	3.98262
LNC_001436	XLOC_024530	lincRNA	10.5429	4.28798	8.06469	7.50142	6.78821	11.1336	9.08628	3.67568	9.47639	11.5324	3.71594	9.6221
LNC_001437	XLOC_024539	lincRNA	1.1394	0.840025	1.60902	1.38987	1.59113	2.00854	1.17359	1.35761	0.999976	1.69427	1.50524	1.78559
LNC_001438	XLOC_024541	lincRNA	1.63651	1.84677	2.13498	1.68201	3.07148	4.16167	2.49566	2.81779	0.910744	2.91288	2.06442	2.41089
LNC_001439	XLOC_024549	lincRNA	6.12232	0	9.85852	3.22274	1.03519	1.05508	1.54899	0.736326	1.45283	5.93348	1.9024	5.57868
LNC_000815	XLOC_015113	lincRNA	1.33325	1.04313	2.93096	1.0178	3.83041	2.30218	1.76297	0.661743	1.37861	2.89237	2.00483	2.3709
LNC_000816	XLOC_015114	lincRNA	2.45492	4.26644	3.93477	3.89325	3.18638	4.4079	3.64016	2.27674	2.84526	3.94868	2.99994	2.60981
LNC_001720	XLOC_028650	lincRNA	0.477522	1.41006e-05	0.702557	0.176236	5.64209e-05	5.55196e-06	0.808333	0.000150706	1.34422e-05	0.101495	4.45248e-06	4.74806e-06
LNC_001721	XLOC_028659	lincRNA	0	0.265262	1.118	2.58202	0.396152	1.59417	0.905205	0	0.849047	1.17841	0.746025	0
LNC_001187	XLOC_020664	lincRNA	1.44183e-05	0.208695	0.196142	1.08649	2.18755e-05	0.58413	0.510585	0.175204	0.881093	1.21973	9.76312e-05	0.289445
LNC_002185	XLOC_034570	lincRNA	0.000111032	0.15315	1.01486e-05	0.000633296	1.04551	8.77271e-06	0.0179572	0.000141127	0.000675707	0.00467361	4.03554e-06	0.293011
LNC_002184	XLOC_034570	lincRNA	1.02159e-05	1.74179e-13	0.000659365	2.3074	0.00039747	0.00413346	0.000666282	2.99139	1.77623	9.74978e-05	0.00820636	8.46483e-07
LNC_002187	XLOC_034581	lincRNA	1.42522	2.39148e-06	1.85849e-05	0.920759	2.16182e-05	0.798199	0.000319091	0.57165	2.47174e-06	1.0829	4.72935e-05	7.79171e-06
LNC_002186	XLOC_034570	lincRNA	2.84851	2.35459	2.01993	0.00143076	1.07653	2.16753	2.04744	0.00121282	0.0014777	2.67133	2.41603	1.85087
LNC_002181	XLOC_034547	lincRNA	1.88955	0.791655	1.94573	1.28434	2.75821	0	1.80084	3.86548	1.12608	1.17227	2.96843	2.9517
LNC_002180	XLOC_034526	lincRNA	0.183881	0	0	0	0	0	0	2.2485	0	0	0	0
LNC_002183	XLOC_034553	lincRNA	1.26962	0.942172	1.63051	1.21368	0.809034	1.98938	0.959107	0.948272	1.21534	1.01245	1.43111	1.37806
LNC_002182	XLOC_034548	lincRNA	127.759	116.945	151.134	170.495	156.764	157.272	118.08	155.713	91.7528	139.502	144.722	134.231
LNC_002189	XLOC_034581	lincRNA	0.907891	0.553333	0.468054	1.1439	0.458885	1.40477	0.91737	0.580383	0.582119	1.13745	1.59793	1.82677
LNC_002188	XLOC_034581	lincRNA	0.743086	0.411216	0.827527	1.2441	1.18618	1.37338	1.30839	0.900877	1.19657	1.91572	2.14706	2.80997
LNC_001504	XLOC_025425	lincRNA	1.0926	1.17225	1.17232	1.81968	2.0521	1.89946	1.11895	1.12553	0.977882	2.13944	2.11148	1.83301
LNC_001505	XLOC_025427	lincRNA	0.614789	1.01773	1.20599	0.9945	1.34505	1.14221	0.466323	0.481531	0.583605	1.77723	1.41727	1.10024
LNC_001506	XLOC_025432	lincRNA	0	0.65644	0.190058	1.28183	1.09699	1.50918	0.210774	0.120283	1.18685	0.970408	0.785198	0.393536
LNC_001500	XLOC_025408	lincRNA	6.6319	2.4276	5.66903	5.5026	10.2115	0	1.90103	0.87393	2.67597	12.08	6.99819	6.80611
LNC_001501	XLOC_025418	lincRNA	0.335694	0.625272	0.831004	0.000553431	0.000840717	3.13772e-05	0.000669374	5.95622e-05	0.000293541	4.40759e-05	1.07067	0.661176
LNC_001502	XLOC_025418	lincRNA	2.96245	1.4772	2.71164	4.13623	3.6825	4.97123	3.48996	3.77644	3.38704	4.57526	3.27063	3.34333
LNC_002238	XLOC_034893	lincRNA	4.06668	4.89044	7.10638	6.71263	5.51156	4.03537	7.50985	5.40837	6.33117	5.05356	4.40676	4.43154
LNC_002237	XLOC_034888	lincRNA	2.13544	4.17125	1.74103	1.51804	0	0	1.80943	1.78727	1.69663	0.77458	2.22565	0.729221
LNC_002236	XLOC_034884	lincRNA	0.228548	0.484403	0.447446	0.546255	0.270555	0.756626	0.667333	0.437539	0.508945	0.275268	0.570562	0.625581
LNC_002235	XLOC_034868	lincRNA	0.122784	0	0.301985	0.703997	0.437241	0.174807	0.0673257	0	0.252764	1.06494	0.66942	0.588075
LNC_002234	XLOC_034866	lincRNA	0.149886	0	0.300635	0.857887	0.431461	0.216211	0	0.185091	0.465445	0.650404	1.84532	0.615038
LNC_002233	XLOC_034865	lincRNA	0.947518	0.579272	1.10643	4.01812	4.04798	4.2142	0.389606	0.225317	0.853255	2.65371	5.8111	2.83637
LNC_002232	XLOC_034859	lincRNA	0.00689891	1.70232	6.99341	3.22393	6.80793	1.986	4.21635	6.50292	5.65952	0.189603	8.63709	4.01893
LNC_002231	XLOC_034859	lincRNA	10.7405	7.71989	1.42112	6.61694	3.09303	12.4046	5.7045	2.40488	4.28784	15.8085	1.20786	6.45302
LNC_002230	XLOC_034859	lincRNA	6.73599	6.3173	0.875361	3.09641	2.22466	5.14269	8.88965	0.00573315	1.51734	7.74308	0.00165122	0.00308553
LNC_002001	XLOC_032255	lincRNA	1.99602e-05	0.286773	0.206311	0.195431	0.356283	0.346755	1.20388	0.263488	0.254928	0.000110763	2.03625e-05	0.637803
[truncated: 1,461 more rows]
