# Supplementary material for: Comparative physiology and transcriptome analysis allows for identification of lncRNAs imparting tolerance to drought stress in autotetraploid cassava
Source: BMC Genomics. 2019 Jun 21;20:514. doi: 10.1186/s12864-019-5895-7 (PMC6588902; doi:10.1186/s12864-019-5895-7)
Supplement: Supplementary file 3 — Table S2. LncRNAs as miRNA precursors. (XLSX 10 kb) [file 12864_2019_5895_MOESM3_ESM.xlsx]

## Sheet: Sheet1
LncRNAs as miRNA precursors.
hairpin_id	hairpin_start	hairpin_end	lnc_id	lnc_start	lnc_end
mes-MIR162	1	92	LNC_000008	426	517
mes-MIR166c	1	77	LNC_000011	372	448
mes-MIR408	3	127	LNC_000119	118	242
mes-MIR477c	1	175	LNC_000208	372	546
mes-MIR477b	1	150	LNC_000208	86	235
mes-MIR477i	5	107	LNC_000208	281	371
mes-MIR167c	1	108	LNC_000490	444	551
mes-MIR166a	1	92	LNC_000493	77	168
mes-MIR166a	1	92	LNC_000494	37	128
mes-MIR166d	1	110	LNC_000539	255	364
mes-MIR160h	1	86	LNC_000805	514	599
mes-MIR160d	4	86	LNC_000805	517	599
mes-MIR167f	1	126	LNC_001056	155	280
mes-MIR167e	1	126	LNC_001056	155	280
mes-MIR167f	1	126	LNC_001057	436	561
mes-MIR167e	1	126	LNC_001057	436	561
mes-MIR166h	1	145	LNC_001176	541	685
mes-MIR166i	1	120	LNC_001176	367	486
mes-MIR166h	1	145	LNC_001177	541	685
mes-MIR166i	1	120	LNC_001177	367	486
mes-MIR530b	1	170	LNC_001253	319	488
mes-MIR171a	1	132	LNC_001314	247	378
mes-MIR159a	1	181	LNC_001599	667	847
mes-MIR159b	3	218	LNC_001599	657	859
mes-MIR169i	1	84	LNC_001672	71	154
mes-MIR535a	1	113	LNC_002286	280	392
