# Supplementary material for: Comparative physiology and transcriptome analysis allows for identification of lncRNAs imparting tolerance to drought stress in autotetraploid cassava
Source: BMC Genomics. 2019 Jun 21;20:514. doi: 10.1186/s12864-019-5895-7 (PMC6588902; doi:10.1186/s12864-019-5895-7)
Supplement: Supplementary file 4 — Table S3. The 1562 DEGs specific to 4× plants in response to drought. (XLSX 150 kb) [file 12864_2019_5895_MOESM4_ESM.xlsx]

## Sheet: Sheet 1
The 1562 DEGs specific to 4x plants in response to drought.
Transcript_id	Me2XDR_vs_Me2XCK_log2foldchange	Me2XDR_vs_Me2XCK_qvalue	Me4XDR_vs_Me4XCK_log2foldchange	Me4XDR_vs_Me4XCK_qvalue	Gene_Description
MANES_10G0563001	-0.372297	1	-7.56729	0.00512661	sp|Q9SZ06|EF109_ARATH Ethylene-responsive transcription factor ERF109 OS=Arabidopsis thaliana GN=ERF109 PE=1 SV=1//1.42202e-26
MANES_02G1509001	-0.90907	1	-7.49309	0.0340092	sp|Q9ZPE7|EXO_ARATH Protein EXORDIUM OS=Arabidopsis thaliana GN=EXO PE=2 SV=1//1.23644e-135
MANES_03G0561001	2.5424	1	-7.43179	0.000520749	sp|Q84QC2|ERF17_ARATH Ethylene-responsive transcription factor ERF017 OS=Arabidopsis thaliana GN=ERF017 PE=2 SV=1//1.57311e-37
MANES_16G0370001	-11.0231	0.19671	-7.15167	0.000520749	sp|O49523|DSEL_ARATH Phospholipase A1-IIgamma OS=Arabidopsis thaliana GN=DSEL PE=1 SV=1//1.76183e-115
MANES_09G0460001	1.54093	1	-6.39934	0.000520749	sp|Q84TG3|PUB23_ARATH E3 ubiquitin-protein ligase PUB23 OS=Arabidopsis thaliana GN=PUB23 PE=1 SV=1//2.37061e-172
MANES_13G0592001	-8.10934	0.408106	-5.95838	0.0125011	sp|Q9ZSP5|AIR3_ARATH Subtilisin-like protease SBT5.3 OS=Arabidopsis thaliana GN=AIR3 PE=2 SV=1//0
MANES_07G0052001	0.439062	0.646055	-5.88451	0.000520749	-//-
MANES_04G0295001	0.568031	1	-5.79462	0.000520749	sp|Q9LZD3|E70A1_ARATH Exocyst complex component EXO70A1 OS=Arabidopsis thaliana GN=EXO70A1 PE=1 SV=1//3.24173e-87
MANES_16G0709001	-7.17614	0.334598	-5.70594	0.000520749	sp|Q10QA5|D14_ORYSJ Probable strigolactone esterase D14 OS=Oryza sativa subsp. japonica GN=D14 PE=1 SV=1//1.60783e-73
MANES_09G1803001	-5.03019	0.0740056	-5.61539	0.035794	sp|Q8LEB6|Y5185_ARATH Probable receptor-like protein kinase At5g18500 OS=Arabidopsis thaliana GN=At5g18500 PE=2 SV=1//0
MANES_05G1659001	1.69222	1	-5.42607	0.000520749	-//-
MANES_17G0684001	-6.05096	0.0896985	-5.3349	0.0259517	sp|Q9FL33|MCM3_ARATH DNA replication licensing factor MCM3 OS=Arabidopsis thaliana GN=MCM3 PE=1 SV=1//0
MANES_01G2545001	-1.0923	0.10768	-5.21628	0.000520749	sp|Q9SUS5|RHA1B_ARATH E3 ubiquitin-protein ligase RHA1B OS=Arabidopsis thaliana GN=RHA1B PE=2 SV=1//3.63835e-25
MANES_10G1016001	1.83931	0.122259	-5.20187	0.000520749	sp|Q9SJY5|PUMP5_ARATH Mitochondrial uncoupling protein 5 OS=Arabidopsis thaliana GN=PUMP5 PE=2 SV=1//8.64626e-147
MANES_10G1017001	0.0748656	1	-5.19495	0.000520749	sp|Q9SJY5|PUMP5_ARATH Mitochondrial uncoupling protein 5 OS=Arabidopsis thaliana GN=PUMP5 PE=2 SV=1//1.24877e-149
MANES_10G1018001	1.84817	0.0992707	-5.15653	0.000520749	sp|Q9SJY5|PUMP5_ARATH Mitochondrial uncoupling protein 5 OS=Arabidopsis thaliana GN=PUMP5 PE=2 SV=1//1.70548e-149
MANES_01G0551001	0.834161	0.54997	-4.95278	0.00407707	-//-
MANES_03G0633001	-8.01517	0.408106	-4.90384	0.0337856	sp|Q42580|PER21_ARATH Peroxidase 21 OS=Arabidopsis thaliana GN=PER21 PE=1 SV=1//7.11991e-169
MANES_12G0300001	-6.77318	0.130378	-4.8534	0.0136196	sp|Q8LC45|XTH33_ARATH Probable xyloglucan endotransglucosylase/hydrolase protein 33 OS=Arabidopsis thaliana GN=XTH33 PE=2 SV=2//5.68732e-143
MANES_16G0907001	0.542161	0.444414	-4.57563	0.000520749	sp|O94264|YORF_SCHPO Uncharacterized RING finger protein P8B7.15c OS=Schizosaccharomyces pombe (strain 972 / ATCC 24843) GN=SPBP8B7.15c PE=3 SV=1//3.18833e-28
MANES_S0559001	-1.00856	0.0740056	-4.49663	0.000520749	sp|Q38910|XTH23_ARATH Probable xyloglucan endotransglucosylase/hydrolase protein 23 OS=Arabidopsis thaliana GN=XTH23 PE=2 SV=1//3.07976e-150
MANES_18G0089001	-5.70351	0.403493	-4.48823	0.0320171	sp|P50134|DCOR_DATST Ornithine decarboxylase OS=Datura stramonium PE=2 SV=1//0
MANES_13G1527001	-5.82196	0.186235	-4.42916	0.00579248	sp|Q9SUC9|UGPI7_ARATH Uncharacterized GPI-anchored protein At4g28100 OS=Arabidopsis thaliana GN=At4g28100 PE=1 SV=1//1.26951e-139
MANES_09G1108001	-4.18739	0.0557686	-4.4263	0.0133363	sp|O80920|PYL4_ARATH Abscisic acid receptor PYL4 OS=Arabidopsis thaliana GN=PYL4 PE=1 SV=1//6.83204e-81
MANES_02G1769001	0.116732	0.920164	-4.42588	0.000520749	sp|Q9LSA6|PUB29_ARATH U-box domain-containing protein 29 OS=Arabidopsis thaliana GN=PUB29 PE=1 SV=1//1.52563e-100
MANES_04G0687002	-5.40278	0.0580847	-4.41802	0.0149896	-//-
MANES_11G1574001	-3.96685	0.111638	-4.24115	0.000520749	sp|Q3E7D0|NAT12_ARATH Nucleobase-ascorbate transporter 12 OS=Arabidopsis thaliana GN=NAT12 PE=1 SV=3//0
MANES_14G1386001	-0.576386	0.191684	-4.1919	0.000520749	-//-
MANES_03G0727001	-4.43584	0.076839	-4.18183	0.000520749	-//-
MANES_01G1921001	-7.73709	0.289034	-4.18159	0.000520749	sp|Q9XIF4|TRXH7_ARATH Thioredoxin H7 OS=Arabidopsis thaliana GN=TRX7 PE=2 SV=1//1.1425e-37
MANES_14G0295001	-1.68527	1	-4.15486	0.0136196	sp|Q9FJ90|ERF25_ARATH Ethylene-responsive transcription factor ERF025 OS=Arabidopsis thaliana GN=ERF025 PE=2 SV=1//4.09541e-34
MANES_01G2607001	1.11698	0.108277	-4.15452	0.000520749	sp|Q58FX0|BAP2_ARATH BON1-associated protein 2 OS=Arabidopsis thaliana GN=BAP2 PE=1 SV=1//5.0428e-33
MANES_09G1135001	0.543355	0.339822	-4.14765	0.000520749	-//-
MANES_01G0544001	-5.07984	0.163753	-4.11164	0.00895559	-//-
MANES_12G0354002	#NAME?	0.276602	-4.09334	0.0157944	sp|F4I443|BARD1_ARATH BRCA1-associated RING domain protein 1 OS=Arabidopsis thaliana GN=BARD1 PE=1 SV=1//1.93958e-156
MANES_17G1196001	-0.55478	0.412578	-4.05098	0.000520749	sp|Q9LHD2|GATLA_ARATH Probable galacturonosyltransferase-like 10 OS=Arabidopsis thaliana GN=GATL10 PE=2 SV=1//2.90108e-170
MANES_14G1361001	1.03254	0.305479	-4.03631	0.000520749	-//-
MANES_08G1080001	-1.24954	0.262375	-3.91525	0.0181821	sp|O65399|E131_ARATH Glucan endo-1,3-beta-glucosidase 1 OS=Arabidopsis thaliana GN=At1g11820 PE=1 SV=3//7.34829e-25
MANES_05G0031001	-6.00774	0.127003	-3.84149	0.000520749	sp|P43299|MCM7_ARATH DNA replication licensing factor MCM7 OS=Arabidopsis thaliana GN=MCM7 PE=1 SV=2//0
MANES_S1090001	-6.13595	0.32729	-3.83042	0.00865028	sp|O48923|C71DA_SOYBN Cytochrome P450 71D10 OS=Glycine max GN=CYP71D10 PE=2 SV=1//0
MANES_01G0550001	2.15855	0.278836	-3.81926	0.000520749	-//-
MANES_18G1072001	-0.922648	0.104833	-3.73936	0.000520749	sp|Q9FIJ6|ACCR4_ARATH Serine/threonine-protein kinase-like protein CCR4 OS=Arabidopsis thaliana GN=CCR4 PE=1 SV=1//0
MANES_03G1392001	-3.13726	0.0716246	-3.73442	0.0322424	sp|O48923|C71DA_SOYBN Cytochrome P450 71D10 OS=Glycine max GN=CYP71D10 PE=2 SV=1//1.89302e-113
MANES_01G0120001	-6.57628	0.472305	-3.72208	0.00772454	sp|Q8RWD0|COL16_ARATH Zinc finger protein CONSTANS-LIKE 16 OS=Arabidopsis thaliana GN=COL16 PE=2 SV=2//1.56822e-70
MANES_03G1266002	-4.90737	0.0743586	-3.66344	0.000520749	sp|Q9T041|MAPT_ARATH Microtubule-associated protein TORTIFOLIA1 OS=Arabidopsis thaliana GN=TOR1 PE=1 SV=2//0
MANES_01G1083001	-5.26206	0.0584522	-3.61643	0.000520749	-//-
MANES_09G1803002	-4.4895	0.0801506	-3.60999	0.000520749	sp|Q8LEB6|Y5185_ARATH Probable receptor-like protein kinase At5g18500 OS=Arabidopsis thaliana GN=At5g18500 PE=2 SV=1//0
MANES_14G0613001	-4.83681	0.107366	-3.59115	0.00709066	sp|Q8GUH1|PUB33_ARATH U-box domain-containing protein 33 OS=Arabidopsis thaliana GN=PUB33 PE=2 SV=2//6.43863e-11
MANES_13G0701001	-0.956473	0.252637	-3.58046	0.000520749	sp|O80915|PR1B4_ARATH PRA1 family protein B4 OS=Arabidopsis thaliana GN=PRA1B4 PE=1 SV=1//1.31727e-54
MANES_18G0688001	-1.15929	0.0837684	-3.56681	0.000520749	sp|Q67XC9|TPPD_ARATH Probable trehalose-phosphate phosphatase D OS=Arabidopsis thaliana GN=TPPD PE=2 SV=1//4.19074e-157
MANES_03G0909001	-2.2828	1	-3.51875	0.00299047	sp|O35231|KIFC3_MOUSE Kinesin-like protein KIFC3 OS=Mus musculus GN=Kifc3 PE=1 SV=4//7.1934e-102
MANES_13G0997001	-5.09652	0.0899841	-3.46805	0.000520749	sp|Q8W486|Y1491_ARATH Uncharacterized protein At1g04910 OS=Arabidopsis thaliana GN=At1g04910 PE=2 SV=1//3.99437e-78
MANES_15G1201001	-3.96317	1	-3.45121	0.0407662	sp|Q9FL33|MCM3_ARATH DNA replication licensing factor MCM3 OS=Arabidopsis thaliana GN=MCM3 PE=1 SV=1//0
MANES_11G1574002	-5.03209	0.211167	-3.43834	0.000520749	sp|Q3E7D0|NAT12_ARATH Nucleobase-ascorbate transporter 12 OS=Arabidopsis thaliana GN=NAT12 PE=1 SV=3//0
MANES_04G1634001	-4.44181	0.0506195	-3.43358	0.00141071	sp|Q8LPG9|IQD14_ARATH Protein IQ-DOMAIN 14 OS=Arabidopsis thaliana GN=IQD14 PE=1 SV=1//1.40633e-32
MANES_03G0408001	-0.118104	1	-3.42779	0.000520749	sp|Q9CAH1|Y1725_ARATH Putative receptor-like protein kinase At1g72540 OS=Arabidopsis thaliana GN=At1g72540 PE=2 SV=1//9.77983e-163
MANES_18G0763001	-4.44727	0.127003	-3.38931	0.0308727	sp|Q93ZH0|LYM1_ARATH LysM domain-containing GPI-anchored protein 1 OS=Arabidopsis thaliana GN=LYM1 PE=1 SV=1//1.48706e-179
MANES_03G0794001	0.809667	0.195377	-3.33962	0.000520749	-//-
MANES_14G1460001	-0.714202	0.320835	-3.27946	0.000520749	sp|Q38910|XTH23_ARATH Probable xyloglucan endotransglucosylase/hydrolase protein 23 OS=Arabidopsis thaliana GN=XTH23 PE=2 SV=1//1.64775e-149
MANES_13G0975001	-5.37363	0.132967	-3.26653	0.00141071	sp|P68428|H32_WHEAT Histone H3.2 OS=Triticum aestivum PE=1 SV=2//6.94746e-77
MANES_04G1629001	-0.174434	0.790871	-3.2449	0.000520749	sp|Q5PPS7|TM53A_XENLA Transmembrane protein 53-A OS=Xenopus laevis GN=tmem53-a PE=2 SV=1//1.27962e-17
MANES_15G0784001	0.199745	1	-3.22506	0.000981481	sp|Q69VG1|CIGR1_ORYSJ Chitin-inducible gibberellin-responsive protein 1 OS=Oryza sativa subsp. japonica GN=CIGR1 PE=2 SV=1//0
MANES_17G0716001	0.000733223	0.99574	-3.21038	0.000520749	sp|Q8LBM2|TIF5A_ARATH Protein TIFY 5A OS=Arabidopsis thaliana GN=TIFY5A PE=1 SV=1//2.02346e-14
MANES_07G1400001	0.0928157	0.901488	-3.2083	0.000520749	-//-
MANES_07G0115001	-0.118302	0.820468	-3.20637	0.000520749	sp|Q9LMM6|BPS1_ARATH Protein BPS1, chloroplastic OS=Arabidopsis thaliana GN=BPS1 PE=2 SV=1//1.02679e-07
MANES_02G1510001	-0.321545	0.748722	-3.19956	0.000520749	sp|Q9ZPE7|EXO_ARATH Protein EXORDIUM OS=Arabidopsis thaliana GN=EXO PE=2 SV=1//2.55423e-153
MANES_09G1711001	-0.256202	0.497299	-3.18386	0.000520749	-//-
MANES_06G1344001	-5.04315	0.180846	-3.15801	0.00443438	sp|Q86A88|DYL_DICDI Dynein light chain, cytoplasmic OS=Dictyostelium discoideum GN=dlcB PE=3 SV=1//1.4765e-20
MANES_14G1056002	-1.19807	1	-3.14958	0.0403523	sp|Q9M9C6|P2C15_ARATH Probable protein phosphatase 2C 15 OS=Arabidopsis thaliana GN=At1g68410 PE=2 SV=1//0
MANES_10G1224001	-1.9465	1	-3.14709	0.0485917	-//-
MANES_10G0059001	-3.18176	1	-3.14706	0.0382243	sp|Q8VZR7|PTR30_ARATH Protein NRT1/ PTR FAMILY 5.1 OS=Arabidopsis thaliana GN=NPF5.1 PE=2 SV=2//1.46667e-50
MANES_03G1657001	-4.57364	0.112445	-3.12238	0.0278264	sp|Q9FL41|WTR38_ARATH WAT1-related protein At5g07050 OS=Arabidopsis thaliana GN=At5g07050 PE=2 SV=1//4.42765e-78
MANES_06G0173001	-4.65226	0.0793108	-3.1091	0.000981481	sp|Q9C502|CAP11_ARATH Putative clathrin assembly protein At1g33340 OS=Arabidopsis thaliana GN=At1g33340 PE=2 SV=1//3.11784e-135
MANES_15G1229001	-0.586626	0.476163	-3.10345	0.0259517	sp|Q8LBM2|TIF5A_ARATH Protein TIFY 5A OS=Arabidopsis thaliana GN=TIFY5A PE=1 SV=1//5.49133e-21
MANES_07G0047001	0.09429	0.965917	-3.06822	0.00546589	-//-
MANES_16G0795001	-4.63518	0.292691	-3.06635	0.0205559	sp|O80992|PYL2_ARATH Abscisic acid receptor PYL2 OS=Arabidopsis thaliana GN=PYL2 PE=1 SV=1//8.03553e-87
MANES_13G0662001	-5.62916	0.163753	-3.06565	0.00336048	sp|Q9ZU91|E133_ARATH Glucan endo-1,3-beta-glucosidase 3 OS=Arabidopsis thaliana GN=At2g01630 PE=1 SV=2//1.40974e-119
MANES_04G1451001	-6.41329	0.403493	-3.01162	0.0139008	sp|Q10311|YD58_SCHPO Ankyrin repeat-containing protein C6C3.08 OS=Schizosaccharomyces pombe (strain 972 / ATCC 24843) GN=SPAC6C3.08 PE=3 SV=1//3.94891e-07
MANES_08G0414001	-4.14795	0.0628038	-3.00839	0.00579248	sp|Q9C523|DIR19_ARATH Dirigent protein 19 OS=Arabidopsis thaliana GN=DIR19 PE=2 SV=1//1.50954e-63
MANES_04G1182001	-7.44171	0.497478	-3.0007	0.00802823	-//-
MANES_14G1280001	-0.441701	0.205927	-2.99385	0.000520749	-//-
MANES_15G1401001	0.639361	1	-2.99163	0.0110583	-//-
MANES_14G1708001	-6.05595	0.408106	-2.98027	0.0264212	sp|P50699|TLPH_ARATH Thaumatin-like protein OS=Arabidopsis thaliana GN=At1g18250 PE=2 SV=2//2.37375e-133
MANES_01G1800001	3.89898	0.336407	-2.95379	0.00709066	sp|Q8GUU2|RIE1_ARATH E3 ubiquitin protein ligase RIE1 OS=Arabidopsis thaliana GN=RIE1 PE=2 SV=1//7.12288e-08
MANES_05G1610001	-4.72762	0.0666669	-2.95236	0.00182357	sp|Q9STG6|DUT_ARATH Deoxyuridine 5&apos;-triphosphate nucleotidohydrolase OS=Arabidopsis thaliana GN=DUT PE=1 SV=1//4.58781e-81
MANES_18G1364001	0.109774	0.774246	-2.94429	0.000520749	sp|O80871|P2C25_ARATH Probable protein phosphatase 2C 25 OS=Arabidopsis thaliana GN=At2g30020 PE=1 SV=1//1.02813e-156
MANES_15G0783001	0.0672198	0.950383	-2.94373	0.000520749	sp|Q69VG1|CIGR1_ORYSJ Chitin-inducible gibberellin-responsive protein 1 OS=Oryza sativa subsp. japonica GN=CIGR1 PE=2 SV=1//0
MANES_08G1128001	-0.598238	0.147208	-2.9404	0.000520749	sp|F4K2R6|CB60G_ARATH Calmodulin-binding protein 60 G OS=Arabidopsis thaliana GN=CBP60G PE=1 SV=1//4.25235e-98
MANES_11G0018001	-0.0712644	0.961384	-2.91781	0.00772454	sp|Q8S0G4|GPDH1_ORYSJ Probable glycerol-3-phosphate dehydrogenase [NAD(+)] 1, cytosolic OS=Oryza sativa subsp. japonica GN=Os01g0939600 PE=2 SV=1//0
MANES_02G1300001	-0.0718228	0.878754	-2.90973	0.000520749	sp|P0CH30|RING1_GOSHI E3 ubiquitin-protein ligase RING1 OS=Gossypium hirsutum GN=RING1 PE=1 SV=1//4.04296e-40
MANES_06G1173001	1.03174	1	-2.84412	0.000520749	sp|Q9C9H7|RLP12_ARATH Receptor-like protein 12 OS=Arabidopsis thaliana GN=RLP12 PE=2 SV=2//4.61119e-07
MANES_02G1351002	0.538442	0.553638	-2.83585	0.0261812	sp|Q55GJ3|NCA2_DICDI Nuclear control of ATPase protein 2 OS=Dictyostelium discoideum GN=nca2 PE=3 SV=1//1.12861e-13
MANES_01G1956001	0.784118	0.131511	-2.82424	0.000520749	sp|O04529|2MMP_ARATH Metalloendoproteinase 2-MMP OS=Arabidopsis thaliana GN=2MMP PE=1 SV=1//3.55377e-133
MANES_03G1159001	2.834	0.104376	-2.81007	0.00182357	sp|Q9SFC7|FB135_ARATH F-box protein At3g07870 OS=Arabidopsis thaliana GN=At3g07870 PE=2 SV=1//3.13468e-31
MANES_06G1436001	-1.06222	0.119268	-2.8033	0.000520749	sp|Q8RWF5|MATE9_ARATH MATE efflux family protein 9 OS=Arabidopsis thaliana GN=DTXL5 PE=2 SV=1//8.34662e-56
MANES_15G0930001	-5.08836	0.130378	-2.79853	0.000981481	sp|Q9SIN1|TTL3_ARATH Inactive TPR repeat-containing thioredoxin TTL3 OS=Arabidopsis thaliana GN=TTL3 PE=1 SV=2//0
MANES_10G0872003	-3.02211	0.136131	-2.75878	0.000520749	sp|Q6VAG0|TBA2_GOSHI Tubulin alpha-2 chain OS=Gossypium hirsutum PE=2 SV=1//0
MANES_11G1599001	-1.25966	0.0973468	-2.74237	0.00957523	sp|Q9ZUX1|C94C1_ARATH Cytochrome P450 94C1 OS=Arabidopsis thaliana GN=CYP94C1 PE=2 SV=1//0
MANES_15G0783003	-0.814959	0.337335	-2.69566	0.00182357	sp|Q69VG1|CIGR1_ORYSJ Chitin-inducible gibberellin-responsive protein 1 OS=Oryza sativa subsp. japonica GN=CIGR1 PE=2 SV=1//0
MANES_09G1350001	-3.73226	0.14	-2.6916	0.000520749	sp|Q9LYT3|TT12_ARATH Protein TRANSPARENT TESTA 12 OS=Arabidopsis thaliana GN=TT12 PE=2 SV=1//1.92663e-89
MANES_S0625001	-0.92363	0.0703803	-2.68067	0.000520749	sp|Q7XBH4|MYB4_ORYSJ Myb-related protein Myb4 OS=Oryza sativa subsp. japonica GN=MYB4 PE=2 SV=2//7.27437e-48
MANES_09G1665001	-0.136131	0.76671	-2.66624	0.000520749	sp|Q9MA90|PNC1_ARATH Peroxisomal adenine nucleotide carrier 1 OS=Arabidopsis thaliana GN=PNC1 PE=1 SV=1//2.86389e-169
MANES_14G1303001	-3.43692	0.0834136	-2.66263	0.00443438	-//-
MANES_04G0853002	-2.02373	0.0787927	-2.65504	0.0252221	sp|Q0IGM7|BBX20_ARATH B-box zinc finger protein 20 OS=Arabidopsis thaliana GN=BBX20 PE=1 SV=1//7.42064e-51
MANES_04G0026001	0.236037	0.815311	-2.64005	0.000520749	sp|Q9ZQH1|CML48_ARATH Probable calcium-binding protein CML48 OS=Arabidopsis thaliana GN=CML48 PE=2 SV=2//3.14756e-78
MANES_09G0033001	-3.13449	0.0524354	-2.63114	0.0335752	-//-
MANES_13G1528001	-2.22437	0.347722	-2.60959	0.0405564	sp|Q9M0Y3|ENT3_ARATH Equilibrative nucleotide transporter 3 OS=Arabidopsis thaliana GN=ENT3 PE=1 SV=1//1.534e-178
MANES_15G1197001	-1.44301	0.109564	-2.58361	0.00261001	-//-
MANES_01G0852001	-0.851154	0.148133	-2.55651	0.000520749	sp|O80341|EF102_ARATH Ethylene-responsive transcription factor 5 OS=Arabidopsis thaliana GN=ERF5 PE=2 SV=1//3.25032e-45
MANES_10G1037001	-1.40478	1	-2.54401	0.047568	-//-
MANES_02G0358001	-4.65814	0.16288	-2.53856	0.00579248	sp|Q9SU40|SKU5_ARATH Monocopper oxidase-like protein SKU5 OS=Arabidopsis thaliana GN=SKU5 PE=1 SV=1//0
MANES_S0874001	-1.55803	0.0544009	-2.52633	0.02403	-//-
MANES_01G1942001	-0.0869185	0.935549	-2.52504	0.000520749	sp|B9S2H4|Y232_RICCO UPF0392 protein RCOM_0530710 OS=Ricinus communis GN=RCOM_0699480 PE=3 SV=1//1.37368e-08
MANES_10G1233001	0.00718181	1	-2.52254	0.0119265	sp|Q9LQT8|GAI_ARATH DELLA protein GAI OS=Arabidopsis thaliana GN=GAI PE=1 SV=1//6.75803e-140
MANES_03G0105001	-3.00107	0.124215	-2.51363	0.000520749	sp|P62598|ARR12_ARATH Two-component response regulator ARR12 OS=Arabidopsis thaliana GN=ARR12 PE=2 SV=2//2.8734e-122
MANES_06G1000001	-5.06812	0.497478	-2.51095	0.0168559	sp|Q8LSZ4|E2FE_ARATH E2F transcription factor-like E2FE OS=Arabidopsis thaliana GN=E2FE PE=2 SV=1//1.06272e-128
MANES_02G0033001	1.53665	1	-2.48964	0.0210532	sp|Q8GUH2|Y1015_ARATH Uncharacterized protein At1g01500 OS=Arabidopsis thaliana GN=At1g01500 PE=2 SV=1//2.96665e-08
MANES_03G1183001	0.537894	0.238852	-2.47403	0.000520749	sp|Q9LSQ6|PBP1_ARATH Calcium-binding protein PBP1 OS=Arabidopsis thaliana GN=PBP1 PE=1 SV=1//4.63455e-45
MANES_S0451001	0.18682	0.73904	-2.45374	0.000520749	sp|P27054|CHI4_PHAVU Endochitinase PR4 OS=Phaseolus vulgaris GN=CHI4 PE=2 SV=1//8.81003e-117
MANES_11G1486001	-2.64601	0.0970396	-2.45361	0.0230658	-//-
MANES_11G0113002	-1.45035	0.0547865	-2.39662	0.0197864	sp|Q9C8M9|SRF6_ARATH Protein STRUBBELIG-RECEPTOR FAMILY 6 OS=Arabidopsis thaliana GN=SRF6 PE=1 SV=1//0
MANES_15G0107001	0.362822	0.255104	-2.37252	0.000520749	sp|Q8L9T5|ATL2_ARATH RING-H2 finger protein ATL2 OS=Arabidopsis thaliana GN=ATL2 PE=2 SV=2//1.49018e-66
MANES_04G1446001	-0.817669	0.287469	-2.36716	0.000520749	-//-
MANES_14G1002001	-0.670888	0.126454	-2.36173	0.000520749	sp|Q54I39|IST1L_DICDI IST1-like protein OS=Dictyostelium discoideum GN=DDB_G0289029 PE=3 SV=1//2.34167e-17
MANES_11G1194001	-1.61547	0.114448	-2.34747	0.048785	-//-
MANES_01G0664001	-1.8473	1	-2.33853	0.0282936	sp|Q9CAN3|SCL28_ARATH Scarecrow-like protein 28 OS=Arabidopsis thaliana GN=SCL28 PE=1 SV=1//0
MANES_07G0623001	-2.53434	0.177534	-2.31999	0.0147161	sp|Q94AI1|QWRF2_ARATH QWRF motif-containing protein 2 OS=Arabidopsis thaliana GN=QWRF2 PE=2 SV=1//3.88412e-166
MANES_12G0514002	-0.700828	0.492164	-2.30768	0.00261001	sp|Q9SRS9|CHIP_ARATH E3 ubiquitin-protein ligase CHIP OS=Arabidopsis thaliana GN=CHIP PE=1 SV=1//4.01899e-109
MANES_16G0137001	-0.488259	0.326845	-2.29205	0.000520749	sp|Q9M0X5|CRK25_ARATH Cysteine-rich receptor-like protein kinase 25 OS=Arabidopsis thaliana GN=CRK25 PE=3 SV=1//0
MANES_03G0383002	-4.17003	0.372916	-2.27528	0.0278264	sp|Q9LYG9|MSL10_ARATH Mechanosensitive ion channel protein 10 OS=Arabidopsis thaliana GN=MSL10 PE=1 SV=1//6.86451e-95
MANES_03G1296001	-0.514684	0.111005	-2.27253	0.000520749	sp|P56330|SUI1_MAIZE Protein translation factor SUI1 homolog OS=Zea mays GN=TIF PE=3 SV=1//3.09633e-53
MANES_04G0422003	0.149565	0.893044	-2.26163	0.00222136	sp|Q55DL2|MET18_DICDI Histidine protein methyltransferase 1 homolog OS=Dictyostelium discoideum GN=DDB_G0270580 PE=3 SV=1//1.95275e-13
MANES_10G0137001	-0.650977	0.366794	-2.25764	0.0149896	sp|Q42569|C90A1_ARATH Cytochrome P450 90A1 OS=Arabidopsis thaliana GN=CYP90A1 PE=2 SV=1//0
MANES_18G0615001	-1.60069	0.0586354	-2.23704	0.0136196	sp|Q9SGN7|CCR12_ARATH Serine/threonine-protein kinase-like protein At1g28390 OS=Arabidopsis thaliana GN=At1g28390 PE=2 SV=1//6.0412e-141
MANES_16G0754002	-1.07288	0.472522	-2.23652	0.0110583	-//-
MANES_03G0727002	-2.49755	0.199146	-2.23203	0.00141071	-//-
MANES_04G0970001	-0.437464	0.306335	-2.23139	0.000520749	-//-
MANES_09G1523001	-1.41769	1	-2.22965	0.0235543	sp|P43082|HEVL_ARATH Hevein-like preproprotein OS=Arabidopsis thaliana GN=HEL PE=1 SV=1//2.76043e-63
MANES_01G0861001	-0.194851	0.71193	-2.22666	0.000520749	sp|O23522|PLA14_ARATH Phospholipase A1-Ibeta2, chloroplastic OS=Arabidopsis thaliana GN=At4g16820 PE=1 SV=2//0
MANES_06G1690001	-0.27898	1	-2.21826	0.0163284	sp|Q5Z9Z0|BGL24_ORYSJ Beta-glucosidase 24 OS=Oryza sativa subsp. japonica GN=BGLU24 PE=2 SV=1//0
MANES_12G0003001	-0.920508	0.105477	-2.2159	0.000520749	sp|Q9FFF4|ILVH1_ARATH Acetolactate synthase small subunit 1, chloroplastic OS=Arabidopsis thaliana GN=VAT1 PE=1 SV=1//6.08361e-34
MANES_18G0507001	-0.492211	0.0747243	-2.21201	0.000520749	sp|Q9ZQB9|CSLCC_ARATH Probable xyloglucan glycosyltransferase 12 OS=Arabidopsis thaliana GN=CSLC12 PE=1 SV=1//0
MANES_08G0814002	-1.09222	0.0522331	-2.19065	0.000520749	sp|P0CH30|RING1_GOSHI E3 ubiquitin-protein ligase RING1 OS=Gossypium hirsutum GN=RING1 PE=1 SV=1//5.00651e-32
MANES_10G1347001	-4.28417	0.107366	-2.15959	0.00772454	sp|P17801|KPRO_MAIZE Putative receptor protein kinase ZmPK1 OS=Zea mays GN=PK1 PE=2 SV=2//6.88201e-162
MANES_03G0435001	-0.69807	0.0943715	-2.119	0.000520749	-//-
MANES_13G1214001	-0.685853	0.107513	-2.11116	0.00182357	sp|Q9SND9|Y3028_ARATH Uncharacterized acetyltransferase At3g50280 OS=Arabidopsis thaliana GN=At3g50280 PE=3 SV=1//5.23914e-126
MANES_14G1729001	0.357143	1	-2.10837	0.00926716	sp|Q5PNY6|PUB21_ARATH U-box domain-containing protein 21 OS=Arabidopsis thaliana GN=PUB21 PE=2 SV=1//8.92534e-119
MANES_04G0500001	0.105074	0.808463	-2.09707	0.000520749	sp|Q38953|DHX8_ARATH Probable pre-mRNA-splicing factor ATP-dependent RNA helicase OS=Arabidopsis thaliana GN=At3g26560 PE=1 SV=2//9.57675e-17
MANES_11G1474002	-1.17275	0.394344	-2.09126	0.0230658	sp|Q8VYY5|NCRK_ARATH Receptor-like serine/threonine-protein kinase NCRK OS=Arabidopsis thaliana GN=NCRK PE=1 SV=1//0
MANES_14G0020002	-1.94214	0.182729	-2.06869	0.00407707	sp|Q710E8|ORC1A_ARATH Origin of replication complex subunit 1A OS=Arabidopsis thaliana GN=ORC1A PE=1 SV=1//0
MANES_06G0587001	-0.334624	0.322094	-2.06362	0.000520749	-//-
MANES_16G0717001	-0.433595	0.524836	-2.0554	0.00299047	sp|Q9SZD1|TCX5_ARATH Protein tesmin/TSO1-like CXC 5 OS=Arabidopsis thaliana GN=TCX5 PE=1 SV=1//4.8567e-100
MANES_09G0235001	0.101008	0.858896	-2.04445	0.000520749	sp|Q8VZ42|SAP11_ARATH Zinc finger AN1 and C2H2 domain-containing stress-associated protein 11 OS=Arabidopsis thaliana GN=SAP11 PE=2 SV=1//8.10479e-124
MANES_15G0807001	0.201819	0.710738	-2.03922	0.000520749	sp|Q9LSQ6|PBP1_ARATH Calcium-binding protein PBP1 OS=Arabidopsis thaliana GN=PBP1 PE=1 SV=1//8.49232e-46
MANES_05G0614001	-0.538631	0.327901	-2.03704	0.00261001	sp|P32292|ARG2_VIGRR Indole-3-acetic acid-induced protein ARG2 OS=Vigna radiata var. radiata GN=ARG2 PE=2 SV=1//2.74454e-14
MANES_16G0793001	-4.75103	0.127003	-2.03538	0.0107676	sp|P48731|ATH1_ARATH Homeobox protein ATH1 OS=Arabidopsis thaliana GN=ATH1 PE=1 SV=1//2.71719e-113
MANES_13G0980001	0.225738	0.723702	-2.03525	0.000520749	-//-
MANES_01G1947001	-0.83912	0.0670663	-2.0288	0.000520749	sp|O04536|GATL9_ARATH Probable galacturonosyltransferase-like 9 OS=Arabidopsis thaliana GN=GATL9 PE=2 SV=1//0
MANES_06G0511001	-0.126767	0.744144	-2.02803	0.000520749	sp|O48780|KCS11_ARATH 3-ketoacyl-CoA synthase 11 OS=Arabidopsis thaliana GN=KCS11 PE=2 SV=1//0
MANES_01G1333001	-4.85699	0.292691	-2.02559	0.0141729	-//-
MANES_06G0916001	-3.13009	0.371707	-2.02219	0.0176651	sp|Q8LFV3|CDF3_ARATH Cyclic dof factor 3 OS=Arabidopsis thaliana GN=CDF3 PE=1 SV=2//9.30965e-99
MANES_05G0113001	-0.0202723	0.966074	-2.01925	0.000520749	sp|Q9FYN7|P2C02_ORYSJ Probable protein phosphatase 2C 2 OS=Oryza sativa subsp. japonica GN=Os01g0295700 PE=2 SV=1//3.68309e-138
MANES_17G0600001	-0.0551374	0.900767	-2.01825	0.000520749	sp|Q9C7R6|PUB17_ARATH U-box domain-containing protein 17 OS=Arabidopsis thaliana GN=PUB17 PE=2 SV=1//0
MANES_02G0424001	0.305721	0.669688	-1.99999	0.000520749	sp|Q8VZ91|EF103_ARATH Ethylene-responsive transcription factor 6 OS=Arabidopsis thaliana GN=ERF6 PE=2 SV=2//2.40907e-65
MANES_14G0332001	-2.1342	0.140527	-1.99647	0.0107676	sp|P42896|ENO_RICCO Enolase OS=Ricinus communis PE=2 SV=1//0
MANES_01G2644001	-1.14918	0.0848113	-1.99391	0.0294731	sp|A0JJX5|SYT4_ARATH Synaptotagmin-4 OS=Arabidopsis thaliana GN=SYT4 PE=2 SV=1//7.36188e-10
MANES_02G1798001	0.853215	0.25142	-1.99221	0.000520749	-//-
MANES_10G0367001	-0.54907	0.460051	-1.98254	0.00443438	sp|Q9SIA8|DIR10_ARATH Dirigent protein 10 OS=Arabidopsis thaliana GN=DIR10 PE=2 SV=1//5.87362e-86
MANES_07G1032001	0.430498	0.298246	-1.97639	0.000520749	-//-
MANES_01G2024001	0.0539339	0.946319	-1.97117	0.013063	sp|Q9ZV19|DJ1E_ARATH DJ-1 protein homolog E OS=Arabidopsis thaliana GN=DJ1E PE=1 SV=1//1.26763e-152
MANES_01G0447002	-0.533896	0.475702	-1.9601	0.0287735	sp|Q9SCK6|NAC62_ARATH NAC domain-containing protein 62 OS=Arabidopsis thaliana GN=NAC062 PE=1 SV=1//7.55734e-95
MANES_05G0182001	-0.878949	0.0504198	-1.9318	0.00141071	sp|O23090|BH014_ARATH Transcription factor bHLH14 OS=Arabidopsis thaliana GN=BHLH14 PE=2 SV=1//7.57732e-74
MANES_18G0925001	-0.12868	0.729196	-1.91992	0.000520749	-//-
MANES_09G0307001	-1.44883	0.0804796	-1.91305	0.0324533	sp|Q9C7D7|CNIH1_ARATH Protein cornichon homolog 1 OS=Arabidopsis thaliana GN=At3g12180 PE=2 SV=1//7.08269e-46
MANES_06G0361001	-1.32237	1	-1.89871	0.00895559	sp|C0LGK9|Y2242_ARATH Probable LRR receptor-like serine/threonine-protein kinase At2g24230 OS=Arabidopsis thaliana GN=At2g24230 PE=2 SV=1//0
MANES_09G0306001	-1.56438	0.0770129	-1.89329	0.00141071	sp|Q3EAI1|BH060_ARATH Transcription factor bHLH60 OS=Arabidopsis thaliana GN=BHLH60 PE=2 SV=1//1.24886e-52
MANES_11G1512001	-1.74178	1	-1.89258	0.048184	sp|Q8GW72|FUCO1_ARATH Alpha-L-fucosidase 1 OS=Arabidopsis thaliana GN=FUC1 PE=1 SV=2//3.10477e-165
MANES_09G0650002	-1.20569	0.124505	-1.89217	0.0331275	sp|Q6PCD5|RFWD3_HUMAN E3 ubiquitin-protein ligase RFWD3 OS=Homo sapiens GN=RFWD3 PE=1 SV=3//3.94075e-33
MANES_08G1514001	-0.945866	0.136384	-1.88303	0.00772454	sp|Q6DBG8|ARAD1_ARATH Probable arabinosyltransferase ARAD1 OS=Arabidopsis thaliana GN=ARAD1 PE=1 SV=1//2.70242e-73
MANES_10G1275001	0.151214	0.894716	-1.88084	0.0104697	sp|F4J339|RPP1_ARATH Probable disease resistance protein RPP1 OS=Arabidopsis thaliana GN=RPP1 PE=2 SV=1//6.29214e-40
MANES_12G1036001	0.431903	0.211167	-1.87671	0.000520749	sp|Q40541|NPK1_TOBAC Mitogen-activated protein kinase kinase kinase NPK1 OS=Nicotiana tabacum GN=NPK1 PE=1 SV=1//1.58424e-46
MANES_01G1942002	-0.3507	0.543769	-1.87311	0.000520749	sp|B9S2H4|Y232_RICCO UPF0392 protein RCOM_0530710 OS=Ricinus communis GN=RCOM_0699480 PE=3 SV=1//1.37368e-08
MANES_02G1797001	0.194972	0.606699	-1.86455	0.000520749	-//-
MANES_14G1059001	0.0169168	0.973285	-1.85656	0.000520749	sp|P0C5E2|Y1839_ARATH Probable serine/threonine-protein kinase At1g18390 OS=Arabidopsis thaliana GN=At1g18390 PE=2 SV=2//2.2733e-142
MANES_06G0242001	-0.301672	0.328161	-1.85343	0.000520749	sp|Q8S8Q6|TET8_ARATH Tetraspanin-8 OS=Arabidopsis thaliana GN=TET8 PE=2 SV=1//6.55987e-109
MANES_18G0278002	-0.977293	0.0919101	-1.8532	0.000520749	sp|Q9FXM5|G6PI_ARAHG Glucose-6-phosphate isomerase, cytosolic OS=Arabidopsis halleri subsp. gemmifera GN=PGIC PE=3 SV=2//2.807e-42
MANES_18G1450001	-0.978838	0.0574904	-1.84394	0.0282936	sp|P06215|CHIT_PHAVU Endochitinase OS=Phaseolus vulgaris PE=1 SV=1//9.59223e-10
MANES_10G0920001	0.142214	0.703183	-1.83813	0.000520749	sp|P93111|HEM11_CUCSA Glutamyl-tRNA reductase 1, chloroplastic OS=Cucumis sativus GN=HEMA1 PE=2 SV=1//0
MANES_08G0742005	-2.19835	0.174906	-1.81729	0.0147161	sp|Q9FIK1|Y5780_ARATH BTB/POZ domain-containing protein At5g47800 OS=Arabidopsis thaliana GN=At5g47800 PE=2 SV=1//0
MANES_10G0752001	-1.67636	0.0836006	-1.81105	0.0344645	-//-
MANES_07G1249001	-0.875715	0.20651	-1.80151	0.00834118	sp|P59082|LFS_ALLCE Lachrymatory-factor synthase OS=Allium cepa GN=LFS PE=1 SV=1//6.53711e-14
MANES_14G0030001	-0.199369	0.849234	-1.79281	0.0119265	-//-
MANES_10G0975002	-0.453299	0.465586	-1.78577	0.00182357	sp|Q9SR13|FLK_ARATH Flowering locus K homology domain OS=Arabidopsis thaliana GN=FLK PE=1 SV=1//6.05343e-09
MANES_02G2104001	-0.00145544	1	-1.76055	0.0144489	sp|Q39202|RLK1_ARATH G-type lectin S-receptor-like serine/threonine-protein kinase RLK1 OS=Arabidopsis thaliana GN=RLK1 PE=2 SV=2//0
MANES_16G1279001	-0.620742	0.173351	-1.7064	0.000520749	-//-
MANES_10G0239001	0.276689	0.705192	-1.68938	0.000520749	sp|Q9C9H7|RLP12_ARATH Receptor-like protein 12 OS=Arabidopsis thaliana GN=RLP12 PE=2 SV=2//1.88914e-86
MANES_15G0710001	-0.471123	0.316951	-1.68459	0.000520749	sp|Q39108|GGR_ARATH Heterodimeric geranylgeranyl pyrophosphate synthase small subunit, chloroplastic OS=Arabidopsis thaliana GN=GGR PE=1 SV=2//2.76246e-26
MANES_08G0311001	-0.985777	0.0770129	-1.68125	0.00222136	sp|Q9FMC8|OPF13_ARATH Transcription repressor OFP13 OS=Arabidopsis thaliana GN=OFP13 PE=2 SV=1//4.2187e-31
MANES_03G1063001	0.0665263	0.877133	-1.67408	0.000520749	sp|O80340|ERF78_ARATH Ethylene-responsive transcription factor 4 OS=Arabidopsis thaliana GN=ERF4 PE=1 SV=1//8.96102e-24
MANES_06G0900001	-0.663321	0.351918	-1.67048	0.0213183	sp|Q0V842|NEN2_ARATH Protein NEN2 OS=Arabidopsis thaliana GN=NEN2 PE=2 SV=1//0
MANES_10G0121001	-0.03595	0.953485	-1.66371	0.000520749	sp|Q9LY50|ACCR3_ARATH Putative serine/threonine-protein kinase-like protein CCR3 OS=Arabidopsis thaliana GN=CCR3 PE=2 SV=1//0
MANES_10G1524001	-1.98075	0.205129	-1.66336	0.00261001	sp|Q8LPN7|RNG1L_ARATH E3 ubiquitin-protein ligase RING1-like OS=Arabidopsis thaliana GN=At3g19950 PE=1 SV=1//6.1023e-15
MANES_02G2232001	-0.632025	0.390782	-1.64775	0.0230658	-//-
MANES_15G1244001	-1.08231	0.0827124	-1.6398	0.0388477	-//-
MANES_S0185001	-1.99084	0.245295	-1.63868	0.0152565	sp|Q9LFP6|PIN5_ARATH Putative auxin efflux carrier component 5 OS=Arabidopsis thaliana GN=PIN5 PE=3 SV=1//2.25729e-128
MANES_02G1994001	-0.400943	0.177177	-1.63859	0.000520749	sp|Q9FIJ6|ACCR4_ARATH Serine/threonine-protein kinase-like protein CCR4 OS=Arabidopsis thaliana GN=CCR4 PE=1 SV=1//0
MANES_09G0078002	-1.7392	0.117522	-1.63162	0.000520749	sp|Q96CS2|HAUS1_HUMAN HAUS augmin-like complex subunit 1 OS=Homo sapiens GN=HAUS1 PE=1 SV=1//1.5152e-15
MANES_15G1194001	-1.42947	0.0524354	-1.62806	0.0346807	sp|Q9FKK2|AGL62_ARATH Agamous-like MADS-box protein AGL62 OS=Arabidopsis thaliana GN=AGL62 PE=1 SV=1//5.32263e-35
MANES_10G0943001	-1.23192	0.0633557	-1.6229	0.0261812	-//-
MANES_01G2220001	-0.363114	0.276216	-1.61834	0.000520749	-//-
MANES_13G0297002	1.84183	1	-1.61571	0.0308727	sp|Q551H4|FRAY2_DICDI Serine/threonine-protein kinase fray2 OS=Dictyostelium discoideum GN=fray2 PE=3 SV=1//4.4703e-112
MANES_02G1511001	-0.596125	0.112114	-1.61172	0.000520749	sp|Q9ZPE7|EXO_ARATH Protein EXORDIUM OS=Arabidopsis thaliana GN=EXO PE=2 SV=1//1.33764e-140
MANES_06G0209001	-0.185421	0.599258	-1.59233	0.000520749	sp|Q84WB7|GT645_ARATH Glycosyltransferase family protein 64 protein C5 OS=Arabidopsis thaliana GN=At5g04500 PE=2 SV=1//0
MANES_09G1511001	-1.24112	0.0938924	-1.58733	0.0360244	sp|Q8GYX9|WDL1_ARATH Protein WVD2-like 1 OS=Arabidopsis thaliana GN=WDL1 PE=1 SV=1//4.60424e-23
MANES_05G2051002	-1.31772	0.321923	-1.58151	0.0119265	sp|Q501H5|SFH13_ARATH Phosphatidylinositol/phosphatidylcholine transfer protein SFH13 OS=Arabidopsis thaliana GN=SFH13 PE=2 SV=1//0
MANES_12G1528001	-0.989437	0.0696766	-1.58082	0.0181821	sp|B9RU15|ATXR5_RICCO Probable Histone-lysine N-methyltransferase ATXR5 OS=Ricinus communis GN=ATXR5 PE=1 SV=1//0
MANES_12G0578001	-0.07628	0.873319	-1.55617	0.000520749	sp|Q9SRR0|PEX13_ARATH Peroxisomal membrane protein 13 OS=Arabidopsis thaliana GN=PEX13 PE=1 SV=1//5.86828e-45
MANES_09G1649001	-0.324896	0.500018	-1.55575	0.000520749	sp|O04034|CCX5_ARATH Cation/calcium exchanger 5 OS=Arabidopsis thaliana GN=CCX5 PE=2 SV=1//0
MANES_06G0894001	-1.02638	1	-1.55046	0.00709066	sp|Q9FLJ8|Y5613_ARATH Probable receptor-like protein kinase At5g61350 OS=Arabidopsis thaliana GN=At5g61350 PE=2 SV=1//0
MANES_12G0766001	-0.0557222	0.940062	-1.5418	0.00802823	sp|B9RPM3|TPS9_RICCO Probable terpene synthase 9 OS=Ricinus communis GN=TPS9 PE=3 SV=1//0
MANES_10G0677001	0.281632	0.682462	-1.53229	0.00261001	sp|Q949P1|ABAH1_ARATH Abscisic acid 8&apos;-hydroxylase 1 OS=Arabidopsis thaliana GN=CYP707A1 PE=2 SV=1//0
MANES_01G0447001	-0.312178	0.373867	-1.52709	0.000520749	sp|Q9SCK6|NAC62_ARATH NAC domain-containing protein 62 OS=Arabidopsis thaliana GN=NAC062 PE=1 SV=1//7.55734e-95
MANES_04G0080001	-0.660039	0.234414	-1.52567	0.0285368	-//-
MANES_13G0134001	-0.508447	0.309519	-1.51755	0.00709066	sp|P09886|HS21C_PEA Small heat shock protein, chloroplastic OS=Pisum sativum GN=HSP21 PE=2 SV=1//2.67808e-39
MANES_10G1349001	0.221184	0.725439	-1.51306	0.000520749	sp|C0LGP4|Y3475_ARATH Probable LRR receptor-like serine/threonine-protein kinase At3g47570 OS=Arabidopsis thaliana GN=At3g47570 PE=2 SV=1//0
MANES_15G1372001	-0.223065	0.73682	-1.51129	0.000981481	sp|P43298|TMK1_ARATH Receptor protein kinase TMK1 OS=Arabidopsis thaliana GN=TMK1 PE=1 SV=1//0
MANES_16G0207001	-0.80244	0.249641	-1.50068	0.000520749	sp|Q8GX77|FB316_ARATH F-box protein At1g61340 OS=Arabidopsis thaliana GN=At1g61340 PE=2 SV=1//1.14227e-31
MANES_12G1275001	-0.257887	0.614567	-1.49449	0.000520749	sp|Q9SJY5|PUMP5_ARATH Mitochondrial uncoupling protein 5 OS=Arabidopsis thaliana GN=PUMP5 PE=2 SV=1//3.49374e-153
MANES_10G1271001	-0.488319	0.356579	-1.48452	0.000520749	sp|Q9SZ67|WRK19_ARATH Probable WRKY transcription factor 19 OS=Arabidopsis thaliana GN=WRKY19 PE=2 SV=1//2.52591e-58
MANES_01G0856001	-1.17869	1	-1.48043	0.0280637	sp|Q39202|RLK1_ARATH G-type lectin S-receptor-like serine/threonine-protein kinase RLK1 OS=Arabidopsis thaliana GN=RLK1 PE=2 SV=2//0
MANES_18G0794001	-0.576372	0.0986398	-1.47895	0.000520749	sp|Q0IU52|ASP1_ORYSJ Aspartic proteinase Asp1 OS=Oryza sativa subsp. japonica GN=ASP1 PE=2 SV=1//9.28115e-96
MANES_07G0333002	-0.781727	0.343434	-1.47864	0.00478264	sp|F8WKW1|UGT2_GARJA 7-deoxyloganetin glucosyltransferase OS=Gardenia jasminoides GN=UGT85A24 PE=1 SV=1//0
MANES_12G0410004	-2.08612	0.238737	-1.4751	0.0155273	-//-
MANES_18G0776001	-0.382291	0.436256	-1.47222	0.000520749	sp|Q9MBA1|CAO_ARATH Chlorophyllide a oxygenase, chloroplastic OS=Arabidopsis thaliana GN=CAO PE=1 SV=1//2.9382e-07
MANES_11G1635001	0.636451	0.177657	-1.47192	0.000520749	sp|Q8S9H7|DIV_ANTMA Transcription factor DIVARICATA OS=Antirrhinum majus GN=DIVARICATA PE=2 SV=1//3.0702e-48
MANES_05G0335002	-1.35395	0.0962605	-1.46382	0.0113514	sp|Q8GX78|ANTR2_ARATH Ascorbate transporter, chloroplastic OS=Arabidopsis thaliana GN=PHT4;4 PE=1 SV=1//0
MANES_04G0894002	-0.749617	0.131363	-1.4601	0.000520749	sp|O48671|RER1B_ARATH Protein RER1B OS=Arabidopsis thaliana GN=RER1B PE=1 SV=2//1.50177e-82
MANES_09G0366001	0.221652	0.789255	-1.45159	0.000520749	sp|Q67UE2|HOX11_ORYSJ Homeobox-leucine zipper protein HOX11 OS=Oryza sativa subsp. japonica GN=HOX11 PE=2 SV=1//4.66928e-48
MANES_03G0495001	0.0590917	0.941694	-1.45028	0.00261001	sp|P41152|HSF30_SOLPE Heat shock factor protein HSF30 OS=Solanum peruvianum GN=HSF30 PE=2 SV=1//3.90329e-88
MANES_01G1609001	-1.25598	1	-1.44561	0.0110583	sp|Q9LY50|ACCR3_ARATH Putative serine/threonine-protein kinase-like protein CCR3 OS=Arabidopsis thaliana GN=CCR3 PE=2 SV=1//0
MANES_12G1416001	0.334928	0.529722	-1.44299	0.000520749	sp|Q8RZV7|MSP1_ORYSJ Leucine-rich repeat receptor protein kinase MSP1 OS=Oryza sativa subsp. japonica GN=MSP1 PE=1 SV=1//1.52324e-77
MANES_06G1312001	-0.114553	0.768033	-1.43908	0.000520749	sp|Q8VY90|EF105_ARATH Ethylene-responsive transcription factor ERF105 OS=Arabidopsis thaliana GN=ERF105 PE=2 SV=1//1.68983e-45
MANES_10G1014001	-0.666568	0.0642539	-1.4276	0.000520749	-//-
MANES_02G0967001	0.495416	0.554184	-1.42484	0.00895559	-//-
MANES_06G0076001	-0.0794516	0.891363	-1.42402	0.000520749	sp|Q9LE22|CML27_ARATH Probable calcium-binding protein CML27 OS=Arabidopsis thaliana GN=CML27 PE=1 SV=1//1.14126e-63
MANES_05G0333001	-1.62194	0.262375	-1.41787	0.035794	sp|Q6EWX0|ORC5_ARATH Origin of replication complex subunit 5 OS=Arabidopsis thaliana GN=ORC5 PE=1 SV=1//0
MANES_05G1638001	-1.2699	0.0815215	-1.41732	0.0127903	sp|Q9SYY4|ELO3L_ARATH Elongation of fatty acids protein 3-like OS=Arabidopsis thaliana GN=HOS3 PE=2 SV=1//2.33807e-102
MANES_14G1247001	-0.27622	0.480608	-1.41311	0.000520749	-//-
MANES_18G0216001	-0.242982	0.704172	-1.40742	0.0147161	sp|Q67YU0|CKX5_ARATH Cytokinin dehydrogenase 5 OS=Arabidopsis thaliana GN=CKX5 PE=2 SV=1//0
MANES_10G0106001	-0.22569	0.548981	-1.40132	0.000520749	sp|Q9XEE8|P2C30_ARATH Probable protein phosphatase 2C 30 OS=Arabidopsis thaliana GN=PP2C5 PE=2 SV=1//3.15656e-129
MANES_18G0795001	-0.684851	0.0973468	-1.3946	0.00141071	sp|Q6YZ54|RFC3_ORYSJ Replication factor C subunit 3 OS=Oryza sativa subsp. japonica GN=RFC3 PE=2 SV=1//3.14163e-151
MANES_S0129002	-0.790572	0.10248	-1.37352	0.010171	sp|Q9SYL0|BT3_ARATH BTB/POZ and TAZ domain-containing protein 3 OS=Arabidopsis thaliana GN=BT3 PE=1 SV=2//9.48175e-129
MANES_02G0793001	-0.812123	0.0626209	-1.36719	0.0213183	sp|Q39263|ZFP4_ARATH Zinc finger protein 4 OS=Arabidopsis thaliana GN=ZFP4 PE=2 SV=2//1.98339e-45
MANES_12G0013002	-1.3674	0.329592	-1.36606	0.00299047	sp|Q9FL28|FLS2_ARATH LRR receptor-like serine/threonine-protein kinase FLS2 OS=Arabidopsis thaliana GN=FLS2 PE=1 SV=1//1.33299e-70
MANES_15G0845002	-0.508119	0.630168	-1.36467	0.0366708	sp|Q74LY0|MENG_LACJO Demethylmenaquinone methyltransferase OS=Lactobacillus johnsonii (strain CNCM I-12250 / La1 / NCC 533) GN=menG PE=3 SV=1//9.1712e-09
MANES_14G0011001	-1.15723	0.130642	-1.36137	0.0213183	sp|Q2RYF4|CCME_RHORT Cytochrome c-type biogenesis protein CcmE OS=Rhodospirillum rubrum (strain ATCC 11170 / ATH 1.1.1 / DSM 467 / LMG 4362 / NCIB 8255 / S1) GN=ccmE PE=3 SV=1//1.22557e-25
MANES_09G1125001	-0.0870829	0.826326	-1.34902	0.000520749	-//-
MANES_14G0236001	-0.62055	0.344413	-1.34632	0.0304155	sp|Q9LYT3|TT12_ARATH Protein TRANSPARENT TESTA 12 OS=Arabidopsis thaliana GN=TT12 PE=2 SV=1//2.80088e-101
MANES_09G0306002	-0.82921	0.0574904	-1.34354	0.00644654	sp|Q3EAI1|BH060_ARATH Transcription factor bHLH60 OS=Arabidopsis thaliana GN=BHLH60 PE=2 SV=1//1.24886e-52
MANES_02G1577001	-1.17715	0.184997	-1.34054	0.0282936	sp|Q8GXR5|PPCS1_ARATH Phosphopantothenate--cysteine ligase 1 OS=Arabidopsis thaliana GN=PPCS1 PE=2 SV=1//2.17423e-150
MANES_01G0351001	-1.38406	0.0942112	-1.31543	0.0457343	sp|Q9SAK5|APL_ARATH Myb family transcription factor APL OS=Arabidopsis thaliana GN=APL PE=2 SV=2//2.39024e-40
MANES_15G0458001	0.427029	0.339421	-1.31073	0.000520749	-//-
MANES_01G2326001	0.378731	0.174637	-1.30986	0.000520749	sp|Q3EAF9|P2C49_ARATH Probable protein phosphatase 2C 49 OS=Arabidopsis thaliana GN=At3g62260 PE=2 SV=1//6.65231e-160
MANES_02G0401001	-0.721919	0.115221	-1.30245	0.00443438	sp|Q9FGL1|PP423_ARATH Putative pentatricopeptide repeat-containing protein At5g47460 OS=Arabidopsis thaliana GN=PCMP-E103 PE=3 SV=1//0
MANES_10G0651002	-1.30449	0.0500148	-1.3021	0.0465491	sp|Q8RX01|Y3567_ARATH BTB/POZ domain-containing protein At3g05675 OS=Arabidopsis thaliana GN=At3g05675 PE=2 SV=1//4.3132e-105
MANES_S0794002	-0.484151	0.508659	-1.2898	0.030656	sp|Q94EI9|PT314_ARATH Probable sugar phosphate/phosphate translocator At3g14410 OS=Arabidopsis thaliana GN=At3g14410 PE=2 SV=1//8.08265e-159
MANES_S0382001	-0.34085	0.260775	-1.28928	0.000520749	sp|Q9SSK9|MLP28_ARATH MLP-like protein 28 OS=Arabidopsis thaliana GN=MLP28 PE=1 SV=1//5.92909e-49
MANES_15G0543001	-2.416	0.143499	-1.28604	0.00802823	sp|Q9SFU3|PPA15_ARATH Purple acid phosphatase 15 OS=Arabidopsis thaliana GN=PAP15 PE=1 SV=1//0
MANES_14G0458001	-0.791252	0.188622	-1.28428	0.018732	sp|Q93Y09|SCP45_ARATH Serine carboxypeptidase-like 45 OS=Arabidopsis thaliana GN=SCPL45 PE=2 SV=1//0
MANES_08G1674001	-0.478759	0.577485	-1.28428	0.0397071	sp|Q9SVG9|CML42_ARATH Calcium-binding protein CML42 OS=Arabidopsis thaliana GN=CML42 PE=1 SV=1//2.01218e-60
MANES_16G0306001	0.128463	0.778166	-1.28272	0.000520749	sp|Q9FE67|ERF80_ARATH Ethylene-responsive transcription factor 9 OS=Arabidopsis thaliana GN=ERF9 PE=2 SV=1//3.48311e-22
MANES_03G1883001	-0.786433	0.202412	-1.28243	0.0386485	sp|Q42910|PPDK_MESCR Pyruvate, phosphate dikinase, chloroplastic OS=Mesembryanthemum crystallinum GN=PPD PE=2 SV=1//0
MANES_13G1169001	-0.597155	0.0502138	-1.27636	0.000520749	sp|Q6WNQ8|C81E8_MEDTR Cytochrome P450 81E8 OS=Medicago truncatula GN=CYP81E8 PE=2 SV=1//0
MANES_18G0420001	-0.0824473	0.845202	-1.27147	0.000520749	sp|Q9FDW1|MYB44_ARATH Transcription factor MYB44 OS=Arabidopsis thaliana GN=MYB44 PE=2 SV=1//1.06647e-72
MANES_01G0334001	-0.848123	0.0798125	-1.26794	0.00865028	-//-
MANES_12G0220001	-0.783909	0.198703	-1.26583	0.0225704	sp|Q9SI09|XERIC_ARATH Probable E3 ubiquitin-protein ligase XERICO OS=Arabidopsis thaliana GN=XERICO PE=1 SV=1//8.80621e-18
MANES_01G0628001	0.119011	0.760272	-1.26533	0.000520749	sp|Q9SMT7|4CLLA_ARATH Oxalate--CoA ligase OS=Arabidopsis thaliana GN=AAE3 PE=1 SV=1//0
MANES_04G0214001	-0.647101	0.375619	-1.2646	0.0455221	-//-
MANES_10G1312001	-0.508278	1	-1.25912	0.047568	-//-
MANES_02G1350001	-0.194107	0.552668	-1.25775	0.000520749	sp|Q9ZU38|RPI2_ARATH Probable ribose-5-phosphate isomerase 2 OS=Arabidopsis thaliana GN=RPI2 PE=1 SV=1//6.09908e-125
MANES_08G1517002	0.227668	0.865722	-1.2573	0.040139	sp|Q8S9K3|VAR3_ARATH Zinc finger protein VAR3, chloroplastic OS=Arabidopsis thaliana GN=VAR3 PE=1 SV=2//1.41767e-07
MANES_09G0688001	-0.491755	0.0942112	-1.25204	0.000520749	sp|Q6K215|PIP22_ORYSJ Probable aquaporin PIP2-2 OS=Oryza sativa subsp. japonica GN=PIP2-2 PE=2 SV=1//6.30425e-175
MANES_10G1266001	0.0754895	0.866592	-1.25017	0.000520749	sp|Q9FI14|TAO1_ARATH Disease resistance protein TAO1 OS=Arabidopsis thaliana GN=TAO1 PE=3 SV=1//1.41603e-159
MANES_02G0611001	-1.03919	0.0859587	-1.24909	0.0287735	sp|Q5VST6|AB17B_HUMAN Alpha/beta hydrolase domain-containing protein 17B OS=Homo sapiens GN=ABHD17B PE=2 SV=1//2.0196e-61
MANES_18G0482001	-0.296972	0.574388	-1.2464	0.00443438	sp|Q9FHN9|PUB31_ARATH U-box domain-containing protein 31 OS=Arabidopsis thaliana GN=PUB31 PE=2 SV=1//1.0285e-06
MANES_12G1231001	-0.206343	1	-1.24281	0.00988022	sp|Q9C5V5|GLR28_ARATH Glutamate receptor 2.8 OS=Arabidopsis thaliana GN=GLR2.8 PE=2 SV=2//1.08097e-48
MANES_15G0936002	-0.738682	0.0908135	-1.23404	0.00512661	sp|Q96453|1433D_SOYBN 14-3-3-like protein D OS=Glycine max GN=GF14D PE=2 SV=1//8.95211e-159
MANES_18G0462001	0.496798	0.103108	-1.23296	0.000520749	sp|O22193|PUB4_ARATH U-box domain-containing protein 4 OS=Arabidopsis thaliana GN=PUB4 PE=1 SV=3//4.39502e-80
MANES_15G0635002	0.496791	0.0646243	-1.23118	0.00443438	sp|Q8H125|SCL5_ARATH Scarecrow-like protein 5 OS=Arabidopsis thaliana GN=SCL5 PE=2 SV=1//0
MANES_12G0582001	-0.24752	0.600692	-1.2207	0.000520749	-//-
MANES_10G0975001	-0.0815371	0.872681	-1.21822	0.00182357	sp|Q9SR13|FLK_ARATH Flowering locus K homology domain OS=Arabidopsis thaliana GN=FLK PE=1 SV=1//6.05343e-09
MANES_01G2150001	-0.402891	0.288772	-1.21794	0.000520749	sp|Q8L8Z8|GRXS2_ARATH Monothiol glutaredoxin-S2 OS=Arabidopsis thaliana GN=GRXS2 PE=3 SV=1//1.33431e-31
MANES_12G0875001	-0.497144	0.0945362	-1.21277	0.000520749	sp|Q9SKT1|ERF53_ARATH Ethylene-responsive transcription factor ERF053 OS=Arabidopsis thaliana GN=ERF053 PE=2 SV=1//1.85458e-47
MANES_01G2721001	0.252598	0.672956	-1.2094	0.000520749	sp|P46602|HAT3_ARATH Homeobox-leucine zipper protein HAT3 OS=Arabidopsis thaliana GN=HAT3 PE=2 SV=2//1.75545e-89
MANES_18G0131001	-0.686753	0.125108	-1.20875	0.00141071	-//-
MANES_15G1875001	-0.622406	0.294788	-1.20593	0.0271267	sp|P26470|WAAK_SALTY Lipopolysaccharide 1,2-N-acetylglucosaminetransferase OS=Salmonella typhimurium (strain LT2 / SGSC1412 / ATCC 700720) GN=waaK PE=3 SV=1//6.69115e-12
MANES_13G0233001	0.0503146	0.915048	-1.20266	0.000520749	sp|Q02527|MGAT3_RAT Beta-1,4-mannosyl-glycoprotein 4-beta-N-acetylglucosaminyltransferase OS=Rattus norvegicus GN=Mgat3 PE=1 SV=2//5.11033e-16
MANES_10G1269001	-0.172757	0.7447	-1.2026	0.000520749	sp|Q9FI14|TAO1_ARATH Disease resistance protein TAO1 OS=Arabidopsis thaliana GN=TAO1 PE=3 SV=1//2.30277e-13
MANES_05G1716001	0.16911	0.765293	-1.19906	0.00141071	sp|Q9SX78|CXE2_ARATH Probable carboxylesterase 2 OS=Arabidopsis thaliana GN=CXE2 PE=2 SV=1//2.19204e-131
MANES_02G1730001	-0.0870822	0.833106	-1.19229	0.000520749	-//-
MANES_09G0423001	-0.927157	0.0622354	-1.18504	0.026646	-//-
MANES_11G0665001	-0.473125	0.143753	-1.16416	0.000520749	sp|Q9SAH7|WRK40_ARATH Probable WRKY transcription factor 40 OS=Arabidopsis thaliana GN=WRKY40 PE=1 SV=1//7.64015e-110
MANES_06G0438001	-0.755536	0.134266	-1.16103	0.0382243	sp|F4I9E1|NFD4_ARATH Protein NUCLEAR FUSION DEFECTIVE 4 OS=Arabidopsis thaliana GN=NFD4 PE=3 SV=1//1.86727e-13
MANES_08G1148001	-0.651645	0.129227	-1.16089	0.00182357	-//-
MANES_04G1303002	-0.65334	0.196811	-1.1595	0.0147161	sp|Q6K7S7|CCMH_ORYSJ Cytochrome c-type biogenesis CcmH-like mitochondrial protein OS=Oryza sativa subsp. japonica GN=CCMH PE=2 SV=1//6.93747e-83
MANES_13G0636001	-1.26131	0.0747243	-1.15129	0.0428504	sp|Q9LDL7|PAT1_ARATH Scarecrow-like transcription factor PAT1 OS=Arabidopsis thaliana GN=PAT1 PE=2 SV=1//0
MANES_09G0820001	0.295931	0.323047	-1.15077	0.00182357	sp|Q9M0M5|SCL13_ARATH Scarecrow-like protein 13 OS=Arabidopsis thaliana GN=SCL13 PE=2 SV=2//0
MANES_12G1586003	-0.314704	0.67259	-1.14666	0.0426421	sp|Q689D6|RPD1_ARATH Protein ROOT PRIMORDIUM DEFECTIVE 1 OS=Arabidopsis thaliana GN=RPD1 PE=1 SV=1//1.11933e-25
MANES_07G1171002	0.224591	0.734984	-1.14556	0.00512661	sp|Q8VZ79|IDN2_ARATH Protein INVOLVED IN DE NOVO 2 OS=Arabidopsis thaliana GN=IDN2 PE=1 SV=1//0
MANES_02G1133001	-0.465853	0.181193	-1.14489	0.000520749	sp|P17598|CATA1_GOSHI Catalase isozyme 1 OS=Gossypium hirsutum GN=CAT1 PE=2 SV=2//0
MANES_01G2623004	-0.454017	0.335471	-1.13716	0.0119265	sp|Q39099|XTH4_ARATH Xyloglucan endotransglucosylase/hydrolase protein 4 OS=Arabidopsis thaliana GN=XTH4 PE=1 SV=1//3.03849e-23
MANES_18G0064001	-0.574494	0.0761589	-1.13546	0.000520749	sp|O82150|FTSH_TOBAC ATP-dependent zinc metalloprotease FTSH, chloroplastic OS=Nicotiana tabacum GN=FTSH PE=2 SV=2//0
MANES_18G0787001	-0.297984	0.632779	-1.13425	0.0141729	-//-
MANES_10G1279001	-0.0702082	0.886299	-1.13397	0.000520749	sp|Q9FI14|TAO1_ARATH Disease resistance protein TAO1 OS=Arabidopsis thaliana GN=TAO1 PE=3 SV=1//7.71311e-169
MANES_03G1796001	-0.905196	0.203733	-1.12939	0.0179248	sp|Q55CU8|RSC5_DICDI Random slug protein 5 OS=Dictyostelium discoideum GN=rsc5 PE=2 SV=1//7.43512e-17
MANES_01G1509001	0.334756	0.615241	-1.12871	0.0133363	sp|Q9STN5|Y4833_ARATH Uncharacterized protein At4g08330, chloroplastic OS=Arabidopsis thaliana GN=At4g08330 PE=1 SV=1//1.37882e-06
MANES_04G0838001	-0.581069	0.0906381	-1.12247	0.000520749	sp|Q944G9|ALFC2_ARATH Probable fructose-bisphosphate aldolase 2, chloroplastic OS=Arabidopsis thaliana GN=FBA2 PE=1 SV=2//0
MANES_04G0826001	-0.355385	0.194625	-1.11645	0.000520749	sp|Q6S4P4|RF2B_ORYSJ Transcription factor RF2b OS=Oryza sativa subsp. japonica GN=RF2b PE=1 SV=2//1.11711e-33
MANES_09G0260001	-0.693944	0.227213	-1.11446	0.0280637	sp|Q7XA42|RGA1_SOLBU Putative disease resistance protein RGA1 OS=Solanum bulbocastanum GN=RGA1 PE=2 SV=2//9.41542e-132
MANES_18G0450001	-0.963019	0.0597802	-1.11387	0.0233062	-//-
MANES_14G1145001	-0.697257	0.114307	-1.11299	0.0290047	sp|Q38910|XTH23_ARATH Probable xyloglucan endotransglucosylase/hydrolase protein 23 OS=Arabidopsis thaliana GN=XTH23 PE=2 SV=1//2.68403e-145
MANES_17G0061001	-0.327417	0.397778	-1.11231	0.000520749	sp|F4I9E1|NFD4_ARATH Protein NUCLEAR FUSION DEFECTIVE 4 OS=Arabidopsis thaliana GN=NFD4 PE=3 SV=1//0
MANES_09G0446001	0.39056	0.14263	-1.1057	0.00182357	sp|Q9ZSD4|SY121_ARATH Syntaxin-121 OS=Arabidopsis thaliana GN=SYP121 PE=1 SV=1//7.39313e-155
MANES_04G0083001	0.293311	0.456467	-1.10069	0.000520749	sp|Q9SGD6|AROD6_ARATH Arogenate dehydratase/prephenate dehydratase 6, chloroplastic OS=Arabidopsis thaliana GN=ADT6 PE=1 SV=1//0
MANES_10G1252001	-0.0508003	0.910889	-1.09886	0.000520749	sp|Q9FI14|TAO1_ARATH Disease resistance protein TAO1 OS=Arabidopsis thaliana GN=TAO1 PE=3 SV=1//1.62547e-16
MANES_16G1306003	-0.803797	0.467859	-1.09817	0.041611	sp|Q9LS72|PP261_ARATH Pentatricopeptide repeat-containing protein At3g29230 OS=Arabidopsis thaliana GN=PCMP-E27 PE=2 SV=1//7.38608e-11
MANES_08G1229001	-0.917484	0.0754453	-1.09453	0.0122179	sp|Q0WRY5|CDL1_ARATH Serine/threonine-protein kinase CDL1 OS=Arabidopsis thaliana GN=CDL1 PE=1 SV=1//9.39436e-99
MANES_05G1960001	-0.125725	0.865911	-1.09403	0.0287735	sp|Q94JX9|NACA2_ARATH Nascent polypeptide-associated complex subunit alpha-like protein 2 OS=Arabidopsis thaliana GN=At3g49470 PE=2 SV=2//6.92392e-51
MANES_08G0379001	0.039483	0.954115	-1.09141	0.00141071	sp|Q9FG13|CXE15_ARATH Probable carboxylesterase 15 OS=Arabidopsis thaliana GN=CXE15 PE=2 SV=1//3.80766e-123
MANES_08G0115001	-0.723914	0.153424	-1.09099	0.0428504	sp|P50302|METK2_ACTCH S-adenosylmethionine synthase 2 OS=Actinidia chinensis GN=SAM2 PE=2 SV=1//0
MANES_15G1338001	-0.572119	0.153667	-1.08581	0.0430672	sp|B0VX69|SETD3_CALJA Histone-lysine N-methyltransferase setd3 OS=Callithrix jacchus GN=SETD3 PE=3 SV=2//8.0092e-15
MANES_18G1253002	-0.75563	0.229698	-1.07937	0.0242673	sp|C0LGD7|Y1684_ARATH Probable LRR receptor-like serine/threonine-protein kinase At1g06840 OS=Arabidopsis thaliana GN=At1g06840 PE=2 SV=2//7.27338e-78
MANES_02G0288001	0.471774	0.118123	-1.06908	0.000520749	sp|Q9LD47|CCS_ARATH Copper chaperone for superoxide dismutase, chloroplastic/cytosolic OS=Arabidopsis thaliana GN=CCS PE=1 SV=1//6.02808e-133
MANES_05G1116001	-0.328033	0.242698	-1.0645	0.000520749	sp|Q9SCZ4|FERON_ARATH Receptor-like protein kinase FERONIA OS=Arabidopsis thaliana GN=FER PE=1 SV=1//0
MANES_09G1209001	-0.43294	0.484982	-1.06006	0.0337856	sp|Q93Z79|C14A1_ARATH Cytochrome P450 714A1 OS=Arabidopsis thaliana GN=CYP714A1 PE=2 SV=1//2.31473e-168
MANES_06G0827001	-0.406129	0.134714	-1.05829	0.000520749	sp|Q9LMX7|C78A5_ARATH Cytochrome P450 78A5 OS=Arabidopsis thaliana GN=CYP78A5 PE=2 SV=1//0
MANES_02G0417002	-0.725948	0.0565285	-1.05349	0.0163284	-//-
MANES_12G0382001	-0.273886	0.397487	-1.04878	0.000520749	sp|Q7XJ98|KATAM_ARATH Xyloglucan galactosyltransferase KATAMARI1 OS=Arabidopsis thaliana GN=KAM1 PE=1 SV=1//0
MANES_13G1349001	0.586721	0.117831	-1.04718	0.000520749	sp|O64825|LYK4_ARATH LysM domain receptor-like kinase 4 OS=Arabidopsis thaliana GN=LYK4 PE=1 SV=1//1.79157e-124
MANES_01G0915001	-0.612656	0.196811	-1.04595	0.00677562	sp|Q9ZQA1|PP188_ARATH Pentatricopeptide repeat-containing protein At2g36730 OS=Arabidopsis thaliana GN=PCMP-E44 PE=3 SV=1//0
MANES_03G1248001	-0.820874	0.0516136	-1.04485	0.0173956	sp|Q5M759|VP221_ARATH Vacuolar protein sorting-associated protein 22 homolog 1 OS=Arabidopsis thaliana GN=VP22-1 PE=2 SV=2//5.54694e-147
MANES_08G0454002	-0.88386	0.0502138	-1.04028	0.0335752	sp|Q8GUN5|PHL1_ARATH Protein PHR1-LIKE 1 OS=Arabidopsis thaliana GN=PHL1 PE=1 SV=1//1.69076e-38
MANES_18G0344001	0.18762	0.677773	-1.03945	0.000520749	-//-
MANES_05G1332001	-0.554321	0.365039	-1.03354	0.0195291	sp|Q3ECH2|Y1670_ARATH Probable receptor-like protein kinase At1g67000 OS=Arabidopsis thaliana GN=At1g67000 PE=2 SV=2//4.98154e-08
MANES_18G0752001	-0.563342	0.175285	-1.03052	0.0116387	-//-
MANES_09G1604001	-0.375199	0.199034	-1.02883	0.000520749	sp|P93258|SODC1_MESCR Superoxide dismutase [Cu-Zn] 1 OS=Mesembryanthemum crystallinum GN=SODCC.1 PE=2 SV=1//3.7336e-06
MANES_11G0297001	-0.300918	0.583625	-1.02242	0.000981481	sp|Q8S3D2|BH087_ARATH Transcription factor bHLH87 OS=Arabidopsis thaliana GN=BHLH87 PE=2 SV=1//8.8228e-06
MANES_04G0646002	-0.842022	0.232142	-1.01589	0.0465491	sp|Q9XFB0|YAB2_ARATH Putative axial regulator YABBY 2 OS=Arabidopsis thaliana GN=YAB2 PE=2 SV=1//1.02963e-67
MANES_01G1723001	-0.507115	0.0518229	-1.014	0.000520749	sp|Q93Y40|ORP3C_ARATH Oxysterol-binding protein-related protein 3C OS=Arabidopsis thaliana GN=ORP3C PE=2 SV=1//0
MANES_08G0550001	-0.312073	0.489898	-1.01173	0.00512661	sp|Q39096|ERD15_ARATH Protein EARLY RESPONSIVE TO DEHYDRATION 15 OS=Arabidopsis thaliana GN=ERD15 PE=1 SV=1//8.04168e-32
MANES_05G1081001	0.160267	0.847821	-1.01153	0.0366708	sp|Q38910|XTH23_ARATH Probable xyloglucan endotransglucosylase/hydrolase protein 23 OS=Arabidopsis thaliana GN=XTH23 PE=2 SV=1//1.3262e-145
MANES_18G1121001	-0.0859087	0.828855	-1.01146	0.000520749	sp|Q40392|TMVRN_NICGU TMV resistance protein N OS=Nicotiana glutinosa GN=N PE=1 SV=1//1.30365e-19
MANES_01G1332001	-0.43717	0.0922535	-1.00865	0.000520749	sp|P08443|ATPZ_SYNP6 ATP synthase protein I OS=Synechococcus sp. (strain ATCC 27144 / PCC 6301 / SAUG 1402/1) GN=atpI PE=3 SV=1//4.6651e-09
MANES_06G1168001	-0.0363417	0.962199	-1.00437	0.0453242	sp|Q7XUF4|CDKG2_ORYSJ Cyclin-dependent kinase G-2 OS=Oryza sativa subsp. japonica GN=CDKG-2 PE=2 SV=2//0
MANES_14G0039001	-0.0930521	0.836605	-1.00301	0.000520749	sp|Q56YN3|NADK1_ARATH NAD(H) kinase 1 OS=Arabidopsis thaliana GN=NADK1 PE=1 SV=2//0
MANES_08G1328001	-0.506364	0.314957	-1.0015	0.0337856	sp|Q38820|TI232_ARATH Mitochondrial import inner membrane translocase subunit TIM23-2 OS=Arabidopsis thaliana GN=TIM23-2 PE=1 SV=1//2.54589e-47
MANES_05G0424001	-0.482749	0.316867	-0.999668	0.0139008	sp|Q9LE33|HPR3_ARATH Glyoxylate/hydroxypyruvate reductase HPR3 OS=Arabidopsis thaliana GN=HPR3 PE=2 SV=1//6.68536e-101
MANES_01G1056002	-0.290598	0.406129	-0.999492	0.0116387	sp|Q9FWA3|6GPD3_ARATH 6-phosphogluconate dehydrogenase, decarboxylating 3 OS=Arabidopsis thaliana GN=At3g02360 PE=2 SV=1//0
MANES_04G1012001	0.182354	0.734065	-0.995745	0.00478264	sp|Q9SQN2|FBT3_ARATH Probable folate-biopterin transporter 3 OS=Arabidopsis thaliana GN=At1g79710 PE=2 SV=1//0
MANES_01G0282002	-0.434118	0.405037	-0.992544	0.00834118	sp|O05235|YUGF_BACSU Uncharacterized hydrolase YugF OS=Bacillus subtilis (strain 168) GN=yugF PE=3 SV=1//7.30313e-14
MANES_05G0863001	0.615555	0.0601632	-0.991848	0.000520749	sp|P98188|C94A2_VICSA Cytochrome P450 94A2 OS=Vicia sativa GN=CYP94A2 PE=2 SV=1//0
MANES_06G1776001	-0.108585	0.832641	-0.989289	0.00372046	-//-
MANES_04G1540001	-0.365214	0.50774	-0.985784	0.0273621	-//-
MANES_18G0769002	-0.632533	0.13812	-0.985286	0.0113514	sp|Q9CAP8|LACS9_ARATH Long chain acyl-CoA synthetase 9, chloroplastic OS=Arabidopsis thaliana GN=LACS9 PE=2 SV=1//3.70655e-132
MANES_18G0498001	-0.413302	0.113378	-0.981148	0.000520749	-//-
MANES_15G1355001	-0.41298	0.136683	-0.979246	0.000520749	sp|Q55512|DHAS_SYNY3 Aspartate-semialdehyde dehydrogenase OS=Synechocystis sp. (strain PCC 6803 / Kazusa) GN=asd PE=3 SV=2//1.26956e-114
MANES_12G0071001	-0.765846	0.182225	-0.974856	0.0297086	sp|O82015|LIGV1_LIGVU Major pollen allergen Lig v 1 OS=Ligustrum vulgare PE=1 SV=2//1.08382e-06
MANES_06G1120001	-0.425616	0.124505	-0.968839	0.000520749	sp|Q04836|CP31A_ARATH 31 kDa ribonucleoprotein, chloroplastic OS=Arabidopsis thaliana GN=CP31A PE=1 SV=1//2.37458e-109
MANES_12G1458001	-0.418031	0.379924	-0.965434	0.0247443	sp|Q9SB58|ZDH19_ARATH Protein S-acyltransferase 8 OS=Arabidopsis thaliana GN=PAT08 PE=1 SV=2//4.81083e-150
MANES_11G1163001	0.417912	0.212461	-0.965341	0.000520749	sp|D7SFH9|GPDL2_ARATH Glycerophosphodiester phosphodiesterase protein kinase domain-containing GDPDL2 OS=Arabidopsis thaliana GN=GDPDL2 PE=1 SV=1//2.12141e-97
MANES_09G1491001	-0.217617	0.541427	-0.962552	0.000520749	sp|Q9LKR8|RAF1_ARATH Rubisco accumulation factor 1, chloroplastic OS=Arabidopsis thaliana GN=RAF1 PE=2 SV=1//4.60229e-153
MANES_02G1107001	-0.688401	0.0702127	-0.962496	0.00443438	sp|Q9STF3|PP265_ARATH Pentatricopeptide repeat-containing protein At3g46790, chloroplastic OS=Arabidopsis thaliana GN=CRR2 PE=2 SV=1//9.49537e-122
MANES_02G1949001	-0.706814	0.0830538	-0.958101	0.0163284	sp|Q9SMS0|NDHT_ARATH NAD(P)H-quinone oxidoreductase subunit T, chloroplastic OS=Arabidopsis thaliana GN=ndhT PE=1 SV=1//1.34718e-109
MANES_13G0005001	-0.735416	0.05518	-0.956825	0.0152565	sp|P22337|STAD_RICCO Acyl-[acyl-carrier-protein] desaturase, chloroplastic OS=Ricinus communis PE=1 SV=1//0
MANES_03G0273001	-0.573856	0.116318	-0.950061	0.00478264	-//-
MANES_12G1211001	-0.401224	0.433258	-0.94936	0.0210532	sp|Q9LSL1|BH093_ARATH Transcription factor bHLH93 OS=Arabidopsis thaliana GN=BHLH93 PE=1 SV=1//4.53571e-82
MANES_01G0434002	-0.373163	0.37537	-0.949142	0.000520749	-//-
MANES_15G1481001	-0.486287	0.0534433	-0.948766	0.000520749	-//-
MANES_06G1666001	-0.165856	0.76023	-0.948112	0.0125011	sp|Q2RYF4|CCME_RHORT Cytochrome c-type biogenesis protein CcmE OS=Rhodospirillum rubrum (strain ATCC 11170 / ATH 1.1.1 / DSM 467 / LMG 4362 / NCIB 8255 / S1) GN=ccmE PE=3 SV=1//2.98483e-27
MANES_04G0174001	-0.784041	0.0866021	-0.947711	0.0292388	sp|F4IB81|LYK3_ARATH LysM domain receptor-like kinase 3 OS=Arabidopsis thaliana GN=LYK3 PE=2 SV=1//1.63259e-28
MANES_15G1353001	-0.708693	0.102962	-0.940602	0.0273621	sp|P33324|YKJ1_YEAST CRAL-TRIO domain-containing protein YKL091C OS=Saccharomyces cerevisiae (strain ATCC 204508 / S288c) GN=YKL091C PE=1 SV=2//3.2442e-16
MANES_13G0524001	-0.657332	0.0909663	-0.940396	0.0388477	sp|Q9SRT0|PUB9_ARATH U-box domain-containing protein 9 OS=Arabidopsis thaliana GN=PUB9 PE=1 SV=1//0
MANES_13G0011002	-0.660291	0.159516	-0.938683	0.0271267	sp|P0DKC4|PGP1B_ARATH Phosphoglycolate phosphatase 1B, chloroplastic OS=Arabidopsis thaliana GN=PGLP1B PE=1 SV=1//3.10952e-173
MANES_15G1316001	0.215303	0.596386	-0.936828	0.00141071	sp|Q8GYA4|CRK10_ARATH Cysteine-rich receptor-like protein kinase 10 OS=Arabidopsis thaliana GN=CRK10 PE=1 SV=3//1.64657e-108
MANES_07G1141001	-0.293137	0.357061	-0.936676	0.000520749	sp|P09189|HSP7C_PETHY Heat shock cognate 70 kDa protein OS=Petunia hybrida GN=HSP70 PE=2 SV=1//0
MANES_18G0426004	-0.185313	0.731415	-0.935288	0.0155273	sp|Q9M7N6|MAF1_SOLLC MFP1 attachment factor 1 OS=Solanum lycopersicum GN=MAF1 PE=1 SV=1//1.12053e-26
MANES_04G0390001	-0.42346	0.484915	-0.934276	0.0473525	-//-
MANES_08G0114002	-1.16313	0.0567087	-0.933484	0.0340092	sp|Q94AX2|PTST_ARATH Protein PTST, chloroplastic OS=Arabidopsis thaliana GN=PTST PE=1 SV=1//1.3967e-09
MANES_15G0123001	-0.451347	0.112445	-0.925571	0.000520749	sp|O22775|XXT2_ARATH Xyloglucan 6-xylosyltransferase 2 OS=Arabidopsis thaliana GN=XXT2 PE=1 SV=1//0
MANES_02G0186001	-0.485964	0.201804	-0.925105	0.00834118	-//-
MANES_13G0576001	0.0679262	0.893379	-0.921716	0.00677562	sp|Q9SRR0|PEX13_ARATH Peroxisomal membrane protein 13 OS=Arabidopsis thaliana GN=PEX13 PE=1 SV=1//1.64532e-15
MANES_08G0916001	-0.667249	0.155835	-0.920094	0.0271267	sp|Q6AZD4|IMP2L_DANRE Mitochondrial inner membrane protease subunit 2 OS=Danio rerio GN=immp2l PE=2 SV=1//4.54826e-35
MANES_01G0748001	-0.17503	0.784022	-0.91652	0.0434773	sp|P17407|21KD_DAUCA 21 kDa protein OS=Daucus carota PE=2 SV=1//5.76392e-45
MANES_02G0122001	-0.740514	0.0538312	-0.914639	0.0110583	sp|O82509|TBL23_ARATH Protein trichome birefringence-like 23 OS=Arabidopsis thaliana GN=TBL23 PE=2 SV=1//0
MANES_13G1468001	-0.397461	0.164915	-0.912258	0.000520749	sp|Q9Y7P0|RISA_SCHPO Riboflavin synthase OS=Schizosaccharomyces pombe (strain 972 / ATCC 24843) GN=rib5 PE=1 SV=1//8.2341e-63
MANES_17G0725001	-0.216228	0.497662	-0.911603	0.000520749	sp|Q9FNK5|FB285_ARATH F-box protein At5g46170 OS=Arabidopsis thaliana GN=At5g46170 PE=2 SV=1//6.1075e-168
MANES_13G1350001	0.4467	0.0967342	-0.908878	0.00299047	sp|O64825|LYK4_ARATH LysM domain receptor-like kinase 4 OS=Arabidopsis thaliana GN=LYK4 PE=1 SV=1//1.09836e-165
MANES_11G0946001	-0.79488	0.0511985	-0.906872	0.0377882	-//-
MANES_03G0386001	-0.532468	0.0702127	-0.905873	0.000981481	sp|Q9SKI4|RFA1A_ARATH Replication protein A 70 kDa DNA-binding subunit A OS=Arabidopsis thaliana GN=RPA1A PE=1 SV=1//0
MANES_04G1517001	-0.466803	0.103277	-0.905747	0.000520749	sp|O65271|FOLD4_ARATH Bifunctional protein FolD 4, chloroplastic OS=Arabidopsis thaliana GN=FOLD4 PE=2 SV=1//0
MANES_13G1325001	-0.65914	0.0518229	-0.903306	0.00443438	sp|Q9SVL6|CRPM2_ARATH Cold-regulated 413 plasma membrane protein 2 OS=Arabidopsis thaliana GN=COR413PM2 PE=2 SV=1//5.40519e-94
MANES_14G0887001	-1.08529	0.243202	-0.899411	0.0412016	sp|Q949Q1|GAUTB_ARATH Probable galacturonosyltransferase 11 OS=Arabidopsis thaliana GN=GAUT11 PE=2 SV=1//0
MANES_02G0707001	-0.326016	0.650479	-0.89845	0.0467606	sp|Q9HDV0|YHE5_SCHPO Putative glutamine amidotransferase PB2B2.05 OS=Schizosaccharomyces pombe (strain 972 / ATCC 24843) GN=SPBPB2B2.05 PE=3 SV=2//1.24394e-16
MANES_10G0616001	0.235164	0.650118	-0.89844	0.0210532	sp|Q9ZQZ9|TI204_ARATH Protein TIC 20-IV, chloroplastic OS=Arabidopsis thaliana GN=TIC20-IV PE=2 SV=1//2.47545e-88
MANES_07G0204001	-0.453423	0.289693	-0.895862	0.0171259	sp|Q8W3M7|Y4598_ARATH Uncharacterized protein At4g06598 OS=Arabidopsis thaliana GN=At4g06598 PE=2 SV=2//3.51697e-60
MANES_18G0255001	-0.768859	0.0644357	-0.89369	0.0457343	sp|P0DH85|REM10_ARATH B3 domain-containing protein REM10 OS=Arabidopsis thaliana GN=REM10 PE=2 SV=1//4.23654e-19
MANES_03G1180001	-0.406388	0.256221	-0.8881	0.000520749	sp|O81832|Y4729_ARATH G-type lectin S-receptor-like serine/threonine-protein kinase At4g27290 OS=Arabidopsis thaliana GN=At4g27290 PE=3 SV=4//0
MANES_14G1401001	0.0488023	0.929652	-0.887069	0.00336048	-//-
MANES_07G0092001	-0.645956	0.132085	-0.879821	0.0337856	sp|Q9S9N9|CCR1_ARATH Cinnamoyl-CoA reductase 1 OS=Arabidopsis thaliana GN=CCR1 PE=1 SV=1//1.95372e-87
MANES_03G1791001	-0.162295	0.764937	-0.879142	0.00261001	-//-
MANES_13G0705001	-0.51331	0.0603401	-0.878693	0.000520749	sp|Q9SDQ4|GLR37_ARATH Glutamate receptor 3.7 OS=Arabidopsis thaliana GN=GLR3.7 PE=2 SV=2//0
MANES_06G0323001	-0.704833	0.124813	-0.877621	0.0420322	sp|Q84N34|HHP2_ARATH Heptahelical transmembrane protein 2 OS=Arabidopsis thaliana GN=HHP2 PE=2 SV=1//2.00159e-117
MANES_03G0915001	-0.313444	0.445896	-0.873412	0.00222136	sp|Q9ZV88|BEH4_ARATH BES1/BZR1 homolog protein 4 OS=Arabidopsis thaliana GN=BEH4 PE=1 SV=1//3.06877e-114
MANES_07G1085001	0.480225	0.166247	-0.870914	0.0195291	sp|P46573|APK1B_ARATH Protein kinase APK1B, chloroplastic OS=Arabidopsis thaliana GN=APK1B PE=2 SV=2//1.39228e-133
MANES_04G0198001	-0.817846	0.0557686	-0.870573	0.0422331	sp|Q653H7|ARFR_ORYSJ Auxin response factor 18 OS=Oryza sativa subsp. japonica GN=ARF18 PE=2 SV=1//0
MANES_08G0174001	-0.258041	0.403493	-0.870057	0.000520749	sp|Q9ZSS6|THD1_ARATH Threonine dehydratase biosynthetic, chloroplastic OS=Arabidopsis thaliana GN=OMR1 PE=1 SV=1//0
MANES_13G0086001	-0.181085	0.742332	-0.869957	0.00834118	-//-
MANES_01G1616001	-0.39197	0.299675	-0.869536	0.00478264	sp|Q93Z01|MIK_ARATH Inositol 3-kinase OS=Arabidopsis thaliana GN=At5g58730 PE=2 SV=1//3.0396e-138
MANES_02G0328001	-0.54749	0.129499	-0.865877	0.0218286	sp|Q8L7W5|SMO11_ARATH Methylsterol monooxygenase 1-1 OS=Arabidopsis thaliana GN=SMO1-1 PE=1 SV=1//1.00164e-156
MANES_06G0607002	0.49852	0.59165	-0.859996	0.0485917	-//-
MANES_01G1651001	-0.573676	0.0978263	-0.859025	0.00709066	sp|Q9SS80|U503A_ARATH UPF0503 protein At3g09070, chloroplastic OS=Arabidopsis thaliana GN=At3g09070 PE=1 SV=1//2.47527e-21
MANES_01G1622001	-0.435542	0.111499	-0.85757	0.000520749	sp|Q9FVN0|AMT13_SOLLC Ammonium transporter 1 member 3 OS=Solanum lycopersicum GN=AMT1-3 PE=2 SV=1//0
MANES_17G0821002	-0.705627	0.0801506	-0.854651	0.0136196	sp|Q9LVI4|TIF6B_ARATH Protein TIFY 6B OS=Arabidopsis thaliana GN=TIFY6B PE=1 SV=1//4.3704e-30
MANES_09G1290001	-0.417789	0.101223	-0.852502	0.000520749	sp|Q9M8T3|Y2910_ARATH Putative gamma-glutamylcyclotransferase At3g02910 OS=Arabidopsis thaliana GN=At3g02910 PE=2 SV=2//3.7724e-70
MANES_18G0566001	-0.310304	0.473101	-0.851041	0.0152565	sp|Q2KII6|NGDN_BOVIN Neuroguidin OS=Bos taurus GN=NGDN PE=2 SV=1//1.72383e-19
MANES_07G1248001	-0.520173	0.0973468	-0.848898	0.00141071	sp|O20252|S17P_SPIOL Sedoheptulose-1,7-bisphosphatase, chloroplastic OS=Spinacia oleracea PE=2 SV=1//0
MANES_08G0550002	-0.322363	0.505426	-0.84882	0.0413984	sp|Q39096|ERD15_ARATH Protein EARLY RESPONSIVE TO DEHYDRATION 15 OS=Arabidopsis thaliana GN=ERD15 PE=1 SV=1//8.04168e-32
MANES_09G1657001	-0.55249	0.132967	-0.848695	0.0335752	sp|P46086|KIME_ARATH Mevalonate kinase OS=Arabidopsis thaliana GN=At5g27450 PE=2 SV=1//6.71916e-121
MANES_03G0072001	-0.614728	0.0766748	-0.848157	0.0210532	sp|Q03730|YMB8_YEAST Uncharacterized vacuolar membrane protein YML018C OS=Saccharomyces cerevisiae (strain ATCC 204508 / S288c) GN=YML018C PE=1 SV=1//6.27308e-25
MANES_09G1790001	-0.45429	0.127723	-0.847235	0.000520749	sp|Q9SA52|CP41B_ARATH Chloroplast stem-loop binding protein of 41 kDa b, chloroplastic OS=Arabidopsis thaliana GN=CSP41B PE=1 SV=1//0
MANES_10G0234002	-0.303249	0.38486	-0.845755	0.00222136	sp|F4K2A1|FPGS1_ARATH Folylpolyglutamate synthase OS=Arabidopsis thaliana GN=FPGS1 PE=1 SV=1//0
MANES_17G0542001	-0.450534	0.0869346	-0.844314	0.000520749	sp|Q9LP37|RK34_ARATH 50S ribosomal protein L34, chloroplastic OS=Arabidopsis thaliana GN=RPL34 PE=2 SV=1//7.24701e-27
MANES_11G0995001	0.113001	0.861989	-0.844074	0.0273621	sp|Q04960|DNJH_CUCSA DnaJ protein homolog OS=Cucumis sativus GN=DNAJ1 PE=2 SV=1//0
MANES_04G1609001	-0.525881	0.208311	-0.843929	0.0230658	sp|Q4P8D2|MIA40_USTMA Mitochondrial intermembrane space import and assembly protein 40 OS=Ustilago maydis (strain 521 / FGSC 9021) GN=MIA40 PE=3 SV=1//2.22866e-12
MANES_02G1274001	-0.741085	0.126295	-0.84309	0.0405564	sp|O81263|KITH_ORYSJ Thymidine kinase OS=Oryza sativa subsp. japonica GN=TK PE=2 SV=2//2.89198e-105
MANES_18G1001001	-0.333602	0.494099	-0.841877	0.018732	sp|Q9C8P0|ODP25_ARATH Dihydrolipoyllysine-residue acetyltransferase component 5 of pyruvate dehydrogenase complex, chloroplastic OS=Arabidopsis thaliana GN=EMB3003 PE=2 SV=1//1.5897e-28
MANES_07G0667002	-0.703744	0.0590254	-0.838686	0.010171	-//-
MANES_01G1152001	-0.0209898	0.97606	-0.837954	0.0280637	-//-
MANES_10G1226001	-0.0568308	0.893508	-0.834715	0.00141071	sp|Q3E7T8|UBQ14_ARATH Polyubiquitin 14 OS=Arabidopsis thaliana GN=UBQ14 PE=1 SV=2//0
MANES_05G1842001	-0.677439	0.0787927	-0.833027	0.0360244	sp|O48651|ERG1_PANGI Squalene monooxygenase OS=Panax ginseng PE=2 SV=1//0
MANES_05G1535001	-0.31341	0.304037	-0.831597	0.000520749	sp|Q94AP3|WAT1_ARATH Protein WALLS ARE THIN 1 OS=Arabidopsis thaliana GN=WAT1 PE=1 SV=1//0
MANES_05G1130001	-0.236502	0.516188	-0.830858	0.00141071	sp|Q8LJW3|ACR4_ARATH ACT domain-containing protein ACR4 OS=Arabidopsis thaliana GN=ACR4 PE=2 SV=1//0
MANES_02G1575001	-0.424391	0.108277	-0.826297	0.000520749	sp|Q84WN0|Y4920_ARATH Uncharacterized protein At4g37920, chloroplastic OS=Arabidopsis thaliana GN=At4g37920 PE=1 SV=2//2.9672e-95
MANES_07G0936001	-0.465133	0.23604	-0.825683	0.0136196	sp|Q941Q2|HBL2_BRANA Non-symbiotic hemoglobin 2 OS=Brassica napus GN=HB2 PE=3 SV=1//2.81107e-79
MANES_07G0256001	-0.289494	0.351077	-0.825649	0.000520749	sp|Q2VEX9|CRTSO_DAUCA Prolycopene isomerase, chloroplastic OS=Daucus carota GN=CRTISO PE=2 SV=1//2.15341e-48
MANES_01G2542001	-0.18457	0.598542	-0.825587	0.00336048	sp|Q9FLW0|Y5241_ARATH Probable receptor-like protein kinase At5g24010 OS=Arabidopsis thaliana GN=At5g24010 PE=1 SV=1//8.82198e-101
MANES_09G0245002	0.0088103	0.984929	-0.824685	0.0133363	sp|Q6NLQ6|CDPKW_ARATH Calcium-dependent protein kinase 32 OS=Arabidopsis thaliana GN=CPK32 PE=1 SV=1//0
MANES_15G1024001	0.439217	0.218817	-0.823381	0.00644654	sp|C0LGH3|Y5614_ARATH Probable LRR receptor-like serine/threonine-protein kinase At1g56140 OS=Arabidopsis thaliana GN=At1g56140 PE=2 SV=2//2.18019e-109
MANES_03G0893001	-0.525526	0.0524354	-0.822528	0.000520749	sp|P54453|YQEH_BACSU Uncharacterized protein YqeH OS=Bacillus subtilis (strain 168) GN=yqeH PE=1 SV=1//1.33767e-37
MANES_15G0498001	-0.399943	0.337622	-0.819782	0.0275919	sp|Q9LIQ4|THIM_ARATH Hydroxyethylthiazole kinase OS=Arabidopsis thaliana GN=THIM PE=1 SV=1//6.12642e-114
MANES_06G1381001	0.0490029	0.925332	-0.818628	0.000981481	sp|Q8VYS5|TBL18_ARATH Protein trichome birefringence-like 18 OS=Arabidopsis thaliana GN=TBL18 PE=2 SV=1//0
MANES_01G1311001	0.614569	0.0986398	-0.818073	0.0136196	sp|Q9LS40|ASPG1_ARATH Protein ASPARTIC PROTEASE IN GUARD CELL 1 OS=Arabidopsis thaliana GN=ASPG1 PE=1 SV=1//8.41908e-68
MANES_17G1048001	-0.137935	0.759643	-0.817426	0.00443438	sp|Q8L7W7|KAD7_ARATH Probable adenylate kinase 7, mitochondrial OS=Arabidopsis thaliana GN=At3g01820 PE=2 SV=1//3.43739e-73
MANES_14G0550001	-0.314885	0.282488	-0.815981	0.000520749	sp|Q01402|NDK2_SPIOL Nucleoside diphosphate kinase 2, chloroplastic OS=Spinacia oleracea GN=NDPK2 PE=1 SV=1//4.10741e-100
MANES_06G1612001	-2.16226	0.181837	-0.81592	0.0237874	-//-
MANES_07G0247001	-0.382596	0.28079	-0.814261	0.0107676	sp|Q02028|HSP7S_PEA Stromal 70 kDa heat shock-related protein, chloroplastic OS=Pisum sativum GN=HSP70 PE=2 SV=1//0
MANES_01G1466001	-0.40131	0.248666	-0.813648	0.00579248	sp|P10933|FENR1_PEA Ferredoxin--NADP reductase, leaf isozyme, chloroplastic OS=Pisum sativum GN=PETH PE=1 SV=1//0
MANES_06G1531001	-0.343379	0.252519	-0.812459	0.00372046	-//-
MANES_12G0750001	-0.415705	0.122407	-0.812158	0.000981481	sp|O23049|RK6_ARATH 50S ribosomal protein L6, chloroplastic OS=Arabidopsis thaliana GN=RPL6 PE=2 SV=1//9.80109e-115
MANES_07G0201001	-0.303383	0.463999	-0.811496	0.00865028	sp|Q9ZTS2|FER_CAPAN Ferredoxin, chloroplastic OS=Capsicum annuum GN=AP1 PE=1 SV=1//3.67846e-58
MANES_11G0568001	-0.527144	0.108138	-0.810848	0.0104697	-//-
MANES_10G0047002	-0.00909978	0.990045	-0.808979	0.0259517	sp|O22881|POT2_ARATH Potassium transporter 2 OS=Arabidopsis thaliana GN=POT2 PE=1 SV=2//0
MANES_11G0651002	-0.790851	0.0916159	-0.808728	0.00299047	sp|Q9S9P3|FDM1_ARATH Factor of DNA methylation 1 OS=Arabidopsis thaliana GN=FDM1 PE=1 SV=1//0
MANES_03G0555002	-0.362557	0.49008	-0.807326	0.0173956	-//-
MANES_15G0534001	-0.597528	0.131068	-0.806138	0.041611	sp|Q9LRN6|CML22_ARATH Probable calcium-binding protein CML22 OS=Arabidopsis thaliana GN=CML22 PE=3 SV=1//2.79978e-17
MANES_13G0264001	-0.125257	0.85154	-0.803572	0.0496213	sp|P04635|LIP_STAHY Lipase OS=Staphylococcus hyicus GN=lip PE=1 SV=1//7.84789e-28
MANES_09G1875002	-0.240262	0.777743	-0.803421	0.0420322	sp|Q5W7F2|AGD3_ARATH ADP-ribosylation factor GTPase-activating protein AGD3 OS=Arabidopsis thaliana GN=AGD3 PE=1 SV=1//5.35745e-06
MANES_05G0095001	-0.30728	0.498168	-0.801864	0.0218286	sp|Q9S6Z8|KCO5_ARATH Two-pore potassium channel 5 OS=Arabidopsis thaliana GN=TPK5 PE=1 SV=1//8.87544e-158
MANES_06G0906001	-0.195337	0.734339	-0.799678	0.0455221	sp|A8MQA3|PP330_ARATH Pentatricopeptide repeat-containing protein At4g21065 OS=Arabidopsis thaliana GN=PCMP-H28 PE=2 SV=2//1.30185e-116
MANES_07G0692001	-0.205099	0.529402	-0.797894	0.000520749	sp|Q9FY50|RK10_ARATH 50S ribosomal protein L10, chloroplastic OS=Arabidopsis thaliana GN=RPL10 PE=2 SV=1//4.69754e-96
MANES_06G1278001	-0.396813	0.202275	-0.790528	0.00579248	sp|Q5XHA0|SCMC1_XENTR Calcium-binding mitochondrial carrier protein SCaMC-1 OS=Xenopus tropicalis GN=slc25a24 PE=2 SV=1//6.69043e-105
MANES_05G1696001	-0.521267	0.0590254	-0.790422	0.00579248	sp|Q9SZA7|DRL29_ARATH Probable disease resistance protein At4g33300 OS=Arabidopsis thaliana GN=At4g33300 PE=2 SV=3//0
MANES_06G0225002	-1.18815	0.288772	-0.78963	0.0322424	sp|O64624|PP163_ARATH Pentatricopeptide repeat-containing protein At2g18940, chloroplastic OS=Arabidopsis thaliana GN=At2g18940 PE=2 SV=1//0
MANES_16G0560002	-0.343639	0.410165	-0.78792	0.0125011	sp|Q9SHE8|PSAF_ARATH Photosystem I reaction center subunit III, chloroplastic OS=Arabidopsis thaliana GN=PSAF PE=1 SV=1//1.93155e-99
MANES_12G0797001	-0.616878	0.10422	-0.787638	0.026646	sp|Q8GZA8|ULT1_ARATH Protein ULTRAPETALA 1 OS=Arabidopsis thaliana GN=ULT1 PE=1 SV=1//8.64224e-116
MANES_02G0685001	-0.116153	0.806789	-0.786171	0.00372046	-//-
MANES_08G0256001	-0.398226	0.145357	-0.785416	0.00141071	sp|Q9SR77|HBPL1_ARATH Heme-binding-like protein At3g10130, chloroplastic OS=Arabidopsis thaliana GN=At3g10130 PE=2 SV=1//6.90234e-116
MANES_01G0958001	0.168578	0.624159	-0.78513	0.0223327	sp|Q9FGH9|E70B1_ARATH Exocyst complex component EXO70B1 OS=Arabidopsis thaliana GN=EXO70B1 PE=1 SV=1//4.61074e-102
MANES_06G0720003	-0.579518	0.0538312	-0.783695	0.00407707	sp|Q9S713|STT7_ARATH Serine/threonine-protein kinase STN7, chloroplastic OS=Arabidopsis thaliana GN=STN7 PE=1 SV=1//0
MANES_10G0770001	-0.585663	0.0612695	-0.783466	0.010171	sp|Q9AT54|SCGT_TOBAC Scopoletin glucosyltransferase OS=Nicotiana tabacum GN=TOGT1 PE=1 SV=1//0
MANES_15G1103001	-0.254849	0.456165	-0.782434	0.00141071	sp|P08927|RUBB_PEA RuBisCO large subunit-binding protein subunit beta, chloroplastic OS=Pisum sativum PE=1 SV=2//0
MANES_05G0331001	-0.477268	0.166751	-0.781666	0.0197864	-//-
MANES_15G0732001	-0.566964	0.150172	-0.780403	0.030656	sp|Q9SZ42|FAD4_ARATH Fatty acid desaturase 4, chloroplastic OS=Arabidopsis thaliana GN=FAD4 PE=2 SV=1//3.44155e-138
MANES_16G1120001	-0.538428	0.0530449	-0.777384	0.00261001	sp|Q8W593|LGUC_ARATH Probable lactoylglutathione lyase, chloroplast OS=Arabidopsis thaliana GN=At1g67280 PE=1 SV=1//0
MANES_14G1738001	-0.659221	0.0607178	-0.776467	0.0304155	sp|F4IPE3|IDD15_ARATH Protein SHOOT GRAVITROPISM 5 OS=Arabidopsis thaliana GN=SGR5 PE=1 SV=1//4.51173e-148
MANES_02G2262001	-0.0720312	0.90058	-0.775442	0.0223327	sp|Q8WXB1|MT21A_HUMAN Protein N-lysine methyltransferase METTL21A OS=Homo sapiens GN=METTL21A PE=1 SV=2//2.216e-16
MANES_02G1863001	-0.339289	0.367514	-0.773996	0.0147161	sp|Q9FX24|PPR71_ARATH Pentatricopeptide repeat-containing protein At1g34160 OS=Arabidopsis thaliana GN=PCMP-H68 PE=2 SV=2//0
MANES_12G0034002	-0.568374	0.0508056	-0.773332	0.00512661	sp|O80800|ACPM2_ARATH Acyl carrier protein 2, mitochondrial OS=Arabidopsis thaliana GN=MTACP2 PE=1 SV=1//2.65428e-60
MANES_09G0011001	0.00290313	0.996309	-0.772403	0.018732	sp|O80683|CAB25_ARATH Calmodulin-binding protein 25 OS=Arabidopsis thaliana GN=CAMBP25 PE=1 SV=1//4.71172e-17
MANES_06G0785001	-0.380196	0.213375	-0.769861	0.00261001	sp|P27323|HS901_ARATH Heat shock protein 90-1 OS=Arabidopsis thaliana GN=HSP90-1 PE=1 SV=3//0
MANES_01G1868001	-0.377585	0.375861	-0.769635	0.0271267	sp|Q54ML6|MOG1_DICDI Probable ran guanine nucleotide release factor OS=Dictyostelium discoideum GN=mog1 PE=3 SV=1//2.94799e-20
MANES_13G0262001	-0.548675	0.124956	-0.768486	0.0168559	sp|Q39214|RPM1_ARATH Disease resistance protein RPM1 OS=Arabidopsis thaliana GN=RPM1 PE=1 SV=1//5.24477e-30
MANES_05G0765001	-0.453522	0.137977	-0.768418	0.00407707	sp|Q9LYA9|CP41A_ARATH Chloroplast stem-loop binding protein of 41 kDa a, chloroplastic OS=Arabidopsis thaliana GN=CSP41A PE=1 SV=1//9.51789e-25
MANES_12G1341001	-0.392849	0.374715	-0.768368	0.0413984	sp|Q9SMR2|TBCC_ARATH Tubulin-folding cofactor C OS=Arabidopsis thaliana GN=TFCC PE=1 SV=1//2.28888e-116
MANES_05G1817001	-0.387538	0.158832	-0.766619	0.00336048	sp|O22193|PUB4_ARATH U-box domain-containing protein 4 OS=Arabidopsis thaliana GN=PUB4 PE=1 SV=3//1.62996e-81
MANES_13G0395001	-0.400974	0.136998	-0.766138	0.000520749	sp|Q0JG75|PSB28_ORYSJ Photosystem II reaction center PSB28 protein, chloroplastic OS=Oryza sativa subsp. japonica GN=PSB28 PE=2 SV=2//2.98863e-77
MANES_02G0110001	-0.334111	0.25871	-0.763898	0.00336048	-//-
MANES_04G0700001	-0.62319	0.0544009	-0.762853	0.0230658	sp|Q8GWA9|PP157_ARATH Pentatricopeptide repeat-containing protein At2g17033 OS=Arabidopsis thaliana GN=At2g17033 PE=2 SV=1//3.19888e-161
MANES_06G0150002	-0.145711	0.731841	-0.75835	0.00443438	sp|Q9FIW5|NAC94_ARATH Putative NAC domain-containing protein 94 OS=Arabidopsis thaliana GN=ANAC094 PE=3 SV=1//1.8931e-57
MANES_09G1337001	0.307472	0.300625	-0.756561	0.00407707	sp|Q946J8|LHP1_ARATH Chromo domain-containing protein LHP1 OS=Arabidopsis thaliana GN=LHP1 PE=1 SV=2//2.45286e-07
MANES_09G1829001	-0.528381	0.114448	-0.756216	0.0228227	sp|Q8L7S8|RH3_ARATH DEAD-box ATP-dependent RNA helicase 3, chloroplastic OS=Arabidopsis thaliana GN=RH3 PE=1 SV=2//0
MANES_15G0547001	-0.464857	0.0862776	-0.754145	0.000520749	sp|O49169|EF1A_MANES Elongation factor 1-alpha OS=Manihot esculenta GN=EF1 PE=3 SV=1//0
MANES_01G0885001	-0.493963	0.117522	-0.753986	0.0275919	-//-
MANES_05G1579001	-0.515345	0.0655544	-0.753855	0.00222136	sp|Q6Z2G9|TLP5_ORYSJ Tubby-like F-box protein 5 OS=Oryza sativa subsp. japonica GN=TULP5 PE=2 SV=1//8.53228e-176
MANES_06G1636001	-0.40276	0.137584	-0.753429	0.00182357	sp|O82802|SIR1_TOBAC Sulfite reductase 1 [ferredoxin], chloroplastic OS=Nicotiana tabacum GN=SIR1 PE=1 SV=1//0
MANES_16G0400001	-0.453583	0.0764924	-0.752737	0.00141071	sp|P80680|FTRV_MAIZE Ferredoxin-thioredoxin reductase, variable chain OS=Zea mays PE=1 SV=1//2.29353e-26
MANES_02G0414001	-0.389885	0.295332	-0.752719	0.0245068	-//-
MANES_09G1855001	-0.265606	0.494628	-0.752268	0.0451285	sp|O22799|Y2349_ARATH Uncharacterized protein At2g33490 OS=Arabidopsis thaliana GN=At2g33490 PE=4 SV=2//8.3079e-178
MANES_02G1430001	-0.54212	0.111966	-0.752112	0.0110583	sp|P32869|PSAD_CUCSA Photosystem I reaction center subunit II, chloroplastic OS=Cucumis sativus GN=psaD PE=1 SV=1//4.27663e-110
MANES_15G1026001	-0.565232	0.0823828	-0.750174	0.0125011	sp|Q39199|RECAC_ARATH DNA repair protein recA homolog 1, chloroplastic OS=Arabidopsis thaliana GN=RECA PE=2 SV=1//0
MANES_15G0776001	0.000129953	0.997931	-0.749675	0.00336048	sp|Q94B77|FH5_ARATH Formin-like protein 5 OS=Arabidopsis thaliana GN=FH5 PE=2 SV=2//2.35973e-08
MANES_14G0747001	-0.438507	0.0914617	-0.749652	0.000981481	sp|Q9SAA2|CLPP6_ARATH ATP-dependent Clp protease proteolytic subunit 6, chloroplastic OS=Arabidopsis thaliana GN=CLPP6 PE=1 SV=1//1.12035e-142
MANES_02G1051001	-0.494463	0.125406	-0.746747	0.0149896	sp|P10933|FENR1_PEA Ferredoxin--NADP reductase, leaf isozyme, chloroplastic OS=Pisum sativum GN=PETH PE=1 SV=1//0
MANES_15G0357001	-0.27344	0.432176	-0.746394	0.00644654	sp|O64825|LYK4_ARATH LysM domain receptor-like kinase 4 OS=Arabidopsis thaliana GN=LYK4 PE=1 SV=1//3.04932e-76
MANES_09G1779001	0.0478039	0.941538	-0.745482	0.0337856	-//-
MANES_05G1255001	-0.650514	0.0664776	-0.744172	0.0333618	sp|Q6DR03|ZDHC3_ARATH Protein S-acyltransferase 21 OS=Arabidopsis thaliana GN=PAT21 PE=2 SV=1//0
MANES_01G1496001	-0.4871	0.147472	-0.744081	0.0113514	sp|Q5M8Z2|PREY_XENTR Protein preY, mitochondrial OS=Xenopus tropicalis GN=pyurf PE=2 SV=1//2.8884e-10
MANES_02G1908001	-0.430715	0.0862776	-0.738995	0.00182357	sp|Q9C8P0|ODP25_ARATH Dihydrolipoyllysine-residue acetyltransferase component 5 of pyruvate dehydrogenase complex, chloroplastic OS=Arabidopsis thaliana GN=EMB3003 PE=2 SV=1//0
MANES_02G0667001	-0.23871	0.444733	-0.736212	0.000520749	sp|Q55403|Y575_SYNY3 Thylakoid membrane protein slr0575 OS=Synechocystis sp. (strain PCC 6803 / Kazusa) GN=slr0575 PE=4 SV=1//7.55806e-29
MANES_02G2230001	-0.406381	0.113502	-0.733767	0.000981481	sp|Q2XPU6|CAS1_RICCO Cycloartenol synthase OS=Ricinus communis PE=1 SV=1//0
MANES_07G0498001	-0.520102	0.0626209	-0.732607	0.000981481	sp|Q93ZN9|DAPAT_ARATH LL-diaminopimelate aminotransferase, chloroplastic OS=Arabidopsis thaliana GN=DAP PE=1 SV=1//0
MANES_03G1495002	-0.593995	0.133111	-0.731217	0.0382243	sp|Q9ZTW3|VA721_ARATH Vesicle-associated membrane protein 721 OS=Arabidopsis thaliana GN=VAMP721 PE=1 SV=1//1.17632e-130
MANES_15G1326001	-0.0592277	0.891109	-0.730827	0.00407707	sp|Q9LQU4|PCR2_ARATH Protein PLANT CADMIUM RESISTANCE 2 OS=Arabidopsis thaliana GN=PCR2 PE=1 SV=1//1.09834e-58
MANES_13G0647001	-0.302669	0.288323	-0.729625	0.000520749	sp|Q8L633|RNZC_ARATH Ribonuclease Z, chloroplastic OS=Arabidopsis thaliana GN=CPZ PE=2 SV=1//3.78724e-178
MANES_01G0277001	-0.640877	0.0599694	-0.727464	0.0346807	sp|Q84JB8|RUS3_ARATH Protein root UVB sensitive 3 OS=Arabidopsis thaliana GN=RUS3 PE=2 SV=1//0
MANES_08G1047001	-0.344649	0.388373	-0.72698	0.0353463	sp|Q9AT00|AB13I_ARATH Protein TRIGALACTOSYLDIACYLGLYCEROL 3, chloroplastic OS=Arabidopsis thaliana GN=TGD3 PE=1 SV=1//7.35807e-172
MANES_04G1502001	-0.561353	0.0544009	-0.725736	0.013063	sp|O49607|SBT16_ARATH Subtilisin-like protease SBT1.6 OS=Arabidopsis thaliana GN=SBT1.6 PE=2 SV=1//0
MANES_02G1492001	-0.346457	0.336323	-0.724826	0.0181821	sp|Q6DJI4|RM41A_XENLA 39S ribosomal protein L41-A, mitochondrial OS=Xenopus laevis GN=mrpl41-a PE=2 SV=1//1.89825e-10
MANES_05G0960001	-0.483938	0.120342	-0.721532	0.0171259	-//-
MANES_05G1572001	-0.472957	0.0516136	-0.721079	0.00261001	sp|Q43814|OTC_PEA Ornithine carbamoyltransferase, chloroplastic OS=Pisum sativum GN=ARGF PE=2 SV=1//0
MANES_03G0241001	-0.397359	0.260775	-0.71764	0.0225704	sp|Q31BC3|EFTS_PROM9 Elongation factor Ts OS=Prochlorococcus marinus (strain MIT 9312) GN=tsf PE=3 SV=1//6.69667e-83
MANES_01G2506001	-0.551401	0.0729334	-0.717002	0.0144489	sp|Q9M310|FBK77_ARATH F-box/kelch-repeat protein At3g61590 OS=Arabidopsis thaliana GN=At3g61590 PE=1 SV=1//0
MANES_05G0364001	-0.286293	0.440733	-0.716959	0.0213183	-//-
MANES_17G0027001	-0.494044	0.0504198	-0.714954	0.00261001	-//-
MANES_02G0840001	-0.484216	0.0719873	-0.709312	0.00372046	sp|Q50EK1|C16B1_PICSI Cytochrome P450 716B1 OS=Picea sitchensis GN=CYP716B1 PE=2 SV=1//4.91426e-27
MANES_08G0276001	-0.379418	0.149895	-0.70787	0.00261001	-//-
MANES_03G1835001	0.31895	0.415438	-0.705855	0.0442968	sp|P13917|7SB1_SOYBN Basic 7S globulin OS=Glycine max GN=BG PE=1 SV=2//7.47185e-62
MANES_13G1553001	-0.544501	0.0890109	-0.705345	0.018732	sp|P34881|DNMT1_ARATH DNA (cytosine-5)-methyltransferase 1 OS=Arabidopsis thaliana GN=DMT1 PE=1 SV=1//0
MANES_11G0364001	-0.471576	0.0725613	-0.704421	0.00222136	sp|Q9LU21|PNSB3_ARATH Photosynthetic NDH subunit of subcomplex B 3, chloroplastic OS=Arabidopsis thaliana GN=PNSB3 PE=2 SV=1//7.79607e-73
MANES_06G0413001	-0.48731	0.0567087	-0.703893	0.00407707	sp|Q4KLR8|ZNRF3_XENLA E3 ubiquitin-protein ligase ZNRF3 OS=Xenopus laevis GN=znrf3 PE=2 SV=1//1.05613e-09
MANES_08G1505001	-0.441456	0.246004	-0.703815	0.0326759	sp|Q8DJB3|GRPE_THEEB Protein GrpE OS=Thermosynechococcus elongatus (strain BP-1) GN=grpE PE=3 SV=1//1.63893e-20
MANES_S0356001	-0.3145	0.339042	-0.703148	0.00644654	sp|P42055|VDAC1_SOLTU Mitochondrial outer membrane protein porin of 34 kDa OS=Solanum tuberosum PE=1 SV=2//2.96813e-153
MANES_05G1005001	-0.524961	0.144939	-0.700255	0.0434773	-//-
MANES_12G0575001	0.0784816	0.857435	-0.699652	0.00802823	sp|Q9SRR0|PEX13_ARATH Peroxisomal membrane protein 13 OS=Arabidopsis thaliana GN=PEX13 PE=1 SV=1//3.89225e-14
MANES_05G0936001	0.0428497	0.93722	-0.697207	0.0133363	sp|B9S2H4|Y232_RICCO UPF0392 protein RCOM_0530710 OS=Ricinus communis GN=RCOM_0699480 PE=3 SV=1//0
MANES_10G1394001	-0.126445	0.778411	-0.696549	0.0220796	sp|Q9LM02|SMT1_ARATH Cycloartenol-C-24-methyltransferase OS=Arabidopsis thaliana GN=SMT1 PE=1 SV=1//0
MANES_04G0683001	-0.505708	0.0588281	-0.696441	0.00834118	sp|B9HQZ6|SYAP_POPTR Alanine--tRNA ligase, chloroplastic/mitochondrial OS=Populus trichocarpa GN=POPTRDRAFT_821063 PE=3 SV=1//0
MANES_11G1493001	-0.0691761	0.899334	-0.695862	0.0282936	sp|P08926|RUBA_PEA RuBisCO large subunit-binding protein subunit alpha, chloroplastic OS=Pisum sativum PE=1 SV=2//0
MANES_01G2724001	-0.483596	0.115536	-0.695405	0.0192691	sp|Q0WRJ7|FK202_ARATH Peptidyl-prolyl cis-trans isomerase FKBP20-2, chloroplastic OS=Arabidopsis thaliana GN=FKBP20-2 PE=1 SV=1//1.21228e-71
MANES_18G0340001	-0.39441	0.183536	-0.691911	0.00772454	sp|O48721|HEM4_ARATH Uroporphyrinogen-III synthase, chloroplastic OS=Arabidopsis thaliana GN=UROS PE=2 SV=2//2.83634e-67
MANES_02G0806001	-0.502471	0.131652	-0.69079	0.0116387	sp|O64459|UGPA_PYRPY UTP--glucose-1-phosphate uridylyltransferase OS=Pyrus pyrifolia PE=2 SV=1//0
MANES_05G0166001	-0.105206	0.817633	-0.690154	0.0116387	sp|P52855|RLA1_MAIZE 60S acidic ribosomal protein P1 OS=Zea mays GN=RPP1A PE=1 SV=1//5.7031e-24
MANES_10G0348001	-0.481233	0.0628038	-0.689362	0.00407707	sp|O80634|PNSL1_ARATH Photosynthetic NDH subunit of lumenal location 1, chloroplastic OS=Arabidopsis thaliana GN=PNSL1 PE=1 SV=2//7.25191e-83
MANES_01G2184001	-0.403991	0.173234	-0.689189	0.0104697	sp|O82238|NDS5A_ARATH NADH dehydrogenase [ubiquinone] iron-sulfur protein 5-A OS=Arabidopsis thaliana GN=At2g47690 PE=2 SV=1//1.7574e-44
MANES_15G0059001	-0.502543	0.0853056	-0.689032	0.0127903	sp|O04834|SAR1A_ARATH GTP-binding protein SAR1A OS=Arabidopsis thaliana GN=SAR1A PE=2 SV=1//2.13142e-118
MANES_01G1548003	-0.731516	0.0597802	-0.68857	0.0373464	sp|Q0IU52|ASP1_ORYSJ Aspartic proteinase Asp1 OS=Oryza sativa subsp. japonica GN=ASP1 PE=2 SV=1//1.06152e-95
MANES_17G1164001	0.554876	0.0680158	-0.687872	0.0237874	-//-
MANES_09G1052001	-0.241673	0.443709	-0.68663	0.00336048	sp|Q39963|PDX1_HEVBR Probable pyridoxal 5&apos;-phosphate synthase subunit PDX1 OS=Hevea brasiliensis GN=PDX1 PE=2 SV=1//0
MANES_18G0155001	-0.108993	0.789468	-0.686247	0.00612071	-//-
MANES_13G0121001	-0.512513	0.148634	-0.686018	0.0237874	sp|P13869|CB12_PETHY Chlorophyll a-b binding protein, chloroplastic OS=Petunia hybrida PE=2 SV=1//9.20111e-150
MANES_06G1716001	-0.42056	0.112598	-0.685992	0.000981481	sp|Q6NVR9|ATAD3_XENTR ATPase family AAA domain-containing protein 3 OS=Xenopus tropicalis GN=atad3 PE=2 SV=1//2.44182e-107
MANES_08G1648001	-0.357757	0.218098	-0.68574	0.00336048	-//-
MANES_02G0884001	-0.370862	0.173351	-0.685453	0.00372046	sp|O80854|B561L_ARATH Cytochrome b561 domain-containing protein At2g30890 OS=Arabidopsis thaliana GN=At2g30890 PE=2 SV=1//1.52763e-66
MANES_17G1183001	-0.517575	0.057097	-0.683791	0.00644654	sp|Q4W9R7|MCD4_ASPFU GPI ethanolamine phosphate transferase 1 OS=Neosartorya fumigata (strain ATCC MYA-4609 / Af293 / CBS 101355 / FGSC A1100) GN=mcd4 PE=2 SV=1//0
MANES_08G0700001	-0.294702	0.346427	-0.683594	0.00895559	sp|Q8GWE0|PP314_ARATH Pentatricopeptide repeat-containing protein At4g16390, chloroplastic OS=Arabidopsis thaliana GN=P67 PE=1 SV=3//0
MANES_07G0085001	-0.475277	0.0759818	-0.68275	0.00709066	sp|Q9FLX9|NLE1_ARATH Notchless protein homolog OS=Arabidopsis thaliana GN=NLE1 PE=2 SV=1//0
MANES_01G2501001	-0.441534	0.18011	-0.681638	0.0218286	sp|O04616|CUT1A_ARATH Protein CURVATURE THYLAKOID 1A, chloroplastic OS=Arabidopsis thaliana GN=CURT1A PE=1 SV=1//2.33617e-57
MANES_15G1025001	-0.183191	0.717921	-0.680945	0.0440894	sp|Q40519|PSBR_TOBAC Photosystem II 10 kDa polypeptide, chloroplastic OS=Nicotiana tabacum GN=PSBR PE=2 SV=1//1.05644e-61
MANES_06G1052001	-0.481575	0.0509941	-0.678647	0.00336048	sp|P41189|RL7_LIBAF 50S ribosomal protein L7/L12 OS=Liberibacter africanus GN=rplL PE=3 SV=1//6.43899e-14
MANES_06G0376001	-0.288379	0.4442	-0.675697	0.0163284	sp|Q9SKZ2|CAF1G_ARATH Probable CCR4-associated factor 1 homolog 7 OS=Arabidopsis thaliana GN=CAF1-7 PE=2 SV=2//2.21953e-124
MANES_10G1173001	-0.54303	0.0736653	-0.675449	0.0245068	sp|Q02028|HSP7S_PEA Stromal 70 kDa heat shock-related protein, chloroplastic OS=Pisum sativum GN=HSP70 PE=2 SV=1//0
MANES_12G0564001	-0.269992	0.366369	-0.675165	0.00182357	sp|Q94K73|SYFM_ARATH Phenylalanine--tRNA ligase, chloroplastic/mitochondrial OS=Arabidopsis thaliana GN=At3g58140 PE=2 SV=1//0
MANES_04G0335002	-0.239141	0.50747	-0.674635	0.0119265	sp|Q9FY06|PPF1_PEA Inner membrane protein PPF-1, chloroplastic OS=Pisum sativum GN=PPF-1 PE=2 SV=2//0
MANES_03G1355001	-0.21956	0.485902	-0.674362	0.00336048	sp|Q42545|FTSZ1_ARATH Cell division protein FtsZ homolog 1, chloroplastic OS=Arabidopsis thaliana GN=FTSZ1 PE=1 SV=2//0
MANES_08G0961001	-0.481809	0.100393	-0.673832	0.0136196	sp|Q9M015|Y5161_ARATH Uncharacterized protein At5g01610 OS=Arabidopsis thaliana GN=At5g01610 PE=1 SV=1//4.70698e-96
MANES_04G1494001	-0.476086	0.0586354	-0.67325	0.00372046	sp|A5BUU4|RSSA_VITVI 40S ribosomal protein SA OS=Vitis vinifera GN=GSVIVT00034021001 PE=3 SV=1//1.27583e-137
MANES_14G1348001	-0.419976	0.18551	-0.672975	0.0133363	sp|Q9SUI5|PSAK_ARATH Photosystem I reaction center subunit psaK, chloroplastic OS=Arabidopsis thaliana GN=PSAK PE=2 SV=2//4.78473e-66
MANES_04G0914001	-0.0941201	0.845183	-0.672287	0.0242673	-//-
MANES_13G1196001	-0.472263	0.0678191	-0.67228	0.00372046	sp|Q9FH90|IX14H_ARATH Probable beta-1,4-xylosyltransferase IRX14H OS=Arabidopsis thaliana GN=IRX14H PE=2 SV=1//0
MANES_18G0567001	-0.521301	0.132821	-0.672265	0.0340092	sp|A1L4X0|CLT2_ARATH Protein CLT2, chloroplastic OS=Arabidopsis thaliana GN=CLT2 PE=2 SV=1//6.45809e-134
MANES_08G0064001	-0.397603	0.126881	-0.672236	0.00261001	sp|Q9S752|LOFG2_ARATH Probable E3 ubiquitin-protein ligase LOG2 OS=Arabidopsis thaliana GN=LOG2 PE=1 SV=1//1.06787e-128
MANES_15G0293001	-0.334342	0.230585	-0.671787	0.00512661	sp|P14937|FER2_RAPSA Ferredoxin, root R-B2 OS=Raphanus sativus PE=1 SV=1//3.29962e-22
MANES_S0927001	-0.456443	0.101692	-0.669516	0.00709066	sp|Q9C9I3|PP115_ARATH Pentatricopeptide repeat-containing protein At1g71460, chloroplastic OS=Arabidopsis thaliana GN=PCMP-A3 PE=2 SV=1//0
MANES_14G0810001	-0.438544	0.154979	-0.668515	0.0171259	sp|Q43843|RPE_SOLTU Ribulose-phosphate 3-epimerase, chloroplastic (Fragment) OS=Solanum tuberosum PE=1 SV=1//1.93769e-160
MANES_03G0363001	-0.218696	0.51594	-0.668384	0.0104697	sp|Q42484|RPS2_ARATH Disease resistance protein RPS2 OS=Arabidopsis thaliana GN=RPS2 PE=1 SV=1//0
MANES_16G0708001	-0.380334	0.153803	-0.666442	0.00372046	sp|Q6STH5|HF101_ARATH Fe-S cluster assembly factor HCF101, chloroplastic OS=Arabidopsis thaliana GN=HCF101 PE=1 SV=1//0
MANES_05G1437001	-0.302985	0.360755	-0.663443	0.0122179	sp|Q99JH1|RP25L_MOUSE Ribonuclease P protein subunit p25-like protein OS=Mus musculus GN=Rpp25l PE=2 SV=1//1.04288e-15
MANES_11G0878001	-0.5741	0.0666669	-0.662096	0.035794	-//-
MANES_08G0258001	-0.382532	0.185897	-0.661781	0.00644654	-//-
MANES_03G1037001	-0.444658	0.237794	-0.66117	0.0171259	sp|Q8LGN0|GLR27_ARATH Glutamate receptor 2.7 OS=Arabidopsis thaliana GN=GLR2.7 PE=2 SV=3//2.67311e-145
MANES_04G1191001	-0.454628	0.133266	-0.66085	0.0213183	sp|O24381|TLC1_SOLTU Plastidic ATP/ADP-transporter OS=Solanum tuberosum PE=2 SV=2//0
MANES_13G1211001	-0.322868	0.254593	-0.660756	0.00579248	-//-
MANES_04G0633001	-0.100514	0.801199	-0.660103	0.00612071	sp|P36210|RK121_ARATH 50S ribosomal protein L12-1, chloroplastic OS=Arabidopsis thaliana GN=RPL12A PE=2 SV=1//3.27633e-55
MANES_03G1433001	-0.449543	0.0693167	-0.659492	0.00261001	sp|Q9H330|TM245_HUMAN Transmembrane protein 245 OS=Homo sapiens GN=TMEM245 PE=1 SV=2//1.74329e-11
MANES_18G1122001	0.26637	0.424991	-0.658857	0.0141729	sp|Q9FI14|TAO1_ARATH Disease resistance protein TAO1 OS=Arabidopsis thaliana GN=TAO1 PE=3 SV=1//1.85114e-147
MANES_16G0756001	-0.530622	0.0976864	-0.658807	0.0247443	sp|O82314|U082_ARATH Probable transcriptional regulatory protein At2g25830 OS=Arabidopsis thaliana GN=At2g25830 PE=2 SV=2//1.85132e-144
MANES_18G0862001	-0.320292	0.39017	-0.658399	0.0230658	sp|P48384|TRXM_PEA Thioredoxin M-type, chloroplastic OS=Pisum sativum PE=2 SV=1//1.20385e-60
MANES_13G0241001	0.307905	0.283608	-0.658354	0.0141729	sp|Q8W4Q3|PIRL3_ARATH Plant intracellular Ras-group-related LRR protein 3 OS=Arabidopsis thaliana GN=PIRL3 PE=2 SV=1//2.91129e-157
MANES_02G1833001	-0.4823	0.0684013	-0.657723	0.010171	sp|P34788|RS18_ARATH 40S ribosomal protein S18 OS=Arabidopsis thaliana GN=RPS18A PE=1 SV=1//1.81557e-92
MANES_18G1163001	-0.025746	0.967025	-0.657449	0.0422331	sp|Q9SA18|AKH1_ARATH Bifunctional aspartokinase/homoserine dehydrogenase 1, chloroplastic OS=Arabidopsis thaliana GN=AKHSDH1 PE=1 SV=1//0
MANES_08G1414001	-0.233692	0.495108	-0.656418	0.0282936	sp|Q8GWB7|GUX6_ARATH Inositol phosphorylceramide glucuronosyltransferase 1 OS=Arabidopsis thaliana GN=IPUT1 PE=1 SV=1//1.27884e-14
MANES_16G0002001	-0.32066	0.267942	-0.656012	0.00709066	sp|P80680|FTRV_MAIZE Ferredoxin-thioredoxin reductase, variable chain OS=Zea mays PE=1 SV=1//6.33193e-26
MANES_01G2669001	-0.342538	0.223809	-0.654685	0.00336048	sp|O22145|OSGP2_ARATH Probable tRNA N6-adenosine threonylcarbamoyltransferase, mitochondrial OS=Arabidopsis thaliana GN=GCP1 PE=2 SV=2//0
MANES_10G0752002	-0.601173	0.0676422	-0.654466	0.0333618	-//-
MANES_16G1212001	-0.340104	0.223158	-0.653047	0.00802823	-//-
MANES_16G0474001	-0.392963	0.141801	-0.653006	0.00512661	-//-
MANES_07G1369001	-0.176994	0.638301	-0.65264	0.018732	sp|P20144|WUN1_SOLTU Wound-induced protein 1 OS=Solanum tuberosum GN=WUN1 PE=2 SV=1//1.79675e-37
MANES_10G0727001	-0.347461	0.247681	-0.65261	0.00546589	sp|O74503|UAF30_SCHPO Upstream activation factor subunit spp27 OS=Schizosaccharomyces pombe (strain 972 / ATCC 24843) GN=spp27 PE=1 SV=1//1.48051e-15
MANES_06G0964001	-0.43662	0.11798	-0.651416	0.00957523	-//-
MANES_14G0812001	-0.300936	0.307017	-0.650106	0.00926716	sp|Q9FLJ4|PP440_ARATH Pentatricopeptide repeat-containing protein At5g61400 OS=Arabidopsis thaliana GN=At5g61400 PE=2 SV=1//2.39155e-13
MANES_14G1443001	-0.625373	0.0508056	-0.649881	0.0320171	sp|Q39086|SD17_ARATH Receptor-like serine/threonine-protein kinase SD1-7 OS=Arabidopsis thaliana GN=SD17 PE=1 SV=1//5.77468e-106
MANES_01G0217001	-0.422224	0.158449	-0.649763	0.0171259	sp|Q84J78|SSBP_ARATH Single-stranded DNA-binding protein, mitochondrial OS=Arabidopsis thaliana GN=At4g11060 PE=2 SV=1//1.72401e-27
MANES_12G0663001	-0.510306	0.0945362	-0.649169	0.0197864	sp|O23310|NFYB3_ARATH Nuclear transcription factor Y subunit B-3 OS=Arabidopsis thaliana GN=NFYB3 PE=2 SV=1//5.46831e-70
MANES_03G0677002	-0.117308	0.777352	-0.647906	0.010171	sp|Q9FUY2|LEUNG_ARATH Transcriptional corepressor LEUNIG OS=Arabidopsis thaliana GN=LUG PE=1 SV=2//2.09312e-32
MANES_01G2058001	-0.0354539	0.945003	-0.645546	0.0147161	sp|Q9M1W7|SKI30_ARATH F-box/kelch-repeat protein SKIP30 OS=Arabidopsis thaliana GN=SKIP30 PE=1 SV=2//4.27696e-179
MANES_13G0911001	-0.520089	0.056154	-0.645462	0.0247443	sp|Q9SSV4|INO1_NICPA Inositol-3-phosphate synthase OS=Nicotiana paniculata GN=INPS1 PE=2 SV=1//0
MANES_11G0672001	-0.540808	0.0777043	-0.645326	0.0220796	sp|Q39131|LAML_ARATH Lamin-like protein OS=Arabidopsis thaliana GN=At5g15350 PE=1 SV=1//2.86308e-31
MANES_06G1721001	-0.424459	0.104058	-0.644504	0.0113514	sp|Q05462|RL27_PEA 60S ribosomal protein L27 OS=Pisum sativum GN=RPL27 PE=2 SV=1//6.11555e-55
MANES_09G0686001	-0.190282	0.615241	-0.643919	0.0299423	sp|O50003|RL12_PRUAR 60S ribosomal protein L12 OS=Prunus armeniaca GN=RPL12 PE=2 SV=1//1.26576e-106
MANES_15G0486001	-0.397085	0.127449	-0.643333	0.00802823	sp|Q05046|CH62_CUCMA Chaperonin CPN60-2, mitochondrial OS=Cucurbita maxima GN=CPN60-2 PE=1 SV=1//0
MANES_01G2674002	-0.440793	0.0841096	-0.641883	0.00772454	-//-
MANES_03G1146001	-0.240976	0.470507	-0.641867	0.0116387	sp|P82869|CYP37_ARATH Peptidyl-prolyl cis-trans isomerase CYP37, chloroplastic OS=Arabidopsis thaliana GN=CYP37 PE=1 SV=3//0
MANES_08G0734001	-0.449098	0.0940507	-0.640548	0.0104697	sp|Q93Z08|E136_ARATH Glucan endo-1,3-beta-glucosidase 6 OS=Arabidopsis thaliana GN=At5g58090 PE=1 SV=2//1.01993e-151
MANES_04G0349001	-0.191441	0.55467	-0.640546	0.00443438	sp|P22337|STAD_RICCO Acyl-[acyl-carrier-protein] desaturase, chloroplastic OS=Ricinus communis PE=1 SV=1//0
MANES_04G0508001	-0.306174	0.368195	-0.639548	0.0165943	-//-
MANES_06G1109001	-0.427329	0.21128	-0.638211	0.035794	sp|Q5JME8|DI195_ORYSJ Protein DEHYDRATION-INDUCED 19 homolog 5 OS=Oryza sativa subsp. japonica GN=DI19-5 PE=2 SV=1//5.69075e-29
MANES_15G0254001	-0.437056	0.0886717	-0.637898	0.00802823	sp|P55229|GLGL1_ARATH Glucose-1-phosphate adenylyltransferase large subunit 1, chloroplastic OS=Arabidopsis thaliana GN=ADG2 PE=1 SV=3//0
MANES_13G1327001	-0.557231	0.0662792	-0.636992	0.0259517	sp|P26320|PSBO_SOLTU Oxygen-evolving enhancer protein 1, chloroplastic OS=Solanum tuberosum GN=PSBO PE=2 SV=1//0
MANES_04G0383001	-0.510979	0.0725613	-0.635789	0.0168559	-//-
MANES_S0461002	-0.341976	0.256973	-0.635393	0.0165943	sp|O65693|RBFA_ARATH Probable ribosome-binding factor A, chloroplastic OS=Arabidopsis thaliana GN=At4g34730 PE=2 SV=2//4.76465e-81
MANES_08G1501001	-0.307666	0.355445	-0.635365	0.0110583	-//-
MANES_13G0469001	-0.361405	0.19833	-0.634739	0.00740893	sp|Q6NLW5|XRI1_ARATH Protein XRI1 OS=Arabidopsis thaliana GN=XRI1 PE=1 SV=2//2.63868e-98
MANES_04G1581001	-0.628117	0.0622354	-0.633886	0.0430672	sp|Q9LKW0|CITRX_SOLLC Thioredoxin-like protein CITRX, chloroplastic OS=Solanum lycopersicum GN=CITRX PE=1 SV=1//3.62162e-70
MANES_05G0909001	-0.449352	0.073824	-0.632928	0.00612071	sp|Q944S1|RH22_ARATH DEAD-box ATP-dependent RNA helicase 22 OS=Arabidopsis thaliana GN=RH22 PE=2 SV=1//0
MANES_09G1631001	-0.520873	0.0664776	-0.632332	0.0141729	sp|Q9LY43|PP283_ARATH Pentatricopeptide repeat-containing protein At3g56030 OS=Arabidopsis thaliana GN=At3g56030 PE=2 SV=2//3.78347e-86
MANES_05G1312001	-0.459235	0.145508	-0.631356	0.0233062	sp|Q9FN48|CAS_ARATH Calcium sensing receptor, chloroplastic OS=Arabidopsis thaliana GN=CAS PE=1 SV=1//9.72838e-14
MANES_08G0986001	-0.472167	0.057289	-0.630466	0.00802823	sp|Q9FIJ2|NDUA2_ARATH NADH dehydrogenase [ubiquinone] 1 alpha subcomplex subunit 2 OS=Arabidopsis thaliana GN=At5g47890 PE=3 SV=1//1.04737e-42
MANES_05G0192001	-0.0567471	0.893825	-0.630132	0.00834118	-//-
MANES_15G0431001	-0.451031	0.0696766	-0.63002	0.00802823	sp|Q9LW57|PAP6_ARATH Probable plastid-lipid-associated protein 6, chloroplastic OS=Arabidopsis thaliana GN=PAP6 PE=1 SV=1//1.06316e-87
MANES_01G0642001	-0.411483	0.138266	-0.629449	0.00802823	sp|P50700|OSL3_ARATH Osmotin-like protein OSM34 OS=Arabidopsis thaliana GN=OSM34 PE=2 SV=2//1.29775e-118
MANES_18G0723001	-0.362262	0.183327	-0.629069	0.00802823	sp|A2C5L7|GRPE_PROM3 Protein GrpE OS=Prochlorococcus marinus (strain MIT 9303) GN=grpE PE=3 SV=1//1.1067e-42
MANES_09G1176001	-0.0323322	0.943573	-0.627822	0.0165943	sp|Q9LFP7|Y5158_ARATH Probable receptor-like protein kinase At5g15080 OS=Arabidopsis thaliana GN=At5g15080 PE=2 SV=1//3.0769e-62
MANES_12G0874001	-0.393262	0.279484	-0.625532	0.0420322	-//-
MANES_03G0168001	-0.476833	0.0553739	-0.625085	0.010171	sp|Q8H0V5|OCP3_ARATH Protein OVEREXPRESSOR OF CATIONIC PEROXIDASE 3 OS=Arabidopsis thaliana GN=OCP3 PE=1 SV=1//9.15521e-69
MANES_07G0905001	-0.454701	0.089524	-0.624879	0.0168559	sp|O23715|PSA3_ARATH Proteasome subunit alpha type-3 OS=Arabidopsis thaliana GN=PAG1 PE=1 SV=2//1.89043e-160
MANES_06G1202001	-0.413531	0.116613	-0.624226	0.00709066	sp|Q9SMP0|NFYC1_ARATH Nuclear transcription factor Y subunit C-1 OS=Arabidopsis thaliana GN=NFYC1 PE=1 SV=1//2.10356e-82
MANES_10G0305001	-0.540894	0.0659441	-0.624074	0.0235543	sp|P78813|YCTB_SCHPO ENTH domain-containing protein C794.11c OS=Schizosaccharomyces pombe (strain 972 / ATCC 24843) GN=SPCC794.11c PE=1 SV=2//1.27225e-07
MANES_17G1037001	-0.289168	0.320633	-0.623825	0.00709066	sp|P82024|RR21_SPIOL 30S ribosomal protein S21, chloroplastic (Fragment) OS=Spinacia oleracea GN=rps21 PE=1 SV=1//1.4341e-12
MANES_16G0804001	-0.466333	0.0904917	-0.62261	0.0127903	sp|Q9SZI6|GAT22_ARATH Putative GATA transcription factor 22 OS=Arabidopsis thaliana GN=GATA22 PE=3 SV=1//2.19267e-26
MANES_05G1424001	0.0711997	0.897157	-0.621314	0.0455221	sp|Q9SGS4|CDSP_ARATH Thioredoxin-like protein CDSP32, chloroplastic OS=Arabidopsis thaliana GN=CDSP32 PE=1 SV=1//3.51353e-141
MANES_14G0217001	-0.28519	0.412475	-0.620505	0.0220796	sp|Q9LTD9|Y5278_ARATH Uncharacterized protein PAM68-like OS=Arabidopsis thaliana GN=At5g52780 PE=2 SV=1//5.96313e-32
MANES_14G0028001	-0.186057	0.584666	-0.619978	0.0152565	-//-
MANES_13G0301001	-0.00912139	0.986741	-0.618367	0.0342432	sp|Q9ZUC1|QORL_ARATH Quinone oxidoreductase-like protein At1g23740, chloroplastic OS=Arabidopsis thaliana GN=At1g23740 PE=2 SV=2//1.33145e-160
MANES_17G0102001	-0.437742	0.0964068	-0.618141	0.0104697	sp|Q39061|CP33_ARATH RNA-binding protein CP33, chloroplastic OS=Arabidopsis thaliana GN=CP33 PE=2 SV=1//8.05561e-09
MANES_06G0611001	-0.34718	0.241147	-0.616934	0.0136196	sp|Q9SUI5|PSAK_ARATH Photosystem I reaction center subunit psaK, chloroplastic OS=Arabidopsis thaliana GN=PSAK PE=2 SV=2//2.71168e-55
MANES_05G0354001	-0.357547	0.192894	-0.615533	0.00957523	sp|Q8GWP5|RIBD_ARATH Riboflavin biosynthesis protein PYRD, chloroplastic OS=Arabidopsis thaliana GN=PYRD PE=1 SV=1//4.90499e-140
MANES_18G0639001	-0.558458	0.0794919	-0.615172	0.0394933	sp|Q6DJI4|RM41A_XENLA 39S ribosomal protein L41-A, mitochondrial OS=Xenopus laevis GN=mrpl41-a PE=2 SV=1//3.93147e-10
MANES_18G0339001	-0.342509	0.232037	-0.615037	0.00834118	sp|Q9LEB3|RBP47_NICPL Polyadenylate-binding protein RBP47 OS=Nicotiana plumbaginifolia GN=RBP47 PE=1 SV=1//8.74754e-11
MANES_02G1998001	-0.44182	0.122714	-0.614157	0.0362473	sp|Q40392|TMVRN_NICGU TMV resistance protein N OS=Nicotiana glutinosa GN=N PE=1 SV=1//1.25769e-176
MANES_15G1258001	-0.331008	0.322964	-0.614155	0.0254651	sp|A8MQA3|PP330_ARATH Pentatricopeptide repeat-containing protein At4g21065 OS=Arabidopsis thaliana GN=PCMP-H28 PE=2 SV=2//0
MANES_12G0050001	-0.371044	0.261699	-0.61296	0.0473525	sp|Q9M8R7|P2C33_ARATH Probable protein phosphatase 2C 33 OS=Arabidopsis thaliana GN=PPC6-1 PE=1 SV=1//0
MANES_10G0224001	-0.396629	0.143898	-0.612462	0.0119265	sp|B3H5K9|NEDD1_ARATH Protein NEDD1 OS=Arabidopsis thaliana GN=NEDD1 PE=2 SV=1//1.45066e-49
MANES_09G1291002	-0.486003	0.103576	-0.612048	0.0223327	sp|B2V2I6|DNAJ_CLOBA Chaperone protein DnaJ OS=Clostridium botulinum (strain Alaska E43 / Type E3) GN=dnaJ PE=3 SV=1//1.11525e-15
MANES_05G2010001	-0.380664	0.151141	-0.608876	0.00865028	sp|O67444|Y1464_AQUAE Uncharacterized RNA pseudouridine synthase aq_1464 OS=Aquifex aeolicus (strain VF5) GN=aq_1464 PE=3 SV=1//1.17875e-30
MANES_15G1615001	-0.365239	0.214563	-0.608422	0.0200473	sp|Q9FLN4|RK27_ARATH 50S ribosomal protein L27, chloroplastic OS=Arabidopsis thaliana GN=RPL27 PE=2 SV=1//3.40188e-78
MANES_15G1873001	-0.433547	0.0958041	-0.608223	0.0136196	-//-
MANES_13G0871001	-0.4611	0.0691345	-0.607494	0.00988022	sp|Q9S829|NDHO_ARATH NAD(P)H-quinone oxidoreductase subunit O, chloroplastic OS=Arabidopsis thaliana GN=ndhO PE=2 SV=1//3.48269e-57
MANES_03G0090001	-0.512692	0.0657502	-0.607216	0.026646	sp|Q9LK40|NRPD2_ARATH DNA-directed RNA polymerases IV and V subunit 2 OS=Arabidopsis thaliana GN=NRPD2 PE=1 SV=1//0
MANES_14G1205001	-0.213729	0.497782	-0.606853	0.00677562	sp|Q0WPT7|Y2104_ARATH Uncharacterized methyltransferase At2g41040, chloroplastic OS=Arabidopsis thaliana GN=At2g41040 PE=2 SV=1//1.66111e-159
MANES_02G0455001	0.207504	0.563759	-0.605798	0.0228227	sp|Q9LJG8|ASIL2_ARATH Trihelix transcription factor ASIL2 OS=Arabidopsis thaliana GN=ASIL2 PE=2 SV=1//6.27803e-07
MANES_05G1115001	-0.281208	0.397377	-0.605027	0.0308727	sp|Q9SCZ4|FERON_ARATH Receptor-like protein kinase FERONIA OS=Arabidopsis thaliana GN=FER PE=1 SV=1//0
MANES_16G0327001	-0.154696	0.664157	-0.604656	0.02403	sp|Q9SGP6|GRXC9_ARATH Glutaredoxin-C9 OS=Arabidopsis thaliana GN=GRXC9 PE=1 SV=1//1.37476e-24
MANES_11G1195001	-0.380312	0.169388	-0.604473	0.0122179	-//-
MANES_17G1017001	-0.522874	0.0532336	-0.603936	0.0220796	-//-
MANES_08G1203001	-0.405485	0.220409	-0.602933	0.0373464	sp|Q43191|LOX15_SOLTU Probable linoleate 9S-lipoxygenase 5 OS=Solanum tuberosum GN=LOX1.5 PE=2 SV=1//0
MANES_09G0003001	0.25348	0.408106	-0.602633	0.0278264	sp|O22208|BZP17_ARATH bZIP transcription factor 17 OS=Arabidopsis thaliana GN=BZIP17 PE=1 SV=2//1.85231e-162
MANES_17G0615001	0.404497	0.120788	-0.60241	0.0412016	sp|Q9C7N2|CAD1_ARATH MACPF domain-containing protein CAD1 OS=Arabidopsis thaliana GN=CAD1 PE=2 SV=1//0
MANES_02G1374001	-0.476623	0.0727542	-0.602166	0.0157944	sp|Q9M7I9|STEP1_ARATH Stress enhanced protein 1, chloroplastic OS=Arabidopsis thaliana GN=SEP1 PE=2 SV=1//2.38564e-31
MANES_01G2371001	-0.144349	0.745524	-0.601749	0.0392839	sp|Q8W4F1|PAP10_ARATH Probable plastid-lipid-associated protein 10, chloroplastic OS=Arabidopsis thaliana GN=PAP10 PE=2 SV=1//2.96597e-129
MANES_14G1396001	-0.347848	0.210437	-0.601216	0.00895559	sp|Q9FYQ8|TMN11_ARATH Transmembrane 9 superfamily member 11 OS=Arabidopsis thaliana GN=TMN11 PE=2 SV=1//0
MANES_18G0160001	0.26362	0.488321	-0.599029	0.0373464	sp|Q7XM16|C3H30_ORYSJ Zinc finger CCCH domain-containing protein 30 OS=Oryza sativa subsp. japonica GN=Os04g0663200 PE=2 SV=3//8.93257e-14
MANES_03G0307001	-0.454873	0.0856218	-0.595667	0.0192691	-//-
MANES_S0599001	-0.457015	0.0984936	-0.594481	0.0181821	sp|Q9M7J9|POT8_ARATH Potassium transporter 8 OS=Arabidopsis thaliana GN=POT8 PE=2 SV=2//0
MANES_05G0933001	-0.237458	0.452399	-0.594385	0.0202976	sp|B9DFG3|ISE2_ARATH DEAD-box ATP-dependent RNA helicase ISE2, chloroplastic OS=Arabidopsis thaliana GN=ISE2 PE=1 SV=2//0
MANES_13G1189001	-0.501647	0.061473	-0.594145	0.0202976	sp|Q06396|ARF1_ORYSJ ADP-ribosylation factor 1 OS=Oryza sativa subsp. japonica GN=Os01g0813400 PE=2 SV=3//7.31961e-117
MANES_08G0394001	-0.256759	0.404396	-0.593496	0.0133363	sp|Q1ACB3|HSTC_ARATH Homogentisate solanesyltransferase, chloroplastic OS=Arabidopsis thaliana GN=HST PE=1 SV=1//0
MANES_11G1501001	-0.483552	0.0553739	-0.593093	0.0157944	-//-
MANES_07G0251001	-0.266084	0.380002	-0.592342	0.0107676	sp|P52420|PUR2_ARATH Phosphoribosylamine--glycine ligase, chloroplastic OS=Arabidopsis thaliana GN=PUR2 PE=2 SV=2//0
MANES_05G0631001	-0.383089	0.153294	-0.592227	0.0144489	-//-
MANES_08G0506001	-0.459323	0.126881	-0.591139	0.0324533	sp|Q9FNB0|CHLH_ARATH Magnesium-chelatase subunit ChlH, chloroplastic OS=Arabidopsis thaliana GN=CHLH PE=1 SV=1//0
MANES_06G1201001	-0.0280053	0.954444	-0.590055	0.0163284	sp|P09342|ILVB1_TOBAC Acetolactate synthase 1, chloroplastic OS=Nicotiana tabacum GN=ALS SURA PE=1 SV=1//0
MANES_14G1389001	-0.29728	0.39352	-0.589207	0.0252221	sp|O65220|CPY28_ARATH Peptidyl-prolyl cis-trans isomerase CYP28, chloroplastic OS=Arabidopsis thaliana GN=CYP28 PE=1 SV=1//4.81185e-97
MANES_09G0755001	-0.393153	0.255104	-0.588798	0.0459339	sp|O48921|C97B2_SOYBN Cytochrome P450 97B2, chloroplastic OS=Glycine max GN=CYP97B2 PE=2 SV=1//0
MANES_03G1015001	-0.320138	0.25871	-0.588511	0.0125011	sp|Q93ZB6|DCUP1_ARATH Uroporphyrinogen decarboxylase 1, chloroplastic OS=Arabidopsis thaliana GN=HEME1 PE=2 SV=2//0
MANES_05G1911001	-0.00871206	0.985562	-0.586837	0.0280637	sp|Q9FIM9|CAMK4_ARATH CDPK-related kinase 4 OS=Arabidopsis thaliana GN=CRK4 PE=2 SV=1//0
MANES_18G0010001	-0.389007	0.212714	-0.585761	0.0384462	sp|Q9C7S0|BZP60_ARATH bZIP transcription factor 60 OS=Arabidopsis thaliana GN=BZIP60 PE=1 SV=1//1.28935e-18
MANES_06G1765001	-0.450193	0.0862776	-0.585294	0.0144489	sp|Q42962|PGKY_TOBAC Phosphoglycerate kinase, cytosolic OS=Nicotiana tabacum PE=2 SV=1//0
MANES_04G0251001	-0.30532	0.362208	-0.585251	0.0353463	-//-
MANES_01G0267001	-0.301436	0.296661	-0.58451	0.00740893	sp|F4I0K2|SCKL2_ARATH Fructokinase-like 2, chloroplastic OS=Arabidopsis thaliana GN=FLN2 PE=1 SV=2//0
MANES_12G0330001	-0.309794	0.278342	-0.584293	0.00957523	sp|Q94K75|RHON1_ARATH Rho-N domain-containing protein 1, chloroplastic OS=Arabidopsis thaliana GN=RHON1 PE=1 SV=1//7.7249e-07
MANES_02G1869001	-0.478615	0.0506195	-0.58424	0.0136196	sp|Q9SZ83|Y4967_ARATH Uncharacterized oxidoreductase At4g09670 OS=Arabidopsis thaliana GN=At4g09670 PE=1 SV=1//2.62135e-169
MANES_02G0196001	-0.371808	0.171196	-0.583897	0.0152565	sp|O66601|GUAA_AQUAE GMP synthase [glutamine-hydrolyzing] OS=Aquifex aeolicus (strain VF5) GN=guaA PE=3 SV=1//0
MANES_08G0517001	-0.415451	0.103897	-0.583715	0.0116387	sp|O22229|TRXB3_ARATH NADPH-dependent thioredoxin reductase 3 OS=Arabidopsis thaliana GN=NTRC PE=1 SV=2//0
MANES_01G0491001	-0.493007	0.0603401	-0.583345	0.0223327	sp|Q8N806|UBR7_HUMAN Putative E3 ubiquitin-protein ligase UBR7 OS=Homo sapiens GN=UBR7 PE=1 SV=2//7.13468e-70
MANES_18G0994001	-0.224355	0.492413	-0.580297	0.0181821	sp|Q39231|SUC2_ARATH Sucrose transport protein SUC2 OS=Arabidopsis thaliana GN=SUC2 PE=1 SV=2//0
MANES_06G0901002	-0.404581	0.199391	-0.58026	0.0438907	sp|Q43843|RPE_SOLTU Ribulose-phosphate 3-epimerase, chloroplastic (Fragment) OS=Solanum tuberosum PE=1 SV=1//9.90619e-161
MANES_11G1361001	-0.456412	0.152513	-0.579307	0.0477873	sp|Q8VYR2|NUDT9_ARATH Nudix hydrolase 9 OS=Arabidopsis thaliana GN=NUDT9 PE=2 SV=1//4.33773e-134
MANES_09G0450001	-0.204972	0.527963	-0.579279	0.0141729	sp|Q9FNH4|NUD27_ARATH Nudix hydrolase 27, chloroplastic OS=Arabidopsis thaliana GN=NUDT27 PE=1 SV=1//2.57134e-89
MANES_02G0023001	-0.447365	0.123909	-0.578722	0.0494297	sp|O23090|BH014_ARATH Transcription factor bHLH14 OS=Arabidopsis thaliana GN=BHLH14 PE=2 SV=1//8.28437e-61
MANES_10G0638001	-0.0117591	0.980094	-0.578665	0.016062	sp|Q9LS48|SG1_ARATH protein SLOW GREEN 1, chloroplastic OS=Arabidopsis thaliana GN=SG1 PE=1 SV=1//4.87461e-122
MANES_15G0976001	-0.202599	0.56827	-0.578441	0.0249885	sp|Q9SYL9|RK13_ARATH 50S ribosomal protein L13, chloroplastic OS=Arabidopsis thaliana GN=RPL13 PE=2 SV=1//3.61025e-110
MANES_04G1571001	-0.495075	0.0740056	-0.576963	0.0304155	sp|Q9LHI0|NDUA6_ARATH NADH dehydrogenase [ubiquinone] 1 alpha subcomplex subunit 6 OS=Arabidopsis thaliana GN=At3g12260 PE=2 SV=1//5.00516e-50
MANES_07G0103001	-0.155068	0.681547	-0.576389	0.026885	sp|Q9LY66|RK1_ARATH 50S ribosomal protein L1, chloroplastic OS=Arabidopsis thaliana GN=RPL1 PE=1 SV=1//8.2395e-146
MANES_07G1057001	-0.461106	0.0727542	-0.575964	0.0165943	sp|Q8H8U5|IN21B_ORYSJ Protein IN2-1 homolog B OS=Oryza sativa subsp. japonica GN=GSTZ5 PE=2 SV=1//5.71872e-104
MANES_08G1491001	-0.296987	0.341967	-0.575922	0.0245068	sp|P26357|TBP_SOLTU TATA-box-binding protein OS=Solanum tuberosum GN=TBP PE=2 SV=1//1.46263e-136
MANES_10G1457001	-0.0874965	0.829216	-0.575789	0.0413984	sp|A3C039|SAP1_ORYSJ Zinc finger A20 and AN1 domain-containing stress-associated protein 1 OS=Oryza sativa subsp. japonica GN=SAP1 PE=2 SV=2//6.25201e-31
MANES_13G0839001	-0.462048	0.0676422	-0.574226	0.0147161	sp|Q8GUG7|RH50_ARATH DEAD-box ATP-dependent RNA helicase 50 OS=Arabidopsis thaliana GN=RH50 PE=2 SV=2//0
MANES_18G0222002	-0.324091	0.357323	-0.573337	0.0412016	sp|P36774|LON2_MYXXA Lon protease 2 OS=Myxococcus xanthus GN=lon2 PE=1 SV=3//4.01057e-10
MANES_14G1172001	-0.234647	0.459149	-0.573272	0.016062	sp|P60300|CLCG_ARATH Putative chloride channel-like protein CLC-g OS=Arabidopsis thaliana GN=CBSCLC6 PE=3 SV=2//0
MANES_13G0806001	-0.293036	0.353741	-0.573225	0.0261812	sp|O82178|PP186_ARATH Pentatricopeptide repeat-containing protein At2g35130 OS=Arabidopsis thaliana GN=At2g35130 PE=2 SV=1//4.09264e-06
MANES_15G1081001	-0.385462	0.197913	-0.573208	0.0324533	sp|O05235|YUGF_BACSU Uncharacterized hydrolase YugF OS=Bacillus subtilis (strain 168) GN=yugF PE=3 SV=1//6.80066e-22
MANES_05G0247001	-0.489448	0.0557686	-0.572836	0.0233062	sp|Q9M158|STR4_ARATH Rhodanese-like domain-containing protein 4, chloroplastic OS=Arabidopsis thaliana GN=STR4 PE=1 SV=2//8.40819e-75
MANES_02G0795001	-0.385124	0.176473	-0.572757	0.0208071	sp|Q9SZ83|Y4967_ARATH Uncharacterized oxidoreductase At4g09670 OS=Arabidopsis thaliana GN=At4g09670 PE=1 SV=1//7.80809e-127
MANES_02G2114001	-0.407615	0.124956	-0.572385	0.0223327	sp|Q9LVM0|Y5830_ARATH Probable inactive receptor kinase At5g58300 OS=Arabidopsis thaliana GN=At5g58300 PE=2 SV=1//0
MANES_06G1254001	-0.459609	0.0782524	-0.572066	0.0228227	sp|P93092|ACP1_CASGL Acyl carrier protein 1, chloroplastic OS=Casuarina glauca GN=ACP1 PE=2 SV=1//4.21834e-39
MANES_09G0288001	-0.462545	0.0580847	-0.571648	0.0176651	sp|B9SL58|PURA2_RICCO Adenylosuccinate synthetase 2, chloroplastic OS=Ricinus communis GN=PURA2 PE=3 SV=1//0
MANES_08G0578001	-0.228909	0.477347	-0.57139	0.0168559	sp|Q9MAP3|RK11_ARATH 50S ribosomal protein L11, chloroplastic OS=Arabidopsis thaliana GN=RPL11 PE=2 SV=1//3.17604e-88
MANES_16G0499001	-0.426354	0.115693	-0.570623	0.0192691	sp|Q8GWR0|COX11_ARATH Cytochrome c oxidase assembly protein COX11, mitochondrial OS=Arabidopsis thaliana GN=COX11 PE=2 SV=1//2.53087e-112
MANES_03G0853001	-0.232351	0.456288	-0.569218	0.0181821	sp|Q9SZX3|ASSY_ARATH Argininosuccinate synthase, chloroplastic OS=Arabidopsis thaliana GN=At4g24830 PE=2 SV=3//0
MANES_15G0419001	-0.281888	0.419139	-0.56786	0.0413984	sp|Q9LW63|PP251_ARATH Putative pentatricopeptide repeat-containing protein At3g23330 OS=Arabidopsis thaliana GN=PCMP-H32 PE=3 SV=1//0
MANES_03G1333001	-0.170748	0.618167	-0.565414	0.0215717	sp|D2WL32|GLGB3_ARATH 1,4-alpha-glucan-branching enzyme 3, chloroplastic/amyloplastic OS=Arabidopsis thaliana GN=SBE3 PE=1 SV=1//0
MANES_01G2474001	-0.2541	0.435716	-0.565039	0.0257063	sp|Q689D6|RPD1_ARATH Protein ROOT PRIMORDIUM DEFECTIVE 1 OS=Arabidopsis thaliana GN=RPD1 PE=1 SV=1//1.61636e-23
MANES_16G0745001	-0.256684	0.405109	-0.564832	0.0200473	sp|O82318|Y2579_ARATH Probably inactive leucine-rich repeat receptor-like protein kinase At2g25790 OS=Arabidopsis thaliana GN=At2g25790 PE=2 SV=1//0
MANES_01G0375001	-0.423126	0.140124	-0.564711	0.0346807	sp|Q94A65|STR14_ARATH Rhodanese-like domain-containing protein 14, chloroplastic OS=Arabidopsis thaliana GN=At4g27700 PE=2 SV=1//2.30975e-85
MANES_06G0032002	-0.475784	0.075625	-0.564537	0.0299423	sp|Q9SY59|NFXL1_ARATH NF-X1-type zinc finger protein NFXL1 OS=Arabidopsis thaliana GN=NFXL1 PE=2 SV=1//0
MANES_15G1525001	-0.314271	0.298874	-0.563718	0.0308727	sp|Q9LY87|RGLG2_ARATH E3 ubiquitin-protein ligase RGLG2 OS=Arabidopsis thaliana GN=RGLG2 PE=1 SV=1//0
MANES_12G0391001	-0.44719	0.0798125	-0.562269	0.0220796	sp|Q96533|ADHX_ARATH Alcohol dehydrogenase class-3 OS=Arabidopsis thaliana GN=ADH2 PE=1 SV=2//0
MANES_16G0584001	-0.492543	0.0549858	-0.561929	0.0280637	sp|Q9SCY2|FKB13_ARATH Peptidyl-prolyl cis-trans isomerase FKBP13, chloroplastic OS=Arabidopsis thaliana GN=FKBP13 PE=1 SV=2//5.87566e-68
MANES_04G0315001	-0.359147	0.191557	-0.561555	0.0192691	sp|Q9SI96|H2B3_ARATH Histone H2B.3 OS=Arabidopsis thaliana GN=At2g28720 PE=1 SV=3//3.31322e-60
MANES_12G1269001	-0.298311	0.305406	-0.560554	0.02403	sp|Q9LX99|KCA1_ARATH Kinesin-like protein KCA1 OS=Arabidopsis thaliana GN=KCA1 PE=1 SV=1//0
MANES_01G1724001	-0.229441	0.483257	-0.560439	0.026646	sp|Q9CQT9|CT024_MOUSE Uncharacterized protein C20orf24 homolog OS=Mus musculus PE=2 SV=1//9.73987e-22
MANES_07G1054001	-0.245985	0.496195	-0.559564	0.0420322	sp|Q0WRY5|CDL1_ARATH Serine/threonine-protein kinase CDL1 OS=Arabidopsis thaliana GN=CDL1 PE=1 SV=1//0
MANES_01G1513001	-0.24141	0.435267	-0.559161	0.0208071	sp|Q05753|AKRP_ARATH Ankyrin repeat domain-containing protein, chloroplastic OS=Arabidopsis thaliana GN=AKRP PE=1 SV=2//1.08874e-172
MANES_09G0091001	-0.158943	0.646157	-0.559021	0.0249885	sp|Q9SS31|CML36_ARATH Probable calcium-binding protein CML36 OS=Arabidopsis thaliana GN=CML36 PE=2 SV=1//1.56359e-56
MANES_13G1012001	-0.496563	0.0766748	-0.558326	0.0432719	sp|Q66PF2|URT1_FRAAN Putative UDP-rhamnose:rhamnosyltransferase 1 OS=Fragaria ananassa GN=GT4 PE=2 SV=1//1.86865e-172
MANES_13G0646001	-0.463815	0.0655544	-0.554764	0.0173956	sp|P56331|IF1A_ONOVI Eukaryotic translation initiation factor 1A OS=Onobrychis viciifolia PE=2 SV=2//1.17153e-58
MANES_01G2475001	-0.500023	0.0712855	-0.554364	0.032902	sp|Q9M158|STR4_ARATH Rhodanese-like domain-containing protein 4, chloroplastic OS=Arabidopsis thaliana GN=STR4 PE=1 SV=2//4.56678e-136
MANES_11G0227001	-0.415812	0.109727	-0.553423	0.0264212	sp|Q9MT28|THRC_SOLTU Threonine synthase, chloroplastic OS=Solanum tuberosum PE=2 SV=1//0
MANES_01G1682001	-0.408684	0.186125	-0.551963	0.0438907	sp|O81263|KITH_ORYSJ Thymidine kinase OS=Oryza sativa subsp. japonica GN=TK PE=2 SV=2//2.05182e-106
MANES_03G0830002	-0.428175	0.145793	-0.551879	0.048785	-//-
MANES_12G1425001	-0.212862	0.564482	-0.551353	0.040139	sp|Q06801|DPEP_SOLTU 4-alpha-glucanotransferase, chloroplastic/amyloplastic OS=Solanum tuberosum GN=DPEP PE=1 SV=1//0
MANES_02G1211001	-0.524244	0.0593944	-0.550533	0.0424488	sp|O82390|ANTR1_ARATH Sodium-dependent phosphate transport protein 1, chloroplastic OS=Arabidopsis thaliana GN=ANTR1 PE=1 SV=1//0
MANES_14G0590001	-0.418846	0.103108	-0.549889	0.0259517	sp|Q9STK9|C71AO_ARATH Cytochrome P450 71A24 OS=Arabidopsis thaliana GN=CYP71A24 PE=2 SV=3//8.54594e-175
MANES_11G0824001	-0.497978	0.0758025	-0.549421	0.0442968	sp|O65685|BLH6_ARATH BEL1-like homeodomain protein 6 OS=Arabidopsis thaliana GN=BLH6 PE=1 SV=1//3.32559e-119
MANES_04G0014001	-0.447138	0.0830538	-0.5475	0.0261812	-//-
MANES_03G0437001	-0.354393	0.193271	-0.547424	0.0202976	sp|Q9C9P4|KASC2_ARATH 3-oxoacyl-[acyl-carrier-protein] synthase II, chloroplastic OS=Arabidopsis thaliana GN=KAS2 PE=1 SV=1//0
MANES_02G0962001	-0.431364	0.118599	-0.546814	0.0315798	-//-
MANES_02G1589001	-0.449811	0.0662792	-0.546779	0.0275919	sp|Q39008|M3K1_ARATH Mitogen-activated protein kinase kinase kinase 1 OS=Arabidopsis thaliana GN=MEKK1 PE=1 SV=2//5.07084e-08
MANES_15G1013001	-0.326941	0.281891	-0.543857	0.035794	sp|P57997|IF2C_PHAVU Translation initiation factor IF-2, chloroplastic OS=Phaseolus vulgaris GN=IF2CP PE=2 SV=1//0
MANES_05G1257001	-0.33301	0.24036	-0.54338	0.0261812	sp|Q9LM71|FKB18_ARATH Peptidyl-prolyl cis-trans isomerase FKBP18, chloroplastic OS=Arabidopsis thaliana GN=FKBP18 PE=1 SV=2//7.62933e-95
MANES_12G0263001	-0.450023	0.0883208	-0.543189	0.0333618	sp|Q9LDA9|CAF2P_ARATH CRS2-associated factor 2, chloroplastic OS=Arabidopsis thaliana GN=At1g23400 PE=2 SV=1//0
MANES_12G0292001	-0.330802	0.245399	-0.542948	0.0235543	sp|Q74E53|RLMN_GEOSL Dual-specificity RNA methyltransferase RlmN OS=Geobacter sulfurreducens (strain ATCC 51573 / DSM 12127 / PCA) GN=rlmN PE=3 SV=1//7.22486e-96
MANES_08G0666001	-0.113596	0.76863	-0.542305	0.0301723	-//-
MANES_13G0607001	-0.329421	0.259466	-0.54077	0.0252221	-//-
MANES_06G0806001	-0.402147	0.120655	-0.539843	0.0237874	sp|Q8LDR0|DOF54_ARATH Dof zinc finger protein DOF5.4 OS=Arabidopsis thaliana GN=DOF5.4 PE=2 SV=2//3.31666e-12
MANES_02G1959001	-0.36282	0.179601	-0.538707	0.0247443	-//-
MANES_12G1042001	-0.342803	0.23654	-0.538542	0.0362473	sp|Q9ASY8|TOM71_ARATH Mitochondrial import receptor subunit TOM7-1 OS=Arabidopsis thaliana GN=TOM7-1 PE=1 SV=1//2.9424e-21
MANES_04G1114001	-0.0676201	0.887137	-0.538509	0.0477873	sp|Q9SIT7|PP151_ARATH Pentatricopeptide repeat-containing protein At2g13600 OS=Arabidopsis thaliana GN=PCMP-E76 PE=3 SV=1//0
MANES_07G1359001	-0.454596	0.0848113	-0.537955	0.0479922	sp|Q06881|BCCP_NOSS1 Biotin carboxyl carrier protein of acetyl-CoA carboxylase OS=Nostoc sp. (strain PCC 7120 / UTEX 2576) GN=accB PE=1 SV=2//1.47386e-11
MANES_10G0430001	-0.453927	0.0676422	-0.537891	0.0245068	sp|Q9FT52|ATP5H_ARATH ATP synthase subunit d, mitochondrial OS=Arabidopsis thaliana GN=At3g52300 PE=1 SV=3//3.3179e-86
MANES_12G0861001	0.0625043	0.89079	-0.536753	0.049219	sp|Q9H867|MT21D_HUMAN Protein-lysine methyltransferase METTL21D OS=Homo sapiens GN=VCPKMT PE=1 SV=2//1.88326e-22
MANES_18G0944001	-0.31812	0.260363	-0.53455	0.0252221	-//-
MANES_01G0596001	-0.319232	0.316503	-0.533922	0.0422331	sp|Q06611|PIP12_ARATH Aquaporin PIP1-2 OS=Arabidopsis thaliana GN=PIP1-2 PE=1 SV=1//0
MANES_01G0187001	-0.461194	0.0712855	-0.531701	0.0364605	sp|Q39173|P2_ARATH NADP-dependent alkenal double bond reductase P2 OS=Arabidopsis thaliana GN=P2 PE=2 SV=2//9.61393e-178
MANES_16G0127001	-0.363788	0.171699	-0.531222	0.0242673	sp|Q8GVP6|PDRP1_ORYSJ Probable pyruvate, phosphate dikinase regulatory protein, chloroplastic OS=Oryza sativa subsp. japonica GN=PDRP1 PE=2 SV=2//3.43921e-169
MANES_13G0547001	-0.434824	0.105477	-0.530626	0.0426421	sp|Q8RXE8|BASS3_ARATH Probable sodium/metabolite cotransporter BASS3, chloroplastic OS=Arabidopsis thaliana GN=BASS3 PE=2 SV=1//1.36985e-156
MANES_01G1641002	0.186534	0.59366	-0.529275	0.0409941	sp|O80361|RK4_TOBAC 50S ribosomal protein L4, chloroplastic OS=Nicotiana tabacum GN=RPL4 PE=2 SV=1//5.63818e-113
MANES_16G0716001	-0.448545	0.175384	-0.527692	0.0368908	sp|Q9LYD9|EMF1_ARATH Protein EMBRYONIC FLOWER 1 OS=Arabidopsis thaliana GN=EMF1 PE=1 SV=1//1.97387e-71
MANES_03G0011001	-0.394297	0.122561	-0.527251	0.026885	sp|Q8LD27|PSB6_ARATH Proteasome subunit beta type-6 OS=Arabidopsis thaliana GN=PBA1 PE=1 SV=2//2.87441e-149
MANES_14G0035001	-0.0792743	0.857304	-0.526069	0.0459339	sp|B3EWI4|PST2_PETHY Photosystem II 5 kDa protein, chloroplastic OS=Petunia hybrida PE=1 SV=1//5.48968e-13
MANES_13G0421001	-0.45863	0.0741696	-0.52512	0.0292388	sp|Q8GWS0|GRXC5_ARATH Glutaredoxin-C5, chloroplastic OS=Arabidopsis thaliana GN=GRXC5 PE=1 SV=1//4.99416e-57
MANES_04G0440001	-0.471944	0.0956383	-0.524784	0.0455221	sp|Q96288|BBX24_ARATH B-box zinc finger protein 24 OS=Arabidopsis thaliana GN=BBX24 PE=1 SV=1//1.12219e-83
MANES_17G0065001	-0.133452	0.713721	-0.523203	0.0366708	sp|Q9FVQ4|PLGG1_ARATH Plastidal glycolate/glycerate translocator 1, chloroplastic OS=Arabidopsis thaliana GN=PLGG1 PE=2 SV=1//0
MANES_03G1577001	-0.133245	0.72641	-0.522786	0.0346807	sp|B9SQR9|GATB_RICCO Glutamyl-tRNA(Gln) amidotransferase subunit B, chloroplastic/mitochondrial OS=Ricinus communis GN=GATB PE=3 SV=1//5.51626e-164
MANES_12G1350001	-0.383488	0.141489	-0.522563	0.0311027	sp|Q9LFU1|ASNS3_ARATH Asparagine synthetase [glutamine-hydrolyzing] 3 OS=Arabidopsis thaliana GN=ASN3 PE=2 SV=1//0
MANES_02G0912001	-0.31817	0.269198	-0.520722	0.0331275	sp|P08443|ATPZ_SYNP6 ATP synthase protein I OS=Synechococcus sp. (strain ATCC 27144 / PCC 6301 / SAUG 1402/1) GN=atpI PE=3 SV=1//4.83484e-07
MANES_12G1426001	-0.316054	0.266561	-0.520576	0.0315798	-//-
MANES_04G1656001	-0.23127	0.474575	-0.520553	0.0447062	sp|Q7XA40|RGA3_SOLBU Putative disease resistance protein RGA3 OS=Solanum bulbocastanum GN=RGA3 PE=2 SV=2//0
MANES_06G1424001	-0.369118	0.174268	-0.519445	0.0317994	sp|Q9FJ95|DHSO_ARATH Sorbitol dehydrogenase OS=Arabidopsis thaliana GN=SDH PE=1 SV=1//0
MANES_10G1409001	-0.31716	0.280351	-0.518927	0.0386485	sp|Q7UBC5|DUSA_SHIFL tRNA-dihydrouridine(20/20a) synthase OS=Shigella flexneri GN=dusA PE=3 SV=3//4.88352e-77
MANES_05G1166001	-0.318969	0.268735	-0.518567	0.0384462	sp|Q9FN50|CPP1_ARATH Protein CHAPERONE-LIKE PROTEIN OF POR1, chloroplastic OS=Arabidopsis thaliana GN=CPP1 PE=1 SV=1//2.47767e-128
MANES_03G1551001	-0.446828	0.0899841	-0.518363	0.0449216	sp|O49313|NDADB_ARATH NADH dehydrogenase [ubiquinone] 1 alpha subcomplex subunit 13-B OS=Arabidopsis thaliana GN=At2g33220 PE=2 SV=1//3.03694e-87
MANES_12G0982001	-0.37605	0.175737	-0.518239	0.0355755	sp|Q9SDY5|RCE1_ARATH NEDD8-conjugating enzyme Ubc12 OS=Arabidopsis thaliana GN=RCE1 PE=1 SV=1//2.37539e-114
MANES_S0205001	-0.120291	0.757806	-0.51731	0.0371194	sp|Q9FJP3|RK29_ARATH 50S ribosomal protein L29, chloroplastic OS=Arabidopsis thaliana GN=RPL29 PE=1 SV=1//1.48039e-54
MANES_13G0526001	-0.407765	0.11382	-0.516574	0.0346807	sp|P49211|RL321_ARATH 60S ribosomal protein L32-1 OS=Arabidopsis thaliana GN=RPL32A PE=2 SV=2//1.31916e-71
MANES_10G1327001	-0.382823	0.157221	-0.516327	0.0377882	-//-
MANES_12G0040001	-0.374432	0.186493	-0.516318	0.0438907	sp|Q42533|BCCP1_ARATH Biotin carboxyl carrier protein of acetyl-CoA carboxylase 1, chloroplastic OS=Arabidopsis thaliana GN=BCCP1 PE=1 SV=2//8.9147e-24
MANES_01G2532001	-0.115615	0.765932	-0.515827	0.0447062	sp|O04603|RK5_ARATH 50S ribosomal protein L5, chloroplastic OS=Arabidopsis thaliana GN=RPL5 PE=2 SV=1//6.12137e-122
MANES_02G1840001	-0.231717	0.459846	-0.515662	0.030656	sp|P46228|RS1_SYNP6 30S ribosomal protein S1 OS=Synechococcus sp. (strain ATCC 27144 / PCC 6301 / SAUG 1402/1) GN=rpsA PE=1 SV=4//3.48247e-26
MANES_15G0101001	-0.474559	0.0666669	-0.515399	0.035794	sp|F1RBN2|SPAG1_DANRE Sperm-associated antigen 1A OS=Danio rerio GN=spag1a PE=2 SV=1//5.381e-13
MANES_06G1103001	0.00391336	0.992178	-0.515013	0.0388477	sp|O82380|PP175_ARATH Pentatricopeptide repeat-containing protein At2g29760, chloroplastic OS=Arabidopsis thaliana GN=PCMP-H33 PE=2 SV=1//0
MANES_14G1706001	-0.355242	0.204325	-0.513695	0.0399264	sp|Q9LE22|CML27_ARATH Probable calcium-binding protein CML27 OS=Arabidopsis thaliana GN=CML27 PE=1 SV=1//1.46361e-67
MANES_08G1004001	-0.421833	0.128156	-0.513035	0.0465491	sp|Q9SAA9|CP511_ARATH Sterol 14-demethylase OS=Arabidopsis thaliana GN=CYP51G1 PE=1 SV=1//0
MANES_15G1598001	-0.13784	0.697933	-0.512554	0.0360244	sp|P82024|RR21_SPIOL 30S ribosomal protein S21, chloroplastic (Fragment) OS=Spinacia oleracea GN=rps21 PE=1 SV=1//1.58951e-13
MANES_15G1312001	-0.449449	0.0846448	-0.511782	0.0455221	sp|Q9ZVE7|CRR3_ARATH Probable NAD(P)H dehydrogenase subunit CRR3, chloroplastic OS=Arabidopsis thaliana GN=CRR3 PE=2 SV=1//4.52202e-26
MANES_11G1257001	-0.391945	0.13713	-0.511342	0.0366708	sp|O22860|RL38_ARATH 60S ribosomal protein L38 OS=Arabidopsis thaliana GN=RPL38A PE=3 SV=1//1.20206e-39
MANES_11G1049001	0.0558227	0.89968	-0.510715	0.048184	sp|P36210|RK121_ARATH 50S ribosomal protein L12-1, chloroplastic OS=Arabidopsis thaliana GN=RPL12A PE=2 SV=1//3.63293e-57
MANES_02G2176001	-0.28204	0.337335	-0.510605	0.0366708	sp|Q0WNN7|PP176_ARATH Pentatricopeptide repeat-containing protein At2g30100, chloroplastic OS=Arabidopsis thaliana GN=At2g30100 PE=2 SV=2//0
MANES_12G0585001	-0.404878	0.120184	-0.509395	0.0420322	sp|F4JRE0|TMN12_ARATH Transmembrane 9 superfamily member 12 OS=Arabidopsis thaliana GN=TMN12 PE=2 SV=1//0
MANES_11G1042001	-0.236383	0.446448	-0.508862	0.0424488	-//-
MANES_15G0344001	-0.327881	0.244335	-0.508006	0.0346807	sp|Q43117|KPYA_RICCO Pyruvate kinase isozyme A, chloroplastic OS=Ricinus communis PE=1 SV=1//0
MANES_16G0783001	-0.18971	0.573282	-0.507712	0.0377882	sp|Q94JQ3|GLYP3_ARATH Serine hydroxymethyltransferase 3, chloroplastic OS=Arabidopsis thaliana GN=SHM3 PE=1 SV=2//0
MANES_06G0622001	-0.323575	0.253125	-0.507334	0.0371194	sp|Q7ZWL6|MAF1_XENLA Repressor of RNA polymerase III transcription MAF1 homolog OS=Xenopus laevis GN=maf1 PE=2 SV=1//2.53207e-34
MANES_14G0222001	-0.269542	0.370025	-0.507186	0.041611	sp|Q9LTF2|RS103_ARATH 40S ribosomal protein S10-3 OS=Arabidopsis thaliana GN=RPS10C PE=2 SV=2//5.38113e-54
MANES_16G0069001	-0.280318	0.36205	-0.506946	0.049219	sp|Q43846|SSY3_SOLTU Soluble starch synthase 3, chloroplastic/amyloplastic OS=Solanum tuberosum GN=SS3 PE=1 SV=1//0
MANES_18G0683001	-0.331129	0.229796	-0.506286	0.0399264	sp|Q8LBV4|Y1814_ARATH Uncharacterized methyltransferase At1g78140, chloroplastic OS=Arabidopsis thaliana GN=At1g78140 PE=2 SV=1//1.16126e-139
MANES_17G1070001	-0.386653	0.141358	-0.503617	0.0407662	sp|O04331|PHB3_ARATH Prohibitin-3, mitochondrial OS=Arabidopsis thaliana GN=PHB3 PE=1 SV=1//3.29168e-149
MANES_05G2003001	-0.413751	0.113502	-0.503553	0.0440894	sp|O48791|SCAB1_ARATH Stomatal closure-related actin-binding protein 1 OS=Arabidopsis thaliana GN=SCAB1 PE=1 SV=1//0
MANES_13G0348001	-0.0958969	0.80637	-0.502181	0.0453242	sp|Q94K75|RHON1_ARATH Rho-N domain-containing protein 1, chloroplastic OS=Arabidopsis thaliana GN=RHON1 PE=1 SV=1//9.25276e-46
MANES_13G1054001	-0.434804	0.0874537	-0.501737	0.0384462	sp|Q9FLG8|SPNS2_ARATH Probable sphingolipid transporter spinster homolog 2 OS=Arabidopsis thaliana GN=At5g64500 PE=2 SV=1//0
MANES_05G1896001	-0.433314	0.0934025	-0.501504	0.0440894	sp|Q9LRH6|GAT25_ARATH GATA transcription factor 25 OS=Arabidopsis thaliana GN=GATA25 PE=2 SV=2//3.15368e-85
MANES_06G1585001	-0.394327	0.149754	-0.501034	0.0451285	sp|Q94AT1|P2C76_ARATH Probable protein phosphatase 2C 76 OS=Arabidopsis thaliana GN=At5g53140 PE=2 SV=1//3.22607e-167
MANES_09G0971001	-0.424103	0.101053	-0.500442	0.0394933	sp|O02414|DYL1_HELCR Dynein light chain LC6, flagellar outer arm OS=Heliocidaris crassispina PE=3 SV=1//3.4986e-21
MANES_11G0261001	-0.425882	0.105954	-0.50036	0.0461372	sp|Q93ZM7|CH60C_ARATH Chaperonin CPN60-like 2, mitochondrial OS=Arabidopsis thaliana GN=At3g13860 PE=2 SV=2//0
MANES_05G1478001	-0.30031	0.312136	-0.499535	0.0469663	-//-
MANES_15G1704001	0.0858057	0.828957	-0.495193	0.0424488	-//-
MANES_03G0160001	-0.419469	0.103576	-0.494871	0.0392839	sp|Q3E6T0|PT525_ARATH Probable sugar phosphate/phosphate translocator At5g25400 OS=Arabidopsis thaliana GN=At5g25400 PE=2 SV=1//0
MANES_12G0936001	-0.466528	0.0568998	-0.493359	0.0447062	sp|A5CF34|RL25_ORITB 50S ribosomal protein L25 OS=Orientia tsutsugamushi (strain Boryong) GN=rplY PE=3 SV=1//8.37356e-16
MANES_01G1429001	-0.186158	0.578331	-0.490334	0.0473525	sp|G5DBJ0|CPP1_NICBE Protein CHAPERONE-LIKE PROTEIN OF POR1, chloroplastic OS=Nicotiana benthamiana GN=CPP1 PE=1 SV=1//1.87016e-41
MANES_S0082001	-0.425846	0.10007	-0.489248	0.048785	-//-
MANES_15G1690001	-0.146206	0.677814	-0.487806	0.0430672	sp|P08451|FER2_SYNP6 Ferredoxin-2 OS=Synechococcus sp. (strain ATCC 27144 / PCC 6301 / SAUG 1402/1) GN=petF2 PE=3 SV=2//4.59798e-23
MANES_10G1446001	-0.0213088	0.961987	-0.487761	0.0451285	sp|P82658|TL19_ARATH Thylakoid lumenal 19 kDa protein, chloroplastic OS=Arabidopsis thaliana GN=At3g63540 PE=1 SV=2//9.5529e-91
MANES_12G0628001	-0.392917	0.131511	-0.487425	0.0471576	sp|F4IFC5|SYTM2_ARATH Threonine--tRNA ligase, chloroplastic/mitochondrial 2 OS=Arabidopsis thaliana GN=EMB2761 PE=2 SV=1//0
MANES_06G0007001	-0.237821	0.443008	-0.48646	0.0473525	sp|Q6ZHE5|DCYD1_ORYSJ Putative D-cysteine desulfhydrase 1, mitochondrial OS=Oryza sativa subsp. japonica GN=Os02g0773300 PE=2 SV=2//0
MANES_02G0499001	-0.201985	0.524611	-0.484765	0.0440894	-//-
MANES_03G0329001	-0.341979	0.216938	-0.482874	0.0447062	sp|Q5TKD8|TRL2_ORYSJ Thioredoxin-like 2, chloroplastic OS=Oryza sativa subsp. japonica GN=Os05g0200100 PE=2 SV=1//1.4676e-84
MANES_01G2033001	-0.247612	0.429541	-0.481488	0.0459339	sp|P23525|IN37_SPIOL 2-methyl-6-phytyl-1,4-hydroquinone methyltransferase, chloroplastic OS=Spinacia oleracea PE=1 SV=1//0
MANES_08G0867001	0.0208253	0.966034	0.48358	0.0496213	sp|Q9Y2M2|SSUH2_HUMAN Protein SSUH2 homolog OS=Homo sapiens GN=SSUH2 PE=1 SV=1//5.5193e-24
MANES_10G1329001	0.223552	0.48105	0.487578	0.048785	-//-
MANES_02G1098001	0.370944	0.164526	0.48795	0.0498197	sp|Q5Z8P0|P2C60_ORYSJ Probable protein phosphatase 2C 60 OS=Oryza sativa subsp. japonica GN=Os06g0717800 PE=2 SV=1//0
MANES_14G0388001	0.0699745	0.87021	0.489132	0.0447062	sp|Q9FKG3|PFKA4_ARATH ATP-dependent 6-phosphofructokinase 4, chloroplastic OS=Arabidopsis thaliana GN=PFK4 PE=1 SV=1//0
MANES_15G0586001	0.235563	0.465441	0.489992	0.0479922	sp|Q9LVQ4|Y5586_ARATH WEB family protein At5g55860 OS=Arabidopsis thaliana GN=At5g55860 PE=1 SV=1//0
MANES_14G0759001	0.46977	0.0786189	0.490563	0.048785	sp|P42745|UBC2_ARATH Ubiquitin-conjugating enzyme E2 2 OS=Arabidopsis thaliana GN=UBC2 PE=2 SV=1//2.41071e-105
MANES_18G0724001	0.108613	0.782929	0.491252	0.0485917	sp|Q84WU6|ARFQ_ARATH Auxin response factor 17 OS=Arabidopsis thaliana GN=ARF17 PE=2 SV=1//1.61637e-177
MANES_12G0552002	0.00871326	0.985704	0.491767	0.0449216	sp|Q9ASS4|Y5838_ARATH Probably inactive leucine-rich repeat receptor-like protein kinase At5g48380 OS=Arabidopsis thaliana GN=At5g48380 PE=1 SV=1//0
MANES_02G2151001	0.367545	0.178758	0.492056	0.0438907	sp|Q9T048|DRL27_ARATH Disease resistance protein At4g27190 OS=Arabidopsis thaliana GN=At4g27190 PE=2 SV=1//1.91189e-61
MANES_15G0708001	0.431796	0.0929225	0.494735	0.0380183	sp|Q6Z1D5|ATG8C_ORYSJ Autophagy-related protein 8C OS=Oryza sativa subsp. japonica GN=ATG8C PE=2 SV=1//5.4017e-74
MANES_S0086001	0.318358	0.260582	0.495856	0.0407662	-//-
MANES_15G1645001	0.25185	0.407602	0.496133	0.0426421	sp|O13821|VPS27_SCHPO Vacuolar protein sorting-associated protein 27 OS=Schizosaccharomyces pombe (strain 972 / ATCC 24843) GN=sst4 PE=3 SV=1//3.70037e-11
MANES_06G0224001	0.0611123	0.889634	0.496241	0.0422331	sp|Q8VWJ1|HPT1_ARATH Homogentisate phytyltransferase 1, chloroplastic OS=Arabidopsis thaliana GN=HPT1 PE=1 SV=1//2.36421e-176
MANES_12G0833001	0.112603	0.765177	0.496421	0.0362473	sp|Q94F62|BAK1_ARATH BRASSINOSTEROID INSENSITIVE 1-associated receptor kinase 1 OS=Arabidopsis thaliana GN=BAK1 PE=1 SV=2//3.09127e-73
MANES_S0229001	0.170487	0.618516	0.496638	0.0418244	sp|Q9LFQ3|SNL2_ARATH Paired amphipathic helix protein Sin3-like 2 OS=Arabidopsis thaliana GN=SNL2 PE=1 SV=2//0
MANES_08G0691001	0.303426	0.297182	0.496916	0.0436889	sp|Q84P52|GATP3_SOLLC Gamma aminobutyrate transaminase 3, chloroplastic OS=Solanum lycopersicum GN=GABA-TP3 PE=1 SV=1//0
MANES_15G1553001	0.245281	0.427279	0.497326	0.0440894	sp|P57758|CTNS_ARATH Cystinosin homolog OS=Arabidopsis thaliana GN=At5g40670 PE=2 SV=1//9.82786e-125
MANES_03G0018001	0.206004	0.526512	0.498269	0.0405564	sp|Q86TW2|ADCK1_HUMAN Uncharacterized aarF domain-containing protein kinase 1 OS=Homo sapiens GN=ADCK1 PE=2 SV=2//9.69651e-42
MANES_02G2135001	0.41955	0.108426	0.498353	0.0434773	sp|Q5H8A6|CASTO_LOTJA Ion channel CASTOR OS=Lotus japonicus GN=CASTOR PE=1 SV=1//0
MANES_04G1376001	0.430936	0.0953413	0.498736	0.0428504	-//-
MANES_15G0018001	0.387151	0.149341	0.498882	0.0403523	sp|Q9SEE5|GALK1_ARATH Galactokinase OS=Arabidopsis thaliana GN=GAL1 PE=1 SV=2//3.32316e-06
MANES_13G1363001	0.331806	0.23952	0.501355	0.0440894	sp|Q9SDY5|RCE1_ARATH NEDD8-conjugating enzyme Ubc12 OS=Arabidopsis thaliana GN=RCE1 PE=1 SV=1//2.70089e-116
MANES_14G0242001	0.477238	0.0553739	0.503132	0.0438907	sp|Q9SRE5|Y1666_ARATH Uncharacterized protein At1g76660 OS=Arabidopsis thaliana GN=At1g76660 PE=2 SV=1//1.36878e-37
MANES_07G1078001	0.283657	0.364635	0.503173	0.0494297	sp|Q9LRR4|R13L1_ARATH Putative disease resistance RPP13-like protein 1 OS=Arabidopsis thaliana GN=RPPL1 PE=3 SV=1//0
MANES_13G0790001	0.209199	0.518606	0.504562	0.0461372	sp|Q9STW5|MACP2_ARATH MACPF domain-containing protein At4g24290 OS=Arabidopsis thaliana GN=At4g24290 PE=2 SV=1//0
MANES_18G0725001	0.453595	0.0906381	0.504841	0.0479922	sp|Q9S825|IF5Z_ARATH Probable eukaryotic translation initiation factor 5-2 OS=Arabidopsis thaliana GN=At1g77840 PE=2 SV=1//0
MANES_15G0728001	0.215252	0.499593	0.507723	0.0344645	sp|O81825|DRL28_ARATH Probable disease resistance protein At4g27220 OS=Arabidopsis thaliana GN=At4g27220 PE=2 SV=1//1.58766e-70
MANES_13G0198001	0.0984422	0.809421	0.508062	0.0455221	sp|Q9VSH4|CPSF6_DROME Cleavage and polyadenylation specificity factor subunit CG7185 OS=Drosophila melanogaster GN=CG7185 PE=1 SV=2//2.22838e-09
MANES_07G0605001	0.310283	0.317503	0.510162	0.048785	sp|Q9T048|DRL27_ARATH Disease resistance protein At4g27190 OS=Arabidopsis thaliana GN=At4g27190 PE=2 SV=1//5.98848e-62
MANES_13G0612001	0.43607	0.101839	0.511701	0.0455221	sp|Q8S4Y1|THIC1_ARATH Acetyl-CoA acetyltransferase, cytosolic 1 OS=Arabidopsis thaliana GN=AAT1 PE=2 SV=1//0
MANES_08G0770001	0.0717788	0.859069	0.513039	0.0331275	sp|P28186|RAE1C_ARATH Ras-related protein RABE1c OS=Arabidopsis thaliana GN=RABE1C PE=1 SV=1//1.01822e-75
MANES_15G1313001	0.399689	0.126024	0.514292	0.0399264	sp|Q8LBH2|CAP8_ARATH Putative clathrin assembly protein At2g01600 OS=Arabidopsis thaliana GN=At2g01600 PE=2 SV=2//0
MANES_18G0916001	0.433738	0.0911278	0.514817	0.0397071	sp|Q39117|TGT2_ARATH Trihelix transcription factor GT-2 OS=Arabidopsis thaliana GN=GT-2 PE=2 SV=1//6.70606e-16
MANES_15G0905001	0.350585	0.211167	0.515329	0.035794	-//-
MANES_14G0807001	0.401379	0.126881	0.515409	0.0348918	sp|Q5R5L3|DJC10_PONAB DnaJ homolog subfamily C member 10 OS=Pongo abelii GN=DNAJC10 PE=2 SV=1//8.11802e-10
MANES_04G0463001	0.0976992	0.802166	0.515599	0.032902	sp|D7SFH9|GPDL2_ARATH Glycerophosphodiester phosphodiesterase protein kinase domain-containing GDPDL2 OS=Arabidopsis thaliana GN=GDPDL2 PE=1 SV=1//4.61229e-95
MANES_10G0278001	0.130634	0.718973	0.516791	0.0275919	sp|Q9ZW07|PUM1_ARATH Pumilio homolog 1 OS=Arabidopsis thaliana GN=APUM1 PE=1 SV=1//0
MANES_09G1474001	0.480652	0.0542284	0.517907	0.0337856	sp|Q8GUN5|PHL1_ARATH Protein PHR1-LIKE 1 OS=Arabidopsis thaliana GN=PHL1 PE=1 SV=1//6.2428e-104
MANES_16G1119001	0.326543	0.241476	0.51861	0.0368908	sp|Q9SL76|P2C19_ARATH Protein phosphatase 2C and cyclic nucleotide-binding/kinase domain-containing protein OS=Arabidopsis thaliana GN=At2g20050/At2g20040 PE=2 SV=2//0
MANES_04G0086001	0.25984	0.397698	0.520059	0.0311027	sp|C0LGP4|Y3475_ARATH Probable LRR receptor-like serine/threonine-protein kinase At3g47570 OS=Arabidopsis thaliana GN=At3g47570 PE=2 SV=1//0
MANES_18G0589001	0.458974	0.073293	0.523604	0.0348918	sp|Q56X46|MSL2_ARATH Mechanosensitive ion channel protein 2, chloroplastic OS=Arabidopsis thaliana GN=MSL2 PE=2 SV=1//0
MANES_01G0897001	0.471133	0.0705551	0.523829	0.041611	sp|Q9LKI5|XPF_ARATH DNA repair endonuclease UVH1 OS=Arabidopsis thaliana GN=UVH1 PE=1 SV=2//0
MANES_08G0829002	0.432968	0.0962605	0.525038	0.0426421	sp|Q9M325|IPCS1_ARATH Phosphatidylinositol:ceramide inositolphosphotransferase 1 OS=Arabidopsis thaliana GN=IPCS1 PE=2 SV=1//4.25649e-177
MANES_17G0493001	0.188439	0.575115	0.526828	0.0326759	sp|P55813|HBX4_ECHGR Homeobox protein EgHBX4 (Fragment) OS=Echinococcus granulosus GN=HBX4 PE=3 SV=1//3.85071e-07
MANES_08G0176001	0.442277	0.0771665	0.527234	0.0245068	sp|Q9SCQ2|UPL7_ARATH E3 ubiquitin-protein ligase UPL7 OS=Arabidopsis thaliana GN=UPL7 PE=2 SV=1//0
MANES_16G0190001	0.437905	0.0851374	0.527674	0.0320171	sp|Q9ZT07|RKS1_ARATH G-type lectin S-receptor-like serine/threonine-protein kinase RKS1 OS=Arabidopsis thaliana GN=RKS1 PE=3 SV=3//0
MANES_01G0602001	0.394138	0.168519	0.527768	0.0388477	sp|Q8LE94|RING3_ARATH E3 ubiquitin-protein ligase At3g02290 OS=Arabidopsis thaliana GN=At3g02290 PE=2 SV=1//2.65778e-20
MANES_01G2598001	0.321136	0.28079	0.528445	0.0368908	-//-
MANES_15G0874001	0.466494	0.0601632	0.530045	0.0324533	sp|O23144|PPI1_ARATH Proton pump-interactor 1 OS=Arabidopsis thaliana GN=PPI1 PE=1 SV=2//5.27259e-07
MANES_18G1118001	0.166158	0.624579	0.532153	0.0285368	sp|Q9SE83|DRP2A_ARATH Dynamin-2A OS=Arabidopsis thaliana GN=DRP2A PE=1 SV=2//0
MANES_15G0405001	0.408837	0.127301	0.532188	0.0320171	sp|Q96524|CRY2_ARATH Cryptochrome-2 OS=Arabidopsis thaliana GN=CRY2 PE=1 SV=2//0
MANES_14G1153001	0.464786	0.0628038	0.533249	0.02403	sp|Q9CXF4|TBC15_MOUSE TBC1 domain family member 15 OS=Mus musculus GN=Tbc1d15 PE=1 SV=1//8.04514e-91
MANES_08G0926001	0.333749	0.231936	0.534797	0.0233062	sp|Q9FFF5|ALFL1_ARATH PHD finger protein ALFIN-LIKE 1 OS=Arabidopsis thaliana GN=AL1 PE=1 SV=1//8.04314e-111
MANES_01G2325001	0.392642	0.146628	0.536378	0.0322424	sp|P43288|KSG1_ARATH Shaggy-related protein kinase alpha OS=Arabidopsis thaliana GN=ASK1 PE=1 SV=3//0
MANES_08G1245001	0.429658	0.0994352	0.537166	0.0278264	sp|Q8H1Q5|AT18H_ARATH Autophagy-related protein 18h OS=Arabidopsis thaliana GN=ATG18H PE=2 SV=1//0
MANES_13G0933001	0.355625	0.196811	0.53784	0.0249885	sp|Q8H1E4|RAP24_ARATH Ethylene-responsive transcription factor RAP2-4 OS=Arabidopsis thaliana GN=RAP2-4 PE=1 SV=1//7.69396e-50
MANES_S0751001	0.490403	0.114134	0.538946	0.0494297	sp|Q9LRR4|R13L1_ARATH Putative disease resistance RPP13-like protein 1 OS=Arabidopsis thaliana GN=RPPL1 PE=3 SV=1//4.10535e-140
MANES_10G0388001	0.324724	0.263241	0.54014	0.0280637	sp|Q5ZJ85|PRPF3_CHICK U4/U6 small nuclear ribonucleoprotein Prp3 OS=Gallus gallus GN=PRPF3 PE=2 SV=1//2.08537e-50
MANES_13G1448001	0.10775	0.78508	0.541981	0.0294731	sp|P36096|TUL1_YEAST Transmembrane E3 ubiquitin-protein ligase 1 OS=Saccharomyces cerevisiae (strain ATCC 204508 / S288c) GN=TUL1 PE=1 SV=1//1.30042e-37
MANES_01G1703001	0.412529	0.126295	0.542212	0.0301723	sp|Q9ZW06|PUM2_ARATH Pumilio homolog 2 OS=Arabidopsis thaliana GN=APUM2 PE=1 SV=1//0
MANES_02G1405001	0.420974	0.102634	0.543348	0.0235543	sp|P34684|LIN39_CAEEL Homeobox protein lin-39 OS=Caenorhabditis elegans GN=lin-39 PE=2 SV=1//3.87656e-07
MANES_01G0516001	-0.0621872	0.888552	0.544836	0.0434773	sp|P09379|GYP7_YARLI GTPase-activating protein GYP7 OS=Yarrowia lipolytica (strain CLIB 122 / E 150) GN=GYP7 PE=3 SV=2//7.31079e-26
MANES_11G0432001	0.0241552	0.967616	0.545611	0.0432719	sp|Q1PEM5|PERK3_ARATH Proline-rich receptor-like protein kinase PERK3 OS=Arabidopsis thaliana GN=PERK3 PE=2 SV=2//1.77801e-49
MANES_16G0169001	0.0837549	0.829216	0.545653	0.0218286	sp|Q9SB42|MDA1_ARATH Mediator-associated protein 1 OS=Arabidopsis thaliana GN=At4g25210 PE=1 SV=1//9.15131e-31
MANES_06G0998001	0.525433	0.0544009	0.548429	0.0463536	-//-
MANES_11G0154001	0.514121	0.0729334	0.54894	0.0485917	sp|Q9LJG8|ASIL2_ARATH Trihelix transcription factor ASIL2 OS=Arabidopsis thaliana GN=ASIL2 PE=2 SV=1//4.10836e-24
MANES_01G1432001	0.398674	0.123462	0.54907	0.0290047	sp|Q1PF50|EDA2_ARATH Probable serine protease EDA2 OS=Arabidopsis thaliana GN=EDA2 PE=2 SV=2//0
MANES_14G1197001	0.43276	0.0934025	0.549166	0.0252221	sp|Q9Y5A7|NUB1_HUMAN NEDD8 ultimate buster 1 OS=Homo sapiens GN=NUB1 PE=1 SV=2//1.60073e-23
MANES_16G0573001	0.402769	0.13955	0.549949	0.0299423	sp|C0LGH2|Y1561_ARATH Probable LRR receptor-like serine/threonine-protein kinase At1g56130 OS=Arabidopsis thaliana GN=At1g56130 PE=2 SV=2//0
MANES_07G1133001	0.452905	0.0729334	0.550289	0.0220796	-//-
MANES_17G0650001	0.325939	0.25169	0.55034	0.0237874	sp|Q6ZI17|OML2_ORYSJ Protein MEI2-like 2 OS=Oryza sativa subsp. japonica GN=ML2 PE=2 SV=1//0
MANES_05G0085001	0.0848003	0.849576	0.550684	0.0285368	sp|Q9ZSI7|WRK47_ARATH Probable WRKY transcription factor 47 OS=Arabidopsis thaliana GN=WRKY47 PE=2 SV=2//1.90757e-75
MANES_08G1707001	0.231298	0.459498	0.551074	0.0184519	sp|Q96K49|TM87B_HUMAN Transmembrane protein 87B OS=Homo sapiens GN=TMEM87B PE=1 SV=1//8.19372e-56
MANES_05G0457001	0.368757	0.213989	0.551753	0.0210532	sp|Q40316|VESTR_MEDSA Vestitone reductase OS=Medicago sativa PE=1 SV=1//2.36299e-77
MANES_08G1611001	0.35908	0.293083	0.552331	0.0418244	sp|B7ZS37|BAZ2A_XENLA Bromodomain adjacent to zinc finger domain protein 2A OS=Xenopus laevis GN=baz2a PE=2 SV=1//1.93789e-07
MANES_05G1069001	0.381574	0.158832	0.552488	0.0247443	sp|Q9ZQ70|WRKY3_ARATH Probable WRKY transcription factor 3 OS=Arabidopsis thaliana GN=WRKY3 PE=2 SV=1//1.83939e-153
MANES_14G1096001	0.433491	0.114448	0.553346	0.0308727	sp|Q5U4I3|CCDB1_XENLA Cyclin-D1-binding protein 1 homolog OS=Xenopus laevis GN=ccndbp1 PE=2 SV=2//2.92844e-07
MANES_17G0775001	-0.0619678	0.886927	0.554709	0.0242673	sp|Q9C9U4|MPK15_ARATH Mitogen-activated protein kinase 15 OS=Arabidopsis thaliana GN=MPK15 PE=1 SV=3//0
MANES_11G0224001	0.393419	0.205265	0.554909	0.0422331	sp|Q9M2B4|ALFL3_ARATH PHD finger protein ALFIN-LIKE 3 OS=Arabidopsis thaliana GN=AL3 PE=1 SV=1//6.24476e-107
MANES_18G0678001	-0.0792539	0.844252	0.555549	0.0322424	-//-
MANES_S0765002	0.383933	0.171445	0.55561	0.032902	sp|Q9C6D2|MTK_ARATH Methylthioribose kinase OS=Arabidopsis thaliana GN=MTK PE=1 SV=1//0
MANES_02G0863001	0.423094	0.121366	0.556117	0.0335752	sp|B9S1N2|TPS8_RICCO Probable terpene synthase 8 OS=Ricinus communis GN=TPS8 PE=3 SV=1//0
MANES_12G1446001	0.490516	0.0509941	0.556768	0.0278264	sp|Q55GD2|Y8328_DICDI Protein DDB_G0268328 OS=Dictyostelium discoideum GN=DDB_G0268328 PE=4 SV=1//2.80299e-20
MANES_02G0841001	0.27976	0.378117	0.557118	0.0254651	-//-
MANES_18G0575002	0.332471	0.246125	0.55787	0.0210532	sp|Q6GPH4|XAF1_HUMAN XIAP-associated factor 1 OS=Homo sapiens GN=XAF1 PE=1 SV=1//1.34481e-19
MANES_02G2153002	0.489154	0.148257	0.557954	0.0259517	sp|Q9T048|DRL27_ARATH Disease resistance protein At4g27190 OS=Arabidopsis thaliana GN=At4g27190 PE=2 SV=1//9.07479e-53
MANES_17G0132001	0.486696	0.0689391	0.558006	0.0273621	-//-
MANES_02G1734001	0.426551	0.116916	0.559711	0.0257063	sp|Q3SWZ6|SBDS_BOVIN Ribosome maturation protein SBDS OS=Bos taurus GN=SBDS PE=2 SV=1//7.35307e-81
MANES_18G0257001	0.344964	0.213989	0.560382	0.0210532	sp|Q8RYD1|REM16_ARATH B3 domain-containing protein REM16 OS=Arabidopsis thaliana GN=REM16 PE=2 SV=1//3.76931e-75
MANES_15G0518001	0.342881	0.224033	0.560602	0.0225704	sp|Q43621|GSHRC_PEA Glutathione reductase, cytosolic OS=Pisum sativum PE=2 SV=1//0
MANES_11G0239001	0.434442	0.0927584	0.560728	0.0133363	sp|P42158|KC1D_ARATH Casein kinase I isoform delta-like OS=Arabidopsis thaliana GN=At4g26100 PE=2 SV=2//0
MANES_04G0227002	0.455271	0.0883208	0.561032	0.0208071	sp|Q9ZPS9|BRL2_ARATH Serine/threonine-protein kinase BRI1-like 2 OS=Arabidopsis thaliana GN=BRL2 PE=1 SV=1//3.05928e-17
MANES_09G0790001	-0.252355	0.471625	0.561554	0.0409941	sp|B9SA89|CSPLB_RICCO CASP-like protein 2B1 OS=Ricinus communis GN=RCOM_0864260 PE=2 SV=1//4.28953e-100
MANES_02G1992001	0.392195	0.283214	0.564286	0.0463536	sp|Q8WWU5|TCP11_HUMAN T-complex protein 11 homolog OS=Homo sapiens GN=TCP11 PE=2 SV=1//7.03485e-12
MANES_18G1362001	0.417438	0.13955	0.565814	0.0237874	sp|Q9SIZ4|Y2027_ARATH Inactive receptor-like serine/threonine-protein kinase At2g40270 OS=Arabidopsis thaliana GN=At2g40270 PE=2 SV=2//5.753e-130
MANES_11G0606001	0.301065	0.300719	0.566236	0.0147161	sp|Q9M8L4|GLPK_ARATH Glycerol kinase OS=Arabidopsis thaliana GN=GLPK PE=1 SV=1//0
MANES_12G1370001	0.208355	0.514371	0.567177	0.0192691	sp|O64894|ACOX2_CUCMA Acyl-coenzyme A oxidase, peroxisomal OS=Cucurbita maxima GN=Acx PE=1 SV=1//0
MANES_01G2606001	0.455493	0.105792	0.567694	0.0453242	sp|O80842|CFTSY_ARATH Cell division protein FtsY homolog, chloroplastic OS=Arabidopsis thaliana GN=CPFTSY PE=1 SV=2//7.38011e-10
MANES_07G0624001	0.129792	0.725294	0.568666	0.016062	sp|Q9T048|DRL27_ARATH Disease resistance protein At4g27190 OS=Arabidopsis thaliana GN=At4g27190 PE=2 SV=1//3.41693e-68
MANES_17G0986001	0.445662	0.121953	0.568967	0.0362473	sp|Q949V6|ARI1_ARATH Probable E3 ubiquitin-protein ligase ARI1 OS=Arabidopsis thaliana GN=ARI1 PE=2 SV=1//0
MANES_10G0702001	0.277753	0.361199	0.572539	0.0230658	sp|Q9XIC7|SERK2_ARATH Somatic embryogenesis receptor kinase 2 OS=Arabidopsis thaliana GN=SERK2 PE=1 SV=1//7.30576e-64
MANES_12G1533001	0.505205	0.0546024	0.572816	0.0242673	sp|Q9LXD9|PME51_ARATH Probable pectinesterase/pectinesterase inhibitor 51 OS=Arabidopsis thaliana GN=PME51 PE=2 SV=1//0
MANES_13G1076001	0.454381	0.107226	0.573016	0.0285368	sp|Q9FLH0|CRWN4_ARATH Protein CROWDED NUCLEI 4 OS=Arabidopsis thaliana GN=CRWN4 PE=1 SV=2//0
MANES_04G0479001	0.427534	0.177282	0.573151	0.0368908	-//-
MANES_12G0454001	0.455727	0.0711042	0.573328	0.0144489	sp|F4J7T2|EAF1B_ARATH Chromatin modification-related protein EAF1 B OS=Arabidopsis thaliana GN=EAF1B PE=1 SV=1//0
MANES_01G0372001	0.439219	0.0917608	0.576041	0.0210532	sp|Q9FIN7|MIP2_ARATH MAG2-interacting protein 2 OS=Arabidopsis thaliana GN=MIP2 PE=1 SV=1//0
MANES_08G0172001	0.4695	0.0592142	0.577136	0.0157944	sp|F4I2J8|CATIN_ARATH Cactin OS=Arabidopsis thaliana GN=CTN PE=1 SV=1//0
MANES_18G0210001	0.258919	0.411918	0.577259	0.0165943	sp|Q8GZ79|TI201_ARATH Protein TIC 20-I, chloroplastic OS=Arabidopsis thaliana GN=TIC20-I PE=1 SV=1//3.36284e-110
MANES_18G0077001	0.276548	0.361926	0.577405	0.0254651	sp|Q8VYI3|ECH2_ARATH Enoyl-CoA hydratase 2, peroxisomal OS=Arabidopsis thaliana GN=ECH2 PE=1 SV=1//2.03343e-157
MANES_17G0454001	0.357627	0.344689	0.578347	0.0380183	sp|Q9S9U0|CALSB_ARATH Callose synthase 11 OS=Arabidopsis thaliana GN=CALS11 PE=2 SV=1//0
MANES_18G0953001	0.468683	0.0577044	0.57866	0.013063	sp|A6QP05|DHR12_BOVIN Dehydrogenase/reductase SDR family member 12 OS=Bos taurus GN=DHRS12 PE=2 SV=1//7.87476e-82
MANES_01G0312001	0.499089	0.0734735	0.580731	0.0308727	sp|Q03441|RMD1_YEAST Sporulation protein RMD1 OS=Saccharomyces cerevisiae (strain ATCC 204508 / S288c) GN=RMD1 PE=1 SV=1//1.50447e-11
MANES_02G2150001	0.448	0.0986398	0.582235	0.0278264	sp|Q9T048|DRL27_ARATH Disease resistance protein At4g27190 OS=Arabidopsis thaliana GN=At4g27190 PE=2 SV=1//1.86587e-59
MANES_04G1144001	0.175192	0.647536	0.582794	0.0424488	-//-
MANES_S0983001	0.302322	0.319347	0.584537	0.02403	sp|Q46036|BLC_CITFR Outer membrane lipoprotein Blc OS=Citrobacter freundii PE=3 SV=1//1.61189e-22
MANES_10G0264001	0.336541	0.238422	0.585417	0.0210532	sp|P49598|P2C37_ARATH Protein phosphatase 2C 37 OS=Arabidopsis thaliana GN=PP2CA PE=1 SV=1//7.71042e-131
MANES_05G1515001	0.278511	0.402033	0.585728	0.0355755	sp|Q8L999|BPC6_ARATH Protein BASIC PENTACYSTEINE6 OS=Arabidopsis thaliana GN=BPC6 PE=1 SV=1//1.21443e-157
MANES_13G1316001	0.433192	0.0954911	0.586545	0.0116387	-//-
MANES_06G1552001	0.145298	0.687602	0.587571	0.0147161	sp|Q9FLW9|PKP2_ARATH Plastidial pyruvate kinase 2 OS=Arabidopsis thaliana GN=PKP2 PE=1 SV=1//0
MANES_18G0605001	0.461978	0.081191	0.58793	0.0197864	-//-
MANES_08G1624001	0.214938	0.511013	0.589251	0.0171259	sp|Q7KZ85|SPT6H_HUMAN Transcription elongation factor SPT6 OS=Homo sapiens GN=SUPT6H PE=1 SV=2//1.00003e-152
MANES_15G1518002	0.401046	0.223271	0.590148	0.0264212	sp|B0F9L4|GOGC6_ARATH Golgin candidate 6 OS=Arabidopsis thaliana GN=GC6 PE=1 SV=2//0
MANES_12G0182001	0.47215	0.0588281	0.590707	0.0136196	-//-
MANES_08G0629001	0.547586	0.0612695	0.591032	0.0453242	sp|Q9LXX6|SC15A_ARATH Exocyst complex component SEC15A OS=Arabidopsis thaliana GN=SEC15A PE=3 SV=2//0
MANES_06G0693001	0.498432	0.0516136	0.591518	0.0171259	-//-
MANES_11G1091001	0.539093	0.0670663	0.59269	0.0479922	sp|Q8GXF0|RA51C_ARATH DNA repair protein RAD51 homolog 3 OS=Arabidopsis thaliana GN=RAD51C PE=1 SV=2//2.43498e-163
MANES_02G0739001	0.345266	0.315668	0.593765	0.0447062	sp|B3NA01|EAF_DROER Ell-associated factor Eaf OS=Drosophila erecta GN=Eaf PE=3 SV=2//1.26708e-08
MANES_06G0996001	-0.0583019	0.904953	0.594371	0.0351166	sp|Q9SU71|EDSBC_ARATH Protein EDS1B OS=Arabidopsis thaliana GN=EDS1B PE=1 SV=1//7.31618e-147
MANES_16G1255001	0.475287	0.079993	0.594803	0.0168559	sp|A4IH17|BAG6_XENTR Large proline-rich protein bag6 OS=Xenopus tropicalis GN=Bag6 PE=2 SV=1//1.23922e-11
MANES_S1064001	0.16764	0.702881	0.595693	0.041611	sp|Q7XA42|RGA1_SOLBU Putative disease resistance protein RGA1 OS=Solanum bulbocastanum GN=RGA1 PE=2 SV=2//6.57991e-07
MANES_03G0813001	0.425691	0.0961093	0.597564	0.0125011	sp|Q9LU41|ACA9_ARATH Calcium-transporting ATPase 9, plasma membrane-type OS=Arabidopsis thaliana GN=ACA9 PE=2 SV=2//0
MANES_18G0590001	0.580979	0.05518	0.598398	0.0397071	sp|Q8L7S0|ULP2B_ARATH Probable ubiquitin-like-specific protease 2B OS=Arabidopsis thaliana GN=ULP2B PE=1 SV=3//2.43147e-135
MANES_10G0347001	0.304223	0.348328	0.598879	0.0249885	-//-
MANES_04G0749001	0.328406	0.240478	0.599183	0.010171	sp|P81393|MYB08_ANTMA Myb-related protein 308 OS=Antirrhinum majus GN=MYB308 PE=2 SV=1//2.13142e-114
MANES_02G0212001	0.268802	0.401286	0.601986	0.0249885	sp|P42748|UBC4_ARATH Ubiquitin-conjugating enzyme E2 4 OS=Arabidopsis thaliana GN=UBC4 PE=2 SV=2//3.45626e-94
MANES_08G0935001	0.0471101	0.917387	0.602231	0.0133363	sp|Q96328|SAC8_ARATH Phosphoinositide phosphatase SAC8 OS=Arabidopsis thaliana GN=SAC8 PE=2 SV=1//0
MANES_03G1886001	0.421592	0.105151	0.603685	0.00740893	-//-
MANES_14G0937001	0.476202	0.129805	0.603986	0.0348918	sp|Q9FZ70|FDL1_ARATH F-box/FBD/LRR-repeat protein At1g13570 OS=Arabidopsis thaliana GN=At1g13570 PE=2 SV=1//7.88801e-178
MANES_07G0469001	0.250463	0.40876	0.604228	0.00988022	-//-
MANES_01G1833001	0.40761	0.194125	0.604378	0.0292388	sp|Q9STN8|SINA4_ARATH E3 ubiquitin-protein ligase SINAT4 OS=Arabidopsis thaliana GN=SINAT4 PE=2 SV=1//0
MANES_04G0115001	0.0903407	0.827288	0.605042	0.0225704	sp|Q9S9K4|ASPL2_ARATH Aspartic proteinase-like protein 2 OS=Arabidopsis thaliana GN=At1g65240 PE=1 SV=2//1.41135e-82
MANES_15G0873001	0.145178	0.693292	0.60555	0.0152565	sp|Q9EPI1|XYLT1_RAT Xylosyltransferase 1 (Fragment) OS=Rattus norvegicus GN=Xylt1 PE=2 SV=1//3.86082e-18
MANES_12G0565001	0.193823	0.642565	0.605829	0.0397071	sp|Q84JU4|IBR5_ARATH Protein-tyrosine-phosphatase IBR5 OS=Arabidopsis thaliana GN=IBR5 PE=1 SV=1//5.35948e-113
MANES_15G0179001	0.500785	0.0803101	0.606175	0.0264212	sp|P48353|HLJ1_YEAST Protein HLJ1 OS=Saccharomyces cerevisiae (strain ATCC 204508 / S288c) GN=HLJ1 PE=1 SV=1//4.48245e-09
MANES_S0183001	0.297577	0.402246	0.606327	0.041611	sp|Q9T048|DRL27_ARATH Disease resistance protein At4g27190 OS=Arabidopsis thaliana GN=At4g27190 PE=2 SV=1//2.47374e-61
MANES_06G0130001	0.484389	0.0593944	0.606892	0.00988022	sp|Q9C823|Y1523_ARATH C-type lectin receptor-like tyrosine-protein kinase At1g52310 OS=Arabidopsis thaliana GN=At1g52310 PE=2 SV=1//0
MANES_08G0091001	0.451177	0.133564	0.607481	0.030656	sp|Q54P70|Y4757_DICDI OTU domain-containing protein DDB_G0284757 OS=Dictyostelium discoideum GN=DDB_G0284757 PE=3 SV=2//3.61716e-19
MANES_05G0819001	0.283453	0.443903	0.608324	0.0290047	sp|Q8RWR1|JMJ30_ARATH Putative lysine-specific demethylase JMJD5 OS=Arabidopsis thaliana GN=JMJD5 PE=2 SV=1//7.95752e-24
MANES_06G1597001	0.208276	0.522602	0.609559	0.0116387	sp|Q9LV04|PAP14_ARATH Probable plastid-lipid-associated protein 14, chloroplastic OS=Arabidopsis thaliana GN=PAP14 PE=1 SV=1//0
MANES_18G0434001	0.413216	0.231373	0.609868	0.0257063	-//-
MANES_08G1721001	0.451726	0.0827124	0.609945	0.0104697	sp|Q9C7N2|CAD1_ARATH MACPF domain-containing protein CAD1 OS=Arabidopsis thaliana GN=CAD1 PE=2 SV=1//0
MANES_16G1310002	0.409526	0.180231	0.610055	0.0278264	sp|Q5R7X2|SR140_PONAB U2 snRNP-associated SURP motif-containing protein OS=Pongo abelii GN=U2SURP PE=2 SV=1//1.76773e-95
MANES_S0004001	0.34857	0.215673	0.610216	0.0116387	-//-
MANES_04G1366001	0.445425	0.0803101	0.610328	0.00988022	sp|O82804|ELF3_ARATH Protein EARLY FLOWERING 3 OS=Arabidopsis thaliana GN=ELF3 PE=1 SV=1//2.24053e-18
MANES_15G0323001	-0.122817	0.767671	0.61109	0.0254651	-//-
MANES_17G0744001	0.526889	0.0653636	0.611363	0.0382243	sp|Q9C8G5|CSCLD_ARATH CSC1-like protein ERD4 OS=Arabidopsis thaliana GN=ERD4 PE=2 SV=1//0
MANES_06G0412001	0.238605	0.443862	0.61165	0.00802823	sp|O22300|LET12_SOLLC Homeobox protein knotted-1-like LET12 OS=Solanum lycopersicum GN=LET12 PE=2 SV=1//9.59907e-145
MANES_08G1538001	0.486507	0.126454	0.613494	0.0290047	sp|Q9SRV1|BPM4_ARATH BTB/POZ and MATH domain-containing protein 4 OS=Arabidopsis thaliana GN=BPM4 PE=1 SV=1//0
MANES_05G1892001	0.421819	0.185377	0.613677	0.0453242	sp|Q8H0T4|UPL2_ARATH E3 ubiquitin-protein ligase UPL2 OS=Arabidopsis thaliana GN=UPL2 PE=1 SV=3//0
MANES_18G0094001	0.541076	0.0864378	0.613802	0.048184	sp|Q9LN20|P4H3_ARATH Probable prolyl 4-hydroxylase 3 OS=Arabidopsis thaliana GN=P4H3 PE=2 SV=1//4.51427e-157
MANES_10G0031001	0.458438	0.0614731	0.615686	0.00644654	sp|Q7TPQ3|SHPRH_MOUSE E3 ubiquitin-protein ligase SHPRH OS=Mus musculus GN=Shprh PE=1 SV=1//1.95635e-14
MANES_04G0226001	0.438973	0.160489	0.616288	0.0388477	sp|F4I114|Y1960_ARATH Probable serine/threonine-protein kinase At1g09600 OS=Arabidopsis thaliana GN=At1g09600 PE=3 SV=1//7.44525e-09
MANES_08G0425001	0.0333338	0.951569	0.616313	0.0360244	sp|Q10PP8|MTP4_ORYSJ Metal tolerance protein 4 OS=Oryza sativa subsp. japonica GN=MTP4 PE=2 SV=1//0
MANES_05G1479001	0.0601148	0.907334	0.616869	0.0368908	sp|Q84WL9|AP2S_ARATH AP-2 complex subunit sigma OS=Arabidopsis thaliana GN=AP17 PE=2 SV=1//2.35751e-91
MANES_02G2213001	-0.161154	0.689991	0.618196	0.0301723	sp|Q9T048|DRL27_ARATH Disease resistance protein At4g27190 OS=Arabidopsis thaliana GN=At4g27190 PE=2 SV=1//3.7277e-49
MANES_07G0812001	-0.018887	0.968825	0.619756	0.00834118	sp|Q4R5D9|YTHD2_MACFA YTH domain-containing family protein 2 OS=Macaca fascicularis GN=YTHDF2 PE=2 SV=1//3.73918e-51
MANES_04G0840001	0.164365	0.633212	0.620211	0.00612071	sp|Q9SIV5|C3H19_ARATH Zinc finger CCCH domain-containing protein 19 OS=Arabidopsis thaliana GN=NERD PE=1 SV=3//0
MANES_15G1459001	0.00738416	0.987122	0.62082	0.0116387	-//-
MANES_01G2328001	0.360083	0.332427	0.623315	0.0326759	-//-
MANES_14G1342001	0.367207	0.345235	0.623472	0.0382243	sp|Q9LVZ8|LOR12_ARATH Protein LURP-one-related 12 OS=Arabidopsis thaliana GN=At3g15810 PE=2 SV=1//7.97373e-71
MANES_09G1567001	0.30846	0.317503	0.623779	0.0210532	sp|O34598|GUAD_BACSU Guanine deaminase OS=Bacillus subtilis (strain 168) GN=guaD PE=1 SV=1//4.15111e-32
MANES_01G0278001	0.121401	0.783165	0.624489	0.0176651	sp|Q9ZQ89|UPS2_ARATH Ureide permease 2 OS=Arabidopsis thaliana GN=UPS2 PE=1 SV=2//0
MANES_10G0540001	0.320867	0.298973	0.625867	0.0127903	sp|Q4V3C8|PDPK2_ARATH 3-phosphoinositide-dependent protein kinase 2 OS=Arabidopsis thaliana GN=PDPK2 PE=1 SV=1//0
MANES_02G1762002	0.517173	0.177177	0.626721	0.0496213	-//-
MANES_17G0808001	0.52141	0.100393	0.627147	0.0440894	sp|Q8GYA4|CRK10_ARATH Cysteine-rich receptor-like protein kinase 10 OS=Arabidopsis thaliana GN=CRK10 PE=1 SV=3//1.49848e-107
MANES_10G1418001	0.541704	0.0666669	0.628096	0.0210532	sp|Q7XA39|RGA4_SOLBU Putative disease resistance protein RGA4 OS=Solanum bulbocastanum GN=RGA4 PE=2 SV=1//9.09353e-163
MANES_03G1655001	0.507673	0.0978263	0.62913	0.0173956	sp|Q9LSW8|ETFB_ARATH Electron transfer flavoprotein subunit beta, mitochondrial OS=Arabidopsis thaliana GN=ETFB PE=1 SV=1//5.02318e-145
MANES_05G1412001	0.00979018	0.985883	0.629215	0.0249885	sp|Q9QUR6|PPCE_MOUSE Prolyl endopeptidase OS=Mus musculus GN=Prep PE=2 SV=1//0
MANES_14G1400001	0.442229	0.076839	0.629284	0.00644654	sp|F4JSE7|EDR2_ARATH Protein ENHANCED DISEASE RESISTANCE 2 OS=Arabidopsis thaliana GN=EDR2 PE=2 SV=1//1.7489e-87
MANES_S0805001	0.0305488	0.948414	0.632115	0.00709066	sp|Q5E915|RBBP_ARATH Protein RBL OS=Arabidopsis thaliana GN=RBL PE=1 SV=1//0
MANES_03G1311001	0.231462	0.545522	0.635102	0.0168559	sp|Q9ULD4|BRPF3_HUMAN Bromodomain and PHD finger-containing protein 3 OS=Homo sapiens GN=BRPF3 PE=1 SV=2//1.02096e-17
MANES_04G1662001	-0.0217438	0.970028	0.63553	0.0403523	-//-
MANES_10G0174001	-0.0200435	0.971783	0.63797	0.0397071	sp|O04200|PXN_ARATH Peroxisomal nicotinamide adenine dinucleotide carrier OS=Arabidopsis thaliana GN=PXN PE=1 SV=1//4.3638e-155
MANES_12G0586001	0.410016	0.155272	0.640117	0.0127903	-//-
MANES_01G1604001	0.512392	0.0584522	0.6404	0.0168559	sp|Q9STZ2|SELT_ARATH SelT-like protein OS=Arabidopsis thaliana GN=At3g47300 PE=2 SV=2//4.247e-68
MANES_13G0961001	0.37695	0.174134	0.641528	0.00802823	sp|Q9SJZ2|PER17_ARATH Peroxidase 17 OS=Arabidopsis thaliana GN=PER17 PE=2 SV=1//4.23939e-174
MANES_13G0723001	0.462256	0.160489	0.641561	0.0317994	sp|O22059|CPC_ARATH Transcription factor CPC OS=Arabidopsis thaliana GN=CPC PE=1 SV=1//3.06571e-13
MANES_12G0837001	0.460232	0.112598	0.641807	0.0202976	sp|A7SLC8|NAT9_NEMVE N-acetyltransferase 9-like protein OS=Nematostella vectensis GN=nat9 PE=3 SV=1//3.80204e-61
MANES_15G0161001	0.280583	0.355508	0.643164	0.00895559	sp|Q9CR50|ZN363_MOUSE RING finger and CHY zinc finger domain-containing protein 1 OS=Mus musculus GN=Rchy1 PE=1 SV=1//7.89047e-69
MANES_06G0059001	0.270259	0.47032	0.643617	0.0280637	sp|Q56Y52|POT1A_ARATH Protection of telomeres protein 1a OS=Arabidopsis thaliana GN=POT1A PE=1 SV=1//2.45722e-121
MANES_11G0856001	0.486822	0.0582751	0.646443	0.00802823	sp|Q84V03|FB348_ARATH F-box protein At2g16365 OS=Arabidopsis thaliana GN=At2g16365 PE=2 SV=2//1.08808e-23
MANES_S0156001	0.467854	0.0648091	0.646597	0.00612071	sp|Q8L706|SYT5_ARATH Synaptotagmin-5 OS=Arabidopsis thaliana GN=SYT5 PE=2 SV=1//8.10964e-06
MANES_01G1183002	0.602337	0.0640857	0.646612	0.0249885	sp|Q8W489|RAD4_ARATH DNA repair protein RAD4 OS=Arabidopsis thaliana GN=RAD4 PE=1 SV=1//0
MANES_16G1023001	0.188425	0.693908	0.647026	0.0424488	sp|P48980|BGAL_SOLLC Beta-galactosidase OS=Solanum lycopersicum PE=1 SV=1//0
MANES_04G0661001	0.351699	0.255536	0.647741	0.0147161	sp|Q9NZJ4|SACS_HUMAN Sacsin OS=Homo sapiens GN=SACS PE=1 SV=2//2.08632e-08
MANES_05G2049001	0.443327	0.0886717	0.648499	0.00478264	sp|Q9FKT0|ARP8_ARATH Actin-related protein 8 OS=Arabidopsis thaliana GN=ARP8 PE=2 SV=1//0
MANES_11G1008001	0.470105	0.132683	0.650127	0.0179248	sp|Q8GYU3|IYO_ARATH Transcriptional elongation regulator MINIYO OS=Arabidopsis thaliana GN=IYO PE=1 SV=1//0
MANES_06G1096001	0.157814	0.733566	0.65088	0.0294731	sp|Q8VY13|FRO8_ARATH Ferric reduction oxidase 8, mitochondrial OS=Arabidopsis thaliana GN=FRO8 PE=2 SV=1//0
MANES_08G1298001	0.441505	0.110676	0.651488	0.00677562	sp|Q651X6|CSLE6_ORYSJ Cellulose synthase-like protein E6 OS=Oryza sativa subsp. japonica GN=CSLE6 PE=2 SV=1//0
MANES_12G0114001	0.550034	0.0787927	0.653429	0.0292388	-//-
MANES_14G0311001	0.545526	0.102962	0.654572	0.0453242	sp|Q9SM59|PGMP_PEA Phosphoglucomutase, chloroplastic OS=Pisum sativum GN=PGMP PE=2 SV=1//0
MANES_01G0392001	0.578149	0.0553739	0.655748	0.0235543	sp|Q179T2|MUT7_AEDAE Exonuclease mut-7 homolog OS=Aedes aegypti GN=AAEL005527 PE=3 SV=1//5.14364e-10
MANES_03G1375001	0.371557	0.167261	0.657011	0.00443438	sp|Q6ICW6|WNK11_ARATH Probable serine/threonine-protein kinase WNK11 OS=Arabidopsis thaliana GN=WNK11 PE=2 SV=1//4.31924e-178
MANES_05G1797001	0.444535	0.0711042	0.659328	0.00336048	sp|Q9S9K4|ASPL2_ARATH Aspartic proteinase-like protein 2 OS=Arabidopsis thaliana GN=At1g65240 PE=1 SV=2//4.82037e-35
MANES_07G0583001	0.285877	0.330537	0.660052	0.00407707	-//-
MANES_02G0342002	0.214481	0.592987	0.660492	0.0366708	-//-
MANES_04G0545001	0.255134	0.514174	0.660767	0.0223327	sp|Q8H102|BH128_ARATH Transcription factor bHLH128 OS=Arabidopsis thaliana GN=BHLH128 PE=1 SV=1//6.48873e-81
MANES_08G0347001	0.232064	0.492619	0.661857	0.00579248	sp|Q8LFU0|NFYAA_ARATH Nuclear transcription factor Y subunit A-10 OS=Arabidopsis thaliana GN=NFYA10 PE=2 SV=2//3.72144e-60
MANES_01G1160001	0.458689	0.165745	0.663716	0.0136196	sp|Q8RY22|DEGP7_ARATH Protease Do-like 7 OS=Arabidopsis thaliana GN=DEGP7 PE=2 SV=1//2.52986e-35
MANES_14G0117001	0.319067	0.426352	0.663807	0.0457343	sp|Q32PZ3|UN45A_RAT Protein unc-45 homolog A OS=Rattus norvegicus GN=Unc45a PE=2 SV=1//1.41669e-12
MANES_18G1378001	0.101671	0.833502	0.664118	0.0403523	sp|Q8GYW8|SCT_ARATH Spermidine coumaroyl CoA acyltransferase OS=Arabidopsis thaliana GN=SCT PE=1 SV=1//1.774e-122
MANES_09G0367001	-0.0186798	0.982095	0.665766	0.0426421	sp|Q9SZL8|FRS5_ARATH Protein FAR1-RELATED SEQUENCE 5 OS=Arabidopsis thaliana GN=FRS5 PE=2 SV=1//4.49235e-81
MANES_18G1257001	0.328248	0.246125	0.66715	0.00612071	sp|O04682|PTI6_SOLLC Pathogenesis-related genes transcriptional activator PTI6 OS=Solanum lycopersicum GN=PTI6 PE=2 SV=1//2.89497e-38
MANES_12G0718001	0.339891	0.25324	0.667155	0.00677562	sp|A8R7E6|CERK1_ARATH Chitin elicitor receptor kinase 1 OS=Arabidopsis thaliana GN=CERK1 PE=1 SV=1//0
MANES_05G1174001	0.391248	0.194735	0.668438	0.0152565	sp|P49592|NC2B_ARATH Protein Dr1 homolog OS=Arabidopsis thaliana GN=DR1 PE=2 SV=1//1.06763e-70
MANES_17G1182001	-0.108771	0.789139	0.67019	0.00865028	sp|Q4F883|SG101_ARATH Senescence-associated carboxylesterase 101 OS=Arabidopsis thaliana GN=SAG101 PE=1 SV=1//1.23624e-95
MANES_01G1876001	0.485935	0.0972016	0.67091	0.0107676	sp|Q8L736|SKI11_ARATH F-box/kelch-repeat protein SKIP11 OS=Arabidopsis thaliana GN=SKIP11 PE=1 SV=2//0
MANES_15G0572001	0.471704	0.0586354	0.672334	0.00222136	sp|Q94BZ5|HSFA5_ARATH Heat stress transcription factor A-5 OS=Arabidopsis thaliana GN=HSFA5 PE=2 SV=1//2.30252e-171
MANES_08G1051002	0.225301	0.563606	0.673827	0.0168559	sp|Q9FFD2|RGP5_ARATH Probable UDP-arabinopyranose mutase 5 OS=Arabidopsis thaliana GN=RGP5 PE=1 SV=1//5.30369e-179
MANES_09G1650002	0.554151	0.0862776	0.673896	0.0445184	sp|Q8L4B2|NFYC9_ARATH Nuclear transcription factor Y subunit C-9 OS=Arabidopsis thaliana GN=NFYC9 PE=2 SV=1//2.21175e-73
MANES_06G1314001	0.468393	0.0948537	0.676203	0.0127903	sp|Q08448|YO059_YEAST Putative lipase YOR059C OS=Saccharomyces cerevisiae (strain ATCC 204508 / S288c) GN=YOR059C PE=1 SV=1//8.40154e-13
MANES_01G0633001	-0.229166	0.588963	0.676496	0.0264212	sp|B0X1Q4|RUMI_CULQU O-glucosyltransferase rumi homolog OS=Culex quinquefasciatus GN=CPIJ013394 PE=3 SV=1//3.46038e-21
MANES_14G1550001	0.269378	0.49582	0.677349	0.0179248	sp|Q5XF57|Y5576_ARATH Probable receptor-like serine/threonine-protein kinase At5g57670 OS=Arabidopsis thaliana GN=At5g57670 PE=2 SV=1//6.85265e-124
MANES_09G0451003	0.144961	0.729973	0.677619	0.0122179	sp|Q3URQ0|TEX10_MOUSE Testis-expressed sequence 10 protein OS=Mus musculus GN=Tex10 PE=1 SV=1//4.34111e-16
MANES_04G0353001	0.479123	0.158296	0.678771	0.0320171	sp|Q01484|ANK2_HUMAN Ankyrin-2 OS=Homo sapiens GN=ANK2 PE=1 SV=4//1.56033e-06
MANES_11G1564001	0.516301	0.0628038	0.679624	0.00957523	-//-
MANES_02G0444001	0.404785	0.12787	0.68013	0.00336048	sp|Q8W4H1|GAT26_ARATH GATA transcription factor 26 OS=Arabidopsis thaliana GN=GATA26 PE=2 SV=1//1.59252e-145
MANES_14G0152001	0.564462	0.0553739	0.68056	0.0139008	sp|Q9SXP7|LIPB_ARATH Octanoyltransferase OS=Arabidopsis thaliana GN=LIP2 PE=2 SV=1//4.61478e-116
MANES_04G0470001	-0.122762	0.808856	0.683713	0.0249885	sp|P0C5E2|Y1839_ARATH Probable serine/threonine-protein kinase At1g18390 OS=Arabidopsis thaliana GN=At1g18390 PE=2 SV=2//1.2131e-06
MANES_16G1172001	0.354626	0.240038	0.683877	0.00443438	sp|Q56YU0|AL2C4_ARATH Aldehyde dehydrogenase family 2 member C4 OS=Arabidopsis thaliana GN=ALDH2C4 PE=1 SV=2//0
MANES_02G1260001	0.214048	0.538683	0.685354	0.00372046	sp|Q9ZW24|GSTU7_ARATH Glutathione S-transferase U7 OS=Arabidopsis thaliana GN=GSTU7 PE=2 SV=1//4.13295e-65
MANES_01G2175001	0.189376	0.642359	0.685427	0.0465491	sp|Q941I6|PMS1_ARATH DNA mismatch repair protein PMS1 OS=Arabidopsis thaliana GN=PMS1 PE=1 SV=1//3.74719e-55
MANES_08G1166001	0.136211	0.765528	0.686098	0.0200473	-//-
MANES_10G1403001	0.308757	0.298622	0.68964	0.00222136	sp|Q84TI3|OBE4_ARATH Protein OBERON 4 OS=Arabidopsis thaliana GN=OBE4 PE=1 SV=2//7.31949e-08
MANES_03G1072004	0.410662	0.312763	0.694557	0.00802823	sp|Q9SHF3|AGO2_ARATH Protein argonaute 2 OS=Arabidopsis thaliana GN=AGO2 PE=1 SV=1//0
MANES_13G0771001	0.493434	0.0516136	0.695049	0.00222136	sp|Q9FLG1|BXL4_ARATH Beta-D-xylosidase 4 OS=Arabidopsis thaliana GN=BXL4 PE=1 SV=1//3.21189e-73
MANES_11G0046001	0.17503	0.715797	0.696469	0.0324533	sp|Q9LRR4|R13L1_ARATH Putative disease resistance RPP13-like protein 1 OS=Arabidopsis thaliana GN=RPPL1 PE=3 SV=1//0
MANES_14G1085001	-0.0891549	0.84059	0.699472	0.00443438	sp|Q3ECH2|Y1670_ARATH Probable receptor-like protein kinase At1g67000 OS=Arabidopsis thaliana GN=At1g67000 PE=2 SV=2//1.5575e-85
MANES_12G0076001	0.481438	0.116466	0.700618	0.016062	sp|Q8LJW3|ACR4_ARATH ACT domain-containing protein ACR4 OS=Arabidopsis thaliana GN=ACR4 PE=2 SV=1//0
MANES_08G0938001	0.337197	0.261699	0.701906	0.00644654	-//-
MANES_02G0599001	0.493237	0.114448	0.702446	0.0190063	sp|Q9SRU2|BIG_ARATH Auxin transport protein BIG OS=Arabidopsis thaliana GN=BIG PE=1 SV=2//0
MANES_09G1188001	0.464913	0.0649954	0.703488	0.00141071	sp|Q9FQ03|XRN3_ARATH 5&apos;-3&apos; exoribonuclease 3 OS=Arabidopsis thaliana GN=XRN3 PE=2 SV=1//0
MANES_17G0277001	0.183838	0.716333	0.704448	0.0235543	sp|Q8W486|Y1491_ARATH Uncharacterized protein At1g04910 OS=Arabidopsis thaliana GN=At1g04910 PE=2 SV=1//9.9956e-49
MANES_02G0605002	0.544116	0.0745376	0.709773	0.0107676	sp|Q9SI52|P4KG7_ARATH Phosphatidylinositol 4-kinase gamma 7 OS=Arabidopsis thaliana GN=PI4KG7 PE=1 SV=2//0
MANES_06G1322001	0.319456	0.493011	0.710517	0.0449216	sp|Q8VZU9|DERL1_ARATH Derlin-1 OS=Arabidopsis thaliana GN=DER1 PE=2 SV=1//2.90912e-86
MANES_16G0403001	0.0249225	0.959603	0.710827	0.0113514	-//-
MANES_18G0915001	0.43976	0.215673	0.713544	0.0202976	-//-
MANES_13G1244001	0.380545	0.182098	0.713656	0.00612071	-//-
MANES_16G0405001	0.227247	0.472729	0.71442	0.00222136	sp|P43297|RD21A_ARATH Cysteine proteinase RD21a OS=Arabidopsis thaliana GN=RD21A PE=1 SV=1//6.61982e-122
MANES_05G0330001	0.520329	0.0719873	0.71499	0.0465491	sp|Q1KLZ2|CAS1_MALDO L-3-cyanoalanine synthase 1, mitochondrial OS=Malus domestica GN=CAS1 PE=1 SV=1//0
MANES_15G0178001	0.444903	0.137977	0.71865	0.00865028	sp|F4IHS2|SYD_ARATH Chromatin structure-remodeling complex protein SYD OS=Arabidopsis thaliana GN=SYD PE=1 SV=1//4.73538e-12
MANES_16G0228001	-0.023573	0.964908	0.719866	0.00988022	sp|A2YMP7|SCAM1_ORYSI Putative secretory carrier-associated membrane protein 1 OS=Oryza sativa subsp. indica GN=SCAMP1 PE=3 SV=1//4.39432e-141
MANES_04G0572001	0.594798	0.0624275	0.722089	0.0139008	sp|Q7G193|ALDO1_ARATH Indole-3-acetaldehyde oxidase OS=Arabidopsis thaliana GN=AAO1 PE=1 SV=2//0
MANES_17G0409001	0.298558	0.413061	0.72354	0.032902	-//-
MANES_14G0300001	0.375944	0.177534	0.723835	0.00407707	sp|Q3E9C0|CDPKY_ARATH Calcium-dependent protein kinase 34 OS=Arabidopsis thaliana GN=CPK34 PE=2 SV=1//8.00904e-95
MANES_03G1947001	-0.207139	0.57927	0.724289	0.00834118	sp|O57734|ALAXL_PYRHO Alanyl-tRNA editing protein AlaX-L OS=Pyrococcus horikoshii (strain ATCC 700860 / DSM 12428 / JCM 9974 / NBRC 100139 / OT-3) GN=alaXL PE=3 SV=1//1.33399e-16
MANES_18G0045001	0.067787	0.890217	0.724495	0.0136196	sp|P49318|CATA2_RICCO Catalase isozyme 2 OS=Ricinus communis GN=CAT2 PE=2 SV=1//0
MANES_18G1171001	0.350363	0.237794	0.724868	0.00299047	sp|Q39214|RPM1_ARATH Disease resistance protein RPM1 OS=Arabidopsis thaliana GN=RPM1 PE=1 SV=1//2.85263e-145
MANES_12G0843001	0.690082	0.0599694	0.72644	0.0461372	-//-
MANES_09G0302001	0.465455	0.11973	0.727339	0.00579248	sp|Q9FL51|Y5694_ARATH Probably inactive leucine-rich repeat receptor-like protein kinase At5g06940 OS=Arabidopsis thaliana GN=At5g06940 PE=3 SV=1//0
MANES_05G1721001	0.542734	0.0626209	0.73144	0.00865028	-//-
MANES_05G1781001	0.578413	0.0518229	0.731804	0.0122179	sp|Q94C32|MRG1_ARATH Protein MRG1 OS=Arabidopsis thaliana GN=MRG1 PE=1 SV=1//4.46142e-101
MANES_03G0888001	0.329546	0.404597	0.736785	0.0428504	sp|Q9C523|DIR19_ARATH Dirigent protein 19 OS=Arabidopsis thaliana GN=DIR19 PE=2 SV=1//4.0076e-75
MANES_03G1401001	0.0586368	0.896282	0.740304	0.00182357	sp|Q852F6|ZIP2_ORYSJ Zinc transporter 2 OS=Oryza sativa subsp. japonica GN=ZIP2 PE=2 SV=1//8.42512e-126
MANES_11G0791001	0.485336	0.117076	0.740928	0.00336048	sp|O22800|COL14_ARATH Zinc finger protein CONSTANS-LIKE 14 OS=Arabidopsis thaliana GN=COL14 PE=2 SV=2//4.88447e-55
MANES_14G0387001	0.602797	0.0526298	0.741034	0.016062	sp|Q08448|YO059_YEAST Putative lipase YOR059C OS=Saccharomyces cerevisiae (strain ATCC 204508 / S288c) GN=YOR059C PE=1 SV=1//1.25067e-14
MANES_13G1464001	0.36102	0.196365	0.741589	0.000981481	sp|Q94KI8|TPC1_ARATH Two pore calcium channel protein 1 OS=Arabidopsis thaliana GN=TPC1 PE=1 SV=1//0
MANES_02G2172002	0.528797	0.0804796	0.745322	0.00834118	sp|Q9FGH9|E70B1_ARATH Exocyst complex component EXO70B1 OS=Arabidopsis thaliana GN=EXO70B1 PE=1 SV=1//0
MANES_S0158001	0.560745	0.234043	0.746134	0.0373464	sp|Q9SU30|CPR30_ARATH F-box protein CPR30 OS=Arabidopsis thaliana GN=CPR30 PE=1 SV=2//1.50221e-86
MANES_01G2182001	0.0356376	0.937721	0.746621	0.000981481	sp|B3H5Q1|BGL11_ARATH Beta-glucosidase 11 OS=Arabidopsis thaliana GN=BGLU11 PE=2 SV=2//0
MANES_01G0696002	0.504343	0.0526298	0.746632	0.000520749	sp|Q76LS9|FA63A_MOUSE Protein FAM63A OS=Mus musculus GN=Fam63a PE=1 SV=1//2.18837e-18
MANES_02G1181001	0.513844	0.0544009	0.747895	0.00261001	-//-
MANES_09G0613002	0.426297	0.340295	0.750573	0.0317994	sp|Q9LF92|P2A15_ARATH F-box protein PP2-A15 OS=Arabidopsis thaliana GN=PP2A15 PE=2 SV=1//6.16589e-167
MANES_10G0383001	-0.0476035	0.937721	0.752074	0.0139008	sp|Q9C7A2|Y3236_ARATH Ankyrin repeat-containing protein At3g12360 OS=Arabidopsis thaliana GN=At3g12360 PE=2 SV=1//0
MANES_11G0844001	0.329037	0.242067	0.752828	0.00141071	sp|P51820|DRTS_SOYBN Bifunctional dihydrofolate reductase-thymidylate synthase OS=Glycine max PE=1 SV=1//0
MANES_13G0396001	0.428964	0.121366	0.752968	0.00182357	sp|F4KFT7|TENAC_ARATH Probable aminopyrimidine aminohydrolase, mitochondrial OS=Arabidopsis thaliana GN=TNEA_C PE=2 SV=1//0
MANES_06G1291002	-0.392707	0.224433	0.753231	0.00182357	sp|Q9LU64|SODF2_ARATH Superoxide dismutase [Fe] 2, chloroplastic OS=Arabidopsis thaliana GN=FSD2 PE=1 SV=1//8.16394e-128
MANES_15G1468001	0.485699	0.17789	0.753479	0.0346807	-//-
MANES_15G0754001	0.50437	0.109727	0.753725	0.0144489	sp|Q9CXF4|TBC15_MOUSE TBC1 domain family member 15 OS=Mus musculus GN=Tbc1d15 PE=1 SV=1//1.21578e-29
MANES_14G0171001	0.179595	0.648858	0.754543	0.00299047	sp|Q03460|GLSN_MEDSA Glutamate synthase [NADH], amyloplastic OS=Medicago sativa PE=1 SV=1//0
MANES_05G0489001	0.32509	0.319781	0.754996	0.00512661	sp|Q9SHC8|VAP12_ARATH Vesicle-associated protein 1-2 OS=Arabidopsis thaliana GN=PVA12 PE=1 SV=1//3.86022e-18
MANES_06G1030001	0.513155	0.173234	0.755082	0.0254651	sp|Q9LRA7|TPS9_ARATH Probable alpha,alpha-trehalose-phosphate synthase [UDP-forming] 9 OS=Arabidopsis thaliana GN=TPS9 PE=2 SV=1//0
MANES_05G0321001	0.353783	0.339998	0.759579	0.00957523	sp|Q8VZJ9|CRCK2_ARATH Calmodulin-binding receptor-like cytoplasmic kinase 2 OS=Arabidopsis thaliana GN=CRCK2 PE=2 SV=1//3.89818e-141
MANES_09G1585003	0.520577	0.180988	0.763838	0.0335752	sp|Q40392|TMVRN_NICGU TMV resistance protein N OS=Nicotiana glutinosa GN=N PE=1 SV=1//6.10774e-28
MANES_08G0007001	-0.057333	0.896985	0.764255	0.000520749	sp|Q9ZUT3|ALS3_ARATH Protein ALUMINUM SENSITIVE 3 OS=Arabidopsis thaliana GN=ALS3 PE=1 SV=1//1.15765e-148
MANES_14G1603001	0.632523	0.452824	0.766046	0.047568	-//-
MANES_04G0663001	-0.0943335	0.870258	0.766981	0.0104697	sp|Q9LP24|Y1571_ARATH Probable leucine-rich repeat receptor-like protein kinase At1g35710 OS=Arabidopsis thaliana GN=At1g35710 PE=2 SV=1//0
MANES_09G0521001	0.323701	0.451884	0.76849	0.0301723	sp|Q93YN4|ELM1_ARATH Mitochondrial fission protein ELM1 OS=Arabidopsis thaliana GN=ELM1 PE=1 SV=1//1.59789e-69
MANES_09G0028001	0.501829	0.0729334	0.768991	0.00546589	sp|Q9FHK9|MD26B_ARATH Probable mediator of RNA polymerase II transcription subunit 26b OS=Arabidopsis thaliana GN=MED26B PE=2 SV=1//1.29093e-101
MANES_12G0957001	0.265396	0.386917	0.770246	0.00182357	sp|O80477|MES3_ARATH Methylesterase 3 OS=Arabidopsis thaliana GN=MES3 PE=2 SV=1//1.5891e-83
MANES_15G1660001	0.582873	0.101839	0.770823	0.016062	sp|Q9M3G7|ATM_ARATH Serine/threonine-protein kinase ATM OS=Arabidopsis thaliana GN=ATM PE=2 SV=1//7.51071e-21
MANES_18G0542002	0.195934	0.628484	0.774325	0.0147161	sp|Q9FE59|SUC4_ARATH Sucrose transport protein SUC4 OS=Arabidopsis thaliana GN=SUC4 PE=1 SV=2//0
MANES_14G0616001	0.334069	0.361044	0.775035	0.0107676	-//-
MANES_17G0953001	0.659196	0.0628038	0.775922	0.0342432	sp|D4N500|DIOX1_PAPSO Thebaine 6-O-demethylase OS=Papaver somniferum GN=T6ODM PE=1 SV=1//5.09533e-46
MANES_11G0825001	0.541775	0.0872816	0.776267	0.0107676	sp|F4I8S3|CLSY3_ARATH SNF2 domain-containing protein CLASSY 3 OS=Arabidopsis thaliana GN=CLSY3 PE=1 SV=1//4.055e-80
MANES_15G1693001	0.405044	0.136384	0.776679	0.000981481	sp|Q8S7M7|PIRL5_ORYSJ Plant intracellular Ras-group-related LRR protein 5 OS=Oryza sativa subsp. japonica GN=IRL5 PE=2 SV=1//0
MANES_08G0259003	0.38351	0.650118	0.778322	0.0273621	-//-
MANES_11G0625001	0.623616	0.0808284	0.785405	0.0107676	-//-
MANES_14G1498001	0.364176	0.242808	0.786167	0.00512661	sp|P05478|HSP16_SOYBN 18.5 kDa class I heat shock protein OS=Glycine max GN=HSP18.5-C PE=3 SV=1//1.53814e-51
MANES_S0742002	0.395849	0.246747	0.786221	0.00644654	sp|Q1PEM5|PERK3_ARATH Proline-rich receptor-like protein kinase PERK3 OS=Arabidopsis thaliana GN=PERK3 PE=2 SV=2//8.61775e-79
MANES_18G0188001	0.518543	0.0968917	0.786312	0.0110583	sp|Q94AP3|WAT1_ARATH Protein WALLS ARE THIN 1 OS=Arabidopsis thaliana GN=WAT1 PE=1 SV=1//0
MANES_01G1506001	0.521165	0.104833	0.787561	0.0122179	sp|Q8GT75|NIP1_ARATH NEP1-interacting protein 1 OS=Arabidopsis thaliana GN=NIP1 PE=1 SV=2//4.3035e-115
MANES_03G0370001	0.433267	0.0930728	0.787746	0.000520749	sp|Q9S7U9|M2K2_ARATH Mitogen-activated protein kinase kinase 2 OS=Arabidopsis thaliana GN=MKK2 PE=1 SV=2//0
MANES_06G0569001	0.28682	0.34854	0.789113	0.000981481	sp|Q8L868|E1311_ARATH Glucan endo-1,3-beta-glucosidase 11 OS=Arabidopsis thaliana GN=At1g32860 PE=1 SV=1//2.23716e-110
MANES_18G0157001	0.520776	0.0601632	0.790972	0.00372046	-//-
MANES_05G0638001	0.219056	0.644405	0.79178	0.0257063	sp|Q5UR03|YL905_MIMIV Uncharacterized protein L905 OS=Acanthamoeba polyphaga mimivirus GN=MIMI_L905 PE=3 SV=1//6.52257e-15
MANES_10G1118001	0.195102	0.651316	0.791913	0.00299047	sp|Q9SY74|C3H5_ARATH Zinc finger CCCH domain-containing protein 5 OS=Arabidopsis thaliana GN=At1g10320 PE=2 SV=2//1.40562e-122
MANES_10G1361001	0.00472462	0.991003	0.792719	0.00709066	sp|Q869R1|CTLHB_DICDI CTL-like protein DDB_G0274487 OS=Dictyostelium discoideum GN=DDB_G0274487 PE=3 SV=1//6.29998e-15
MANES_05G0634001	0.250212	0.532025	0.796459	0.00926716	sp|Q43582|LSM4_TOBAC Probable U6 snRNA-associated Sm-like protein LSm4 OS=Nicotiana tabacum PE=2 SV=1//3.61368e-50
MANES_14G0444001	0.500808	0.0518229	0.796704	0.000520749	sp|Q9SSE9|JMJ25_ARATH Lysine-specific demethylase JMJ25 OS=Arabidopsis thaliana GN=JMJ25 PE=1 SV=1//0
MANES_11G1183002	0.143872	0.821146	0.797699	0.0344645	sp|Q84RR0|ARI7_ARATH Probable E3 ubiquitin-protein ligase ARI7 OS=Arabidopsis thaliana GN=ARI7 PE=2 SV=1//0
MANES_05G1203001	0.575495	0.0662792	0.79835	0.00579248	sp|O22822|U74F2_ARATH UDP-glycosyltransferase 74F2 OS=Arabidopsis thaliana GN=UGT74F2 PE=1 SV=1//0
MANES_15G1337001	0.394608	0.286062	0.798614	0.0136196	-//-
MANES_03G0748001	0.188974	0.564213	0.802351	0.000520749	sp|Q9S7J8|HMA7_ARATH Copper-transporting ATPase RAN1 OS=Arabidopsis thaliana GN=RAN1 PE=1 SV=1//0
MANES_08G1059001	0.274905	0.549493	0.802448	0.0390679	-//-
MANES_18G1393001	0.458459	0.0709396	0.803702	0.000520749	sp|Q9LVL5|WNK4_ARATH Probable serine/threonine-protein kinase WNK4 OS=Arabidopsis thaliana GN=WNK4 PE=1 SV=1//0
MANES_13G1374001	0.232144	0.45253	0.805266	0.000981481	sp|Q9LVQ7|IDD1_ARATH Protein indeterminate-domain 1 OS=Arabidopsis thaliana GN=IDD1 PE=1 SV=1//1.99423e-29
MANES_16G0148001	0.244429	0.591816	0.805527	0.0299423	sp|Q9M0X5|CRK25_ARATH Cysteine-rich receptor-like protein kinase 25 OS=Arabidopsis thaliana GN=CRK25 PE=3 SV=1//1.65964e-175
MANES_15G1618001	0.239926	0.645218	0.808248	0.0447062	sp|Q7ZZ00|ZN511_DANRE Zinc finger protein 511 OS=Danio rerio GN=znf511 PE=2 SV=1//9.72645e-31
MANES_05G1097001	0.703013	0.0631859	0.809134	0.0252221	sp|F4IE65|MES13_ARATH Putative methylesterase 13, chloroplastic OS=Arabidopsis thaliana GN=MES13 PE=2 SV=1//6.00771e-137
MANES_15G1665002	0.601539	0.057289	0.809172	0.00579248	sp|Q9FNE1|CRK42_ARATH Cysteine-rich receptor-like protein kinase 42 OS=Arabidopsis thaliana GN=CRK42 PE=2 SV=1//0
MANES_03G1678001	0.413089	0.229131	0.809176	0.00579248	sp|Q570S7|CSLG1_ARATH Cellulose synthase-like protein G1 OS=Arabidopsis thaliana GN=CSLG1 PE=2 SV=1//6.92579e-155
MANES_02G0223001	0.620101	0.0530449	0.810613	0.00709066	-//-
MANES_13G1326001	0.585245	0.133266	0.814415	0.0426421	-//-
MANES_02G0726001	0.388184	0.158296	0.814484	0.000520749	sp|Q42572|DNLI1_ARATH DNA ligase 1 OS=Arabidopsis thaliana GN=LIG1 PE=2 SV=2//1.24843e-153
MANES_16G0589001	0.0774423	0.897091	0.814912	0.0297086	sp|Q24746|NEUR_DROVI Protein neuralized OS=Drosophila virilis GN=neur PE=3 SV=1//5.46444e-10
MANES_11G1068001	0.367069	0.397377	0.816129	0.0202976	sp|Q8W486|Y1491_ARATH Uncharacterized protein At1g04910 OS=Arabidopsis thaliana GN=At1g04910 PE=2 SV=1//1.93506e-77
MANES_05G1146001	0.436012	0.298065	0.817478	0.0311027	sp|Q8GYA4|CRK10_ARATH Cysteine-rich receptor-like protein kinase 10 OS=Arabidopsis thaliana GN=CRK10 PE=1 SV=3//9.04671e-97
MANES_02G0616004	0.597774	0.114448	0.817814	0.0353463	sp|Q9FWA6|PP207_ARATH Pentatricopeptide repeat-containing protein At3g02330 OS=Arabidopsis thaliana GN=PCMP-E90 PE=2 SV=2//1.86959e-73
MANES_02G2021001	0.385958	0.295038	0.818147	0.0116387	sp|Q40392|TMVRN_NICGU TMV resistance protein N OS=Nicotiana glutinosa GN=N PE=1 SV=1//0
MANES_18G0497002	0.597458	0.0959416	0.820332	0.0382243	sp|Q9C652|RBP1_ARATH RNA-binding protein 1 OS=Arabidopsis thaliana GN=RBP1 PE=2 SV=1//1.44239e-64
MANES_04G1301001	0.353021	0.323238	0.82209	0.000981481	sp|P46607|HGL2_ARATH Homeobox-leucine zipper protein GLABRA 2 OS=Arabidopsis thaliana GN=GL2 PE=2 SV=3//0
MANES_14G1427001	0.689295	0.103433	0.822771	0.0324533	-//-
MANES_03G0704001	0.595724	0.0508056	0.824511	0.00336048	-//-
MANES_08G1017001	0.431265	0.409584	0.824695	0.0179248	-//-
MANES_04G1426001	0.340574	0.254895	0.827148	0.000520749	sp|Q93ZH2|NFYA3_ARATH Nuclear transcription factor Y subunit A-3 OS=Arabidopsis thaliana GN=NFYA3 PE=2 SV=2//8.22327e-54
MANES_08G0525001	0.0373396	0.952329	0.82747	0.0165943	sp|Q9FYE5|PT504_ARATH Probable sugar phosphate/phosphate translocator At5g04160 OS=Arabidopsis thaliana GN=At5g04160 PE=2 SV=1//0
MANES_16G0696002	0.629023	0.0646243	0.828508	0.0125011	sp|P51568|AFC3_ARATH Serine/threonine-protein kinase AFC3 OS=Arabidopsis thaliana GN=AFC3 PE=2 SV=2//0
MANES_02G1825001	0.459722	0.0903362	0.831286	0.000981481	sp|Q96520|PER12_ARATH Peroxidase 12 OS=Arabidopsis thaliana GN=PER12 PE=1 SV=1//3.39104e-157
MANES_07G1012001	0.406811	0.154059	0.835524	0.00141071	sp|Q9SV43|PLP7_ARATH Patatin-like protein 7 OS=Arabidopsis thaliana GN=PLP7 PE=2 SV=1//0
MANES_16G0143001	0.401613	0.364334	0.835556	0.0210532	sp|Q8H199|CRK14_ARATH Cysteine-rich receptor-like protein kinase 14 OS=Arabidopsis thaliana GN=CRK14 PE=2 SV=2//5.50351e-107
MANES_06G0603001	0.0667755	0.921936	0.8375	0.00895559	sp|Q84MA5|CAAT1_ARATH Cationic amino acid transporter 1 OS=Arabidopsis thaliana GN=CAT1 PE=1 SV=1//0
MANES_17G0374001	0.485551	0.171067	0.83987	0.00709066	sp|Q402F4|TOM1_TOBAC Tobamovirus multiplication protein 1 OS=Nicotiana tabacum GN=TOM1 PE=1 SV=1//3.91894e-145
MANES_01G1305001	0.522182	0.154314	0.844078	0.018732	sp|Q9SHJ8|HIBC8_ARATH 3-hydroxyisobutyryl-CoA hydrolase-like protein 5 OS=Arabidopsis thaliana GN=At1g06550 PE=1 SV=2//0
MANES_S0613001	0.357745	0.177282	0.844796	0.000520749	sp|P46604|HAT22_ARATH Homeobox-leucine zipper protein HAT22 OS=Arabidopsis thaliana GN=HAT22 PE=1 SV=1//9.21164e-81
MANES_03G1425001	0.374782	0.270259	0.844929	0.000520749	sp|Q8VZK9|CSLE1_ARATH Cellulose synthase-like protein E1 OS=Arabidopsis thaliana GN=CSLE1 PE=2 SV=1//0
MANES_13G1317001	0.596754	0.123024	0.846153	0.0110583	-//-
MANES_15G0597001	-0.416493	0.146497	0.847508	0.000981481	sp|Q94B74|NUDT2_ARATH Nudix hydrolase 2 OS=Arabidopsis thaliana GN=NUDT2 PE=1 SV=1//1.88261e-108
MANES_13G1343002	0.32145	0.582662	0.850482	0.0294731	sp|O64827|SUVR5_ARATH Histone-lysine N-methyltransferase SUVR5 OS=Arabidopsis thaliana GN=SUVR5 PE=1 SV=3//0
MANES_15G0256001	0.430532	0.1146	0.850762	0.000520749	sp|Q9MA90|PNC1_ARATH Peroxisomal adenine nucleotide carrier 1 OS=Arabidopsis thaliana GN=PNC1 PE=1 SV=1//5.13016e-153
MANES_07G0157001	0.631516	0.140376	0.852356	0.00772454	sp|P0CB26|Y1089_ARATH Uncharacterized protein At1g10890 OS=Arabidopsis thaliana GN=At1g10890 PE=4 SV=1//3.46585e-08
MANES_06G0681002	0.746462	0.186974	0.853135	0.02403	sp|Q5BQN5|WAP_SOLLC WPP domain-associated protein (Fragment) OS=Solanum lycopersicum GN=WAP PE=1 SV=1//5.91635e-174
MANES_11G0865001	0.506528	0.0565285	0.853482	0.000520749	sp|Q8LGG8|USPAL_ARATH Universal stress protein A-like protein OS=Arabidopsis thaliana GN=At3g01520 PE=1 SV=2//2.67072e-08
MANES_15G0063001	-0.0324927	0.957437	0.855055	0.00612071	sp|Q9FGY1|BXL1_ARATH Beta-D-xylosidase 1 OS=Arabidopsis thaliana GN=BXL1 PE=1 SV=1//0
MANES_08G1117001	0.647025	0.0595891	0.856344	0.0141729	-//-
MANES_16G0619001	0.42788	0.0992707	0.858329	0.000520749	-//-
MANES_02G1425001	0.288982	0.408106	0.860193	0.00222136	sp|Q9LPR8|SCL3_ARATH Scarecrow-like protein 3 OS=Arabidopsis thaliana GN=SCL3 PE=2 SV=1//0
MANES_10G1402001	0.138244	0.785105	0.860204	0.00372046	sp|Q84TI3|OBE4_ARATH Protein OBERON 4 OS=Arabidopsis thaliana GN=OBE4 PE=1 SV=2//1.63461e-25
MANES_16G0424002	0.800162	0.168388	0.861528	0.0473525	sp|Q9C7R6|PUB17_ARATH U-box domain-containing protein 17 OS=Arabidopsis thaliana GN=PUB17 PE=2 SV=1//0
MANES_06G0243001	0.50713	0.147848	0.861887	0.00579248	sp|Q9FFZ1|PPH_ARATH Pheophytinase, chloroplastic OS=Arabidopsis thaliana GN=PPH PE=1 SV=1//1.12828e-38
MANES_14G0726001	0.170188	0.789737	0.862534	0.0471576	sp|Q9LV17|BH079_ARATH Transcription factor bHLH79 OS=Arabidopsis thaliana GN=BHLH79 PE=2 SV=1//3.78605e-79
MANES_13G0886001	0.249532	0.643042	0.864563	0.049219	sp|Q7XQP4|SAPK7_ORYSJ Serine/threonine-protein kinase SAPK7 OS=Oryza sativa subsp. japonica GN=SAPK7 PE=2 SV=2//0
MANES_14G1023001	-0.328157	0.419213	0.866947	0.0136196	sp|A4ZGQ8|HMT1_BRAOT Homocysteine S-methyltransferase 1 OS=Brassica oleracea var. italica GN=HMT1 PE=1 SV=1//0
MANES_16G0660001	-0.33393	0.343342	0.86769	0.000981481	-//-
MANES_12G0593001	0.372043	0.377355	0.872863	0.0242673	sp|O53732|UFAA1_MYCTU Tuberculostearic acid methyltransferase UfaA1 OS=Mycobacterium tuberculosis (strain ATCC 25618 / H37Rv) GN=ufaA1 PE=1 SV=3//1.19218e-56
MANES_05G0043001	0.193953	0.549339	0.874532	0.000520749	sp|O64747|WRK35_ARATH Probable WRKY transcription factor 35 OS=Arabidopsis thaliana GN=WRKY35 PE=2 SV=1//2.79974e-30
MANES_12G0579001	0.229231	0.661108	0.877052	0.0147161	-//-
MANES_18G0762001	0.280892	0.603539	0.878325	0.0386485	-//-
MANES_14G0919001	0.379357	0.186011	0.879737	0.000520749	sp|Q9CAA7|PUB42_ARATH Putative U-box domain-containing protein 42 OS=Arabidopsis thaliana GN=PUB42 PE=2 SV=1//1.17068e-13
MANES_18G0239001	0.782398	0.115536	0.88302	0.0479922	sp|Q9FRL3|ERDL6_ARATH Sugar transporter ERD6-like 6 OS=Arabidopsis thaliana GN=At1g75220 PE=1 SV=1//0
MANES_14G0577001	-0.250957	0.592923	0.884582	0.0136196	sp|Q94A08|RFS2_ARATH Probable galactinol--sucrose galactosyltransferase 2 OS=Arabidopsis thaliana GN=RFS2 PE=2 SV=2//0
MANES_03G0750001	0.544788	0.23115	0.885987	0.0311027	sp|Q2V6K0|UFOG6_FRAAN UDP-glucose flavonoid 3-O-glucosyltransferase 6 OS=Fragaria ananassa GN=GT6 PE=1 SV=1//2.16466e-140
MANES_04G1293001	0.459531	0.0644357	0.886569	0.000520749	sp|Q94748|DYL2_SCHMA Probable dynein light chain OS=Schistosoma mansoni PE=3 SV=1//3.95018e-20
MANES_08G0295001	-0.0767946	0.901765	0.887283	0.0152565	sp|Q8H3C9|ILL7_ORYSJ IAA-amino acid hydrolase ILR1-like 7 OS=Oryza sativa subsp. japonica GN=ILL7 PE=2 SV=1//2.45904e-103
MANES_04G0906001	0.409938	0.113378	0.887875	0.000520749	sp|Q9LW26|Y3684_ARATH Acyltransferase-like protein At3g26840, chloroplastic OS=Arabidopsis thaliana GN=At3g26840 PE=2 SV=1//0
MANES_15G1651001	0.338198	0.285017	0.892943	0.00336048	sp|Q8VZ80|PLT5_ARATH Polyol transporter 5 OS=Arabidopsis thaliana GN=PLT5 PE=1 SV=2//0
MANES_05G2069001	0.399483	0.150721	0.894443	0.000520749	sp|Q680K8|Y1576_ARATH BTB/POZ domain-containing protein At1g55760 OS=Arabidopsis thaliana GN=At1g55760 PE=2 SV=1//0
MANES_06G1403001	0.655805	0.0745376	0.895028	0.00802823	sp|Q9LY62|GT644_ARATH Glycosyltransferase family 64 protein C4 OS=Arabidopsis thaliana GN=EPC1 PE=2 SV=1//1.74059e-107
MANES_17G0458001	0.580548	0.0968917	0.898191	0.0259517	sp|Q9M0Y8|NSF_ARATH Vesicle-fusing ATPase OS=Arabidopsis thaliana GN=NSF PE=2 SV=2//0
MANES_05G0803002	-0.127743	0.790354	0.899756	0.00182357	sp|F4HZB5|NET1D_ARATH Protein NETWORKED 1D OS=Arabidopsis thaliana GN=NET1D PE=3 SV=1//0
MANES_14G0033001	0.200839	0.70773	0.902002	0.00677562	sp|Q42438|CDPK8_ARATH Calcium-dependent protein kinase 8 OS=Arabidopsis thaliana GN=CPK8 PE=1 SV=1//0
MANES_09G0214001	0.25126	0.422806	0.90213	0.000520749	sp|O22941|PXM16_ARATH Zinc-metallopeptidase, peroxisomal OS=Arabidopsis thaliana GN=PXM16 PE=2 SV=1//0
MANES_17G0836001	0.354678	0.453636	0.903104	0.0220796	-//-
MANES_07G0877002	0.622754	0.105634	0.904785	0.00988022	-//-
MANES_12G0180001	0.536904	0.243428	0.909298	0.0280637	sp|Q5ZM74|RN141_CHICK RING finger protein 141 OS=Gallus gallus GN=RNF141 PE=2 SV=1//4.22583e-06
MANES_10G1320001	-0.0337797	0.961982	0.916488	0.016062	sp|Q6PH11|WIBG_DANRE Partner of Y14 and mago OS=Danio rerio GN=wibg PE=2 SV=1//7.21892e-16
MANES_01G0076001	0.659327	0.135846	0.916557	0.0496213	sp|Q9FG77|WRKY2_ARATH Probable WRKY transcription factor 2 OS=Arabidopsis thaliana GN=WRKY2 PE=2 SV=1//0
MANES_01G2354001	0.253844	0.736901	0.917217	0.0149896	sp|Q9ZSI7|WRK47_ARATH Probable WRKY transcription factor 47 OS=Arabidopsis thaliana GN=WRKY47 PE=2 SV=2//1.79764e-101
MANES_11G1007001	0.460658	0.256973	0.919561	0.000520749	sp|Q8GYU3|IYO_ARATH Transcriptional elongation regulator MINIYO OS=Arabidopsis thaliana GN=IYO PE=1 SV=1//2.2624e-11
MANES_09G0829002	0.584429	0.205129	0.920747	0.0195291	sp|O23482|OPT3_ARATH Oligopeptide transporter 3 OS=Arabidopsis thaliana GN=OPT3 PE=2 SV=3//5.74487e-30
MANES_14G1036001	0.100877	0.854687	0.922393	0.00372046	sp|Q8LGG8|USPAL_ARATH Universal stress protein A-like protein OS=Arabidopsis thaliana GN=At3g01520 PE=1 SV=2//7.02594e-07
MANES_04G0750002	0.50097	0.319505	0.923251	0.0394933	sp|Q9SKR2|SYT1_ARATH Synaptotagmin-1 OS=Arabidopsis thaliana GN=SYT1 PE=1 SV=2//0
MANES_02G1244001	0.318641	0.510381	0.93592	0.00336048	-//-
MANES_03G2102002	1.07785	0.384023	0.937469	0.0176651	sp|Q9M548|DRM2_ARATH DNA (cytosine-5)-methyltransferase DRM2 OS=Arabidopsis thaliana GN=DRM2 PE=1 SV=1//4.06934e-08
MANES_08G0606001	0.718981	0.085467	0.938156	0.040139	sp|P32138|YIHQ_ECOLI Alpha-glucosidase YihQ OS=Escherichia coli (strain K12) GN=yihQ PE=1 SV=3//2.87016e-116
MANES_15G1696001	0.211809	0.684538	0.938525	0.00372046	sp|O82302|P2C29_ARATH Protein phosphatase 2C 29 OS=Arabidopsis thaliana GN=PLL1 PE=1 SV=2//0
MANES_03G1119001	0.245119	0.542813	0.939418	0.00182357	-//-
MANES_11G0340001	0.209942	0.534683	0.940274	0.000520749	sp|Q9CA83|MAOP4_ARATH NADP-dependent malic enzyme 4, chloroplastic OS=Arabidopsis thaliana GN=NADP-ME4 PE=1 SV=1//0
MANES_05G0583001	0.671514	0.0922535	0.948268	0.0342432	-//-
MANES_09G1780001	0.802895	0.0612695	0.951642	0.026646	-//-
MANES_07G1023001	0.123246	0.842166	0.952419	0.0237874	sp|Q9ZTX8|ARFF_ARATH Auxin response factor 6 OS=Arabidopsis thaliana GN=ARF6 PE=1 SV=2//3.73657e-36
MANES_15G0152001	0.07863	0.905194	0.952754	0.0278264	sp|Q9NS56|TOPRS_HUMAN E3 ubiquitin-protein ligase Topors OS=Homo sapiens GN=TOPORS PE=1 SV=1//1.38572e-15
MANES_04G0952001	0.710277	0.0530449	0.955506	0.0125011	sp|Q9LDX1|SGS3_ARATH Protein SUPPRESSOR OF GENE SILENCING 3 OS=Arabidopsis thaliana GN=SGS3 PE=1 SV=1//1.21798e-98
MANES_04G1309001	0.560596	0.135282	0.959089	0.00546589	sp|Q93Z51|NIC4_ARATH Probable inactive nicotinamidase At3g16190 OS=Arabidopsis thaliana GN=At3g16190 PE=2 SV=1//1.36115e-100
MANES_17G0462001	0.147168	0.744958	0.959506	0.000520749	sp|Q9S9U1|LRK71_ARATH L-type lectin-domain containing receptor kinase VII.1 OS=Arabidopsis thaliana GN=LECRK71 PE=2 SV=1//0
MANES_09G1043003	0.691725	0.248461	0.960887	0.0375717	sp|Q5YDB5|CPL2_ARATH RNA polymerase II C-terminal domain phosphatase-like 2 OS=Arabidopsis thaliana GN=CPL2 PE=1 SV=3//0
MANES_16G0194001	0.073178	0.86546	0.961185	0.000520749	sp|Q9SSE9|JMJ25_ARATH Lysine-specific demethylase JMJ25 OS=Arabidopsis thaliana GN=JMJ25 PE=1 SV=1//3.05516e-09
MANES_01G2081001	0.51688	0.124364	0.962463	0.000981481	sp|Q9SY07|PP302_ARATH Pentatricopeptide repeat-containing protein At4g02820, mitochondrial OS=Arabidopsis thaliana GN=At4g02820 PE=2 SV=1//0
MANES_13G0312001	0.214649	0.498838	0.963181	0.000520749	sp|Q9SU63|AL2B4_ARATH Aldehyde dehydrogenase family 2 member B4, mitochondrial OS=Arabidopsis thaliana GN=ALDH2B4 PE=2 SV=1//0
MANES_18G1255001	0.574298	0.267037	0.965066	0.00407707	sp|C0LGD7|Y1684_ARATH Probable LRR receptor-like serine/threonine-protein kinase At1g06840 OS=Arabidopsis thaliana GN=At1g06840 PE=2 SV=2//0
MANES_04G1414001	0.193909	0.5648	0.965753	0.000520749	-//-
MANES_12G1010001	0.660624	0.0818804	0.967425	0.00443438	sp|P22335|HSF24_SOLPE Heat shock factor protein HSF24 OS=Solanum peruvianum GN=HSF24 PE=2 SV=1//7.51281e-108
MANES_10G0946001	0.46656	0.0662792	0.967659	0.000520749	sp|Q7XJJ7|FAAH_ARATH Fatty acid amide hydrolase OS=Arabidopsis thaliana GN=FAAH PE=1 SV=1//0
MANES_04G1613003	0.562171	0.358867	0.968073	0.0297086	sp|Q59536|PTRB_MORLA Protease 2 OS=Moraxella lacunata GN=ptrB PE=3 SV=1//3.59682e-142
MANES_15G0200001	0.23147	0.652753	0.968578	0.00372046	-//-
MANES_17G0181001	0.133431	0.798032	0.969517	0.000520749	sp|Q850K7|EXLB1_ORYSJ Expansin-like B1 OS=Oryza sativa subsp. japonica GN=EXLB1 PE=2 SV=2//1.48735e-101
MANES_03G0987001	0.703846	0.125108	0.970182	0.013063	sp|Q38850|MYB5_ARATH Transcription repressor MYB5 OS=Arabidopsis thaliana GN=MYB5 PE=1 SV=1//1.97904e-81
MANES_07G0757001	0.183793	0.578886	0.972784	0.000520749	sp|Q43095|CAMT_POPTM Caffeoyl-CoA O-methyltransferase OS=Populus tremuloides PE=2 SV=1//7.44472e-167
MANES_03G0994001	-0.0577953	0.894377	0.973542	0.000520749	-//-
MANES_13G0453001	0.346312	0.577307	0.976457	0.0461372	sp|Q03730|YMB8_YEAST Uncharacterized vacuolar membrane protein YML018C OS=Saccharomyces cerevisiae (strain ATCC 204508 / S288c) GN=YML018C PE=1 SV=1//1.3898e-20
MANES_02G1810001	0.560547	0.079993	0.979234	0.00141071	-//-
MANES_04G0034001	0.613687	0.100719	0.980974	0.0163284	sp|P27788|FER3_MAIZE Ferredoxin-3, chloroplastic OS=Zea mays GN=FDX3 PE=2 SV=1//1.36262e-60
MANES_06G0198001	-0.337904	0.561029	0.982248	0.0179248	sp|Q5TKR9|KAT6A_RAT Histone acetyltransferase KAT6A OS=Rattus norvegicus GN=Kat6a PE=1 SV=2//3.19965e-07
MANES_02G1932001	0.584972	0.179373	0.984477	0.000981481	-//-
MANES_S0217002	-0.325501	0.711224	0.986739	0.0320171	sp|Q9ZVD0|SRRT_ARATH Serrate RNA effector molecule OS=Arabidopsis thaliana GN=SE PE=1 SV=2//0
MANES_06G0333001	0.492989	0.200245	0.987186	0.00372046	-//-
MANES_09G1618002	0.659091	0.358012	0.988489	0.0215717	sp|Q9ZNV9|AHP1_ARATH Histidine-containing phosphotransfer protein 1 OS=Arabidopsis thaliana GN=AHP1 PE=1 SV=1//4.86761e-62
MANES_09G0442001	0.583635	0.100719	0.993738	0.00261001	sp|Q8LFU0|NFYAA_ARATH Nuclear transcription factor Y subunit A-10 OS=Arabidopsis thaliana GN=NFYA10 PE=2 SV=2//2.99655e-64
MANES_01G2262001	-0.0463457	0.920912	0.996307	0.000520749	sp|P27898|MYBP_MAIZE Myb-related protein P OS=Zea mays GN=P PE=2 SV=1//2.84512e-67
MANES_10G1416001	0.789204	0.102321	1.00131	0.0282936	sp|Q7XA39|RGA4_SOLBU Putative disease resistance protein RGA4 OS=Solanum bulbocastanum GN=RGA4 PE=2 SV=1//4.6084e-134
MANES_02G0987001	0.0150707	0.990081	1.0016	0.0264212	sp|P34913|HYES_HUMAN Bifunctional epoxide hydrolase 2 OS=Homo sapiens GN=EPHX2 PE=1 SV=2//1.62019e-50
MANES_09G0817001	0.0878732	0.87216	1.00353	0.00299047	sp|Q1PEM5|PERK3_ARATH Proline-rich receptor-like protein kinase PERK3 OS=Arabidopsis thaliana GN=PERK3 PE=2 SV=2//1.25646e-17
MANES_10G0903001	-0.148603	0.725439	1.00422	0.000520749	sp|Q9C9W0|AB17I_ARATH ABC transporter I family member 17 OS=Arabidopsis thaliana GN=ABCI17 PE=2 SV=1//4.77965e-116
MANES_01G1288001	0.882986	0.057097	1.0065	0.0362473	sp|Q84K11|PPP5_SOLLC Serine/threonine-protein phosphatase 5 OS=Solanum lycopersicum GN=PP5 PE=1 SV=1//0
MANES_01G0493002	0.64534	0.110676	1.00675	0.0225704	-//-
MANES_06G1497001	0.0175552	0.987112	1.00735	0.0249885	sp|Q5XVA8|Y3905_ARATH Uncharacterized protein At3g49055 OS=Arabidopsis thaliana GN=At3g49055 PE=2 SV=1//1.57483e-60
MANES_12G0120001	0.777825	0.084967	1.01047	0.0453242	sp|Q6NQ54|SUS1_ARATH Transcription and mRNA export factor SUS1 OS=Arabidopsis thaliana GN=SUS1 PE=3 SV=1//1.10165e-33
MANES_04G1266001	-0.0222675	0.977753	1.01822	0.0375717	sp|Q9LK03|PERK2_ARATH Proline-rich receptor-like protein kinase PERK2 OS=Arabidopsis thaliana GN=PERK2 PE=2 SV=3//2.05941e-18
MANES_07G0093001	0.713258	0.0631859	1.02051	0.00407707	sp|Q500U8|TKPR1_ARATH Tetraketide alpha-pyrone reductase 1 OS=Arabidopsis thaliana GN=TKPR1 PE=1 SV=1//5.26938e-76
MANES_15G1779001	0.154267	0.830587	1.02699	0.0275919	sp|Q8LFL4|CLE25_ARATH CLAVATA3/ESR (CLE)-related protein 25 OS=Arabidopsis thaliana GN=CLE25 PE=2 SV=1//6.59828e-11
MANES_03G1106002	0.338618	0.762828	1.02719	0.0440894	sp|Q9LUQ5|UBC25_ARATH Probable ubiquitin-conjugating enzyme E2 25 OS=Arabidopsis thaliana GN=UBC25 PE=2 SV=1//6.42033e-107
MANES_09G1139001	0.263816	0.427931	1.02753	0.000520749	sp|Q7NV72|DDLA_CHRVO D-alanine--D-alanine ligase A OS=Chromobacterium violaceum (strain ATCC 12472 / DSM 30191 / JCM 1249 / NBRC 12614 / NCIMB 9131 / NCTC 9757) GN=ddlA PE=3 SV=1//1.12078e-06
MANES_10G1415001	0.593429	0.0752693	1.03876	0.000520749	sp|Q7XA39|RGA4_SOLBU Putative disease resistance protein RGA4 OS=Solanum bulbocastanum GN=RGA4 PE=2 SV=1//8.63547e-166
MANES_06G0604001	0.20707	0.663814	1.03897	0.000520749	sp|Q84MA5|CAAT1_ARATH Cationic amino acid transporter 1 OS=Arabidopsis thaliana GN=CAT1 PE=1 SV=1//2.46938e-56
MANES_02G1531001	-0.0294703	0.950723	1.04107	0.000520749	sp|Q8VZG8|Y4885_ARATH Probable LRR receptor-like serine/threonine-protein kinase At4g08850 OS=Arabidopsis thaliana GN=At4g08850 PE=2 SV=3//0
MANES_15G1486001	0.340439	0.59513	1.04363	0.0326759	sp|Q6ZLK0|OST48_ORYSJ Dolichyl-diphosphooligosaccharide--protein glycosyltransferase 48 kDa subunit OS=Oryza sativa subsp. japonica GN=OST48 PE=2 SV=1//0
MANES_07G0627001	0.658025	0.221757	1.04576	0.0275919	-//-
MANES_15G1575001	0.335387	0.588065	1.04774	0.0157944	-//-
MANES_11G0254001	-0.547986	0.101839	1.05132	0.000981481	sp|Q43866|INV1_ARATH Beta-fructofuranosidase, insoluble isoenzyme CWINV1 OS=Arabidopsis thaliana GN=CWINV1 PE=1 SV=1//0
MANES_15G0809001	1.27235	1	1.05553	0.0397071	sp|O81832|Y4729_ARATH G-type lectin S-receptor-like serine/threonine-protein kinase At4g27290 OS=Arabidopsis thaliana GN=At4g27290 PE=3 SV=4//0
MANES_08G0358001	0.287819	0.641939	1.05634	0.0297086	sp|Q9FM54|FOLB2_ARATH Dihydroneopterin aldolase 2 OS=Arabidopsis thaliana GN=FOLB2 PE=1 SV=1//1.47496e-45
MANES_05G1201001	0.71524	0.0559599	1.05703	0.00141071	-//-
MANES_03G0639001	0.831087	0.0518229	1.0626	0.00261001	-//-
MANES_02G1049001	0.528628	0.341652	1.07311	0.0382243	sp|Q9FYB5|DNJ11_ARATH Chaperone protein dnaJ 11, chloroplastic OS=Arabidopsis thaliana GN=ATJ11 PE=1 SV=2//3.60195e-42
MANES_18G0549002	0.459759	0.505681	1.07485	0.049219	sp|Q38827|IAA9_ARATH Auxin-responsive protein IAA9 OS=Arabidopsis thaliana GN=IAA9 PE=1 SV=1//3.5655e-101
MANES_04G1288001	0.310315	0.727651	1.07521	0.047568	-//-
MANES_17G0297001	0.351474	0.264907	1.08133	0.000520749	sp|Q9M0X5|CRK25_ARATH Cysteine-rich receptor-like protein kinase 25 OS=Arabidopsis thaliana GN=CRK25 PE=3 SV=1//0
MANES_16G0217001	0.597528	0.132085	1.08278	0.00261001	-//-
MANES_10G1079001	0.94621	0.232473	1.08501	0.0346807	sp|Q8L7G0|ARFA_ARATH Auxin response factor 1 OS=Arabidopsis thaliana GN=ARF1 PE=1 SV=2//0
MANES_14G1394001	0.514402	0.366794	1.08931	0.0418244	sp|Q9SAK5|APL_ARATH Myb family transcription factor APL OS=Arabidopsis thaliana GN=APL PE=2 SV=2//2.39024e-40
MANES_17G0995001	0.350582	0.215884	1.09502	0.000520749	sp|Q8VZ80|PLT5_ARATH Polyol transporter 5 OS=Arabidopsis thaliana GN=PLT5 PE=1 SV=2//0
MANES_14G1106001	-0.314619	0.272095	1.09697	0.000520749	sp|Q9SJB4|GDL34_ARATH GDSL esterase/lipase At2g04570 OS=Arabidopsis thaliana GN=At2g04570 PE=2 SV=1//7.53243e-23
MANES_14G0288003	0.988826	0.0919101	1.10533	0.0479922	sp|Q94BP0|SLK2_ARATH Probable transcriptional regulator SLK2 OS=Arabidopsis thaliana GN=SLK2 PE=1 SV=1//2.45127e-40
MANES_10G1536002	0.425177	0.407475	1.10886	0.00772454	sp|Q9SYK0|HEXO2_ARATH Beta-hexosaminidase 2 OS=Arabidopsis thaliana GN=HEXO2 PE=1 SV=1//0
MANES_02G0820001	-0.445372	0.382716	1.11124	0.0337856	sp|Q9C8D4|AAE11_ARATH Butyrate--CoA ligase AAE11, peroxisomal OS=Arabidopsis thaliana GN=AAE11 PE=1 SV=1//0
MANES_17G0318001	0.882837	0.0914617	1.12197	0.0252221	sp|Q9ZT07|RKS1_ARATH G-type lectin S-receptor-like serine/threonine-protein kinase RKS1 OS=Arabidopsis thaliana GN=RKS1 PE=3 SV=3//0
MANES_01G1461001	0.50009	0.0520319	1.13101	0.000520749	sp|Q9FYB5|DNJ11_ARATH Chaperone protein dnaJ 11, chloroplastic OS=Arabidopsis thaliana GN=ATJ11 PE=1 SV=2//2.31664e-44
MANES_11G1343001	0.336146	0.386051	1.13814	0.000981481	sp|Q9LX82|MYB48_ARATH Transcription factor MYB48 OS=Arabidopsis thaliana GN=MYB48 PE=2 SV=1//1.46318e-89
MANES_04G1002001	0.353726	0.454965	1.13942	0.00802823	sp|Q9SA25|WAKLG_ARATH Wall-associated receptor kinase-like 8 OS=Arabidopsis thaliana GN=WAKL8 PE=2 SV=1//0
MANES_10G1419001	0.323228	1	1.13945	0.0213183	sp|Q7XA39|RGA4_SOLBU Putative disease resistance protein RGA4 OS=Solanum bulbocastanum GN=RGA4 PE=2 SV=1//1.67712e-169
MANES_03G1000001	0.0308725	0.975127	1.1395	0.0397071	sp|Q9LXU9|IRKI_ARATH IRK-interacting protein OS=Arabidopsis thaliana GN=IRKI PE=1 SV=1//9.06029e-07
MANES_18G0998001	0.454114	0.180846	1.14296	0.000520749	sp|Q9C8N5|STOP1_ARATH Protein SENSITIVE TO PROTON RHIZOTOXICITY 1 OS=Arabidopsis thaliana GN=STOP1 PE=2 SV=1//1.90024e-173
MANES_12G1408001	0.194283	0.802461	1.14488	0.0322424	sp|H2DH18|C7A12_PANGI Cytochrome P450 CYP736A12 OS=Panax ginseng PE=2 SV=1//3.32409e-177
MANES_16G0846001	0.274793	0.467071	1.14792	0.000520749	sp|Q9S7X6|ACL5_ARATH Thermospermine synthase ACAULIS5 OS=Arabidopsis thaliana GN=ACL5 PE=1 SV=1//0
MANES_12G0077001	0.327837	0.538941	1.14795	0.00182357	sp|Q9LSD5|TCP20_ARATH Transcription factor TCP20 OS=Arabidopsis thaliana GN=TCP20 PE=1 SV=1//6.73595e-63
MANES_05G1309001	0.310818	0.349346	1.14802	0.000520749	sp|P56941|NPC1_PIG Niemann-Pick C1 protein OS=Sus scrofa GN=NPC1 PE=2 SV=1//0
MANES_09G0372005	1.22299	0.0593944	1.16377	0.0163284	sp|Q9M2P4|SINA2_ARATH E3 ubiquitin-protein ligase SINAT2 OS=Arabidopsis thaliana GN=SINAT2 PE=1 SV=1//0
MANES_09G1890002	0.857604	0.0983282	1.16611	0.0397071	sp|Q9LYR6|PTR49_ARATH Protein NRT1/ PTR FAMILY 6.1 OS=Arabidopsis thaliana GN=NPF6.1 PE=2 SV=1//0
MANES_02G1169001	0.225999	0.509181	1.16682	0.000520749	sp|Q00583|HMDH3_HEVBR 3-hydroxy-3-methylglutaryl-coenzyme A reductase 3 OS=Hevea brasiliensis GN=HMGR3 PE=2 SV=1//0
MANES_17G0054003	1.07009	0.134266	1.17249	0.0292388	sp|Q62421|SH3G3_MOUSE Endophilin-A3 OS=Mus musculus GN=Sh3gl3 PE=2 SV=1//4.56937e-06
MANES_01G0654002	0.796303	0.127154	1.17784	0.048184	-//-
MANES_18G1087001	0.133588	0.895586	1.18031	0.0157944	-//-
MANES_10G0022001	-0.596938	0.0754453	1.18082	0.000520749	sp|Q9LY00|WRK70_ARATH Probable WRKY transcription factor 70 OS=Arabidopsis thaliana GN=WRKY70 PE=2 SV=1//2.31978e-47
MANES_17G0768001	0.543596	0.124956	1.18589	0.000520749	-//-
MANES_15G0246003	0.623319	0.0899841	1.19409	0.00336048	sp|O65041|UBA3_ARATH NEDD8-activating enzyme E1 catalytic subunit OS=Arabidopsis thaliana GN=ECR1 PE=1 SV=2//8.16389e-62
MANES_11G0659001	0.696228	0.170046	1.19785	0.0157944	sp|O81769|DPH5_ARATH Probable diphthine methyl ester synthase OS=Arabidopsis thaliana GN=At4g31790 PE=2 SV=1//1.9134e-15
MANES_15G0995001	0.996654	0.144404	1.19979	0.030656	sp|Q39224|SRG1_ARATH Protein SRG1 OS=Arabidopsis thaliana GN=SRG1 PE=2 SV=1//9.13902e-153
MANES_04G0226003	0.914959	0.0782524	1.20757	0.0297086	sp|F4I114|Y1960_ARATH Probable serine/threonine-protein kinase At1g09600 OS=Arabidopsis thaliana GN=At1g09600 PE=3 SV=1//7.44525e-09
MANES_16G0636001	0.367615	0.481559	1.20891	0.000981481	sp|Q33DQ2|THCAI_CANSA Inactive tetrahydrocannabinolic acid synthase OS=Cannabis sativa PE=3 SV=1//1.29862e-144
MANES_02G1533002	0.112111	0.903953	1.21869	0.00443438	sp|Q9SIE0|ALKB2_ARATH Alpha-ketoglutarate-dependent dioxygenase alkB homolog 2 OS=Arabidopsis thaliana GN=ALKBH2 PE=2 SV=2//2.84065e-07
MANES_01G2570001	0.539641	0.115386	1.22106	0.000520749	sp|A4IJ27|ROGF3_ARATH Rop guanine nucleotide exchange factor 3 OS=Arabidopsis thaliana GN=ROPGEF3 PE=2 SV=1//0
MANES_09G1438001	0.347908	0.5971	1.22531	0.00895559	sp|Q9FLJ2|NC100_ARATH NAC domain-containing protein 100 OS=Arabidopsis thaliana GN=NAC100 PE=2 SV=1//3.34449e-99
MANES_18G0368001	0.517398	0.342312	1.22799	0.0141729	sp|O48724|WEB1_ARATH Protein WEAK CHLOROPLAST MOVEMENT UNDER BLUE LIGHT 1 OS=Arabidopsis thaliana GN=WEB1 PE=1 SV=1//0
MANES_12G0018001	0.0290395	0.952263	1.23377	0.000520749	sp|Q94CD1|HHT1_ARATH Omega-hydroxypalmitate O-feruloyl transferase OS=Arabidopsis thaliana GN=HHT1 PE=1 SV=1//1.2456e-59
MANES_15G0426001	0.137834	1	1.24466	0.0451285	sp|Q9T0J1|CRK26_ARATH Cysteine-rich receptor-like protein kinase 26 OS=Arabidopsis thaliana GN=CRK26 PE=2 SV=1//1.84599e-164
MANES_05G1293001	1.01187	0.0532336	1.25323	0.0190063	sp|Q8LG64|CKB22_ARATH Cyclin-dependent kinase B2-2 OS=Arabidopsis thaliana GN=CDKB2-2 PE=1 SV=2//0
MANES_08G1645002	0.705994	0.270032	1.25367	0.0496213	sp|P39208|IDNK_ECOLI Thermosensitive gluconokinase OS=Escherichia coli (strain K12) GN=idnK PE=3 SV=1//5.87071e-32
MANES_03G0048001	0.921155	0.108277	1.25421	0.0163284	sp|Q9SJA7|SOX_ARATH Probable sarcosine oxidase OS=Arabidopsis thaliana GN=At2g24580 PE=2 SV=1//0
MANES_07G0003001	0.39623	0.393734	1.25622	0.00182357	sp|Q9LZS0|PTL_ARATH Trihelix transcription factor PTL OS=Arabidopsis thaliana GN=PTL PE=2 SV=1//2.50738e-115
MANES_17G0176001	1.04732	0.0727542	1.26056	0.00612071	sp|O49725|PUP10_ARATH Probable purine permease 10 OS=Arabidopsis thaliana GN=PUP10 PE=2 SV=2//5.92751e-105
MANES_11G0348001	0.361585	0.463496	1.28564	0.00141071	-//-
MANES_06G1641001	0.643153	0.225221	1.29785	0.0125011	sp|Q60HC3|HNRPF_MACFA Heterogeneous nuclear ribonucleoprotein F OS=Macaca fascicularis GN=HNRNPF PE=2 SV=3//5.65867e-12
MANES_13G0436001	1.05238	1	1.30122	0.0179248	sp|C0LGV1|RCH1_ARATH LRR receptor-like serine/threonine-protein kinase RCH1 OS=Arabidopsis thaliana GN=RCH1 PE=2 SV=1//0
MANES_14G1369001	0.193713	1	1.30422	0.00895559	sp|Q9ZPS9|BRL2_ARATH Serine/threonine-protein kinase BRI1-like 2 OS=Arabidopsis thaliana GN=BRL2 PE=1 SV=1//1.8021e-24
MANES_02G0371001	0.499781	0.341797	1.30787	0.00612071	-//-
MANES_14G0695001	1.19832	0.0522331	1.30925	0.0394933	-//-
MANES_07G0891001	0.28538	0.416912	1.32699	0.000520749	sp|Q94BT9|ATOX1_ARATH Copper transport protein ATX1 OS=Arabidopsis thaliana GN=ATX1 PE=1 SV=1//6.24357e-35
MANES_05G1717001	0.689243	0.207779	1.3385	0.00834118	sp|Q9SX78|CXE2_ARATH Probable carboxylesterase 2 OS=Arabidopsis thaliana GN=CXE2 PE=2 SV=1//3.22703e-127
MANES_09G0109001	0.0816642	0.922313	1.34463	0.000520749	sp|O22213|CKX1_ARATH Cytokinin dehydrogenase 1 OS=Arabidopsis thaliana GN=CKX1 PE=1 SV=1//0
MANES_09G1287001	1.12627	0.11973	1.34753	0.0324533	sp|Q8GZ38|UNE10_ARATH Transcription factor UNE10 OS=Arabidopsis thaliana GN=UNE10 PE=2 SV=1//4.75021e-10
MANES_05G2072001	0.868755	0.0994352	1.35945	0.0225704	-//-
MANES_01G2320001	0.766514	0.0682068	1.36173	0.000520749	sp|Q9M1P7|BOR2_ARATH Probable boron transporter 2 OS=Arabidopsis thaliana GN=BOR2 PE=2 SV=1//0
MANES_02G0877001	1.24028	0.122096	1.36322	0.0353463	sp|O81028|PP171_ARATH Pentatricopeptide repeat-containing protein At2g26790, mitochondrial OS=Arabidopsis thaliana GN=At2g26790 PE=3 SV=1//0
MANES_12G0505001	0.77182	0.116157	1.36895	0.000981481	sp|Q9LSF5|PP254_ARATH Pentatricopeptide repeat-containing protein At3g25210, mitochondrial OS=Arabidopsis thaliana GN=At3g25210 PE=2 SV=1//6.18415e-32
MANES_09G1609001	1.14469	0.0867663	1.37025	0.0176651	sp|Q9SQT8|DHQSD_ARATH Bifunctional 3-dehydroquinate dehydratase/shikimate dehydrogenase, chloroplastic OS=Arabidopsis thaliana GN=EMB3004 PE=1 SV=1//1.63357e-157
MANES_07G0710001	0.418684	0.398984	1.40132	0.000520749	sp|Q9C6D2|MTK_ARATH Methylthioribose kinase OS=Arabidopsis thaliana GN=MTK PE=1 SV=1//0
MANES_06G0905002	3.49887	0.100719	1.40684	0.00443438	sp|Q9FLJ2|NC100_ARATH NAC domain-containing protein 100 OS=Arabidopsis thaliana GN=NAC100 PE=2 SV=1//4.66618e-170
MANES_03G0646003	1.40122	0.0620363	1.41191	0.0331275	sp|Q9CR50|ZN363_MOUSE RING finger and CHY zinc finger domain-containing protein 1 OS=Mus musculus GN=Rchy1 PE=1 SV=1//1.50623e-57
MANES_12G1361001	0.661387	0.0856218	1.41295	0.000520749	-//-
MANES_06G1195001	0.608249	0.0657502	1.42943	0.000520749	sp|Q9FYF9|FB76_ARATH F-box protein At1g67340 OS=Arabidopsis thaliana GN=At1g67340 PE=1 SV=1//3.39062e-144
MANES_09G0211001	-0.26168	0.69077	1.42996	0.000520749	-//-
MANES_06G1561001	1.05207	1	1.42999	0.0252221	sp|Q9SUQ3|Y4374_ARATH Probable inactive receptor kinase At4g23740 OS=Arabidopsis thaliana GN=At4g23740 PE=2 SV=1//0
MANES_01G1155001	0.170553	0.79691	1.43414	0.00546589	sp|Q6NLC8|Y1648_ARATH Uncharacterized protein At1g66480 OS=Arabidopsis thaliana GN=At1g66480 PE=2 SV=1//8.65801e-58
MANES_01G0435001	0.0091529	0.984798	1.43487	0.000520749	sp|Q7XZQ7|FL3H_PETCR Flavanone 3-dioxygenase OS=Petroselinum crispum GN=FHT PE=1 SV=1//3.31589e-68
MANES_16G0135001	-0.339411	1	1.4483	0.0403523	sp|Q9M0X5|CRK25_ARATH Cysteine-rich receptor-like protein kinase 25 OS=Arabidopsis thaliana GN=CRK25 PE=3 SV=1//4.98627e-161
MANES_05G1467002	0.336909	0.542268	1.44974	0.000981481	sp|C6L7U1|LIN1_LOTJA Putative E3 ubiquitin-protein ligase LIN-1 OS=Lotus japonicus GN=CERBERUS PE=2 SV=2//0
MANES_01G2214001	0.275687	0.753198	1.45596	0.0157944	sp|P34913|HYES_HUMAN Bifunctional epoxide hydrolase 2 OS=Homo sapiens GN=EPHX2 PE=1 SV=2//1.59577e-43
MANES_11G0079001	1.47604	1	1.45701	0.0459339	sp|Q9ZT07|RKS1_ARATH G-type lectin S-receptor-like serine/threonine-protein kinase RKS1 OS=Arabidopsis thaliana GN=RKS1 PE=3 SV=3//0
MANES_02G1639001	0.527825	0.328526	1.47391	0.00299047	sp|A3FPF2|DEF_NELNU Defensin-like protein OS=Nelumbo nucifera PE=3 SV=1//2.66701e-12
MANES_14G0017003	1.80383	0.250294	1.47428	0.0320171	-//-
MANES_04G1624003	1.35223	0.0853056	1.47531	0.0110583	sp|Q8S9H7|DIV_ANTMA Transcription factor DIVARICATA OS=Antirrhinum majus GN=DIVARICATA PE=2 SV=1//2.76582e-53
MANES_08G0995001	1.06424	0.0674559	1.48394	0.013063	-//-
MANES_S0341001	0.181649	0.731637	1.4899	0.000520749	sp|Q9C9T2|SARD1_ARATH Protein SAR DEFICIENT 1 OS=Arabidopsis thaliana GN=SARD1 PE=1 SV=1//2.22646e-130
MANES_03G0330001	0.959029	0.170436	1.49208	0.0257063	sp|J3SBP3|PDE2_CROAD Venom phosphodiesterase 2 OS=Crotalus adamanteus PE=1 SV=1//2.43462e-80
MANES_01G2293001	-0.0646453	0.880355	1.49933	0.000520749	-//-
MANES_14G1340001	0.351545	0.330991	1.50381	0.000520749	sp|Q41001|BCP_PEA Blue copper protein OS=Pisum sativum PE=2 SV=1//2.36635e-23
MANES_15G0279001	-0.66319	0.208545	1.50891	0.00802823	sp|Q09893|YAI5_SCHPO Uncharacterized protein C24B11.05 OS=Schizosaccharomyces pombe (strain 972 / ATCC 24843) GN=SPAC24B11.05 PE=3 SV=1//3.14621e-21
MANES_06G1251001	0.211435	0.733734	1.51007	0.00407707	sp|Q93W88|BH137_ARATH Transcription factor bHLH137 OS=Arabidopsis thaliana GN=BHLH137 PE=2 SV=1//5.03226e-52
MANES_18G0365001	0.69805	0.12844	1.51015	0.00299047	-//-
MANES_01G2476002	0.798723	0.28079	1.51841	0.0165943	sp|Q8GV05|TRY_ARATH Transcription factor TRY OS=Arabidopsis thaliana GN=TRY PE=1 SV=1//1.16367e-32
MANES_04G1288002	0.526002	0.483089	1.51974	0.0208071	-//-
MANES_16G0436001	0.273651	0.790682	1.52079	0.0333618	sp|Q9URW6|YIE2_SCHPO SH3 domain-containing protein PJ696.02 OS=Schizosaccharomyces pombe (strain 972 / ATCC 24843) GN=SPAPJ696.02 PE=1 SV=1//2.78306e-32
MANES_09G0788001	1.00264	0.0938924	1.53842	0.00802823	-//-
MANES_07G0685002	1.11396	0.175027	1.53846	0.00372046	sp|Q9FNI9|FBD14_ARATH Putative FBD-associated F-box protein At5g22720 OS=Arabidopsis thaliana GN=At5g22720 PE=2 SV=2//1.91636e-14
MANES_12G1111001	-0.24176	0.770367	1.55276	0.0152565	sp|Q43873|PER73_ARATH Peroxidase 73 OS=Arabidopsis thaliana GN=PER73 PE=1 SV=1//9.98287e-169
MANES_11G0174001	0.281047	0.380002	1.56927	0.000520749	-//-
MANES_01G2499003	0.232016	0.722163	1.58114	0.0195291	sp|Q99089|CPRF1_PETCR Common plant regulatory factor 1 OS=Petroselinum crispum GN=CPRF1 PE=2 SV=1//7.88504e-127
MANES_16G0198001	1.41402	0.0983282	1.58849	0.0459339	-//-
MANES_13G1355001	-0.425756	0.550788	1.5906	0.0152565	sp|Q9LN68|GATL1_ARATH Probable galacturonosyltransferase-like 1 OS=Arabidopsis thaliana GN=GATL1 PE=2 SV=1//4.32326e-133
MANES_06G0112001	1.43008	1	1.59564	0.0136196	sp|Q9ZT07|RKS1_ARATH G-type lectin S-receptor-like serine/threonine-protein kinase RKS1 OS=Arabidopsis thaliana GN=RKS1 PE=3 SV=3//0
MANES_12G0006001	-0.093207	1	1.60051	0.00579248	sp|O04478|GUN7_ARATH Endoglucanase 7 OS=Arabidopsis thaliana GN=KOR2 PE=2 SV=1//0
MANES_05G1778001	-0.136957	0.920638	1.60119	0.0426421	sp|Q8L9J9|CAES_ARATH Probable carbohydrate esterase At4g34215 OS=Arabidopsis thaliana GN=At4g34215 PE=1 SV=2//1.75301e-69
MANES_08G0783001	0.261209	0.584858	1.60224	0.000520749	sp|Q6RVV4|TIC32_PEA Short-chain dehydrogenase TIC 32, chloroplastic OS=Pisum sativum GN=TIC32 PE=1 SV=1//7.38847e-104
MANES_09G1738001	3.96936	0.0553739	1.60693	0.0413984	-//-
MANES_03G1619001	0.637448	0.496569	1.61535	0.0426421	-//-
MANES_18G0705002	1.09093	0.0857849	1.6297	0.000520749	sp|Q9FEP7|SUT13_ARATH Sulfate transporter 1.3 OS=Arabidopsis thaliana GN=SULTR1;3 PE=2 SV=1//0
MANES_10G0704001	1.05055	0.0640857	1.63003	0.00512661	sp|Q55C17|TECR_DICDI Very-long-chain enoyl-CoA reductase OS=Dictyostelium discoideum GN=gpsn2 PE=3 SV=1//5.124e-19
MANES_02G1679001	2.51884	1	1.64421	0.0335752	sp|B9EXZ6|BAT1_ORYSJ Amino-acid permease BAT1 homolog OS=Oryza sativa subsp. japonica GN=BAT1 PE=2 SV=1//6.32015e-119
MANES_12G0709002	1.31796	0.0917608	1.64564	0.0340092	sp|Q9P281|BAHC1_HUMAN BAH and coiled-coil domain-containing protein 1 OS=Homo sapiens GN=BAHCC1 PE=1 SV=3//9.98376e-10
MANES_11G0599001	0.418126	0.654591	1.64768	0.0311027	-//-
MANES_16G0077001	0.921131	0.0823828	1.66034	0.00182357	-//-
MANES_10G0373001	0.746883	0.285873	1.66086	0.00478264	-//-
MANES_03G2064001	0.602799	0.297736	1.66717	0.000981481	sp|Q9FGZ4|WRK48_ARATH Probable WRKY transcription factor 48 OS=Arabidopsis thaliana GN=WRKY48 PE=2 SV=1//5.82191e-50
MANES_S0712001	0.638243	0.187563	1.66976	0.000981481	sp|Q93ZB9|FACR3_ARATH Fatty acyl-CoA reductase 3 OS=Arabidopsis thaliana GN=FAR3 PE=2 SV=1//0
MANES_18G0598001	1.23401	0.100227	1.67089	0.0424488	sp|Q9LTA2|AHL17_ARATH AT-hook motif nuclear-localized protein 17 OS=Arabidopsis thaliana GN=AHL17 PE=2 SV=1//1.01343e-78
MANES_06G0888003	1.49793	0.0703803	1.67162	0.0230658	sp|F4I114|Y1960_ARATH Probable serine/threonine-protein kinase At1g09600 OS=Arabidopsis thaliana GN=At1g09600 PE=3 SV=1//0
MANES_16G0343001	-1.13055	1	1.67902	0.0405564	sp|Q9FJ41|GDL85_ARATH GDSL esterase/lipase At5g45950 OS=Arabidopsis thaliana GN=At5g45950 PE=2 SV=1//1.44115e-139
MANES_05G0376001	0.94251	0.184749	1.68379	0.0104697	sp|Q9M2E2|SDR1_ARATH (+)-neomenthol dehydrogenase OS=Arabidopsis thaliana GN=SDR1 PE=1 SV=1//1.18543e-128
MANES_01G1013001	0.345695	0.599118	1.702	0.00443438	sp|Q9FKA5|Y5957_ARATH Uncharacterized protein At5g39570 OS=Arabidopsis thaliana GN=At5g39570 PE=1 SV=1//1.06542e-27
MANES_10G0135001	0.660592	0.325761	1.7127	0.0173956	-//-
MANES_10G0085001	1.44133	0.0593944	1.74048	0.0107676	sp|F4JZC2|ENAS1_ARATH Cytosolic endo-beta-N-acetylglucosaminidase 1 OS=Arabidopsis thaliana GN=ENGASE1 PE=1 SV=1//0
MANES_12G0482001	0.216529	0.829562	1.74597	0.00141071	sp|O49394|C82C2_ARATH Cytochrome P450 82C2 OS=Arabidopsis thaliana GN=CYP82C2 PE=2 SV=2//1.42458e-148
MANES_09G1061001	1.11814	0.152917	1.76243	0.0469663	sp|Q9SDW0|TGT3A_ARATH Trihelix transcription factor GT-3a OS=Arabidopsis thaliana GN=GT-3A PE=1 SV=1//9.95259e-47
MANES_15G1375001	1.06447	0.308779	1.77804	0.0459339	sp|Q39263|ZFP4_ARATH Zinc finger protein 4 OS=Arabidopsis thaliana GN=ZFP4 PE=2 SV=2//5.8186e-38
MANES_14G0753001	0.538092	0.461821	1.78053	0.0205559	-//-
MANES_09G0481001	1.7324	1	1.78175	0.0122179	sp|Q9SCP6|U73D1_ARATH UDP-glycosyltransferase 73D1 OS=Arabidopsis thaliana GN=UGT73D1 PE=3 SV=1//0
MANES_09G0063001	0.572759	0.290638	1.7904	0.000520749	sp|Q9SZD5|LRK59_ARATH L-type lectin-domain containing receptor kinase V.9 OS=Arabidopsis thaliana GN=LECRK59 PE=2 SV=1//0
MANES_01G2300001	0.677232	0.177422	1.80879	0.00546589	sp|O22900|WRK23_ARATH Probable WRKY transcription factor 23 OS=Arabidopsis thaliana GN=WRKY23 PE=2 SV=1//6.69359e-58
MANES_02G1704001	0.527228	1	1.80936	0.00957523	sp|Q9LMP1|WAK2_ARATH Wall-associated receptor kinase 2 OS=Arabidopsis thaliana GN=WAK2 PE=1 SV=1//1.30468e-179
MANES_15G0249001	0.625463	0.379	1.81328	0.0136196	sp|Q94AG2|SERK1_ARATH Somatic embryogenesis receptor kinase 1 OS=Arabidopsis thaliana GN=SERK1 PE=1 SV=2//5.03248e-157
MANES_15G0880001	1.43691	0.0946823	1.81395	0.0237874	sp|Q5JNJ5|ENL1_ORYSJ Early nodulin-like protein 1 OS=Oryza sativa subsp. japonica GN=ENODL1 PE=1 SV=1//3.36095e-32
MANES_04G1506001	1.08	0.0580847	1.82296	0.00834118	-//-
MANES_16G1020001	0.200769	1	1.82315	0.00895559	sp|Q9LIC2|TMN7_ARATH Transmembrane 9 superfamily member 7 OS=Arabidopsis thaliana GN=TMN7 PE=2 SV=1//0
MANES_15G0337001	0.716956	0.0922535	1.82894	0.000981481	sp|Q9LIK7|ACA13_ARATH Putative calcium-transporting ATPase 13, plasma membrane-type OS=Arabidopsis thaliana GN=ACA13 PE=3 SV=1//0
MANES_04G1244001	0.954362	0.118423	1.83251	0.00182357	sp|Q54I39|IST1L_DICDI IST1-like protein OS=Dictyostelium discoideum GN=DDB_G0289029 PE=3 SV=1//3.05487e-13
MANES_07G0352001	0.771797	0.246747	1.85215	0.00299047	sp|Q8LPB4|PSKR1_DAUCA Phytosulfokine receptor 1 OS=Daucus carota GN=PSKR PE=1 SV=1//0
MANES_05G1645002	-0.307623	0.926842	1.85341	0.0426421	sp|Q9LYT3|TT12_ARATH Protein TRANSPARENT TESTA 12 OS=Arabidopsis thaliana GN=TT12 PE=2 SV=1//2.43769e-113
MANES_16G0269001	0.916612	0.28522	1.86955	0.0190063	-//-
MANES_14G1626004	0.0610859	0.941047	1.87571	0.0205559	sp|Q9SZR1|ACA10_ARATH Calcium-transporting ATPase 10, plasma membrane-type OS=Arabidopsis thaliana GN=ACA10 PE=1 SV=2//0
MANES_15G1819001	0.664809	0.117671	1.88289	0.000520749	sp|Q07511|FDH_SOLTU Formate dehydrogenase, mitochondrial OS=Solanum tuberosum GN=FDH1 PE=1 SV=2//0
MANES_13G0256001	1.15111	0.0862776	1.90616	0.00677562	-//-
MANES_05G1762001	1.02563	0.0711042	1.91524	0.00546589	sp|Q96UB6|SSH4_NEUCR Protein ssh4 OS=Neurospora crassa (strain ATCC 24698 / 74-OR23-1A / CBS 708.71 / DSM 1257 / FGSC 987) GN=ssh4 PE=3 SV=2//1.05983e-06
MANES_02G0054001	0.633667	0.170695	1.9213	0.000520749	sp|Q9SU50|TRE1_ARATH Trehalase OS=Arabidopsis thaliana GN=TRE1 PE=2 SV=1//0
MANES_14G0650001	0.529574	0.0700411	1.93292	0.000520749	sp|Q9M1P7|BOR2_ARATH Probable boron transporter 2 OS=Arabidopsis thaliana GN=BOR2 PE=2 SV=1//0
MANES_08G0551001	0.93777	0.0876257	1.95588	0.000520749	-//-
MANES_02G0686001	0.0848276	0.894625	1.99519	0.000520749	-//-
MANES_03G1480001	0.681265	0.252214	2.01517	0.000520749	sp|O48837|LRKS2_ARATH Receptor like protein kinase S.2 OS=Arabidopsis thaliana GN=LECRKS2 PE=2 SV=2//0
MANES_08G1480001	0.755331	0.191684	2.019	0.000981481	sp|Q9FLJ2|NC100_ARATH NAC domain-containing protein 100 OS=Arabidopsis thaliana GN=NAC100 PE=2 SV=1//1.75882e-111
MANES_15G0903001	1.15688	0.205578	2.0212	0.0447062	-//-
MANES_03G1616001	0.716985	1	2.03583	0.00141071	sp|Q9FNL7|PTR3_ARATH Protein NRT1/ PTR FAMILY 5.2 OS=Arabidopsis thaliana GN=NPF5.2 PE=2 SV=1//0
MANES_07G1424001	0.527469	0.150853	2.03957	0.000520749	sp|Q9LY00|WRK70_ARATH Probable WRKY transcription factor 70 OS=Arabidopsis thaliana GN=WRKY70 PE=2 SV=1//5.48544e-45
MANES_18G1209001	1.09361	0.0752693	2.12481	0.00299047	sp|Q8L5Z1|GDL17_ARATH GDSL esterase/lipase At1g33811 OS=Arabidopsis thaliana GN=At1g33811 PE=2 SV=1//1.21166e-178
MANES_16G0133001	-0.605128	1	2.16213	0.00336048	sp|Q9M0X5|CRK25_ARATH Cysteine-rich receptor-like protein kinase 25 OS=Arabidopsis thaliana GN=CRK25 PE=3 SV=1//0
MANES_12G0960001	-0.376945	0.697505	2.17199	0.00478264	sp|Q6RYA0|SABP2_TOBAC Salicylic acid-binding protein 2 OS=Nicotiana tabacum GN=SABP2 PE=1 SV=1//1.75511e-118
MANES_07G0315001	1.13381	0.083237	2.17883	0.00546589	sp|Q70PR7|VINSY_RAUSE Vinorine synthase OS=Rauvolfia serpentina GN=ACT PE=1 SV=2//8.77082e-69
MANES_11G0184002	3.41748	0.0584522	2.18184	0.000520749	sp|Q9SYG7|AL7B4_ARATH Aldehyde dehydrogenase family 7 member B4 OS=Arabidopsis thaliana GN=ALDH7B4 PE=2 SV=3//2.25843e-20
MANES_04G1617001	-0.233516	1	2.18468	0.0173956	sp|Q9LY03|IRK_ARATH Probable LRR receptor-like serine/threonine-protein kinase IRK OS=Arabidopsis thaliana GN=IRK PE=1 SV=1//4.80838e-51
MANES_03G1553001	0.907996	0.309881	2.20272	0.0192691	sp|Q03662|GSTX1_TOBAC Probable glutathione S-transferase OS=Nicotiana tabacum PE=2 SV=1//9.0941e-70
MANES_10G0446001	0.26324	1	2.22622	0.00612071	sp|O80961|MLO12_ARATH MLO-like protein 12 OS=Arabidopsis thaliana GN=MLO12 PE=2 SV=2//0
MANES_05G0098001	0.149407	0.696955	2.24972	0.000520749	-//-
MANES_03G1436003	2.96297	0.132967	2.3045	0.0125011	sp|Q93Z92|RING4_ARATH E3 ubiquitin-protein ligase At4g11680 OS=Arabidopsis thaliana GN=At4g11680 PE=2 SV=1//1.49973e-24
MANES_13G0594001	1.33015	0.262375	2.30536	0.00512661	-//-
MANES_11G0342001	1.43065	0.109224	2.31106	0.000520749	sp|Q9XIE2|AB36G_ARATH ABC transporter G family member 36 OS=Arabidopsis thaliana GN=ABCG36 PE=1 SV=1//0
MANES_02G0073001	1.02069	0.0605283	2.32257	0.000520749	sp|Q0WVN5|CSLG3_ARATH Cellulose synthase-like protein G3 OS=Arabidopsis thaliana GN=CSLG3 PE=2 SV=2//0
MANES_16G0382001	0.752596	0.371546	2.33425	0.000520749	sp|Q9S7Y1|BH030_ARATH Transcription factor bHLH30 OS=Arabidopsis thaliana GN=BHLH30 PE=1 SV=1//4.06705e-29
MANES_01G1983001	0.969718	0.110358	2.3838	0.0384462	-//-
MANES_12G1385001	0.909779	0.0524354	2.40565	0.00141071	sp|P14133|ASO_CUCSA L-ascorbate oxidase OS=Cucumis sativus PE=1 SV=1//0
MANES_01G0142001	0.719222	1	2.41843	0.0290047	-//-
MANES_13G0863003	0.223661	0.906001	2.45932	0.00740893	sp|Q8GY84|RH10_ARATH DEAD-box ATP-dependent RNA helicase 10 OS=Arabidopsis thaliana GN=RH10 PE=2 SV=2//0
MANES_09G0093001	0.0502129	0.975598	2.46278	0.000520749	sp|Q9LZA6|SDP1_ARATH Triacylglycerol lipase SDP1 OS=Arabidopsis thaliana GN=SDP1 PE=1 SV=1//0
MANES_18G0705001	0.918727	0.127449	2.46799	0.000520749	sp|Q9FEP7|SUT13_ARATH Sulfate transporter 1.3 OS=Arabidopsis thaliana GN=SULTR1;3 PE=2 SV=1//0
MANES_04G1087002	2.03994	0.0616696	2.50748	0.016062	sp|Q8N1E6|FXL14_HUMAN F-box/LRR-repeat protein 14 OS=Homo sapiens GN=FBXL14 PE=1 SV=1//2.01467e-07
MANES_10G0685002	3.11958	1	2.50776	0.035794	sp|C0LGQ5|GSO1_ARATH LRR receptor-like serine/threonine-protein kinase GSO1 OS=Arabidopsis thaliana GN=GSO1 PE=2 SV=1//5.95783e-17
MANES_18G0250001	2.54767	1	2.51201	0.0171259	sp|Q8RY17|WAKLI_ARATH Wall-associated receptor kinase-like 22 OS=Arabidopsis thaliana GN=WAKL22 PE=2 SV=1//1.0095e-172
MANES_17G0940001	0.79331	0.180366	2.52945	0.000520749	-//-
MANES_05G1090002	0.512265	1	2.55351	0.0165943	sp|P49132|TPT_FLATR Triose phosphate/phosphate translocator, chloroplastic OS=Flaveria trinervia GN=TPT PE=2 SV=1//6.48398e-169
MANES_12G0770001	1.25732	0.0791519	2.56435	0.0292388	-//-
MANES_14G0826001	2.07972	1	2.64228	0.00222136	sp|C0LGJ1|Y1743_ARATH Probable LRR receptor-like serine/threonine-protein kinase At1g74360 OS=Arabidopsis thaliana GN=At1g74360 PE=2 SV=1//0
MANES_15G0803001	1.75791	1	2.68059	0.00895559	sp|Q9LSQ4|GH36_ARATH Indole-3-acetic acid-amido synthetase GH3.6 OS=Arabidopsis thaliana GN=GH3.6 PE=1 SV=1//0
MANES_13G1456001	-0.421527	0.266121	2.68586	0.000520749	-//-
MANES_11G0986001	0.445522	0.571243	2.71531	0.000520749	sp|A6YIH8|C7D55_HYOMU Premnaspirodiene oxygenase OS=Hyoscyamus muticus GN=CYP71D55 PE=1 SV=1//0
MANES_03G1602001	1.23113	1	2.82327	0.0104697	sp|Q6R3K6|YSL6_ARATH Probable metal-nicotianamine transporter YSL6 OS=Arabidopsis thaliana GN=YSL6 PE=2 SV=2//0
MANES_02G0745001	0.864655	0.132534	2.82686	0.00579248	sp|Q6NLC8|Y1648_ARATH Uncharacterized protein At1g66480 OS=Arabidopsis thaliana GN=At1g66480 PE=2 SV=1//7.32263e-57
MANES_17G1058001	3.64335	0.13121	2.84135	0.013063	sp|Q949R9|MPC1_ARATH Mitochondrial pyruvate carrier 1 OS=Arabidopsis thaliana GN=MPC1 PE=3 SV=1//4.11766e-49
MANES_16G0442001	0.957843	0.0601632	2.89382	0.000520749	sp|Q9FXF2|RKF1_ARATH Probable LRR receptor-like serine/threonine-protein kinase RFK1 OS=Arabidopsis thaliana GN=RKF1 PE=1 SV=1//0
MANES_09G1714003	4.02309	0.197681	3.03502	0.0247443	-//-
MANES_06G0419001	0.733858	1	3.04009	0.0287735	sp|Q9LRT1|Y3804_ARATH Probably inactive leucine-rich repeat receptor-like protein kinase At3g28040 OS=Arabidopsis thaliana GN=At3g28040 PE=2 SV=1//4.82513e-12
MANES_12G0484001	1.02898	1	3.12437	0.00677562	sp|Q9SZ46|C82C4_ARATH Cytochrome P450 82C4 OS=Arabidopsis thaliana GN=CYP82C4 PE=2 SV=1//4.18254e-155
MANES_S08590011	1.27202	1	3.13652	0.0200473	sp|Q9ZT07|RKS1_ARATH G-type lectin S-receptor-like serine/threonine-protein kinase RKS1 OS=Arabidopsis thaliana GN=RKS1 PE=3 SV=3//0
MANES_08G0544001	0.82549	0.215789	3.14515	0.000520749	sp|P52408|E13B_PRUPE Glucan endo-1,3-beta-glucosidase, basic isoform OS=Prunus persica GN=GNS1 PE=3 SV=1//7.21972e-130
MANES_07G1001001	1.17372	0.0695024	3.15349	0.000520749	sp|Q39548|KSB_CUCMA Ent-kaur-16-ene synthase, chloroplastic OS=Cucurbita maxima PE=1 SV=1//0
MANES_05G1861001	3.5644	0.0929225	3.21996	0.000520749	sp|P92934|AAP6_ARATH Amino acid permease 6 OS=Arabidopsis thaliana GN=AAP6 PE=1 SV=1//0
MANES_03G0513001	-1.76581	0.232142	3.2512	0.0233062	sp|Q8VWQ5|WRK50_ARATH Probable WRKY transcription factor 50 OS=Arabidopsis thaliana GN=WRKY50 PE=2 SV=1//2.27793e-39
MANES_11G1592001	5.18994	0.0884963	3.30605	0.0299423	-//-
MANES_10G0074001	4.37309	0.431716	3.33823	0.0384462	-//-
MANES_09G1237001	1.4591	0.0943715	3.35004	0.00865028	sp|Q9LY00|WRK70_ARATH Probable WRKY transcription factor 70 OS=Arabidopsis thaliana GN=WRKY70 PE=2 SV=1//5.0245e-39
MANES_12G0289001	2.38663	0.0578988	3.45773	0.0125011	-//-
MANES_07G0727001	-0.0456124	0.969345	3.51842	0.000520749	sp|P29136|MEP1_SOYBN Metalloendoproteinase 1 OS=Glycine max PE=1 SV=2//1.56037e-63
MANES_S1122001	0.685413	1	3.55754	0.00512661	sp|Q6WNQ8|C81E8_MEDTR Cytochrome P450 81E8 OS=Medicago truncatula GN=CYP81E8 PE=2 SV=1//4.76006e-139
MANES_02G1761001	3.79374	0.144287	3.73974	0.00372046	sp|Q6NLQ3|GLTP2_ARATH Glycolipid transfer protein 2 OS=Arabidopsis thaliana GN=GLTP2 PE=2 SV=1//3.7248e-25
MANES_16G1343001	1.45384	0.0624275	3.76281	0.00141071	sp|Q93Z79|C14A1_ARATH Cytochrome P450 714A1 OS=Arabidopsis thaliana GN=CYP714A1 PE=2 SV=1//0
MANES_03G1429002	0.802358	1	3.95531	0.0455221	sp|Q9FG72|OPT1_ARATH Oligopeptide transporter 1 OS=Arabidopsis thaliana GN=OPT1 PE=2 SV=1//0
MANES_11G0616001	5.95499	0.15222	4.0341	0.00222136	sp|F4I9E1|NFD4_ARATH Protein NUCLEAR FUSION DEFECTIVE 4 OS=Arabidopsis thaliana GN=NFD4 PE=3 SV=1//8.87426e-44
MANES_09G0334001	1.08671	0.0622354	4.04405	0.000520749	sp|Q8GUN5|PHL1_ARATH Protein PHR1-LIKE 1 OS=Arabidopsis thaliana GN=PHL1 PE=1 SV=1//7.24122e-21
MANES_01G0492001	5.68795	0.0973468	4.07618	0.00336048	-//-
MANES_10G1132001	4.5123	0.0879846	4.13507	0.000520749	sp|P37121|C76A1_SOLME Cytochrome P450 76A1 (Fragment) OS=Solanum melongena GN=CYP76A1 PE=2 SV=1//1.12924e-166
MANES_07G0436001	2.65827	1	4.17223	0.0155273	sp|Q9LXA5|LRK91_ARATH L-type lectin-domain containing receptor kinase IX.1 OS=Arabidopsis thaliana GN=LECRK91 PE=2 SV=1//2.67342e-137
MANES_18G1465001	4.77605	0.0526298	4.35617	0.00579248	-//-
MANES_06G1548001	5.15493	0.0862776	4.76178	0.00926716	sp|Q9FLV4|Y5248_ARATH G-type lectin S-receptor-like serine/threonine-protein kinase At5g24080 OS=Arabidopsis thaliana GN=At5g24080 PE=2 SV=1//0
MANES_11G0325001	5.98131	0.0711042	4.85945	0.000520749	-//-
MANES_16G1290001	0.880102	0.107971	4.94482	0.000520749	sp|Q9SAH7|WRK40_ARATH Probable WRKY transcription factor 40 OS=Arabidopsis thaliana GN=WRKY40 PE=1 SV=1//5.27252e-36
MANES_16G0161001	0.742746	0.155575	5.33704	0.00141071	sp|B9RXW4|TPS13_RICCO Probable terpene synthase 13 OS=Ricinus communis GN=TPS13 PE=3 SV=1//0
MANES_10G0934001	2.17767	1	5.54071	0.031339	sp|Q9FME8|OPT4_ARATH Oligopeptide transporter 4 OS=Arabidopsis thaliana GN=OPT4 PE=1 SV=1//0
MANES_02G1572001	7.49246	0.181097	5.60626	0.0242673	-//-
MANES_08G1478001	6.68124	0.47749	5.71631	0.0171259	sp|Q8H4S4|NAC10_ORYSJ NAC transcription factor ONAC010 OS=Oryza sativa subsp. japonica GN=ONAC010 PE=2 SV=1//1.15262e-78
MANES_05G1682001	7.06292	0.0973468	6.12237	0.000520749	sp|O49859|C82A4_SOYBN Cytochrome P450 82A4 OS=Glycine max GN=CYP82A4 PE=2 SV=1//2.90922e-173
MANES_05G0639001	10.7276	0.477708	8.14777	0.0285368	sp|O82245|TSPO_ARATH Translocator protein homolog OS=Arabidopsis thaliana GN=TSPO PE=1 SV=1//1.2158e-63
MANES_15G0983001	3.29935	1	inf	0.000520749	sp|F8WKW1|UGT2_GARJA 7-deoxyloganetin glucosyltransferase OS=Gardenia jasminoides GN=UGT85A24 PE=1 SV=1//0
MANES_09G0685001	0	1	inf	0.0386485	-//-
MANES_06G1212001	8.76957	0.236449	inf	0.000520749	sp|Q9FYA2|WRK75_ARATH Probable WRKY transcription factor 75 OS=Arabidopsis thaliana GN=WRKY75 PE=2 SV=1//3.74056e-42
MANES_13G0074001	inf	1	inf	0.0413984	-//-
MANES_07G0507001	0.938669	1	inf	0.000520749	sp|P09042|PR1C_TOBAC Pathogenesis-related protein 1C OS=Nicotiana tabacum PE=2 SV=3//3.32061e-72
MANES_03G1915001	5.36077	0.33616	inf	0.000520749	sp|B9RT04|CSPL9_RICCO CASP-like protein 1E1 OS=Ricinus communis GN=RCOM_0680180 PE=2 SV=1//7.41457e-84
MANES_09G1501001	#NAME?	1	inf	0.00512661	-//-
MANES_05G0497001	inf	1	inf	0.000520749	sp|Q9SHY6|EXPB2_ARATH Putative expansin-B2 OS=Arabidopsis thaliana GN=EXPB2 PE=3 SV=2//1.61071e-106
MANES_11G0305001	0.793148	1	inf	0.0377882	-//-
MANES_18G0001001	inf	1	inf	0.0413984	-//-
MANES_14G1114001	0.952495	1	inf	0.000520749	sp|Q9WTV1|CH3L1_RAT Chitinase-3-like protein 1 OS=Rattus norvegicus GN=Chi3l1 PE=2 SV=3//1.37281e-36
MANES_12G0897001	0.589096	1	inf	0.000520749	-//-
MANES_01G0643001	5.17346	0.468315	inf	0.000520749	sp|P50700|OSL3_ARATH Osmotin-like protein OSM34 OS=Arabidopsis thaliana GN=OSM34 PE=2 SV=2//1.55604e-117
MANES_15G1357001	inf	1	inf	0.000520749	sp|Q9LS10|MT810_ARATH Probable S-adenosylmethionine-dependent methyltransferase At5g38100 OS=Arabidopsis thaliana GN=At5g38100 PE=2 SV=1//3.43178e-88
MANES_15G0306001	5.97696	0.33616	inf	0.000520749	sp|O64864|YLS3_ARATH Protein YLS3 OS=Arabidopsis thaliana GN=YLS3 PE=2 SV=1//8.94344e-06
MANES_13G0986001	5.3286	0.332131	inf	0.000520749	sp|Q84TH6|DIR23_ARATH Dirigent protein 23 OS=Arabidopsis thaliana GN=DIR23 PE=2 SV=1//3.84587e-47
MANES_12G0485001	3.47602	1	inf	0.000520749	sp|Q9SZ46|C82C4_ARATH Cytochrome P450 82C4 OS=Arabidopsis thaliana GN=CYP82C4 PE=2 SV=1//4.95027e-152
MANES_17G0937001	1.41694	0.259561	inf	0.000520749	-//-
MANES_09G0702001	inf	1	inf	0.000520749	-//-
MANES_06G0913001	5.1009	0.470166	inf	0.000520749	sp|O80622|EXP15_ARATH Expansin-A15 OS=Arabidopsis thaliana GN=EXPA15 PE=2 SV=2//7.36342e-114
MANES_10G0030001	-4.18218	0.327377	#NAME?	0.0297086	-//-
MANES_05G1155001	1.16338	1	#NAME?	0.000520749	-//-
MANES_01G01060011	-7.19125	0.32729	#NAME?	0.000520749	sp|H2DH18|C7A12_PANGI Cytochrome P450 CYP736A12 OS=Panax ginseng PE=2 SV=1//3.82047e-51
MANES_08G1215001	-1.88931	0.264352	#NAME?	0.000520749	-//-
MANES_05G0190001	-7.06622	0.403493	#NAME?	0.000520749	-//-
MANES_13G1399001	-5.04093	0.472305	#NAME?	0.000520749	sp|Q40220|RAC2_LOTJA Rac-like GTP-binding protein RAC2 OS=Lotus japonicus GN=RAC2 PE=2 SV=1//5.5379e-120
MANES_13G0419001	-5.42443	0.497782	#NAME?	0.000520749	sp|Q9SVU0|YUC8_ARATH Probable indole-3-pyruvate monooxygenase YUCCA8 OS=Arabidopsis thaliana GN=YUC8 PE=2 SV=1//0
MANES_15G0907001	-8.4691	0.32729	#NAME?	0.000520749	sp|Q9M2K4|BZP61_ARATH Basic leucine zipper 61 OS=Arabidopsis thaliana GN=BZIP61 PE=1 SV=1//4.75102e-20
MANES_02G0847001	-2.17951	0.17375	#NAME?	0.000520749	-//-
MANES_15G0116001	-2.82979	0.49821	#NAME?	0.00261001	-//-
MANES_15G0713001	#NAME?	1	#NAME?	0.000520749	-//-
MANES_03G1628001	-3.48606	0.164649	#NAME?	0.000520749	sp|Q9QY93|DCTP1_MOUSE dCTP pyrophosphatase 1 OS=Mus musculus GN=Dctpp1 PE=1 SV=1//3.56809e-23
MANES_S1084001	-2.71007	0.465082	#NAME?	0.000520749	-//-
MANES_06G1256001	#NAME?	1	#NAME?	0.000520749	sp|Q93Y09|SCP45_ARATH Serine carboxypeptidase-like 45 OS=Arabidopsis thaliana GN=SCPL45 PE=2 SV=1//0
MANES_02G0903001	-2.94497	0.293395	#NAME?	0.000520749	-//-
MANES_02G0064001	-4.05159	0.497782	#NAME?	0.000520749	-//-
MANES_14G0879001	-3.15542	0.339421	#NAME?	0.0247443	sp|P0CG89|H4_SOYBN Histone H4 OS=Glycine max PE=3 SV=1//3.58019e-51
MANES_18G0069001	#NAME?	1	#NAME?	0.000520749	sp|Q0V7Z5|SAU64_ARATH Auxin-responsive protein SAUR64 OS=Arabidopsis thaliana GN=SAUR64 PE=2 SV=1//1.01194e-27
MANES_08G1552001	-6.96686	0.138527	#NAME?	0.000520749	sp|P46484|COMT1_EUCGU Caffeic acid 3-O-methyltransferase OS=Eucalyptus gunnii GN=OMT PE=2 SV=1//4.7813e-141
MANES_04G0391001	#NAME?	1	#NAME?	0.00957523	-//-
MANES_06G1100001	-4.59636	0.138527	#NAME?	0.000520749	-//-
MANES_18G0235001	-4.7129	0.302039	#NAME?	0.000520749	sp|Q1A173|RADL6_ARATH Protein RADIALIS-like 6 OS=Arabidopsis thaliana GN=RL6 PE=2 SV=1//3.56225e-33
MANES_07G1084001	inf	1	#NAME?	0.000520749	sp|P46573|APK1B_ARATH Protein kinase APK1B, chloroplastic OS=Arabidopsis thaliana GN=APK1B PE=2 SV=2//1.09778e-119
MANES_03G1730001	-5.49559	0.497478	#NAME?	0.000520749	sp|Q3L181|PERR_RAUSE Perakine reductase OS=Rauvolfia serpentina GN=PR PE=1 SV=1//3.53207e-169
MANES_16G1109001	1.3031	0.393322	#NAME?	0.0127903	-//-
MANES_05G0026001	#NAME?	1	#NAME?	0.000520749	-//-
MANES_08G0905001	#NAME?	1	#NAME?	0.000520749	-//-
MANES_01G2433001	-3.52915	0.302133	#NAME?	0.000520749	sp|Q9ZPX9|KIC_ARATH Calcium-binding protein KIC OS=Arabidopsis thaliana GN=KIC PE=1 SV=2//2.26496e-53
MANES_S0885001	-4.03465	0.403493	#NAME?	0.000520749	-//-
MANES_14G0789001	-5.08455	0.323325	#NAME?	0.0133363	-//-
MANES_03G1377001	-4.91079	0.302039	#NAME?	0.000520749	-//-
MANES_05G1516001	-10.0488	0.32729	#NAME?	0.000520749	sp|P0CS93|GAOA_GIBZA Galactose oxidase OS=Gibberella zeae GN=GAOA PE=1 SV=1//4.48746e-18
MANES_17G0386001	inf	1	#NAME?	0.000520749	-//-
MANES_11G1346001	#NAME?	0.273463	#NAME?	0.00141071	sp|P25818|TIP11_ARATH Aquaporin TIP1-1 OS=Arabidopsis thaliana GN=TIP1-1 PE=1 SV=1//1.17724e-112
MANES_13G0006001	0	1	#NAME?	0.0301723	-//-
MANES_03G0026001	#NAME?	1	#NAME?	0.000520749	sp|Q9LXB5|FLP2_ARATH Flowering-promoting factor 1-like protein 2 OS=Arabidopsis thaliana GN=FLP2 PE=2 SV=1//8.04634e-43
MANES_02G0868001	-4.7136	0.0666669	#NAME?	0.000520749	sp|Q9SSD1|TMM_ARATH Protein TOO MANY MOUTHS OS=Arabidopsis thaliana GN=TMM PE=1 SV=1//1.35186e-41
MANES_11G0020001	-6.20031	0.29178	#NAME?	0.000520749	sp|Q8LPG9|IQD14_ARATH Protein IQ-DOMAIN 14 OS=Arabidopsis thaliana GN=IQD14 PE=1 SV=1//3.69432e-24
