# Supplementary material for: Comparative physiology and transcriptome analysis allows for identification of lncRNAs imparting tolerance to drought stress in autotetraploid cassava
Source: BMC Genomics. 2019 Jun 21;20:514. doi: 10.1186/s12864-019-5895-7 (PMC6588902; doi:10.1186/s12864-019-5895-7)
Supplement: Supplementary file 5 — Table S4. The 5484 DEGs common to both 2× and 4× plants in response to drought. (XLSX 467 kb) [file 12864_2019_5895_MOESM5_ESM.xlsx]

## Sheet: Sheet 1
The 5484 DEGs common to both 2x and 4x plants in response to drought.
Transcript_id	Me2XDR_vs_Me2XCK_log2foldchange	Me2XDR_vs_Me2XCK_qvalue	Me4XDR_vs_Me4XCK_log2foldchange	Me4XDR_vs_Me4XCK_qvalue	Gene_Description
MANES_03G1640001	-1.78166	0.000520749	-1.66368	0.000520749
MANES_04G0393001	0.687999	0.00261001	0.499634	0.0473525	sp|Q8LPQ9|FPA_ARATH Flowering time control protein FPA OS=Arabidopsis thaliana GN=FPA PE=2 SV=2//0
MANES_02G0316001	-3.48727	0.000520749	-2.80389	0.000520749	sp|C0LGE4|Y1124_ARATH Probable LRR receptor-like serine/threonine-protein kinase At1g12460 OS=Arabidopsis thaliana GN=At1g12460 PE=2 SV=1//0
MANES_06G1389001	-3.04551	0.00926716	-2.38018	0.0119265	sp|C0LGW6|ERL1_ARATH LRR receptor-like serine/threonine-protein kinase ERL1 OS=Arabidopsis thaliana GN=ERL1 PE=1 SV=1//0
MANES_07G0181001	-1.28276	0.000520749	-1.50089	0.000520749	sp|Q9FVS9|C96AF_ARATH Alkane hydroxylase MAH1 OS=Arabidopsis thaliana GN=CYP96A15 PE=2 SV=1//1.20352e-136
MANES_15G0013001	1.82363	0.000520749	1.73952	0.000520749	sp|Q9FGZ4|WRK48_ARATH Probable WRKY transcription factor 48 OS=Arabidopsis thaliana GN=WRKY48 PE=2 SV=1//1.23753e-45
MANES_09G1674001	0.889059	0.00261001	1.19998	0.000520749	sp|Q8LKS5|LACS7_ARATH Long chain acyl-CoA synthetase 7, peroxisomal OS=Arabidopsis thaliana GN=LACS7 PE=1 SV=2//0
MANES_01G0669001	-1.93794	0.000520749	-1.63339	0.000520749	sp|Q0WUQ1|BAG1_ARATH BAG family molecular chaperone regulator 1 OS=Arabidopsis thaliana GN=BAG1 PE=1 SV=1//4.04428e-61
MANES_09G0809002	-3.32195	0.000520749	-3.26671	0.000520749	sp|Q9ZQC5|ICR2_ARATH Interactor of constitutive active ROPs 2, chloroplastic OS=Arabidopsis thaliana GN=ICR2 PE=1 SV=1//6.54258e-135
MANES_03G1608001	-1.61835	0.000981481	-0.978465	0.041611	sp|O53732|UFAA1_MYCTU Tuberculostearic acid methyltransferase UfaA1 OS=Mycobacterium tuberculosis (strain ATCC 25618 / H37Rv) GN=ufaA1 PE=1 SV=3//3.174e-58
MANES_10G0625002	2.83904	0.000520749	2.33043	0.0449216	-//-
MANES_02G1154001	1.83329	0.000520749	1.57596	0.000520749	sp|Q9LM69|ATL80_ARATH RING-H2 finger protein ATL80 OS=Arabidopsis thaliana GN=ATL80 PE=2 SV=1//8.44914e-40
MANES_11G1180001	-2.22507	0.000520749	-1.65077	0.000520749	sp|Q8VZG8|Y4885_ARATH Probable LRR receptor-like serine/threonine-protein kinase At4g08850 OS=Arabidopsis thaliana GN=At4g08850 PE=2 SV=3//2.15348e-09
MANES_03G1167001	-1.84485	0.000520749	-1.91039	0.000520749	sp|P27489|CB23_SOLLC Chlorophyll a-b binding protein 13, chloroplastic OS=Solanum lycopersicum GN=CAB13 PE=1 SV=1//1.01998e-167
MANES_10G0297001	-1.00541	0.000520749	-1.20179	0.000520749	sp|Q2JRQ8|RLMN_SYNJA Probable dual-specificity RNA methyltransferase RlmN OS=Synechococcus sp. (strain JA-3-3Ab) GN=rlmN PE=3 SV=1//1.7652e-120
MANES_03G2075001	3.60443	0.00644654	2.25801	0.0155273	sp|P22242|DRPE_CRAPL Desiccation-related protein PCC13-62 OS=Craterostigma plantagineum PE=2 SV=1//1.37571e-96
MANES_09G0431006	1.14192	0.00372046	1.0049	0.0149896	-//-
MANES_14G0374001	0.620548	0.00926716	0.526685	0.0264212	-//-
MANES_04G0754001	1.5891	0.000520749	0.810563	0.0301723	sp|D7SFH9|GPDL2_ARATH Glycerophosphodiester phosphodiesterase protein kinase domain-containing GDPDL2 OS=Arabidopsis thaliana GN=GDPDL2 PE=1 SV=1//1.77014e-95
MANES_06G1768001	-0.800505	0.000520749	-0.493685	0.0467606	sp|Q9FZ45|Y1686_ARATH Uncharacterized membrane protein At1g16860 OS=Arabidopsis thaliana GN=At1g16860 PE=1 SV=1//0
MANES_08G1169001	-1.4374	0.000520749	-1.72514	0.000520749	-//-
MANES_03G0850001	1.40769	0.000520749	0.981264	0.000520749	sp|B1NWE0|RPOC2_MANES DNA-directed RNA polymerase subunit beta&apos;&apos; OS=Manihot esculenta GN=rpoC2 PE=3 SV=1//4.56137e-107
MANES_10G0665001	-2.71561	0.0176651	-3.1118	0.0382243	sp|Q7S9H0|NUF2_NEUCR Probable kinetochore protein nuf2 OS=Neurospora crassa (strain ATCC 24698 / 74-OR23-1A / CBS 708.71 / DSM 1257 / FGSC 987) GN=kpr-2 PE=3 SV=1//5.41033e-07
MANES_01G1283001	-3.72487	0.000520749	-4.11219	0.000520749	sp|Q9S728|PDF1_ARATH Protodermal factor 1 OS=Arabidopsis thaliana GN=PDF1 PE=2 SV=1//4.9466e-34
MANES_04G0225001	1.97102	0.000520749	3.93283	0.000520749	sp|Q9SCV4|BGAL8_ARATH Beta-galactosidase 8 OS=Arabidopsis thaliana GN=BGAL8 PE=2 SV=2//0
MANES_14G1049001	2.40262	0.00372046	2.74504	0.00407707	sp|Q39265|ZFP6_ARATH Zinc finger protein 6 OS=Arabidopsis thaliana GN=ZFP6 PE=2 SV=1//1.34206e-15
MANES_05G2068001	-3.01135	0.00141071	-3.03096	0.0157944	sp|Q9ZSP5|AIR3_ARATH Subtilisin-like protease SBT5.3 OS=Arabidopsis thaliana GN=AIR3 PE=2 SV=1//0
MANES_18G0974001	-2.8653	0.000520749	-2.27574	0.000520749	sp|Q94AG2|SERK1_ARATH Somatic embryogenesis receptor kinase 1 OS=Arabidopsis thaliana GN=SERK1 PE=1 SV=2//0
MANES_10G0122001	-0.565618	0.0165943	-0.484569	0.049219	sp|Q9FFK8|NFXL2_ARATH NF-X1-type zinc finger protein NFXL2 OS=Arabidopsis thaliana GN=NFXL2 PE=1 SV=2//0
MANES_16G0814001	-2.37886	0.00182357	-2.31155	0.0139008	sp|Q8L9S3|GRXC6_ARATH Glutaredoxin-C6 OS=Arabidopsis thaliana GN=GRXC6 PE=2 SV=2//2.20514e-49
MANES_14G1051001	-1.03996	0.000520749	-0.670011	0.00926716	sp|Q3ECH2|Y1670_ARATH Probable receptor-like protein kinase At1g67000 OS=Arabidopsis thaliana GN=At1g67000 PE=2 SV=2//8.58705e-91
MANES_15G1884001	1.23722	0.000520749	1.09416	0.000520749	-//-
MANES_02G1266001	2.04549	0.000520749	2.56913	0.000520749	-//-
MANES_03G0103001	0.856407	0.000520749	0.724331	0.00182357	sp|Q8VYJ7|CLPB4_ARATH Chaperone protein ClpB4, mitochondrial OS=Arabidopsis thaliana GN=CLPB4 PE=2 SV=1//0
MANES_09G0870001	-1.25944	0.000520749	-1.11175	0.000520749	-//-
MANES_16G1026001	1.26308	0.000520749	0.789362	0.00141071	sp|Q9SZI6|GAT22_ARATH Putative GATA transcription factor 22 OS=Arabidopsis thaliana GN=GATA22 PE=3 SV=1//2.94087e-29
MANES_01G0045001	-1.3179	0.0104697	-1.67359	0.00709066	sp|Q8W1Y3|KP1_ARATH Kinesin KP1 OS=Arabidopsis thaliana GN=KP1 PE=1 SV=2//0
MANES_11G0675001	3.02448	0.000520749	2.89918	0.00372046	sp|P09189|HSP7C_PETHY Heat shock cognate 70 kDa protein OS=Petunia hybrida GN=HSP70 PE=2 SV=1//0
MANES_11G1192001	-1.76686	0.000520749	-1.18796	0.000520749	sp|Q9LP24|Y1571_ARATH Probable leucine-rich repeat receptor-like protein kinase At1g35710 OS=Arabidopsis thaliana GN=At1g35710 PE=2 SV=1//0
MANES_03G0703002	0.848853	0.00261001	0.78035	0.00261001	sp|Q641I1|F135B_XENLA Protein FAM135B OS=Xenopus laevis GN=fam135b PE=2 SV=1//2.65777e-51
MANES_01G0005001	1.95637	0.000520749	1.93521	0.000520749	sp|Q9FGJ6|ATL79_ARATH RING-H2 finger protein ATL79 OS=Arabidopsis thaliana GN=ATL79 PE=2 SV=1//8.94602e-35
MANES_12G1461001	-1.02226	0.000520749	-1.09005	0.000520749	sp|Q9SJ20|RIR1_ARATH Ribonucleoside-diphosphate reductase large subunit OS=Arabidopsis thaliana GN=RNR1 PE=1 SV=1//0
MANES_15G1490001	-2.1513	0.000520749	-1.32939	0.000520749	sp|Q8H0T6|PPT2_ARATH Phosphoenolpyruvate/phosphate translocator 2, chloroplastic OS=Arabidopsis thaliana GN=PPT2 PE=2 SV=1//4.19106e-151
MANES_14G1672001	-1.09302	0.000520749	-0.86086	0.00644654	-//-
MANES_10G0279001	-0.746602	0.0242673	-0.682527	0.0287735	sp|P0CH30|RING1_GOSHI E3 ubiquitin-protein ligase RING1 OS=Gossypium hirsutum GN=RING1 PE=1 SV=1//1.92748e-34
MANES_09G1196002	-1.11487	0.000520749	-0.594564	0.0181821	-//-
MANES_11G0788001	1.97159	0.0110583	-1.22961	0.00772454	sp|Q9LYV6|GEML5_ARATH GEM-like protein 5 OS=Arabidopsis thaliana GN=At5g13200 PE=1 SV=1//3.38266e-104
MANES_03G1068001	-1.38003	0.000520749	-0.994093	0.000520749	sp|Q9LDA7|P2C39_ARATH Probable protein phosphatase 2C 39 OS=Arabidopsis thaliana GN=At3g15260 PE=2 SV=1//2.11427e-149
MANES_13G0309001	0.820334	0.00141071	0.594587	0.0197864	sp|Q2PS26|ULP1D_ARATH Ubiquitin-like-specific protease 1D OS=Arabidopsis thaliana GN=ULP1D PE=1 SV=1//1.77637e-132
MANES_05G0188001	1.92887	0.000520749	1.41996	0.000520749	sp|Q9FZ45|Y1686_ARATH Uncharacterized membrane protein At1g16860 OS=Arabidopsis thaliana GN=At1g16860 PE=1 SV=1//2.71567e-61
MANES_08G0137001	0.609144	0.00546589	0.667806	0.00261001	sp|P38094|FLUG_EMENI Protein fluG OS=Emericella nidulans (strain FGSC A4 / ATCC 38163 / CBS 112.46 / NRRL 194 / M139) GN=fluG PE=1 SV=1//1.52425e-126
MANES_09G1371001	0.81205	0.000520749	0.899717	0.000520749	sp|Q8W4K3|CAAT4_ARATH Cationic amino acid transporter 4, vacuolar OS=Arabidopsis thaliana GN=CAT4 PE=2 SV=1//0
MANES_09G0592001	0.570047	0.0252221	0.887468	0.000520749	sp|Q7PC87|AB34G_ARATH ABC transporter G family member 34 OS=Arabidopsis thaliana GN=ABCG34 PE=2 SV=1//0
MANES_10G0364001	-0.967267	0.000981481	-0.782934	0.00579248	sp|Q9C942|CSE_ARATH Caffeoylshikimate esterase OS=Arabidopsis thaliana GN=CSE PE=1 SV=1//3.57951e-55
MANES_16G0730001	-1.63282	0.000520749	-1.89313	0.000520749	sp|O82572|PROF1_RICCO Profilin-1 OS=Ricinus communis GN=PRO1 PE=2 SV=1//2.35389e-81
MANES_05G1039001	-4.05887	0.000520749	-3.42297	0.000520749	sp|Q9C554|EXPA1_ARATH Expansin-A1 OS=Arabidopsis thaliana GN=EXPA1 PE=2 SV=1//1.21985e-129
MANES_06G1516002	-1.47296	0.000520749	-2.09571	0.000520749	sp|Q9FLW2|FRO5_ARATH Ferric reduction oxidase 5 OS=Arabidopsis thaliana GN=FRO5 PE=2 SV=1//0
MANES_14G1182001	1.05421	0.00182357	1.04185	0.000520749	-//-
MANES_14G1223001	-1.55387	0.000520749	-1.16164	0.000520749	sp|F4IIU4|AIR9_ARATH 187-kDa microtubule-associated protein AIR9 OS=Arabidopsis thaliana GN=AIR9 PE=1 SV=1//2.33943e-08
MANES_04G1027001	-0.872099	0.000520749	-1.18678	0.000520749	sp|Q9LX27|CML4_ARATH Calmodulin-like protein 4 OS=Arabidopsis thaliana GN=CML4 PE=2 SV=1//6.21435e-06
MANES_07G0232001	0.640509	0.00677562	0.576656	0.0155273	sp|Q94CC0|Y5994_ARATH Uncharacterized protein At5g49945 OS=Arabidopsis thaliana GN=At5g49945 PE=2 SV=1//0
MANES_11G0102001	-2.62641	0.000520749	-2.16943	0.000520749	sp|Q9LNU1|CRSP_ARATH CO(2)-response secreted protease OS=Arabidopsis thaliana GN=CRSP PE=2 SV=1//0
MANES_09G0106001	-0.805823	0.00141071	-0.552531	0.0285368	sp|Q93V66|FAX1_ARATH Protein FATTY ACID EXPORT 1, chloroplastic OS=Arabidopsis thaliana GN=FAX1 PE=2 SV=1//5.12528e-57
MANES_05G1536001	-2.72108	0.000520749	-1.58737	0.0133363	sp|Q9SDZ9|PPAF2_IPOBA Purple acid phosphatase 2 OS=Ipomoea batatas GN=PAP2 PE=1 SV=1//0
MANES_01G2072001	0.841218	0.000520749	0.813621	0.000520749	sp|Q8SSN5|NAA20_DICDI N-alpha-acetyltransferase 20 OS=Dictyostelium discoideum GN=nat5 PE=3 SV=2//4.83568e-70
MANES_07G0988001	-1.26864	0.000520749	-1.07119	0.000520749	sp|Q7XA06|SYT3_ARATH Synaptotagmin-3 OS=Arabidopsis thaliana GN=SYT3 PE=2 SV=1//0
MANES_03G1809001	1.08415	0.000520749	1.19303	0.000520749	sp|Q8GYM6|CCT14_ARATH Cyclin-T1-4 OS=Arabidopsis thaliana GN=CYCT1-4 PE=1 SV=1//1.2086e-67
MANES_16G0609001	-1.51548	0.000520749	-0.986693	0.000520749	sp|O65440|BAME3_ARATH Leucine-rich repeat receptor-like serine/threonine-protein kinase BAM3 OS=Arabidopsis thaliana GN=BAM3 PE=2 SV=3//0
MANES_11G0718001	2.33393	0.000520749	2.0039	0.000520749	sp|O24145|4CL1_TOBAC 4-coumarate--CoA ligase 1 OS=Nicotiana tabacum GN=4CL1 PE=2 SV=1//0
MANES_12G0513001	-2.58684	0.000520749	-2.34132	0.000520749	sp|Q9SRT0|PUB9_ARATH U-box domain-containing protein 9 OS=Arabidopsis thaliana GN=PUB9 PE=1 SV=1//0
MANES_01G1685001	-1.03701	0.000520749	-0.996575	0.00222136	sp|Q8VWZ8|SMO22_ARATH Methylsterol monooxygenase 2-2 OS=Arabidopsis thaliana GN=SMO2-2 PE=2 SV=1//1.86946e-169
MANES_01G1453001	0.607149	0.0335752	0.614993	0.0355755	-//-
MANES_13G0710002	1.32507	0.000520749	1.40867	0.000520749	sp|Q94C37|HDG2_ARATH Homeobox-leucine zipper protein HDG2 OS=Arabidopsis thaliana GN=HDG2 PE=2 SV=1//0
MANES_03G0130001	-2.52995	0.000520749	-1.89728	0.00612071	sp|Q03730|YMB8_YEAST Uncharacterized vacuolar membrane protein YML018C OS=Saccharomyces cerevisiae (strain ATCC 204508 / S288c) GN=YML018C PE=1 SV=1//6.33308e-35
MANES_06G1019001	-1.9189	0.0337856	-2.42471	0.0155273	sp|Q94JX5|WLIM1_ARATH LIM domain-containing protein WLIM1 OS=Arabidopsis thaliana GN=WLIM1 PE=1 SV=1//6.49146e-92
MANES_03G0324001	-1.37926	0.000520749	-1.16004	0.000520749	sp|Q9ZUN3|KEA4_ARATH K(+) efflux antiporter 4 OS=Arabidopsis thaliana GN=KEA4 PE=2 SV=2//0
MANES_08G1356001	0.964362	0.000520749	0.518366	0.0282936	sp|Q94AY3|DRIP2_ARATH E3 ubiquitin protein ligase DRIP2 OS=Arabidopsis thaliana GN=DRIP2 PE=1 SV=1//6.51021e-120
MANES_17G0766001	1.03919	0.000520749	1.08191	0.000520749	-//-
MANES_15G0836001	-1.13041	0.000520749	-1.22502	0.000981481	-//-
MANES_12G0471002	3.00642	0.0292388	3.48229	0.00802823	sp|Q8LPT3|MEBL_ARATH Membrane protein of ER body-like protein OS=Arabidopsis thaliana GN=MEBL PE=2 SV=1//3.12313e-46
MANES_16G0257001	4.73009	0.000520749	3.10937	0.000520749	sp|P24805|TSJT1_TOBAC Stem-specific protein TSJT1 OS=Nicotiana tabacum GN=TSJT1 PE=2 SV=1//5.14684e-28
MANES_07G0248001	0.502586	0.0473525	0.548289	0.0242673	sp|F4KAK5|PSD2_ARATH Phosphatidylserine decarboxylase proenzyme 2 OS=Arabidopsis thaliana GN=PSD2 PE=2 SV=1//0
MANES_S1127001	-3.34656	0.000520749	-2.88479	0.000520749	sp|P43101|NIA_CICIN Nitrate reductase [NADH] OS=Cichorium intybus GN=NIA PE=2 SV=1//0
MANES_04G0884001	1.1845	0.000520749	1.19463	0.000520749	sp|Q9SGA0|ACR6_ARATH ACT domain-containing protein ACR6 OS=Arabidopsis thaliana GN=ACR6 PE=2 SV=1//0
MANES_15G0388001	-3.08095	0.000520749	-3.60492	0.000520749	sp|Q8LBL1|KCO1_ARATH Two-pore potassium channel 1 OS=Arabidopsis thaliana GN=TPK1 PE=1 SV=2//7.01065e-98
MANES_18G0464001	2.08664	0.000520749	1.50102	0.000981481	sp|Q9FHS6|FK119_ARATH F-box/kelch-repeat protein At5g43190 OS=Arabidopsis thaliana GN=At5g43190 PE=2 SV=1//1.0663e-102
MANES_15G1159001	-0.76615	0.00546589	-1.27456	0.000520749	sp|Q9FK75|GDL82_ARATH GDSL esterase/lipase At5g45670 OS=Arabidopsis thaliana GN=At5g45670 PE=2 SV=1//0
MANES_03G1003001	1.05046	0.000520749	1.13662	0.000520749	sp|P16273|PRPX_HORVU Pathogen-related protein OS=Hordeum vulgare PE=2 SV=2//4.68601e-59
MANES_15G1698001	-0.714483	0.010171	-1.02782	0.000520749	sp|Q39732|GCSH_FLAAN Glycine cleavage system H protein, mitochondrial OS=Flaveria anomala GN=GDCSH PE=2 SV=1//2.15815e-97
MANES_11G1555001	-1.70335	0.000520749	-1.43081	0.000520749	sp|Q9SGE0|AXS2_ARATH UDP-D-apiose/UDP-D-xylose synthase 2 OS=Arabidopsis thaliana GN=AXS2 PE=2 SV=1//0
MANES_13G1494001	-1.27364	0.000520749	-1.20588	0.000520749	-//-
MANES_07G0044001	-0.483572	0.048184	-0.844884	0.000981481	sp|Q9LHJ8|SAP5_ARATH Zinc finger A20 and AN1 domain-containing stress-associated protein 5 OS=Arabidopsis thaliana GN=SAP5 PE=2 SV=1//3.80673e-41
MANES_15G0195001	-1.03624	0.000520749	-0.748766	0.00141071	sp|Q9ZNV9|AHP1_ARATH Histidine-containing phosphotransfer protein 1 OS=Arabidopsis thaliana GN=AHP1 PE=1 SV=1//1.74524e-64
MANES_06G1011001	-1.01696	0.0141729	-1.16448	0.00407707	sp|F4JCQ3|DG783_ARATH Putative DNA glycosylase At3g47830 OS=Arabidopsis thaliana GN=At3g47830 PE=3 SV=1//1.08745e-112
MANES_07G0410001	-0.851696	0.000520749	-0.584498	0.0190063	-//-
MANES_05G0348002	-1.18181	0.00895559	-1.03455	0.0181821	sp|O65258|BAM2_ARATH Beta-amylase 2, chloroplastic OS=Arabidopsis thaliana GN=BAM2 PE=1 SV=2//0
MANES_01G1689001	-0.650316	0.0426421	-0.829744	0.00677562	sp|Q9ZW12|TRNH5_ARATH Tropinone reductase homolog At2g29260, chloroplastic OS=Arabidopsis thaliana GN=At2g29260 PE=2 SV=1//3.49707e-142
MANES_17G0062001	0.633223	0.00677562	0.570712	0.0149896	sp|Q940A6|PP325_ARATH Pentatricopeptide repeat-containing protein At4g19440, chloroplastic OS=Arabidopsis thaliana GN=At4g19440 PE=2 SV=2//7.90083e-18
MANES_12G0375001	-2.71364	0.000520749	-3.12047	0.000520749	-//-
MANES_02G0590001	0.855908	0.000520749	0.50411	0.0397071	-//-
MANES_10G0758001	-1.31402	0.000520749	-1.07747	0.000520749	sp|Q8L7W8|FUCO2_ARATH Alpha-L-fucosidase 2 OS=Arabidopsis thaliana GN=FUC95A PE=1 SV=1//0
MANES_05G0874001	1.80439	0.000520749	1.73711	0.000520749	sp|Q9M2J9|BET11_ARATH Bet1-like SNARE 1-1 OS=Arabidopsis thaliana GN=BET11 PE=1 SV=1//1.30425e-60
MANES_12G0479002	1.85725	0.000520749	1.35455	0.000520749	sp|O94260|G3BP_SCHPO Putative G3BP-like protein OS=Schizosaccharomyces pombe (strain 972 / ATCC 24843) GN=nxt3 PE=1 SV=1//1.17475e-20
MANES_12G0479001	2.10773	0.000520749	1.68308	0.000520749	sp|O94260|G3BP_SCHPO Putative G3BP-like protein OS=Schizosaccharomyces pombe (strain 972 / ATCC 24843) GN=nxt3 PE=1 SV=1//1.17475e-20
MANES_10G0634001	-0.885605	0.000520749	-0.665359	0.00546589	sp|Q9ES53|UFD1_RAT Ubiquitin fusion degradation protein 1 homolog OS=Rattus norvegicus GN=Ufd1l PE=1 SV=1//6.39598e-74
MANES_16G0949001	-1.80266	0.000520749	-1.41035	0.000520749	sp|O65351|SBT17_ARATH Subtilisin-like protease SBT1.7 OS=Arabidopsis thaliana GN=SBT1.7 PE=1 SV=1//0
MANES_01G1916001	1.16484	0.000520749	1.19286	0.000520749	sp|Q9FN03|UVR8_ARATH Ultraviolet-B receptor UVR8 OS=Arabidopsis thaliana GN=UVR8 PE=1 SV=1//1.59892e-12
MANES_03G1135001	-2.44897	0.000520749	-1.99867	0.000520749	-//-
MANES_16G1204001	-1.53965	0.000520749	-1.11493	0.000520749	sp|O48946|CESA1_ARATH Cellulose synthase A catalytic subunit 1 [UDP-forming] OS=Arabidopsis thaliana GN=CESA1 PE=1 SV=1//0
MANES_13G0131001	0.624152	0.0237874	0.67931	0.013063	sp|Q99MB7|RN141_MOUSE RING finger protein 141 OS=Mus musculus GN=Rnf141 PE=2 SV=2//8.65638e-07
MANES_12G0161001	-0.528104	0.0380183	-0.789722	0.000981481	-//-
MANES_08G1743001	1.16354	0.000520749	0.88175	0.0399264	sp|Q68FJ8|TM1L2_XENLA TOM1-like protein 2 OS=Xenopus laevis GN=tom1l2 PE=2 SV=1//9.07952e-34
MANES_03G1215001	-3.32038	0.000520749	-3.1719	0.000520749	-//-
MANES_05G0880001	-2.1678	0.00141071	-1.95988	0.00336048	-//-
MANES_16G0856001	0.801398	0.000520749	0.806972	0.000520749	sp|Q9SMY8|FBL15_ARATH F-box/LRR-repeat protein 15 OS=Arabidopsis thaliana GN=FBL15 PE=2 SV=2//0
MANES_11G1235001	0.977511	0.000520749	0.949206	0.000520749	sp|O22854|ETFQO_ARATH Electron transfer flavoprotein-ubiquinone oxidoreductase, mitochondrial OS=Arabidopsis thaliana GN=ETFQO PE=2 SV=1//0
MANES_17G0382001	1.95096	0.000520749	2.0343	0.000520749	sp|Q9LYT3|TT12_ARATH Protein TRANSPARENT TESTA 12 OS=Arabidopsis thaliana GN=TT12 PE=2 SV=1//3.90881e-135
MANES_09G0968001	0.509687	0.0412016	0.568384	0.0181821	sp|Q52EB3|ATG1_MAGO7 Serine/threonine-protein kinase ATG1 OS=Magnaporthe oryzae (strain 70-15 / ATCC MYA-4617 / FGSC 8958) GN=ATG1 PE=1 SV=1//2.56959e-75
MANES_05G1518001	-0.967117	0.000520749	-0.592051	0.0271267	sp|P59228|VATL2_ARATH V-type proton ATPase subunit c2 OS=Arabidopsis thaliana GN=VHA-c2 PE=2 SV=1//1.85987e-69
MANES_11G0476001	-1.10447	0.000520749	-1.08229	0.000520749	sp|F4HQD4|HSP7P_ARATH Heat shock 70 kDa protein 15 OS=Arabidopsis thaliana GN=HSP70-15 PE=1 SV=1//0
MANES_09G0207001	1.40277	0.000520749	1.13656	0.000520749	sp|Q8GWK2|AP2L4_ARATH AP2-like ethylene-responsive transcription factor At2g41710 OS=Arabidopsis thaliana GN=At2g41710 PE=2 SV=2//2.37632e-140
MANES_05G0217001	0.890318	0.000520749	0.594543	0.0141729	sp|Q9XED8|ARFI_ARATH Auxin response factor 9 OS=Arabidopsis thaliana GN=ARF9 PE=1 SV=1//0
MANES_01G1943001	-1.9003	0.00299047	-2.17325	0.0119265	sp|Q9T041|MAPT_ARATH Microtubule-associated protein TORTIFOLIA1 OS=Arabidopsis thaliana GN=TOR1 PE=1 SV=2//1.99313e-53
MANES_02G0757001	-1.88344	0.00443438	-1.50281	0.000520749	sp|Q94AX2|PTST_ARATH Protein PTST, chloroplastic OS=Arabidopsis thaliana GN=PTST PE=1 SV=1//1.17793e-87
MANES_02G1092001	-0.65974	0.0104697	-0.810035	0.00299047	sp|P93004|PIP27_ARATH Aquaporin PIP2-7 OS=Arabidopsis thaliana GN=PIP2-7 PE=1 SV=2//1.52712e-161
MANES_01G0839001	2.68235	0.000520749	2.01344	0.000520749	sp|Q2V9B0|MY1R1_SOLTU Transcription factor MYB1R1 OS=Solanum tuberosum PE=2 SV=1//4.27004e-33
MANES_13G1391001	3.5774	0.000520749	3.82808	0.000520749	sp|Q9SIN2|TBL39_ARATH Protein trichome birefringence-like 39 OS=Arabidopsis thaliana GN=TBL39 PE=2 SV=1//1.69028e-173
MANES_03G0384001	-1.03422	0.000981481	-1.06755	0.00182357	sp|Q9LYG9|MSL10_ARATH Mechanosensitive ion channel protein 10 OS=Arabidopsis thaliana GN=MSL10 PE=1 SV=1//7.18325e-116
MANES_02G1071001	3.64869	0.000520749	3.05392	0.000520749	sp|Q9SPV4|SAMT_CLABR Salicylate carboxymethyltransferase OS=Clarkia breweri GN=SAMT PE=1 SV=1//6.31407e-87
MANES_13G0588001	-0.568361	0.0141729	-0.677543	0.00372046	sp|F4JRE0|TMN12_ARATH Transmembrane 9 superfamily member 12 OS=Arabidopsis thaliana GN=TMN12 PE=2 SV=1//0
MANES_14G0671001	-1.38229	0.000520749	-0.652033	0.0144489	sp|Q2MHE4|HT1_ARATH Serine/threonine-protein kinase HT1 OS=Arabidopsis thaliana GN=HT1 PE=1 SV=1//1.11986e-63
MANES_07G0041001	-0.924598	0.000981481	-0.966536	0.000520749	sp|P74516|TRML_SYNY3 Putative tRNA (cytidine(34)-2&apos;-O)-methyltransferase OS=Synechocystis sp. (strain PCC 6803 / Kazusa) GN=slr0992 PE=3 SV=1//1.46933e-41
MANES_04G0173001	1.99191	0.0113514	1.04304	0.0440894	sp|Q9SSQ2|FB55_ARATH F-box protein At1g52490 OS=Arabidopsis thaliana GN=At1g52490 PE=3 SV=1//1.93877e-07
MANES_16G0667001	1.17342	0.000520749	1.1774	0.000981481	-//-
MANES_12G1412001	-1.6429	0.000520749	-1.61811	0.000520749	sp|P73627|Y1770_SYNY3 Uncharacterized protein sll1770 OS=Synechocystis sp. (strain PCC 6803 / Kazusa) GN=sll1770 PE=3 SV=1//7.77436e-163
MANES_S0773001	-3.82227	0.000520749	-2.93362	0.000520749	sp|P08509|NIA2_TOBAC Nitrate reductase [NADH] 2 OS=Nicotiana tabacum GN=NIA2 PE=2 SV=2//0
MANES_04G1032001	1.65829	0.000520749	1.73757	0.000520749	sp|Q9S9N9|CCR1_ARATH Cinnamoyl-CoA reductase 1 OS=Arabidopsis thaliana GN=CCR1 PE=1 SV=1//4.1654e-171
MANES_12G1288001	-1.89055	0.000520749	-1.67009	0.000520749	sp|Q94AC1|STR6_ARATH Rhodanese-like domain-containing protein 6 OS=Arabidopsis thaliana GN=STR6 PE=2 SV=1//2.97773e-16
MANES_18G0171001	-1.96692	0.000520749	-2.77572	0.000520749	sp|O22975|LPAAT_ARATH 1-acylglycerol-3-phosphate O-acyltransferase OS=Arabidopsis thaliana GN=At4g24160 PE=1 SV=1//0
MANES_01G0757001	-3.76449	0.000520749	-3.20779	0.000520749	sp|P49042|VPE_RICCO Vacuolar-processing enzyme OS=Ricinus communis PE=1 SV=1//0
MANES_17G0467001	1.42217	0.000520749	1.58959	0.000520749	sp|Q9FZ99|SMG7L_ARATH Protein SMG7L OS=Arabidopsis thaliana GN=SMG7L PE=2 SV=1//4.90152e-167
MANES_02G1652001	3.40969	0.000520749	2.82163	0.000520749	sp|Q70DU8|AL3H1_ARATH Aldehyde dehydrogenase family 3 member H1 OS=Arabidopsis thaliana GN=ALDH3H1 PE=1 SV=2//5.19925e-15
MANES_02G1652002	3.17033	0.000520749	2.58262	0.000520749	sp|Q70DU8|AL3H1_ARATH Aldehyde dehydrogenase family 3 member H1 OS=Arabidopsis thaliana GN=ALDH3H1 PE=1 SV=2//5.19925e-15
MANES_02G1652003	4.07049	0.00957523	2.8939	0.0271267	sp|Q70DU8|AL3H1_ARATH Aldehyde dehydrogenase family 3 member H1 OS=Arabidopsis thaliana GN=ALDH3H1 PE=1 SV=2//5.19925e-15
MANES_12G1171001	-0.692494	0.00512661	-1.07434	0.000520749	sp|Q9FS10|PSK_ASPOF Phytosulfokines OS=Asparagus officinalis GN=PSK PE=1 SV=1//1.47442e-10
MANES_12G1314001	2.01743	0.000520749	1.98919	0.000520749	sp|Q8RXN0|AB11G_ARATH ABC transporter G family member 11 OS=Arabidopsis thaliana GN=ABCG11 PE=1 SV=1//0
MANES_09G0192002	1.21258	0.00443438	1.64892	0.00182357	sp|Q8S0G4|GPDH1_ORYSJ Probable glycerol-3-phosphate dehydrogenase [NAD(+)] 1, cytosolic OS=Oryza sativa subsp. japonica GN=Os01g0939600 PE=2 SV=1//0
MANES_09G0192001	0.921361	0.00299047	1.56636	0.000520749	sp|Q8S0G4|GPDH1_ORYSJ Probable glycerol-3-phosphate dehydrogenase [NAD(+)] 1, cytosolic OS=Oryza sativa subsp. japonica GN=Os01g0939600 PE=2 SV=1//0
MANES_16G1167001	-1.30376	0.000520749	-1.24734	0.000520749	-//-
MANES_08G1661001	-1.51916	0.0287735	-2.8322	0.0299423	sp|Q9ZVI9|PECT1_ARATH Ethanolamine-phosphate cytidylyltransferase OS=Arabidopsis thaliana GN=PECT1 PE=1 SV=1//0
MANES_06G0715001	-1.26444	0.000520749	-0.817742	0.000520749	sp|Q9LTH4|PCLL_ARATH Transcription factor BOA OS=Arabidopsis thaliana GN=BOA PE=2 SV=1//3.45495e-12
MANES_01G2424001	2.43845	0.000520749	1.79735	0.00222136	sp|O48927|C78A3_SOYBN Cytochrome P450 78A3 OS=Glycine max GN=CYP78A3 PE=2 SV=1//0
MANES_09G0348001	4.27154	0.000520749	3.59854	0.000520749	-//-
MANES_16G0618001	-1.57555	0.000520749	-0.797758	0.000520749	sp|O04893|AGLU_SPIOL Alpha-glucosidase OS=Spinacia oleracea PE=1 SV=1//0
MANES_11G1311001	0.889943	0.00182357	1.33836	0.000520749	sp|Q8GUH1|PUB33_ARATH U-box domain-containing protein 33 OS=Arabidopsis thaliana GN=PUB33 PE=2 SV=2//1.15926e-166
MANES_18G1054001	-1.69352	0.000520749	-1.18439	0.000520749	sp|Q56Z59|PATL3_ARATH Patellin-3 OS=Arabidopsis thaliana GN=PATL3 PE=1 SV=2//4.2852e-156
MANES_02G1659001	-1.10213	0.000520749	-0.792566	0.00141071	sp|Q5XEZ8|PUB2_ARATH U-box domain-containing protein 2 OS=Arabidopsis thaliana GN=PUB2 PE=2 SV=1//2.68998e-06
MANES_17G1018001	-1.43477	0.000520749	-0.93648	0.00182357	sp|Q9LN49|KCS4_ARATH 3-ketoacyl-CoA synthase 4 OS=Arabidopsis thaliana GN=KCS4 PE=2 SV=1//0
MANES_11G0037001	0.904755	0.000520749	0.903288	0.000520749	sp|Q9SE45|ANXD3_ARATH Annexin D3 OS=Arabidopsis thaliana GN=ANN3 PE=2 SV=2//1.2293e-137
MANES_17G1053001	-3.32105	0.000520749	-2.95709	0.000520749	-//-
MANES_01G1857001	0.820278	0.00261001	0.765053	0.00644654	sp|Q5XVF0|MEE12_ARATH TATA box-binding protein-associated factor RNA polymerase I subunit B OS=Arabidopsis thaliana GN=MEE12 PE=1 SV=1//2.71347e-146
MANES_14G0959001	1.89454	0.000520749	1.458	0.000520749	sp|Q8GVE8|CAPP4_ARATH Phosphoenolpyruvate carboxylase 4 OS=Arabidopsis thaliana GN=PPC4 PE=2 SV=1//0
MANES_15G0346001	1.14003	0.000520749	0.680304	0.0104697	-//-
MANES_02G1853001	-1.00359	0.000520749	-0.937554	0.000520749	sp|P0C031|RUB2_ORYSJ Ubiquitin-NEDD8-like protein RUB2 OS=Oryza sativa subsp. japonica GN=RUB2 PE=2 SV=2//1.69232e-16
MANES_18G0679001	0.862474	0.0144489	0.776364	0.0197864	sp|Q93Y91|STP5_ARATH Sugar transport protein 5 OS=Arabidopsis thaliana GN=STP5 PE=2 SV=1//0
MANES_05G1846001	2.18988	0.000520749	1.51162	0.0113514	sp|Q9M439|BCAT2_ARATH Branched-chain-amino-acid aminotransferase 2, chloroplastic OS=Arabidopsis thaliana GN=BCAT2 PE=1 SV=1//0
MANES_17G0378001	-0.881951	0.000520749	-0.736407	0.000981481	sp|O49710|HS154_ARATH 15.4 kDa class V heat shock protein OS=Arabidopsis thaliana GN=HSP15.4 PE=2 SV=1//4.6728e-41
MANES_14G0452001	-0.486229	0.0413984	-0.556328	0.0163284	sp|Q00004|SRP68_CANFA Signal recognition particle subunit SRP68 OS=Canis familiaris GN=SRP68 PE=1 SV=1//2.17767e-82
MANES_05G1131001	-4.69051	0.000520749	-4.01696	0.000520749	sp|P52839|SOT12_ARATH Cytosolic sulfotransferase 12 OS=Arabidopsis thaliana GN=SOT12 PE=1 SV=2//1.12518e-116
MANES_06G1181001	-0.671393	0.0119265	-0.629052	0.0192691	sp|Q9M643|CCI1_ARATH Cycloeucalenol cycloisomerase OS=Arabidopsis thaliana GN=CPI1 PE=2 SV=1//7.31892e-166
MANES_13G1501001	-0.761221	0.00182357	-0.832296	0.000520749	sp|Q9SKT3|SCAM1_ARATH Secretory carrier-associated membrane protein 1 OS=Arabidopsis thaliana GN=SCAMP1 PE=2 SV=1//4.22212e-143
MANES_16G0640002	-1.80389	0.000520749	-1.5837	0.000520749	sp|O81016|AB32G_ARATH ABC transporter G family member 32 OS=Arabidopsis thaliana GN=ABCG32 PE=1 SV=1//0
MANES_18G0524001	-1.65228	0.000520749	-1.50724	0.000520749	-//-
MANES_03G0814001	0.488935	0.0463536	0.689175	0.00261001	sp|Q9LU41|ACA9_ARATH Calcium-transporting ATPase 9, plasma membrane-type OS=Arabidopsis thaliana GN=ACA9 PE=2 SV=2//0
MANES_16G0839001	0.747339	0.00336048	0.936174	0.000520749	sp|Q5XEM9|ALFL5_ARATH PHD finger protein ALFIN-LIKE 5 OS=Arabidopsis thaliana GN=AL5 PE=2 SV=1//1.7865e-107
MANES_13G0591001	-3.5741	0.000520749	-3.18551	0.000520749	sp|Q6F4F5|C724B_ORYSJ Cytochrome P450 724B1 OS=Oryza sativa subsp. japonica GN=CYP724B1 PE=1 SV=1//0
MANES_01G2067001	-0.884404	0.00546589	-0.844776	0.00546589	sp|F4IXE7|IDM1_ARATH Increased DNA methylation 1 OS=Arabidopsis thaliana GN=IDM1 PE=1 SV=1//1.98272e-89
MANES_02G0575001	-2.42971	0.000520749	-2.01577	0.000520749	sp|Q9SCZ4|FERON_ARATH Receptor-like protein kinase FERONIA OS=Arabidopsis thaliana GN=FER PE=1 SV=1//0
MANES_14G0142001	3.98524	0.000520749	2.89123	0.000520749	sp|B2HIN2|FAA26_MYCMM Long-chain-fatty-acid--AMP ligase FadD26 OS=Mycobacterium marinum (strain ATCC BAA-535 / M) GN=fadD26 PE=3 SV=1//2.12027e-63
MANES_S0415001	-1.77294	0.00478264	-1.29572	0.0208071	-//-
MANES_02G0275001	-0.816826	0.000520749	-0.620406	0.0119265	sp|F4IDU4|MBOA1_ARATH Lysophospholipid acyltransferase 1 OS=Arabidopsis thaliana GN=LPLAT1 PE=1 SV=1//0
MANES_01G0307001	0.532266	0.0230658	0.742118	0.000520749	-//-
MANES_15G1437001	1.04714	0.000520749	0.856013	0.000520749	sp|Q940H6|SRK2E_ARATH Serine/threonine-protein kinase SRK2E OS=Arabidopsis thaliana GN=SRK2E PE=1 SV=1//0
MANES_16G0027001	-3.1382	0.000520749	-2.75669	0.000520749	-//-
MANES_12G1346001	-1.50723	0.0371194	-1.97837	0.0202976	sp|Q9LFT9|RAH1E_ARATH Ras-related protein RABH1e OS=Arabidopsis thaliana GN=RABH1E PE=2 SV=1//6.89286e-139
MANES_13G1362001	-1.19476	0.000520749	-0.83614	0.000520749	sp|Q944K2|OST48_ARATH Dolichyl-diphosphooligosaccharide--protein glycosyltransferase 48 kDa subunit OS=Arabidopsis thaliana GN=OST48 PE=2 SV=1//0
MANES_12G1143001	-0.937008	0.00372046	-0.802176	0.0149896	sp|Q6WNQ8|C81E8_MEDTR Cytochrome P450 81E8 OS=Medicago truncatula GN=CYP81E8 PE=2 SV=1//1.12611e-176
MANES_01G1495001	-0.549387	0.0197864	-0.496796	0.0432719	sp|Q39255|SKP1A_ARATH SKP1-like protein 1A OS=Arabidopsis thaliana GN=SKP1A PE=1 SV=1//6.57225e-83
MANES_02G1018001	-3.59711	0.000520749	-3.35072	0.000520749	-//-
MANES_06G0934002	1.57692	0.00261001	1.4709	0.00443438	sp|Q9QXN3|TRIP4_MOUSE Activating signal cointegrator 1 OS=Mus musculus GN=Trip4 PE=1 SV=2//3.72755e-22
MANES_15G0777001	-0.581987	0.0202976	-0.544014	0.0245068	sp|Q9C681|H2A1_ARATH Probable histone H2A.1 OS=Arabidopsis thaliana GN=At1g51060 PE=1 SV=1//6.6611e-53
MANES_06G0342001	-0.877497	0.000520749	-0.690063	0.00222136	sp|F4KIB2|TMN8_ARATH Transmembrane 9 superfamily member 8 OS=Arabidopsis thaliana GN=TMN8 PE=2 SV=1//0
MANES_02G0927001	-4.16076	0.000520749	-4.70652	0.000520749	-//-
MANES_14G1488001	1.93878	0.000520749	1.70542	0.000520749	sp|Q40392|TMVRN_NICGU TMV resistance protein N OS=Nicotiana glutinosa GN=N PE=1 SV=1//8.36817e-25
MANES_02G0467001	3.09242	0.000520749	1.22822	0.00261001	sp|Q1PDW5|FTSH6_ARATH ATP-dependent zinc metalloprotease FTSH 6, chloroplastic OS=Arabidopsis thaliana GN=FTSH6 PE=2 SV=1//0
MANES_03G1113001	1.06302	0.000520749	0.971033	0.000520749	sp|Q9SEU6|TRXM4_ARATH Thioredoxin M4, chloroplastic OS=Arabidopsis thaliana GN=At3g15360 PE=2 SV=2//1.14389e-55
MANES_04G0084001	-1.79689	0.000520749	-1.85872	0.000520749	sp|Q9SGD6|AROD6_ARATH Arogenate dehydratase/prephenate dehydratase 6, chloroplastic OS=Arabidopsis thaliana GN=ADT6 PE=1 SV=1//0
MANES_12G1118001	0.642159	0.00512661	0.561124	0.0202976	sp|O64818|Y2309_ARATH Uncharacterized protein At2g23090 OS=Arabidopsis thaliana GN=At2g23090 PE=1 SV=1//2.99853e-41
MANES_08G0523001	-1.15309	0.000520749	-0.755172	0.0432719	-//-
MANES_03G0739001	1.20049	0.000520749	1.09849	0.00222136	-//-
MANES_01G2566001	-1.01695	0.000520749	-0.610206	0.0116387	-//-
MANES_12G0625001	1.12933	0.000520749	1.58917	0.000520749	sp|Q9SFC7|FB135_ARATH F-box protein At3g07870 OS=Arabidopsis thaliana GN=At3g07870 PE=2 SV=1//2.25444e-160
MANES_01G0751001	-0.784134	0.000981481	-1.00159	0.000520749	sp|Q9STH1|HSOP3_ARATH Hsp70-Hsp90 organizing protein 3 OS=Arabidopsis thaliana GN=HOP3 PE=2 SV=1//1.92234e-19
MANES_04G0885001	2.37839	0.000520749	2.23188	0.000520749	sp|Q9LSD5|TCP20_ARATH Transcription factor TCP20 OS=Arabidopsis thaliana GN=TCP20 PE=1 SV=1//1.37979e-70
MANES_17G0685001	-1.42635	0.000520749	-1.54907	0.000520749	sp|Q8H124|Y2446_ARATH Uncharacterized protein At2g34460, chloroplastic OS=Arabidopsis thaliana GN=At2g34460 PE=2 SV=1//1.75835e-138
MANES_15G0410001	0.563906	0.0139008	0.68195	0.00299047	sp|Q9FQA3|GST23_MAIZE Glutathione transferase GST 23 OS=Zea mays PE=2 SV=1//2.27774e-73
MANES_10G1154001	-0.683345	0.00336048	-0.514965	0.0290047	-//-
MANES_02G0341001	-0.96347	0.000520749	-0.965767	0.000520749	sp|Q9SD85|F3PH_ARATH Flavonoid 3&apos;-monooxygenase OS=Arabidopsis thaliana GN=CYP75B1 PE=1 SV=1//1.95397e-114
MANES_05G0320001	2.53012	0.000520749	2.54532	0.000520749	sp|Q9SF29|SYP71_ARATH Syntaxin-71 OS=Arabidopsis thaliana GN=SYP71 PE=1 SV=1//2.55035e-111
MANES_15G0846001	-1.59394	0.000520749	-1.44484	0.000520749	sp|Q2KIY1|PXMP2_BOVIN Peroxisomal membrane protein 2 OS=Bos taurus GN=PXMP2 PE=2 SV=3//1.26974e-18
MANES_14G0227001	-1.13815	0.0192691	-2.26852	0.000520749	sp|O49814|BCH2_CAPAN Beta-carotene hydroxylase 2, chloroplastic (Fragment) OS=Capsicum annuum GN=CA2 PE=2 SV=1//8.51824e-129
MANES_03G0678001	-5.17716	0.000520749	-2.75926	0.000520749	sp|Q9LHF1|LRX4_ARATH Leucine-rich repeat extensin-like protein 4 OS=Arabidopsis thaliana GN=LRX4 PE=2 SV=1//0
MANES_01G1917001	-2.21273	0.0163284	-2.12571	0.0235543	sp|Q8H0Y1|OP24B_ARATH Outer envelope pore protein 24B, chloroplastic OS=Arabidopsis thaliana GN=OEP24B PE=2 SV=1//1.19501e-58
MANES_10G0162001	1.66953	0.000520749	-2.53994	0.000520749	sp|O04203|HSPR2_ARATH Nematode resistance protein-like HSPRO2 OS=Arabidopsis thaliana GN=HSPRO2 PE=1 SV=1//0
MANES_13G1495001	-3.58073	0.000520749	-2.8108	0.000520749	sp|Q6I581|GH35_ORYSJ Probable indole-3-acetic acid-amido synthetase GH3.5 OS=Oryza sativa subsp. japonica GN=GH3.5 PE=2 SV=1//0
MANES_14G0935001	-0.764728	0.0228227	-0.845641	0.0141729	sp|Q54R62|UCKC_DICDI Uridine-cytidine kinase C OS=Dictyostelium discoideum GN=udkC PE=3 SV=1//7.79737e-129
MANES_04G0135001	-1.42406	0.000520749	-0.693156	0.0247443	-//-
MANES_03G0732001	3.20267	0.000520749	3.04392	0.000520749	sp|Q9SY29|PUP4_ARATH Probable purine permease 4 OS=Arabidopsis thaliana GN=PUP4 PE=2 SV=1//5.8657e-102
MANES_01G1945001	-0.825112	0.000520749	-0.670003	0.00612071	sp|P52901|ODPA1_ARATH Pyruvate dehydrogenase E1 component subunit alpha-1, mitochondrial OS=Arabidopsis thaliana GN=E1 ALPHA PE=2 SV=2//0
MANES_03G0673001	-1.52887	0.000520749	-1.66696	0.000520749	sp|Q9FI13|RPI4_ARATH Probable ribose-5-phosphate isomerase 4, chloroplastic OS=Arabidopsis thaliana GN=RPI4 PE=2 SV=1//9.88364e-28
MANES_08G1545001	-0.564879	0.0202976	-0.562488	0.0218286	-//-
MANES_04G1331001	0.777982	0.000520749	0.886802	0.000520749	sp|Q9ZU11|ATB15_ARATH Homeobox-leucine zipper protein ATHB-15 OS=Arabidopsis thaliana GN=ATHB-15 PE=1 SV=1//0
MANES_12G1323001	-0.890806	0.000520749	-0.534654	0.041611	sp|F8WKW1|UGT2_GARJA 7-deoxyloganetin glucosyltransferase OS=Gardenia jasminoides GN=UGT85A24 PE=1 SV=1//0
MANES_07G0006001	-1.41538	0.000520749	-0.842717	0.02403	sp|P46665|HAT14_ARATH Homeobox-leucine zipper protein HAT14 OS=Arabidopsis thaliana GN=HAT14 PE=2 SV=3//1.47467e-67
MANES_05G0948001	1.21859	0.000520749	1.08022	0.000520749	sp|F4JSE7|EDR2_ARATH Protein ENHANCED DISEASE RESISTANCE 2 OS=Arabidopsis thaliana GN=EDR2 PE=2 SV=1//6.16885e-10
MANES_15G0712001	-1.05118	0.000520749	-1.07015	0.000520749	sp|P29790|ATPG_TOBAC ATP synthase gamma chain, chloroplastic OS=Nicotiana tabacum GN=ATPC PE=1 SV=1//1.46114e-172
MANES_01G1892001	-0.760805	0.00141071	-0.488936	0.0413984	sp|P42745|UBC2_ARATH Ubiquitin-conjugating enzyme E2 2 OS=Arabidopsis thaliana GN=UBC2 PE=2 SV=1//1.09875e-106
MANES_12G1021001	-0.762293	0.0104697	-0.630615	0.0438907	-//-
MANES_04G0091001	1.67892	0.000520749	1.90133	0.000520749	sp|Q56XJ7|Y4276_ARATH Uncharacterized protein At4g22758 OS=Arabidopsis thaliana GN=At4g22758 PE=2 SV=1//1.66844e-09
MANES_11G1204001	-1.64249	0.000520749	-0.956356	0.000520749	sp|Q9LX31|GUN4C_ARATH Tetrapyrrole-binding protein, chloroplastic OS=Arabidopsis thaliana GN=GUN4 PE=1 SV=1//6.67249e-72
MANES_05G0013001	0.629493	0.00834118	0.615516	0.00957523	sp|O22478|IMA_SOLLC Importin subunit alpha OS=Solanum lycopersicum PE=2 SV=2//0
MANES_05G0135001	3.31389	0.000520749	2.48636	0.000520749	sp|O22900|WRK23_ARATH Probable WRKY transcription factor 23 OS=Arabidopsis thaliana GN=WRKY23 PE=2 SV=1//1.00504e-49
MANES_16G0449001	-1.44935	0.000520749	-1.18133	0.000520749	-//-
MANES_08G0407001	-1.00217	0.000520749	-0.830851	0.000520749	sp|Q84W89|RH37_ARATH DEAD-box ATP-dependent RNA helicase 37 OS=Arabidopsis thaliana GN=RH37 PE=2 SV=2//0
MANES_S0425001	2.37604	0.000520749	2.26075	0.000520749	-//-
MANES_10G0350001	-2.41423	0.000520749	-2.6963	0.000520749	sp|O82598|TIP13_ARATH Aquaporin TIP1-3 OS=Arabidopsis thaliana GN=TIP1-3 PE=1 SV=1//4.20626e-150
MANES_05G1523001	-1.43485	0.000520749	-1.34974	0.000520749	sp|O23052|Y1515_ARATH Uncharacterized TPR repeat-containing protein At1g05150 OS=Arabidopsis thaliana GN=At1g05150 PE=1 SV=1//0
MANES_03G1412001	-2.76621	0.000520749	-2.4705	0.000520749	sp|Q9FM65|FLA1_ARATH Fasciclin-like arabinogalactan protein 1 OS=Arabidopsis thaliana GN=FLA1 PE=1 SV=1//1.13518e-146
MANES_S0309001	-2.18023	0.000520749	-2.49331	0.000520749	sp|P54928|IMP3_SOLLC Inositol monophosphatase 3 OS=Solanum lycopersicum GN=IMP3 PE=1 SV=1//3.6966e-139
MANES_02G0048001	-1.30385	0.000520749	-0.925968	0.000520749	sp|Q9XIN0|LHW_ARATH Transcription factor LHW OS=Arabidopsis thaliana GN=LHW PE=1 SV=1//5.00717e-18
MANES_09G1825001	0.976733	0.000520749	0.960449	0.000520749	sp|O49934|PHYA_POPTM Phytochrome A OS=Populus tremuloides GN=PHYA PE=2 SV=1//0
MANES_10G0716004	-1.75673	0.000520749	-1.5555	0.000520749	sp|Q9LJK2|ABAH4_ARATH Abscisic acid 8&apos;-hydroxylase 4 OS=Arabidopsis thaliana GN=CYP707A4 PE=2 SV=2//0
MANES_02G1497001	0.903391	0.0200473	0.853804	0.0259517	sp|Q9M9F0|VQ9_ARATH VQ motif-containing protein 9 OS=Arabidopsis thaliana GN=VQ9 PE=1 SV=1//1.06212e-32
MANES_18G0671001	0.632612	0.00677562	0.693504	0.00512661	sp|Q9S9Z7|P2C10_ARATH Probable protein phosphatase 2C 10 OS=Arabidopsis thaliana GN=At1g34750 PE=2 SV=1//2.60013e-148
MANES_14G1546002	2.1733	0.000520749	1.52461	0.000520749	sp|Q6GLZ8|SNR27_XENLA U4/U6.U5 small nuclear ribonucleoprotein 27 kDa protein OS=Xenopus laevis GN=snrnp27 PE=2 SV=1//2.52623e-11
MANES_10G1350001	-2.04289	0.000520749	-1.40353	0.000520749	sp|Q9SV05|CCR35_ARATH Serine/threonine-protein kinase-like protein At3g51990 OS=Arabidopsis thaliana GN=At3g51990 PE=2 SV=1//7.48341e-139
MANES_14G1156001	-1.20976	0.000520749	-0.857875	0.018732	-//-
MANES_02G1578001	-4.43837	0.000520749	-4.64872	0.000520749	-//-
MANES_14G0125001	2.6842	0.000520749	2.82537	0.000520749	sp|Q9C899|F6H2_ARATH Feruloyl CoA ortho-hydroxylase 2 OS=Arabidopsis thaliana GN=F6&apos;H2 PE=1 SV=1//7.38485e-114
MANES_15G0939001	-1.88696	0.00865028	-3.80789	0.00512661	sp|Q39688|EP1G_DAUCA Epidermis-specific secreted glycoprotein EP1 OS=Daucus carota GN=EP1 PE=1 SV=1//3.6169e-149
MANES_15G1627001	-0.993572	0.000981481	-1.15522	0.000981481	sp|Q29529|CBR2_PIG Carbonyl reductase [NADPH] 2 OS=Sus scrofa GN=CBR2 PE=1 SV=1//1.29361e-15
MANES_02G0622001	0.964973	0.000520749	1.07014	0.000520749	sp|Q9FWA3|6GPD3_ARATH 6-phosphogluconate dehydrogenase, decarboxylating 3 OS=Arabidopsis thaliana GN=At3g02360 PE=2 SV=1//0
MANES_03G1665001	-4.30603	0.000520749	-4.15145	0.000520749	sp|Q8LBL1|KCO1_ARATH Two-pore potassium channel 1 OS=Arabidopsis thaliana GN=TPK1 PE=1 SV=2//1.37177e-81
MANES_14G1718001	1.23956	0.000981481	1.21805	0.00182357	sp|Q5EA79|GALM_BOVIN Aldose 1-epimerase OS=Bos taurus GN=GALM PE=2 SV=1//8.20126e-82
MANES_11G1356001	-0.65329	0.00644654	-0.950117	0.000520749	sp|P93149|C93B1_GLYEC Licodione synthase OS=Glycyrrhiza echinata GN=CYP93B1 PE=1 SV=2//0
MANES_15G0251001	-2.21072	0.000520749	-2.10415	0.000520749	sp|Q9FZ42|GRDH1_ARATH Glucose and ribitol dehydrogenase homolog 1 OS=Arabidopsis thaliana GN=At1g54870 PE=2 SV=1//7.27647e-140
MANES_08G1592001	-1.67525	0.000520749	-1.42063	0.000520749	sp|Q9LF50|MEX1_ARATH Maltose excess protein 1, chloroplastic OS=Arabidopsis thaliana GN=MEX1 PE=2 SV=2//5.22466e-161
MANES_05G0281001	-1.41562	0.000520749	-1.08152	0.000520749	sp|Q3EBF7|SLD2_ARATH Delta(8)-fatty-acid desaturase 2 OS=Arabidopsis thaliana GN=SLD2 PE=1 SV=1//0
MANES_16G0128002	-0.935004	0.000520749	-0.876564	0.000520749	-//-
MANES_08G0345001	1.05186	0.000520749	0.668101	0.0147161	sp|Q640V9|TATD1_XENLA Putative deoxyribonuclease TATDN1 OS=Xenopus laevis GN=tatdn1 PE=2 SV=1//3.73487e-106
MANES_05G0714001	-1.03617	0.000520749	-0.885842	0.000520749	sp|P93051|ERDL7_ARATH Sugar transporter ERD6-like 7 OS=Arabidopsis thaliana GN=At2g48020 PE=2 SV=2//0
MANES_02G0459001	2.22096	0.000520749	1.84488	0.000520749	sp|P41098|RL34_TOBAC 60S ribosomal protein L34 OS=Nicotiana tabacum GN=RPL34 PE=2 SV=1//3.07996e-59
MANES_14G0505001	-0.847267	0.000981481	-0.857318	0.000520749	sp|Q9SW33|TL1Y_ARATH Thylakoid lumenal 17.9 kDa protein, chloroplastic OS=Arabidopsis thaliana GN=At4g24930 PE=1 SV=1//4.61737e-72
MANES_06G1623001	1.07048	0.000520749	1.49531	0.000520749	-//-
MANES_15G0350001	5.92244	0.000520749	6.44082	0.000981481	sp|Q5XEP9|KCS17_ARATH 3-ketoacyl-CoA synthase 17 OS=Arabidopsis thaliana GN=KCS17 PE=2 SV=2//0
MANES_18G0170001	-1.05476	0.000520749	-1.05067	0.000520749	sp|Q40585|VATL_TOBAC V-type proton ATPase 16 kDa proteolipid subunit OS=Nicotiana tabacum PE=2 SV=1//2.33223e-71
MANES_06G1189001	1.69491	0.000520749	1.59132	0.000520749	sp|Q8LBB2|KING1_ARATH SNF1-related protein kinase regulatory subunit gamma-1 OS=Arabidopsis thaliana GN=KING1 PE=1 SV=2//0
MANES_10G0467001	-1.85473	0.000520749	-1.59953	0.000520749	sp|Q653H7|ARFR_ORYSJ Auxin response factor 18 OS=Oryza sativa subsp. japonica GN=ARF18 PE=2 SV=1//0
MANES_18G0664001	-1.16761	0.000520749	-1.68386	0.000520749	sp|B6D5P3|DAAF1_PERLE Dynein assembly factor 1, axonemal OS=Peromyscus leucopus GN=Dnaaf1 PE=2 SV=1//5.03406e-12
MANES_05G0438001	-5.28904	0.000520749	-3.88668	0.000520749	sp|O22126|FLA8_ARATH Fasciclin-like arabinogalactan protein 8 OS=Arabidopsis thaliana GN=FLA8 PE=1 SV=1//7.89202e-162
MANES_04G1184001	1.61444	0.000520749	1.05089	0.00182357	-//-
MANES_12G0735001	0.709681	0.00141071	0.844286	0.000520749	-//-
MANES_05G0425001	-3.03068	0.00612071	-4.08807	0.0190063	sp|Q9LE33|HPR3_ARATH Glyoxylate/hydroxypyruvate reductase HPR3 OS=Arabidopsis thaliana GN=HPR3 PE=2 SV=1//3.04047e-102
MANES_12G1388001	-1.84039	0.000520749	-1.38176	0.000520749	sp|Q9SNC6|PUB13_ARATH U-box domain-containing protein 13 OS=Arabidopsis thaliana GN=PUB13 PE=1 SV=1//4.41995e-11
MANES_15G0931001	-1.14135	0.000520749	-0.890604	0.000520749	sp|Q94A97|UBC35_ARATH Ubiquitin-conjugating enzyme E2 35 OS=Arabidopsis thaliana GN=UBC35 PE=1 SV=1//3.64793e-107
MANES_02G1896001	1.68657	0.000520749	-1.16856	0.0116387	sp|Q8S8P5|WRK33_ARATH Probable WRKY transcription factor 33 OS=Arabidopsis thaliana GN=WRKY33 PE=1 SV=2//8.19008e-105
MANES_12G1532001	-1.12371	0.000520749	-0.873731	0.00222136	sp|Q9LXD9|PME51_ARATH Probable pectinesterase/pectinesterase inhibitor 51 OS=Arabidopsis thaliana GN=PME51 PE=2 SV=1//0
MANES_11G1608001	-1.34271	0.00222136	-1.11306	0.00579248	sp|P54751|SIA4A_MOUSE CMP-N-acetylneuraminate-beta-galactosamide-alpha-2,3-sialyltransferase 1 OS=Mus musculus GN=St3gal1 PE=2 SV=1//5.41082e-15
MANES_05G1662001	-2.31978	0.000520749	-2.31059	0.000520749	sp|P48417|CP74_LINUS Allene oxide synthase, chloroplastic OS=Linum usitatissimum GN=CYP74A PE=1 SV=1//0
MANES_11G1179001	-1.94038	0.000520749	-1.40359	0.000520749	sp|Q9LP24|Y1571_ARATH Probable leucine-rich repeat receptor-like protein kinase At1g35710 OS=Arabidopsis thaliana GN=At1g35710 PE=2 SV=1//4.88798e-57
MANES_16G1383001	1.04841	0.000520749	0.842985	0.000520749	sp|Q8VZQ0|NRX3_ARATH Probable nucleoredoxin 3 OS=Arabidopsis thaliana GN=At4g31240 PE=2 SV=1//0
MANES_15G1169001	-1.32662	0.000981481	-1.28864	0.00141071	sp|Q9C7A2|Y3236_ARATH Ankyrin repeat-containing protein At3g12360 OS=Arabidopsis thaliana GN=At3g12360 PE=2 SV=1//1.24883e-06
MANES_18G0203001	1.37529	0.000520749	1.20421	0.000520749	sp|F4IHJ0|SFH8_ARATH Phosphatidylinositol/phosphatidylcholine transfer protein SFH8 OS=Arabidopsis thaliana GN=SFH8 PE=2 SV=1//0
MANES_09G0616001	1.17709	0.0299423	3.41267	0.000520749	sp|Q0AC40|TOLB_ALKEH Protein TolB OS=Alkalilimnicola ehrlichii (strain ATCC BAA-1101 / DSM 17681 / MLHE-1) GN=tolB PE=3 SV=1//3.06975e-14
MANES_03G1945001	-2.08708	0.00988022	-2.12255	0.0453242	-//-
MANES_S0714001	1.49585	0.000520749	1.57589	0.000520749	sp|Q96262|PCAP1_ARATH Plasma membrane-associated cation-binding protein 1 OS=Arabidopsis thaliana GN=PCAP1 PE=1 SV=1//4.04106e-34
MANES_08G0228001	1.51765	0.000520749	1.0509	0.000520749	sp|Q94DE2|BD31A_ORYSJ Protein BUD31 homolog 1 OS=Oryza sativa subsp. japonica GN=Os01g0857700 PE=2 SV=1//1.10344e-96
MANES_13G0617001	-2.87371	0.000520749	-2.29147	0.000520749	sp|Q9SU13|FLA2_ARATH Fasciclin-like arabinogalactan protein 2 OS=Arabidopsis thaliana GN=FLA2 PE=1 SV=1//5.971e-132
MANES_14G1070001	-0.976592	0.000520749	-0.840845	0.000520749	sp|Q9C9N5|Y1668_ARATH Probable inactive leucine-rich repeat receptor-like protein kinase At1g66830 OS=Arabidopsis thaliana GN=At1g66830 PE=2 SV=1//0
MANES_15G1753003	1.44243	0.000520749	0.88887	0.000520749	sp|Q9SU58|PMA4_ARATH ATPase 4, plasma membrane-type OS=Arabidopsis thaliana GN=AHA4 PE=2 SV=2//0
MANES_03G0118002	1.96111	0.000520749	2.57033	0.000520749	sp|O04136|KNAP3_MALDO Homeobox protein knotted-1-like 3 OS=Malus domestica PE=2 SV=1//1.43072e-177
MANES_03G0118001	1.8242	0.000520749	2.25094	0.000520749	sp|O04136|KNAP3_MALDO Homeobox protein knotted-1-like 3 OS=Malus domestica PE=2 SV=1//1.43072e-177
MANES_04G1110001	1.62679	0.000520749	1.37779	0.000520749	sp|P0CH32|UBQ4_ARATH Polyubiquitin 4 OS=Arabidopsis thaliana GN=UBQ4 PE=1 SV=1//0
MANES_11G0919001	-1.25354	0.000520749	-1.16675	0.000520749	sp|Q8W4G3|MATE4_ARATH MATE efflux family protein 4, chloroplastic OS=Arabidopsis thaliana GN=DTX46 PE=2 SV=1//0
MANES_01G2283001	0.744926	0.000520749	0.617396	0.00802823	sp|Q9ZSM8|EZA1_ARATH Histone-lysine N-methyltransferase EZA1 OS=Arabidopsis thaliana GN=EZA1 PE=1 SV=1//0
MANES_18G0422001	-1.78491	0.000520749	-1.48582	0.000520749	sp|P17801|KPRO_MAIZE Putative receptor protein kinase ZmPK1 OS=Zea mays GN=PK1 PE=2 SV=2//0
MANES_03G0527001	0.787606	0.000520749	0.55024	0.0261812	sp|Q9SYU4|PEX10_ARATH Peroxisome biogenesis factor 10 OS=Arabidopsis thaliana GN=PEX10 PE=1 SV=1//1.62881e-178
MANES_14G0561001	0.600727	0.00802823	0.552438	0.0213183	sp|Q53EL6|PDCD4_HUMAN Programmed cell death protein 4 OS=Homo sapiens GN=PDCD4 PE=1 SV=2//3.55212e-06
MANES_15G1161001	2.38505	0.000520749	2.39118	0.000520749	-//-
MANES_03G0413001	-1.49952	0.000520749	-1.3742	0.000520749	-//-
MANES_07G0054001	-1.08319	0.000520749	-0.960476	0.000520749	sp|O22342|ADT1_GOSHI ADP,ATP carrier protein 1, mitochondrial OS=Gossypium hirsutum GN=ANT1 PE=2 SV=1//0
MANES_10G0990001	-1.39757	0.000520749	-0.820878	0.000520749	sp|Q9FUY6|JOIN_SOLLC MADS-box protein JOINTLESS OS=Solanum lycopersicum GN=J PE=1 SV=1//7.31507e-62
MANES_05G1949001	-0.842101	0.000520749	-0.786336	0.000520749	sp|Q9LRT1|Y3804_ARATH Probably inactive leucine-rich repeat receptor-like protein kinase At3g28040 OS=Arabidopsis thaliana GN=At3g28040 PE=2 SV=1//0
MANES_18G0475001	-1.52155	0.0434773	-1.99843	0.00834118	-//-
MANES_09G0404001	0.885161	0.000520749	0.857083	0.000520749	sp|Q946Y7|SYP61_ARATH Syntaxin-61 OS=Arabidopsis thaliana GN=SYP61 PE=1 SV=1//7.77603e-97
MANES_02G1969001	-0.820733	0.000981481	-0.813267	0.000520749	sp|B8XCH5|QKY_ARATH Protein QUIRKY OS=Arabidopsis thaliana GN=QKY PE=2 SV=1//3.05817e-25
MANES_02G1970002	-1.41118	0.000520749	-1.23436	0.000520749	-//-
MANES_02G0689001	1.13264	0.00261001	0.778146	0.0494297	sp|Q9FZH5|MPI2_ARATH Mannose-6-phosphate isomerase 2 OS=Arabidopsis thaliana GN=PMI2 PE=1 SV=1//1.01072e-40
MANES_05G1684001	2.32251	0.016062	2.36004	0.00512661	sp|Q9SZ46|C82C4_ARATH Cytochrome P450 82C4 OS=Arabidopsis thaliana GN=CYP82C4 PE=2 SV=1//0
MANES_15G0755001	-1.45956	0.000520749	-1.80147	0.000520749	sp|P09607|PME21_SOLLC Pectinesterase 2.1 OS=Solanum lycopersicum GN=PME2.1 PE=2 SV=2//0
MANES_02G1570001	-0.921531	0.000520749	-0.647929	0.00222136	-//-
MANES_05G0858001	2.69562	0.000520749	1.76245	0.000520749	sp|Q9LMA1|FMO1_ARATH Probable flavin-containing monooxygenase 1 OS=Arabidopsis thaliana GN=FMO1 PE=2 SV=1//7.25644e-121
MANES_05G1363001	-0.939874	0.000520749	-0.688569	0.0139008	-//-
MANES_05G1976001	1.51824	0.000520749	0.796055	0.000520749	sp|P19954|PRSP1_SPIOL Ribosome-binding factor PSRP1, chloroplastic OS=Spinacia oleracea GN=PSRP1 PE=1 SV=2//3.59552e-125
MANES_11G0296001	-0.712917	0.00261001	-0.631659	0.00834118	sp|Q8KGF9|Y009_CHLTE Uncharacterized RNA methyltransferase CT0009 OS=Chlorobium tepidum (strain ATCC 49652 / DSM 12025 / NBRC 103806 / TLS) GN=CT0009 PE=3 SV=1//3.23672e-96
MANES_16G0510001	-1.38997	0.000520749	-1.3279	0.000520749	sp|Q9SAA9|CP511_ARATH Sterol 14-demethylase OS=Arabidopsis thaliana GN=CYP51G1 PE=1 SV=1//0
MANES_09G1543001	-1.44686	0.000520749	-0.9228	0.0282936	sp|Q8H181|GTL2_ARATH Trihelix transcription factor GTL2 OS=Arabidopsis thaliana GN=At5g28300 PE=2 SV=1//3.69723e-94
MANES_14G1126001	0.714902	0.00222136	1.31764	0.000520749	sp|O65554|CIPK6_ARATH CBL-interacting serine/threonine-protein kinase 6 OS=Arabidopsis thaliana GN=CIPK6 PE=1 SV=1//0
MANES_02G1670001	-1.00072	0.000520749	-1.3473	0.000520749	sp|Q39134|AAP3_ARATH Amino acid permease 3 OS=Arabidopsis thaliana GN=AAP3 PE=1 SV=2//0
MANES_10G0553001	1.30563	0.000520749	1.44457	0.000520749	sp|Q05609|CTR1_ARATH Serine/threonine-protein kinase CTR1 OS=Arabidopsis thaliana GN=CTR1 PE=1 SV=1//0
MANES_01G0741001	0.859139	0.000520749	0.857189	0.000520749	sp|Q8H1H9|AMO_ARATH Primary amine oxidase OS=Arabidopsis thaliana GN=At1g62810 PE=2 SV=1//0
MANES_S0812001	-0.710044	0.00222136	-0.664758	0.00709066	-//-
MANES_05G0267001	1.08624	0.000520749	0.954278	0.000520749	sp|Q99089|CPRF1_PETCR Common plant regulatory factor 1 OS=Petroselinum crispum GN=CPRF1 PE=2 SV=1//4.86163e-114
MANES_05G0792001	0.871573	0.000520749	0.590721	0.018732	sp|A8LC45|RL24_FRASN 50S ribosomal protein L24 OS=Frankia sp. (strain EAN1pec) GN=rplX PE=3 SV=1//7.59708e-18
MANES_17G1243001	2.22439	0.000520749	2.62546	0.000520749	sp|Q9SGH6|DOX1_ARATH Alpha-dioxygenase 1 OS=Arabidopsis thaliana GN=DOX1 PE=1 SV=1//0
MANES_16G0919001	-1.26482	0.000520749	-1.66162	0.000520749	sp|Q6QPJ6|PRXQ_POPJC Peroxiredoxin Q, chloroplastic OS=Populus jackii GN=PRXQ PE=1 SV=1//5.76887e-109
MANES_06G0803001	-2.07257	0.000520749	-2.10897	0.000520749	sp|Q9LEZ3|BIM1_ARATH Transcription factor BIM1 OS=Arabidopsis thaliana GN=BIM1 PE=1 SV=2//1.56366e-108
MANES_02G0497001	-1.72463	0.000520749	-1.35581	0.000520749	sp|Q9XI90|WRKY4_ARATH Probable WRKY transcription factor 4 OS=Arabidopsis thaliana GN=WRKY4 PE=1 SV=2//1.95801e-115
MANES_02G1428001	-4.98498	0.000520749	-4.22609	0.000520749	sp|Q9FK05|PME61_ARATH Probable pectinesterase/pectinesterase inhibitor 61 OS=Arabidopsis thaliana GN=PME61 PE=2 SV=1//0
MANES_14G0644001	0.774961	0.000520749	0.545837	0.0218286	sp|Q08AW4|PKHM3_XENLA Pleckstrin homology domain-containing family M member 3 OS=Xenopus laevis GN=plekhm3 PE=2 SV=1//3.59722e-29
MANES_06G1160001	2.64215	0.00677562	1.82148	0.0368908	sp|Q70PR7|VINSY_RAUSE Vinorine synthase OS=Rauvolfia serpentina GN=ACT PE=1 SV=2//5.38081e-73
MANES_14G1588001	0.555113	0.02403	0.649608	0.00895559	sp|Q9LL84|DNLI4_ARATH DNA ligase 4 OS=Arabidopsis thaliana GN=LIG4 PE=1 SV=1//0
MANES_01G0997001	1.4303	0.000520749	0.985619	0.000520749	sp|Q3B561|Y637_PELLD UPF0301 protein Plut_0637 OS=Pelodictyon luteolum (strain DSM 273) GN=Plut_0637 PE=3 SV=1//1.41666e-11
MANES_17G0799001	-0.84587	0.000520749	-0.880813	0.000981481	sp|Q88BD4|ALGC_PSESM Phosphomannomutase/phosphoglucomutase OS=Pseudomonas syringae pv. tomato (strain DC3000) GN=algC PE=3 SV=1//9.88971e-40
MANES_16G1263001	2.4141	0.000520749	1.92371	0.000520749	-//-
MANES_14G1584001	-2.2764	0.000520749	-1.90173	0.000520749	sp|Q2HIV9|BH035_ARATH Transcription factor bHLH35 OS=Arabidopsis thaliana GN=BHLH35 PE=2 SV=1//7.59966e-82
MANES_18G0893001	-1.93058	0.000520749	-1.58246	0.000520749	sp|C0LGP4|Y3475_ARATH Probable LRR receptor-like serine/threonine-protein kinase At3g47570 OS=Arabidopsis thaliana GN=At3g47570 PE=2 SV=1//0
MANES_12G0295001	0.553226	0.0271267	0.68502	0.00644654	sp|Q2PS26|ULP1D_ARATH Ubiquitin-like-specific protease 1D OS=Arabidopsis thaliana GN=ULP1D PE=1 SV=1//9.73399e-136
MANES_01G1020001	-1.90621	0.000520749	-0.991695	0.000520749	-//-
MANES_S0463001	-1.46968	0.000520749	-1.00538	0.000520749	-//-
MANES_S0220001	-3.478	0.000520749	-2.17677	0.000520749	sp|Q94BT9|ATOX1_ARATH Copper transport protein ATX1 OS=Arabidopsis thaliana GN=ATX1 PE=1 SV=1//8.35418e-06
MANES_02G0448004	1.10635	0.0104697	1.36642	0.00512661	sp|Q8LB10|CLPR4_ARATH ATP-dependent Clp protease proteolytic subunit-related protein 4, chloroplastic OS=Arabidopsis thaliana GN=CLPR4 PE=1 SV=1//2.56088e-10
MANES_14G1688001	0.539372	0.0377882	0.558702	0.0315798	sp|Q54NA6|MYBL_DICDI Myb-like protein L OS=Dictyostelium discoideum GN=mybL PE=3 SV=1//3.29949e-54
MANES_05G2002001	-1.6475	0.000520749	-1.653	0.000520749	sp|Q41783|TBB6_MAIZE Tubulin beta-6 chain OS=Zea mays GN=TUBB6 PE=2 SV=1//0
MANES_01G0552001	-1.28704	0.000520749	-1.54848	0.000520749	-//-
MANES_05G2031001	-4.54186	0.000520749	-3.33852	0.000520749	sp|C0LGR3|Y4265_ARATH Probable LRR receptor-like serine/threonine-protein kinase At4g26540 OS=Arabidopsis thaliana GN=At4g26540 PE=2 SV=1//0
MANES_S0030001	0.565459	0.0485917	0.621643	0.0413984	-//-
MANES_06G0066001	0.696256	0.00443438	0.840863	0.000520749	sp|Q9FVS9|C96AF_ARATH Alkane hydroxylase MAH1 OS=Arabidopsis thaliana GN=CYP96A15 PE=2 SV=1//8.36185e-141
MANES_02G0154001	5.2824	0.000520749	3.93386	0.000520749	sp|Q9P7J5|YJNA_SCHPO Uncharacterized AAA domain-containing protein C24B10.10c OS=Schizosaccharomyces pombe (strain 972 / ATCC 24843) GN=SPCC24B10.10c PE=3 SV=1//1.26199e-69
MANES_01G0145001	-1.43977	0.000520749	-0.969649	0.000520749	sp|Q9C9T2|SARD1_ARATH Protein SAR DEFICIENT 1 OS=Arabidopsis thaliana GN=SARD1 PE=1 SV=1//3.30103e-140
MANES_02G0824001	0.649123	0.00443438	0.632695	0.00443438	sp|Q9CPU4|MGST3_MOUSE Microsomal glutathione S-transferase 3 OS=Mus musculus GN=Mgst3 PE=1 SV=1//4.21694e-29
MANES_18G0186001	-3.17691	0.000520749	-2.54749	0.000520749	sp|P68428|H32_WHEAT Histone H3.2 OS=Triticum aestivum PE=1 SV=2//2.04438e-77
MANES_06G1443001	1.01582	0.000981481	0.679052	0.0364605	sp|Q9FJ80|P2A14_ARATH F-box protein PP2-A14 OS=Arabidopsis thaliana GN=PP2A14 PE=1 SV=1//4.03325e-116
MANES_04G0601001	1.01055	0.000520749	1.17272	0.000520749	sp|Q9XIN0|LHW_ARATH Transcription factor LHW OS=Arabidopsis thaliana GN=LHW PE=1 SV=1//2.22237e-59
MANES_11G0491001	0.756086	0.00407707	0.897458	0.00141071	sp|Q9C944|H2AV3_ARATH Probable histone H2A variant 3 OS=Arabidopsis thaliana GN=At1g52740 PE=1 SV=1//1.6954e-73
MANES_14G0246001	0.726739	0.000981481	0.515851	0.0388477	-//-
MANES_05G1420001	-1.17527	0.000520749	-1.32455	0.000520749	sp|P17340|PLAS_SOLLC Plastocyanin, chloroplastic OS=Solanum lycopersicum GN=PETE PE=2 SV=1//9.34108e-61
MANES_06G0122001	1.71805	0.000520749	2.09521	0.000520749	sp|Q9ZT07|RKS1_ARATH G-type lectin S-receptor-like serine/threonine-protein kinase RKS1 OS=Arabidopsis thaliana GN=RKS1 PE=3 SV=3//0
MANES_14G0114001	1.95758	0.000520749	1.50637	0.000520749	-//-
MANES_07G1384001	-3.66147	0.000520749	-2.37233	0.000520749	-//-
MANES_04G1476001	-0.845982	0.00222136	-0.64344	0.0271267	sp|Q28EW0|TM87A_XENTR Transmembrane protein 87A OS=Xenopus tropicalis GN=tmem87a PE=2 SV=1//1.17136e-44
MANES_13G0517001	1.52716	0.000520749	1.15136	0.000520749	-//-
MANES_01G2306001	0.959283	0.000520749	0.781837	0.000520749	sp|O22898|LACS1_ARATH Long chain acyl-CoA synthetase 1 OS=Arabidopsis thaliana GN=LACS1 PE=2 SV=1//0
MANES_12G0281001	-1.94263	0.00299047	-1.75676	0.0197864	sp|Q9ZUD9|SRO2_ARATH Probable inactive poly [ADP-ribose] polymerase SRO2 OS=Arabidopsis thaliana GN=SRO2 PE=1 SV=1//7.81412e-76
MANES_02G0704001	#NAME?	0.000520749	-3.35843	0.0308727	sp|Q8TQV6|MSRA_METAC Peptide methionine sulfoxide reductase MsrA OS=Methanosarcina acetivorans (strain ATCC 35395 / DSM 2834 / JCM 12185 / C2A) GN=msrA PE=3 SV=1//2.72225e-39
MANES_08G1050001	3.39318	0.000520749	3.51645	0.000520749	-//-
MANES_03G1502001	0.81583	0.000520749	0.87683	0.000520749	sp|Q56WD9|THIK2_ARATH 3-ketoacyl-CoA thiolase 2, peroxisomal OS=Arabidopsis thaliana GN=PED1 PE=1 SV=2//2.13827e-07
MANES_18G0437001	-3.14962	0.000520749	-2.59474	0.000520749	sp|Q948Z4|SNAK1_SOLTU Snakin-1 OS=Solanum tuberosum GN=SN1 PE=1 SV=1//4.58272e-33
MANES_11G1393001	-2.28013	0.000520749	-1.82488	0.0360244	sp|Q9SK03|RAP27_ARATH Ethylene-responsive transcription factor RAP2-7 OS=Arabidopsis thaliana GN=RAP2-7 PE=2 SV=2//3.55997e-111
MANES_11G1393002	-2.33824	0.000520749	-2.00916	0.000520749	sp|Q9SK03|RAP27_ARATH Ethylene-responsive transcription factor RAP2-7 OS=Arabidopsis thaliana GN=RAP2-7 PE=2 SV=2//3.55997e-111
MANES_01G0808001	-0.715954	0.000520749	-0.82677	0.000520749	sp|O48593|SYNO_ARATH Asparagine--tRNA ligase, chloroplastic/mitochondrial OS=Arabidopsis thaliana GN=SYNO PE=2 SV=3//0
MANES_12G0440001	2.12987	0.000520749	1.73747	0.000520749	sp|Q8GZM7|PIF1_ARATH Transcription factor PIF1 OS=Arabidopsis thaliana GN=PIF1 PE=1 SV=1//3.43197e-26
MANES_14G0477001	-1.35105	0.000520749	-1.00804	0.0459339	sp|Q9LUE3|SWT10_ARATH Bidirectional sugar transporter SWEET10 OS=Arabidopsis thaliana GN=SWEET10 PE=2 SV=1//4.09028e-101
MANES_11G1398001	-4.43376	0.0127903	-3.7504	0.0133363	sp|Q9M1E2|PTR37_ARATH Protein NRT1/ PTR FAMILY 2.7 OS=Arabidopsis thaliana GN=NPF2.7 PE=1 SV=1//0
MANES_01G1530001	-3.55166	0.00261001	-3.30535	0.000520749	sp|Q54I39|IST1L_DICDI IST1-like protein OS=Dictyostelium discoideum GN=DDB_G0289029 PE=3 SV=1//4.93946e-30
MANES_15G1723001	0.550581	0.0394933	0.577254	0.0355755	sp|Q7DMA9|PAS1_ARATH Peptidyl-prolyl cis-trans isomerase PASTICCINO1 OS=Arabidopsis thaliana GN=PAS1 PE=1 SV=2//0
MANES_04G1090001	-1.99788	0.0208071	-2.43168	0.00895559	-//-
MANES_03G0464001	-1.0821	0.000520749	-1.06074	0.000520749	-//-
MANES_13G0162001	-0.928461	0.00222136	-1.04065	0.000981481	-//-
MANES_05G0971001	-0.811691	0.000520749	-0.580235	0.026646	sp|Q94A41|AMY3_ARATH Alpha-amylase 3, chloroplastic OS=Arabidopsis thaliana GN=AMY3 PE=2 SV=1//0
MANES_03G1983001	-3.43767	0.000520749	-2.53359	0.000520749	-//-
MANES_18G0207001	-2.24235	0.00478264	-2.67961	0.00772454	sp|Q94CD1|HHT1_ARATH Omega-hydroxypalmitate O-feruloyl transferase OS=Arabidopsis thaliana GN=HHT1 PE=1 SV=1//2.41574e-72
MANES_14G0748001	-3.69226	0.00740893	-2.63983	0.0237874	sp|P42056|VDAC2_SOLTU Mitochondrial outer membrane protein porin of 36 kDa OS=Solanum tuberosum PE=1 SV=2//3.62414e-56
MANES_17G0434001	0.670572	0.00372046	0.535762	0.0264212	sp|F4JGZ1|MED16_ARATH Mediator of RNA polymerase II transcription subunit 16 OS=Arabidopsis thaliana GN=MED16 PE=1 SV=1//0
MANES_11G0283001	2.63434	0.000520749	3.55687	0.00141071	sp|P42027|NDUS7_BRAOL NADH dehydrogenase [ubiquinone] iron-sulfur protein 7, mitochondrial OS=Brassica oleracea PE=2 SV=1//6.76725e-99
MANES_14G0095001	0.935932	0.000981481	0.750011	0.00612071	sp|Q8LCG7|NFYC2_ARATH Nuclear transcription factor Y subunit C-2 OS=Arabidopsis thaliana GN=NFYC2 PE=2 SV=2//1.51183e-73
MANES_02G0068001	-1.93175	0.000520749	-1.13973	0.000520749	sp|Q9M3A3|ABIL2_ARATH Protein ABIL2 OS=Arabidopsis thaliana GN=ABIL2 PE=2 SV=1//1.04538e-85
MANES_03G1080001	-2.27504	0.000520749	-1.67917	0.000520749	sp|Q9LX31|GUN4C_ARATH Tetrapyrrole-binding protein, chloroplastic OS=Arabidopsis thaliana GN=GUN4 PE=1 SV=1//9.29003e-72
MANES_07G0515001	-0.7302	0.0104697	-0.671507	0.035794	-//-
MANES_14G1080002	-1.0774	0.0459339	-1.14787	0.0147161	sp|Q9ZU50|BAT1_ARATH Amino-acid permease BAT1 OS=Arabidopsis thaliana GN=BAT1 PE=2 SV=2//0
MANES_11G1562001	-3.56644	0.000520749	-2.36134	0.000520749	sp|Q9FNI7|CSLA2_ARATH Glucomannan 4-beta-mannosyltransferase 2 OS=Arabidopsis thaliana GN=CSLA2 PE=2 SV=1//0
MANES_14G0648001	-1.38682	0.000520749	-1.08578	0.000520749	sp|Q8RXN3|PPT1_ARATH Phosphoenolpyruvate/phosphate translocator 1, chloroplastic OS=Arabidopsis thaliana GN=PPT1 PE=1 SV=1//1.8561e-180
MANES_14G0569001	0.553594	0.0384462	0.732786	0.00261001	sp|O15736|TIPD_DICDI Protein tipD OS=Dictyostelium discoideum GN=tipD PE=3 SV=1//3.49067e-68
MANES_11G0727001	-3.36432	0.000520749	-2.90196	0.000520749	sp|Q41638|XTHA_PHAAN Xyloglucan endotransglucosylase/hydrolase protein A OS=Phaseolus angularis GN=XTHA PE=1 SV=1//0
MANES_15G0677001	-1.00317	0.000520749	-1.19469	0.000520749	sp|Q8RWE8|GGAP1_ARATH GDP-L-galactose phosphorylase 1 OS=Arabidopsis thaliana GN=VTC2 PE=1 SV=1//0
MANES_05G1930001	0.591723	0.0432719	0.649212	0.0208071	sp|P40934|CYB5_BRAOB Cytochrome b5 OS=Brassica oleracea var. botrytis GN=CYB5 PE=1 SV=1//5.81037e-72
MANES_18G0212001	0.778306	0.000981481	0.806584	0.00222136	sp|Q0VD42|TM136_BOVIN Transmembrane protein 136 OS=Bos taurus GN=TMEM136 PE=2 SV=1//2.84436e-15
MANES_10G0280001	0.971599	0.000520749	1.13694	0.000520749	sp|P52046|CRT_CLOAB Short-chain-enoyl-CoA hydratase OS=Clostridium acetobutylicum (strain ATCC 824 / DSM 792 / JCM 1419 / LMG 5710 / VKM B-1787) GN=crt PE=1 SV=1//1.1085e-39
MANES_11G0125001	-3.345	0.000520749	-2.75875	0.000520749	sp|P83948|PME3_CITSI Pectinesterase 3 OS=Citrus sinensis PE=1 SV=1//0
MANES_09G0243001	3.13166	0.000520749	2.8441	0.000520749	sp|Q94A08|RFS2_ARATH Probable galactinol--sucrose galactosyltransferase 2 OS=Arabidopsis thaliana GN=RFS2 PE=2 SV=2//0
MANES_05G1376001	-0.888706	0.000520749	-0.629228	0.0119265	sp|Q8RWD0|COL16_ARATH Zinc finger protein CONSTANS-LIKE 16 OS=Arabidopsis thaliana GN=COL16 PE=2 SV=2//5.07219e-82
MANES_18G0452001	#NAME?	0.000520749	-2.73991	0.0422331	sp|Q9SN23|LBD38_ARATH LOB domain-containing protein 38 OS=Arabidopsis thaliana GN=LBD38 PE=2 SV=1//1.32109e-64
MANES_11G1508001	-2.52779	0.000520749	-2.07446	0.000520749	sp|Q9SZN7|HIP26_ARATH Heavy metal-associated isoprenylated plant protein 26 OS=Arabidopsis thaliana GN=HIPP26 PE=1 SV=1//1.19646e-08
MANES_06G0982001	-0.790576	0.00141071	-0.832478	0.000981481	sp|Q9LV16|B3GTJ_ARATH Probable beta-1,3-galactosyltransferase 19 OS=Arabidopsis thaliana GN=B3GALT19 PE=2 SV=2//0
MANES_07G0345001	-2.88015	0.000520749	-1.21718	0.0453242	sp|Q8RXN0|AB11G_ARATH ABC transporter G family member 11 OS=Arabidopsis thaliana GN=ABCG11 PE=1 SV=1//0
MANES_17G0195001	0.699488	0.000981481	0.594951	0.0147161	sp|Q6LA43|APRR2_ARATH Two-component response regulator-like APRR2 OS=Arabidopsis thaliana GN=APRR2 PE=2 SV=2//1.57352e-131
MANES_17G0591001	1.99859	0.000520749	1.09533	0.00802823	-//-
MANES_05G0263001	-1.27958	0.000981481	-1.79246	0.000520749	sp|Q94F47|UBC28_ARATH Ubiquitin-conjugating enzyme E2 28 OS=Arabidopsis thaliana GN=UBC28 PE=2 SV=1//4.73254e-99
MANES_03G2082001	-1.19148	0.000981481	-0.939417	0.0237874	-//-
MANES_15G0811001	-3.10952	0.013063	#NAME?	0.000520749	sp|Q9LSQ6|PBP1_ARATH Calcium-binding protein PBP1 OS=Arabidopsis thaliana GN=PBP1 PE=1 SV=1//4.92559e-31
MANES_18G1254001	-0.883987	0.00299047	-1.38174	0.000520749	sp|Q40392|TMVRN_NICGU TMV resistance protein N OS=Nicotiana glutinosa GN=N PE=1 SV=1//6.92908e-128
MANES_10G0835001	1.34467	0.000520749	0.952839	0.00222136	-//-
MANES_17G0438001	1.33346	0.000520749	1.47122	0.000520749	sp|Q5ZM74|RN141_CHICK RING finger protein 141 OS=Gallus gallus GN=RNF141 PE=2 SV=1//8.96667e-08
MANES_14G0564001	-5.64282	0.000520749	-2.23566	0.000520749	sp|Q9FXD8|PLY5_ARATH Probable pectate lyase 5 OS=Arabidopsis thaliana GN=At1g67750 PE=2 SV=2//0
MANES_07G1009001	1.4822	0.000520749	1.96956	0.000520749	sp|Q8VX13|PDI13_ARATH Protein disulfide isomerase-like 1-3 OS=Arabidopsis thaliana GN=PDIL1-3 PE=2 SV=1//2.08032e-82
MANES_06G1727001	0.782411	0.000520749	0.542689	0.0275919	sp|Q4R5D9|YTHD2_MACFA YTH domain-containing family protein 2 OS=Macaca fascicularis GN=YTHDF2 PE=2 SV=1//9.68486e-55
MANES_04G1192001	-1.22272	0.000520749	-1.51765	0.000520749	sp|Q5KS50|NPH3_ORYSJ Coleoptile phototropism protein 1 OS=Oryza sativa subsp. japonica GN=CPT1 PE=2 SV=1//7.8099e-74
MANES_04G0836001	-1.63282	0.000520749	-0.952739	0.00546589	sp|Q8S950|NACK1_TOBAC Kinesin-like protein NACK1 OS=Nicotiana tabacum GN=NACK1 PE=1 SV=1//2.79555e-45
MANES_17G0163001	1.22235	0.000520749	1.27621	0.000520749	-//-
MANES_18G0611001	-1.27826	0.0176651	-1.57905	0.00182357	sp|Q69QB8|CCD31_ORYSJ Cyclin-D3-1 OS=Oryza sativa subsp. japonica GN=CYCD3-1 PE=2 SV=2//2.49387e-90
MANES_14G1336001	-1.48353	0.000520749	-1.32709	0.000520749	sp|Q8GW46|YAB5_ARATH Axial regulator YABBY 5 OS=Arabidopsis thaliana GN=YAB5 PE=1 SV=1//6.69826e-84
MANES_15G0616001	0.750065	0.00612071	0.775111	0.00336048	sp|P38838|WSS1_YEAST DNA-dependent metalloprotease WSS1 OS=Saccharomyces cerevisiae (strain ATCC 204508 / S288c) GN=WSS1 PE=1 SV=1//1.18964e-29
MANES_02G0813001	-1.35838	0.000520749	-0.993203	0.000520749	-//-
MANES_16G1331002	1.03167	0.000520749	0.716971	0.000981481	sp|Q8RXV3|P2C59_ARATH Probable protein phosphatase 2C 59 OS=Arabidopsis thaliana GN=WIN2 PE=1 SV=1//0
MANES_05G1062001	-1.14816	0.000520749	-1.30664	0.000520749	-//-
MANES_07G1388001	-3.93833	0.000520749	-3.11424	0.000520749	sp|A7NY33|PER4_VITVI Peroxidase 4 OS=Vitis vinifera GN=GSVIVT00023967001 PE=1 SV=1//3.36789e-135
MANES_03G0991001	-1.56908	0.000520749	-0.950417	0.000520749	-//-
MANES_08G0977001	0.835591	0.000520749	0.532535	0.0455221	sp|Q8VYK6|RS43_ARATH 40S ribosomal protein S4-3 OS=Arabidopsis thaliana GN=RPS4D PE=2 SV=2//1.45381e-177
MANES_12G0459001	1.27201	0.000520749	1.09253	0.000520749	-//-
MANES_04G1392001	1.18571	0.000520749	1.02859	0.000520749	sp|Q9SCW1|BGAL1_ARATH Beta-galactosidase 1 OS=Arabidopsis thaliana GN=BGAL1 PE=1 SV=1//0
MANES_11G0193001	-2.72829	0.00299047	-2.42488	0.00709066	sp|Q9CAH1|Y1725_ARATH Putative receptor-like protein kinase At1g72540 OS=Arabidopsis thaliana GN=At1g72540 PE=2 SV=1//3.41791e-165
MANES_15G1923001	3.4963	0.000520749	2.0805	0.000520749	sp|Q38908|XTH30_ARATH Probable xyloglucan endotransglucosylase/hydrolase protein 30 OS=Arabidopsis thaliana GN=XTH30 PE=2 SV=2//7.86085e-161
MANES_05G1373002	1.23017	0.00222136	1.18088	0.00407707	-//-
MANES_15G1093001	-0.643214	0.00612071	-0.529471	0.0340092	-//-
MANES_06G0020001	1.12735	0.00141071	1.15089	0.00222136	sp|Q99685|MGLL_HUMAN Monoglyceride lipase OS=Homo sapiens GN=MGLL PE=1 SV=2//3.58324e-37
MANES_14G1410001	-1.42026	0.000520749	-1.27595	0.000520749	sp|Q15782|CH3L2_HUMAN Chitinase-3-like protein 2 OS=Homo sapiens GN=CHI3L2 PE=1 SV=1//1.33482e-41
MANES_06G1452001	-0.786875	0.0107676	-0.861268	0.00512661	sp|Q9LYP1|RBL3_ARATH RHOMBOID-like protein 3 OS=Arabidopsis thaliana GN=RBL3 PE=2 SV=1//1.33212e-116
MANES_11G1126001	-1.85158	0.000520749	-1.11667	0.000520749	sp|Q40588|ASO_TOBAC L-ascorbate oxidase OS=Nicotiana tabacum GN=AAO PE=2 SV=1//0
MANES_S0992001	-2.30465	0.000520749	-1.7182	0.000520749	sp|O48788|Y2267_ARATH Probable inactive receptor kinase At2g26730 OS=Arabidopsis thaliana GN=At2g26730 PE=1 SV=1//1.30396e-89
MANES_18G0874001	-2.30509	0.000520749	-2.50443	0.000981481	sp|P06525|ADH1_ARATH Alcohol dehydrogenase class-P OS=Arabidopsis thaliana GN=ADH1 PE=1 SV=2//0
MANES_12G0203001	1.54673	0.000520749	1.92427	0.000520749	sp|Q9LY87|RGLG2_ARATH E3 ubiquitin-protein ligase RGLG2 OS=Arabidopsis thaliana GN=RGLG2 PE=1 SV=1//0
MANES_06G0640002	1.51976	0.00141071	1.55631	0.000520749	sp|Q9C9F4|COLX_ARATH Putative zinc finger protein At1g68190 OS=Arabidopsis thaliana GN=At1g68190 PE=2 SV=1//1.71153e-10
MANES_S0850001	-1.63977	0.000520749	-0.827511	0.000981481	sp|Q9SJM1|ACR10_ARATH ACT domain-containing protein ACR10 OS=Arabidopsis thaliana GN=ACR10 PE=2 SV=1//1.98291e-71
MANES_18G0312001	-1.42191	0.000520749	-1.18882	0.000520749	-//-
MANES_17G0613001	1.11356	0.000520749	1.12224	0.000520749	sp|C0LGN2|Y3148_ARATH Probable leucine-rich repeat receptor-like serine/threonine-protein kinase At3g14840 OS=Arabidopsis thaliana GN=LRR-RLK PE=2 SV=1//0
MANES_18G0948001	-3.24878	0.000520749	-2.79822	0.000520749	sp|Q9SRE4|UGAL2_ARATH UDP-galactose transporter 2 OS=Arabidopsis thaliana GN=UDP-GALT2 PE=2 SV=1//1.3459e-76
MANES_12G0958001	1.73644	0.000520749	1.47204	0.000520749	sp|O23171|MES9_ARATH Methylesterase 9 OS=Arabidopsis thaliana GN=MES9 PE=1 SV=1//5.5478e-14
MANES_01G0589001	-3.19812	0.000520749	-2.86444	0.000520749	sp|Q9SUS5|RHA1B_ARATH E3 ubiquitin-protein ligase RHA1B OS=Arabidopsis thaliana GN=RHA1B PE=2 SV=1//1.1677e-31
MANES_08G0472001	1.96603	0.000520749	1.41553	0.000520749	sp|Q66GR3|BH130_ARATH Transcription factor bHLH130 OS=Arabidopsis thaliana GN=BHLH130 PE=1 SV=1//1.68276e-101
MANES_01G0819001	-0.986913	0.000520749	-1.14943	0.000520749	sp|Q93YQ3|PURU1_ARATH Formyltetrahydrofolate deformylase 1, mitochondrial OS=Arabidopsis thaliana GN=PURU1 PE=1 SV=1//1.99261e-170
MANES_08G0251001	-0.966814	0.000520749	-0.570333	0.0149896	sp|P46270|QCR9_SOLTU Cytochrome b-c1 complex subunit 9 OS=Solanum tuberosum PE=1 SV=1//1.06824e-29
MANES_18G0633001	-1.22818	0.0155273	-2.84515	0.00740893	sp|Q41001|BCP_PEA Blue copper protein OS=Pisum sativum PE=2 SV=1//2.55669e-45
MANES_12G0451001	-1.9854	0.00141071	-1.65242	0.000981481	sp|Q0WNW4|MYOB3_ARATH Myosin-binding protein 3 OS=Arabidopsis thaliana GN=MYOB3 PE=1 SV=1//3.83601e-10
MANES_16G0800001	3.84463	0.000520749	3.22097	0.000520749	sp|F4ITL6|RTE1_ARATH Protein REVERSION-TO-ETHYLENE SENSITIVITY1 OS=Arabidopsis thaliana GN=RTE1 PE=1 SV=1//8.37617e-99
MANES_S0507001	-3.12973	0.000520749	-3.02979	0.000520749	sp|P42753|CCD31_ARATH Cyclin-D3-1 OS=Arabidopsis thaliana GN=CYCD3-1 PE=1 SV=3//3.79359e-119
MANES_05G1067001	-0.783833	0.00141071	-0.922052	0.000520749	sp|Q9C533|ZDHC1_ARATH Probable protein S-acyltransferase 22 OS=Arabidopsis thaliana GN=PAT22 PE=2 SV=2//0
MANES_S0118001	-1.03223	0.000520749	-1.15538	0.000520749	sp|Q39211|NRPB3_ARATH DNA-directed RNA polymerases II, IV and V subunit 3 OS=Arabidopsis thaliana GN=NRPB3 PE=1 SV=1//0
MANES_01G1023001	-6.28869	0.000520749	-3.94687	0.000520749	-//-
MANES_13G0011001	-1.04439	0.00182357	-1.3477	0.000520749	sp|P0DKC4|PGP1B_ARATH Phosphoglycolate phosphatase 1B, chloroplastic OS=Arabidopsis thaliana GN=PGLP1B PE=1 SV=1//3.10952e-173
MANES_12G0258001	-2.19596	0.000520749	-1.98269	0.000520749	sp|Q8VYR3|TBL2_ARATH Protein trichome birefringence-like 2 OS=Arabidopsis thaliana GN=TBL2 PE=2 SV=1//0
MANES_08G0297001	0.674065	0.00957523	0.893722	0.00141071	sp|H9BFQ1|TPRL2_ERYCB Tropinone reductase-like 2 OS=Erythroxylum coca PE=2 SV=1//2.88096e-105
MANES_09G1200002	-0.764527	0.0235543	-0.639041	0.0373464	sp|P35493|PMGI_RICCO 2,3-bisphosphoglycerate-independent phosphoglycerate mutase OS=Ricinus communis PE=1 SV=2//0
MANES_10G1171001	2.16981	0.000520749	2.12404	0.000520749	-//-
MANES_08G0038001	-1.78178	0.000520749	-1.70054	0.000520749	sp|Q9SF32|IQD1_ARATH Protein IQ-DOMAIN 1 OS=Arabidopsis thaliana GN=IQD1 PE=1 SV=1//6.89411e-76
MANES_15G0311001	-0.957707	0.000520749	-0.752396	0.00222136	sp|Q0WQ41|IP5P7_ARATH Type IV inositol polyphosphate 5-phosphatase 7 OS=Arabidopsis thaliana GN=IP5P7 PE=1 SV=1//0
MANES_09G0993001	-2.17866	0.000520749	-2.53548	0.000520749	sp|P31673|HS174_ORYSJ 17.4 kDa class I heat shock protein OS=Oryza sativa subsp. japonica GN=HSP17.4 PE=2 SV=2//1.58337e-41
MANES_13G0046001	-1.11	0.000520749	-0.841294	0.000520749	sp|Q9XFH9|TRXF2_ARATH Thioredoxin F2, chloroplastic OS=Arabidopsis thaliana GN=At5g16400 PE=2 SV=1//4.96677e-64
MANES_18G0798001	-1.07272	0.000520749	-0.610122	0.0386485	sp|Q9XI05|PSB3A_ARATH Proteasome subunit beta type-3-A OS=Arabidopsis thaliana GN=PBC1 PE=1 SV=2//6.13509e-116
MANES_12G1134001	-2.10984	0.000520749	-1.43368	0.000520749	sp|Q2V3B2|CCD51_ARATH Cyclin-D5-1 OS=Arabidopsis thaliana GN=CYCD5-1 PE=2 SV=2//8.55421e-52
MANES_03G1971001	4.42306	0.000520749	3.49624	0.000520749	sp|Q39644|LEA5_CITSI Late embryogenesis abundant protein Lea5 OS=Citrus sinensis GN=LEA5 PE=2 SV=1//1.73162e-31
MANES_04G0844001	0.525912	0.0273621	-0.839674	0.00865028	sp|Q9FH57|GATA5_ARATH GATA transcription factor 5 OS=Arabidopsis thaliana GN=GATA5 PE=2 SV=1//5.60715e-35
MANES_12G0486001	1.34805	0.0141729	3.06234	0.000520749	sp|Q9SZ46|C82C4_ARATH Cytochrome P450 82C4 OS=Arabidopsis thaliana GN=CYP82C4 PE=2 SV=1//1.96177e-159
MANES_04G0765001	-0.649796	0.00612071	-1.1635	0.000520749	sp|P93004|PIP27_ARATH Aquaporin PIP2-7 OS=Arabidopsis thaliana GN=PIP2-7 PE=1 SV=2//3.40626e-178
MANES_05G1306001	-1.81749	0.000520749	-1.0919	0.00546589	-//-
MANES_02G2018001	0.683486	0.00222136	0.509706	0.0364605	-//-
MANES_13G0767001	0.648877	0.00407707	0.52499	0.0324533	sp|A4YGN0|SUCD_METS5 Succinate-semialdehyde dehydrogenase (acetylating) OS=Metallosphaera sedula (strain ATCC 51363 / DSM 5348) GN=Msed_1424 PE=1 SV=1//1.00863e-76
MANES_01G0763001	-1.45432	0.00512661	-1.88376	0.00261001	sp|O22152|YAB1_ARATH Axial regulator YABBY 1 OS=Arabidopsis thaliana GN=YAB1 PE=1 SV=1//6.91864e-82
MANES_06G0997001	0.888535	0.000520749	1.35794	0.000520749	sp|Q9SB04|ARR5_ARATH Two-component response regulator ARR5 OS=Arabidopsis thaliana GN=ARR5 PE=1 SV=2//2.67125e-76
MANES_08G0944001	-1.71977	0.000520749	-2.16007	0.000520749	sp|O82647|PDC1_ARATH Pyruvate decarboxylase 1 OS=Arabidopsis thaliana GN=PDC1 PE=2 SV=1//0
MANES_03G1389001	2.9765	0.000520749	2.25368	0.0215717	sp|A6YIH8|C7D55_HYOMU Premnaspirodiene oxygenase OS=Hyoscyamus muticus GN=CYP71D55 PE=1 SV=1//0
MANES_14G0659001	-1.62067	0.000520749	-1.17813	0.000520749	sp|Q9XFS9|DXR_ARATH 1-deoxy-D-xylulose 5-phosphate reductoisomerase, chloroplastic OS=Arabidopsis thaliana GN=DXR PE=2 SV=2//0
MANES_09G1215001	-3.29966	0.000520749	-2.93612	0.000520749	-//-
MANES_15G0911001	-1.90388	0.000520749	-1.75918	0.000520749	-//-
MANES_12G1378001	-2.27475	0.000520749	-2.64376	0.000520749	sp|Q9FYV1|INO1_SESIN Inositol-3-phosphate synthase OS=Sesamum indicum PE=2 SV=1//0
MANES_07G0187001	-2.69909	0.000981481	-1.53845	0.00612071	sp|Q40284|UFOG1_MANES Anthocyanidin 3-O-glucosyltransferase 1 OS=Manihot esculenta GN=GT1 PE=2 SV=1//0
MANES_15G1307001	-2.74767	0.000520749	-2.27566	0.000520749	sp|Q56XJ7|Y4276_ARATH Uncharacterized protein At4g22758 OS=Arabidopsis thaliana GN=At4g22758 PE=2 SV=1//8.57357e-07
MANES_13G1449001	1.32297	0.000520749	0.883246	0.000520749	sp|Q54HG4|RMP_DICDI RNA polymerase II subunit 5-mediating protein homolog OS=Dictyostelium discoideum GN=rmp PE=3 SV=2//7.29447e-22
MANES_06G1124001	0.601312	0.0355755	0.676623	0.0152565	-//-
MANES_08G1332001	-1.55511	0.000520749	-1.4583	0.000981481	sp|C6TBN2|AKR1_SOYBN Probable aldo-keto reductase 1 OS=Glycine max GN=AKR1 PE=2 SV=1//0
MANES_04G1041001	-3.5627	0.000520749	-2.85181	0.0299423	sp|Q9SAI4|NIP61_ARATH Aquaporin NIP6-1 OS=Arabidopsis thaliana GN=NIP6-1 PE=1 SV=1//5.41658e-129
MANES_09G0319003	-2.13061	0.000520749	-2.17781	0.00677562	sp|B8XCH5|QKY_ARATH Protein QUIRKY OS=Arabidopsis thaliana GN=QKY PE=2 SV=1//0
MANES_11G1190001	-1.13811	0.000981481	-0.965502	0.00261001	sp|Q8VZG8|Y4885_ARATH Probable LRR receptor-like serine/threonine-protein kinase At4g08850 OS=Arabidopsis thaliana GN=At4g08850 PE=2 SV=3//1.92355e-15
MANES_02G1095001	1.52602	0.000520749	1.4263	0.000520749	sp|Q9LX20|ASPL1_ARATH Aspartic proteinase-like protein 1 OS=Arabidopsis thaliana GN=At5g10080 PE=1 SV=1//3.00487e-79
MANES_13G0686001	-1.26021	0.000981481	-1.09807	0.00141071	sp|Q7XUU0|CSLH3_ORYSJ Putative cellulose synthase-like protein H3 OS=Oryza sativa subsp. japonica GN=CSLH3 PE=3 SV=3//2.98169e-55
MANES_01G2123001	3.00778	0.000520749	2.63317	0.000520749	sp|Q9LYC1|GID1B_ARATH Gibberellin receptor GID1B OS=Arabidopsis thaliana GN=GID1B PE=1 SV=1//0
MANES_13G0473001	-2.03755	0.000520749	-1.7001	0.000520749	sp|F4J7S8|SFH9_ARATH Phosphatidylinositol/phosphatidylcholine transfer protein SFH9 OS=Arabidopsis thaliana GN=SFH9 PE=2 SV=1//0
MANES_05G0185001	-2.08739	0.000520749	-1.4755	0.000520749	sp|Q9ZUZ3|SAU32_ARATH Auxin-responsive protein SAUR32 OS=Arabidopsis thaliana GN=SAUR32 PE=2 SV=1//1.08178e-43
MANES_18G0297001	-1.18874	0.000520749	-0.875866	0.000520749	-//-
MANES_18G0543001	-5.15385	0.000520749	-3.74715	0.000520749	sp|Q9SIA4|MATE5_ARATH MATE efflux family protein 5 OS=Arabidopsis thaliana GN=DTXL1 PE=3 SV=1//2.58476e-52
MANES_14G0651001	-0.585283	0.00677562	-0.601742	0.00865028	sp|O49627|ISU1_ARATH Iron-sulfur cluster assembly protein 1 OS=Arabidopsis thaliana GN=ISU1 PE=2 SV=1//4.50771e-87
MANES_12G1240001	-2.23301	0.000520749	-1.79071	0.000520749	sp|Q9ZRF1|MTDH_FRAAN Probable mannitol dehydrogenase OS=Fragaria ananassa GN=CAD PE=2 SV=1//1.0511e-179
MANES_08G0042001	0.539256	0.0388477	0.563804	0.0392839	-//-
MANES_01G2718001	-0.73833	0.00957523	-0.767524	0.00546589	-//-
MANES_17G0599001	-1.27573	0.000520749	-0.902306	0.0125011	sp|F4JRP0|STIL3_ARATH Protein STICHEL-like 3 OS=Arabidopsis thaliana GN=At4g18820 PE=3 SV=1//0
MANES_09G1193001	-1.27736	0.000520749	-1.26236	0.000520749	sp|Q9ZVI7|GAUT7_ARATH Probable galacturonosyltransferase 7 OS=Arabidopsis thaliana GN=GAUT7 PE=1 SV=2//0
MANES_04G1016001	2.1927	0.000520749	2.34785	0.000520749	sp|Q9SAG8|DNAJ8_ARATH Chaperone protein dnaJ 8, chloroplastic OS=Arabidopsis thaliana GN=ATJ8 PE=2 SV=1//4.36435e-29
MANES_04G0076001	-0.984447	0.000520749	-1.68476	0.000520749	sp|P33186|RIPG_SURMU Ribosome-inactivating protein gelonin OS=Suregada multiflora GN=GEL PE=1 SV=2//5.14625e-53
MANES_17G0595001	-4.55044	0.000520749	-4.35076	0.000520749	-//-
MANES_09G1382001	-2.04757	0.000520749	-1.64099	0.000520749	sp|Q42699|METE_CATRO 5-methyltetrahydropteroyltriglutamate--homocysteine methyltransferase OS=Catharanthus roseus GN=METE PE=2 SV=1//3.476e-113
MANES_10G0406009	-3.06779	0.000520749	-2.45703	0.000520749	sp|P36151|YK50_YEAST Uncharacterized protein YKR070W OS=Saccharomyces cerevisiae (strain ATCC 204508 / S288c) GN=YKR070W PE=1 SV=1//3.78624e-24
MANES_05G1464001	1.44051	0.000520749	1.65254	0.000520749	sp|Q9FYB5|DNJ11_ARATH Chaperone protein dnaJ 11, chloroplastic OS=Arabidopsis thaliana GN=ATJ11 PE=1 SV=2//1.27963e-24
MANES_18G0330001	0.881951	0.000520749	0.627174	0.00740893	sp|Q9SX78|CXE2_ARATH Probable carboxylesterase 2 OS=Arabidopsis thaliana GN=CXE2 PE=2 SV=1//9.1152e-129
MANES_14G0893001	-0.917939	0.000520749	-0.732746	0.00141071	sp|Q8LDR0|DOF54_ARATH Dof zinc finger protein DOF5.4 OS=Arabidopsis thaliana GN=DOF5.4 PE=2 SV=2//2.43797e-13
MANES_13G0658001	-1.8034	0.000520749	-1.07129	0.000520749	sp|Q08508|ACCO4_PETHY 1-aminocyclopropane-1-carboxylate oxidase 4 OS=Petunia hybrida GN=ACO4 PE=3 SV=1//6.91506e-180
MANES_13G0641001	-0.592586	0.0147161	-0.519277	0.0386485	sp|Q9M5L0|RL35_EUPES 60S ribosomal protein L35 OS=Euphorbia esula GN=RPL35 PE=2 SV=1//2.59765e-75
MANES_15G1480001	-0.806148	0.000520749	-0.897733	0.000520749	sp|Q9XIA4|CCS1_ARATH Cytochrome c biogenesis protein CCS1, chloroplastic OS=Arabidopsis thaliana GN=CCS1 PE=1 SV=1//0
MANES_02G0995001	-0.602149	0.010171	-0.577839	0.013063	sp|Q9FH57|GATA5_ARATH GATA transcription factor 5 OS=Arabidopsis thaliana GN=GATA5 PE=2 SV=1//9.0889e-80
MANES_16G0254001	-0.808848	0.000520749	-0.562723	0.0245068	sp|Q9SKU1|CLC1_ARATH Clathrin light chain 1 OS=Arabidopsis thaliana GN=At2g20760 PE=2 SV=1//7.20775e-56
MANES_15G1800001	-0.517975	0.0432719	-0.516327	0.0426421	-//-
MANES_03G1624001	-1.39984	0.000520749	-0.945403	0.00222136	sp|P69309|UBIQP_AVEFA Polyubiquitin OS=Avena fatua PE=2 SV=2//3.23327e-13
MANES_01G0934001	-1.04745	0.000520749	-0.785213	0.000981481	sp|P55217|CGS1_ARATH Cystathionine gamma-synthase 1, chloroplastic OS=Arabidopsis thaliana GN=CGS1 PE=1 SV=3//0
MANES_13G0654001	-3.09544	0.000520749	-2.63331	0.00182357	sp|Q67ZU1|LIP2_ARATH Triacylglycerol lipase 2 OS=Arabidopsis thaliana GN=LIP2 PE=2 SV=1//8.58948e-121
MANES_03G1220001	-1.47071	0.00299047	-1.50234	0.0133363	sp|Q9FIT9|HS217_ARATH 21.7 kDa class VI heat shock protein OS=Arabidopsis thaliana GN=HSP21.7 PE=2 SV=1//1.46065e-65
MANES_01G1448001	-0.950365	0.000520749	-0.828132	0.000520749	sp|Q94G00|PIN1_MALDO Peptidyl-prolyl cis-trans isomerase Pin1 OS=Malus domestica GN=PIN1 PE=2 SV=1//5.47379e-68
MANES_13G1077001	-2.16216	0.000520749	-2.39867	0.000520749	sp|Q9M401|BCAT3_ARATH Branched-chain-amino-acid aminotransferase 3, chloroplastic OS=Arabidopsis thaliana GN=BCAT3 PE=1 SV=1//0
MANES_01G2447001	1.15871	0.000520749	0.718942	0.00222136	-//-
MANES_06G0919001	-1.16186	0.000520749	-0.969191	0.000520749	sp|Q9SN86|MDHP_ARATH Malate dehydrogenase, chloroplastic OS=Arabidopsis thaliana GN=At3g47520 PE=1 SV=1//0
MANES_03G1527001	-1.05675	0.000520749	-0.674194	0.026646	sp|F6HS55|ITPA_VITVI Inosine triphosphate pyrophosphatase OS=Vitis vinifera GN=VIT_05s0051g00580 PE=2 SV=1//2.78337e-111
MANES_16G0023001	-1.40215	0.000520749	-1.31906	0.000520749	sp|P31237|ACCO_ACTDE 1-aminocyclopropane-1-carboxylate oxidase OS=Actinidia deliciosa GN=ACO PE=2 SV=1//0
MANES_10G0795001	-1.19721	0.000520749	-0.953234	0.00336048	sp|Q9FX99|Y1497_ARATH Probable receptor-like protein kinase At1g49730 OS=Arabidopsis thaliana GN=At1g49730 PE=2 SV=1//0
MANES_10G1443001	-2.40524	0.000520749	-2.40235	0.000520749	sp|Q7XKV5|BGL11_ORYSJ Beta-glucosidase 11 OS=Oryza sativa subsp. japonica GN=BGLU11 PE=3 SV=2//2.31694e-174
MANES_15G0513001	-1.42358	0.000520749	-0.861342	0.000520749	sp|Q8L730|SDI2_ARATH Protein SULFUR DEFICIENCY-INDUCED 2 OS=Arabidopsis thaliana GN=At1g04770 PE=2 SV=1//1.50302e-131
MANES_03G0471001	-2.17507	0.000520749	-1.81495	0.000520749	sp|O23969|SF21_HELAN Pollen-specific protein SF21 OS=Helianthus annuus GN=SF21 PE=2 SV=1//6.24518e-141
MANES_09G1381001	0.681147	0.00546589	0.813907	0.000520749	-//-
MANES_12G0497001	2.02322	0.00612071	2.05176	0.000520749	sp|Q9SV68|QORH_ARATH Putative quinone-oxidoreductase homolog, chloroplastic OS=Arabidopsis thaliana GN=At4g13010 PE=2 SV=1//5.19e-172
MANES_16G0642001	0.655496	0.0388477	0.806491	0.00834118	sp|Q0P4L9|TMM19_XENTR Transmembrane protein 19 OS=Xenopus tropicalis GN=tmem19 PE=2 SV=1//3.24722e-40
MANES_03G0281001	1.04155	0.000520749	0.86332	0.00141071	-//-
MANES_02G1199001	1.02348	0.000520749	0.880066	0.000520749	sp|Q6NQ88|DDB2_ARATH Protein DAMAGED DNA-BINDING 2 OS=Arabidopsis thaliana GN=DDB2 PE=1 SV=1//0
MANES_18G0644001	-0.724893	0.00222136	-0.747629	0.000981481	sp|Q8RWT8|SYSM_ARATH Serine--tRNA ligase, chloroplastic/mitochondrial OS=Arabidopsis thaliana GN=OVA7 PE=2 SV=1//0
MANES_16G0845001	4.56213	0.000520749	3.72284	0.000520749	sp|Q2JN82|PSBX_SYNJB Photosystem II reaction center X protein OS=Synechococcus sp. (strain JA-2-3B&apos;a(2-13)) GN=psbX PE=3 SV=1//2.1421e-06
MANES_15G0281001	-1.67354	0.000520749	-1.32604	0.000520749	sp|Q43077|AMO_PEA Primary amine oxidase OS=Pisum sativum PE=1 SV=1//0
MANES_15G0362001	-3.07317	0.000520749	-2.71234	0.000520749	sp|Q38832|IAA14_ARATH Auxin-responsive protein IAA14 OS=Arabidopsis thaliana GN=IAA14 PE=1 SV=2//2.10164e-115
MANES_05G1809001	2.61301	0.000520749	-1.53784	0.000520749	sp|Q96289|ZAT10_ARATH Zinc finger protein ZAT10 OS=Arabidopsis thaliana GN=ZAT10 PE=2 SV=1//2.70107e-59
MANES_S0628001	0.637396	0.00612071	0.681354	0.00407707	sp|Q9T048|DRL27_ARATH Disease resistance protein At4g27190 OS=Arabidopsis thaliana GN=At4g27190 PE=2 SV=1//2.05882e-62
MANES_16G1332001	-1.20965	0.000520749	-0.88578	0.000520749	sp|Q940T9|COL4_ARATH Zinc finger protein CONSTANS-LIKE 4 OS=Arabidopsis thaliana GN=COL4 PE=2 SV=2//9.42261e-142
MANES_03G1018001	1.71824	0.00182357	2.19027	0.00895559	-//-
MANES_12G0456001	0.815426	0.000520749	0.595296	0.0340092	-//-
MANES_S0456001	-0.643878	0.00512661	-0.633178	0.00443438	sp|Q8S0J7|IM30_ORYSJ Probable membrane-associated 30 kDa protein, chloroplastic OS=Oryza sativa subsp. japonica GN=Os01g0895100 PE=1 SV=1//4.39054e-141
MANES_12G1130001	-1.83761	0.000520749	-1.04201	0.0119265	-//-
MANES_15G1332001	-0.589842	0.0168559	-0.613474	0.0152565	sp|Q9ZU93|PUX2_ARATH Plant UBX domain-containing protein 2 OS=Arabidopsis thaliana GN=PUX2 PE=1 SV=2//2.53566e-113
MANES_07G0419001	1.23702	0.000520749	1.12135	0.00261001	-//-
MANES_07G0078001	-3.16656	0.00182357	-2.98078	0.0147161	sp|Q9LM02|SMT1_ARATH Cycloartenol-C-24-methyltransferase OS=Arabidopsis thaliana GN=SMT1 PE=1 SV=1//0
MANES_18G0258001	-2.11105	0.00336048	-2.11731	0.00926716	sp|Q9FJV5|KAN4_ARATH Probable transcription factor KAN4 OS=Arabidopsis thaliana GN=KAN4 PE=1 SV=1//2.15986e-51
MANES_14G0775001	-1.24322	0.000520749	-1.02129	0.000981481	sp|B9DFI7|PMT2_ARATH Probable methyltransferase PMT2 OS=Arabidopsis thaliana GN=At1g26850 PE=2 SV=2//0
MANES_12G1071001	-2.44262	0.000981481	-1.79912	0.00612071	sp|Q93Y06|Y5720_ARATH Probable inactive receptor kinase At5g67200 OS=Arabidopsis thaliana GN=At5g67200 PE=1 SV=1//0
MANES_04G1208001	-1.91548	0.000981481	-1.37356	0.0149896	sp|O24407|IAA16_ARATH Auxin-responsive protein IAA16 OS=Arabidopsis thaliana GN=IAA16 PE=1 SV=1//5.27371e-61
MANES_15G0709001	-3.22899	0.000520749	-3.65155	0.0104697	sp|A8MRC7|B3GT2_ARATH Probable beta-1,3-galactosyltransferase 2 OS=Arabidopsis thaliana GN=B3GALT2 PE=2 SV=1//0
MANES_14G0973001	1.0388	0.000520749	1.48169	0.000520749	sp|Q84V83|LAR_DESUN Leucoanthocyanidin reductase OS=Desmodium uncinatum GN=LAR PE=1 SV=1//1.4984e-161
MANES_07G0319001	1.91108	0.000520749	1.92672	0.000520749	sp|Q7XJE6|MCA1_ARATH Metacaspase-1 OS=Arabidopsis thaliana GN=AMC1 PE=1 SV=1//2.81655e-67
MANES_03G1398001	0.696036	0.00141071	0.582829	0.0107676	-//-
MANES_06G0285001	-3.76108	0.000520749	-3.18711	0.000520749	sp|Q5XF57|Y5576_ARATH Probable receptor-like serine/threonine-protein kinase At5g57670 OS=Arabidopsis thaliana GN=At5g57670 PE=2 SV=1//0
MANES_15G0736001	-1.39229	0.000520749	-1.27035	0.000520749	sp|Q9T041|MAPT_ARATH Microtubule-associated protein TORTIFOLIA1 OS=Arabidopsis thaliana GN=TOR1 PE=1 SV=2//0
MANES_11G0969002	-1.91657	0.000520749	-1.2869	0.000520749	-//-
MANES_05G0964001	1.89454	0.000520749	1.6761	0.000520749	sp|O64511|TLOV1_ARATH Protein TWIN LOV 1 OS=Arabidopsis thaliana GN=TLP1 PE=1 SV=2//2.9157e-141
MANES_03G1464001	-0.647642	0.00772454	-0.558279	0.0176651	sp|Q8W486|Y1491_ARATH Uncharacterized protein At1g04910 OS=Arabidopsis thaliana GN=At1g04910 PE=2 SV=1//0
MANES_04G0761001	1.97899	0.000520749	2.45081	0.000520749	sp|Q9LDD1|BRG3_ARATH Probable BOI-related E3 ubiquitin-protein ligase 3 OS=Arabidopsis thaliana GN=BRG3 PE=1 SV=1//7.00437e-20
MANES_15G0012001	0.94326	0.000520749	1.12863	0.000520749	sp|Q9LSN7|BH147_ARATH Transcription factor bHLH147 OS=Arabidopsis thaliana GN=BHLH147 PE=1 SV=1//7.86137e-39
MANES_18G0706002	-1.63636	0.000520749	-0.670943	0.0127903	sp|P53393|SUT3_STYHA Low affinity sulfate transporter 3 OS=Stylosanthes hamata GN=ST3 PE=2 SV=1//0
MANES_01G0959001	-3.51766	0.000520749	-2.63588	0.000520749	sp|Q8L9Y0|SCP25_ARATH Serine carboxypeptidase-like 25 OS=Arabidopsis thaliana GN=SCPL25 PE=2 SV=2//0
MANES_13G0076001	0.512	0.0465491	0.694641	0.00443438	sp|A5UMN6|DADD_METS3 5&apos;-deoxyadenosine deaminase OS=Methanobrevibacter smithii (strain PS / ATCC 35061 / DSM 861) GN=dadD PE=3 SV=1//1.02435e-90
MANES_13G0082001	-0.879228	0.0197864	-1.36787	0.00546589	sp|Q8LJW3|ACR4_ARATH ACT domain-containing protein ACR4 OS=Arabidopsis thaliana GN=ACR4 PE=2 SV=1//1.10328e-173
MANES_02G1550001	-1.88608	0.000520749	-1.72352	0.000520749	sp|Q9LX15|DFC_ARATH Protein DOWNSTREAM OF FLC OS=Arabidopsis thaliana GN=DFC PE=2 SV=1//5.21497e-34
MANES_11G1328001	0.68513	0.0337856	0.693015	0.0322424	sp|P35684|RL3_ORYSJ 60S ribosomal protein L3 OS=Oryza sativa subsp. japonica GN=RPL3 PE=2 SV=2//0
MANES_06G1128001	0.958596	0.000520749	0.931562	0.000520749	sp|O15736|TIPD_DICDI Protein tipD OS=Dictyostelium discoideum GN=tipD PE=3 SV=1//5.14649e-66
MANES_08G1719001	2.86816	0.000520749	3.02394	0.000520749	sp|Q43129|NLTP2_GOSHI Non-specific lipid-transfer protein OS=Gossypium hirsutum PE=2 SV=1//1.23241e-41
MANES_05G1409001	-2.13821	0.000520749	-0.948933	0.00579248	sp|Q00624|ASOL_BRANA L-ascorbate oxidase homolog OS=Brassica napus GN=Bp10 PE=2 SV=1//0
MANES_08G0112001	-1.16699	0.000520749	-1.49246	0.000520749	-//-
MANES_02G0041001	-3.45611	0.000520749	-3.21755	0.000520749	sp|O82485|OPT7_ARATH Oligopeptide transporter 7 OS=Arabidopsis thaliana GN=OPT7 PE=2 SV=1//0
MANES_11G0561001	2.1067	0.000520749	2.22676	0.000520749	-//-
MANES_08G0742003	-1.3297	0.000520749	-0.975653	0.00141071	sp|Q9FIK1|Y5780_ARATH BTB/POZ domain-containing protein At5g47800 OS=Arabidopsis thaliana GN=At5g47800 PE=2 SV=1//0
MANES_01G2655001	1.93392	0.000520749	1.14952	0.000981481	sp|Q8VYJ2|AHL1_ARATH AT-hook motif nuclear-localized protein 1 OS=Arabidopsis thaliana GN=AHL1 PE=1 SV=1//7.79551e-62
MANES_18G1111001	-1.098	0.000520749	-1.09216	0.00182357	sp|Q9LT10|CXE18_ARATH Probable carboxylesterase 18 OS=Arabidopsis thaliana GN=CXE18 PE=1 SV=1//5.94698e-96
MANES_18G1451001	-0.954778	0.00407707	-1.34771	0.000520749	sp|Q8RWU5|FBL3_ARATH F-box/LRR-repeat protein 3 OS=Arabidopsis thaliana GN=FBL3 PE=2 SV=1//0
MANES_11G1189001	-1.00027	0.000520749	-1.10729	0.000520749	sp|Q9LP24|Y1571_ARATH Probable leucine-rich repeat receptor-like protein kinase At1g35710 OS=Arabidopsis thaliana GN=At1g35710 PE=2 SV=1//7.54729e-16
MANES_13G1267001	-1.61094	0.000520749	-1.29929	0.00709066	-//-
MANES_06G1571001	1.34618	0.000520749	1.05035	0.000981481	sp|Q05865|FOLC_BACSU Folylpolyglutamate synthase OS=Bacillus subtilis (strain 168) GN=folC PE=3 SV=2//1.4976e-41
MANES_08G1698001	0.658811	0.00478264	0.7068	0.00222136	sp|Q94F47|UBC28_ARATH Ubiquitin-conjugating enzyme E2 28 OS=Arabidopsis thaliana GN=UBC28 PE=2 SV=1//1.58349e-103
MANES_11G0607001	-1.03833	0.000520749	-1.01466	0.000520749	sp|P21616|AVP_VIGRR Pyrophosphate-energized vacuolar membrane proton pump OS=Vigna radiata var. radiata PE=1 SV=4//0
MANES_06G0856001	1.41792	0.000520749	0.976622	0.000520749	sp|P42730|CLPB1_ARATH Chaperone protein ClpB1 OS=Arabidopsis thaliana GN=CLPB1 PE=1 SV=2//0
MANES_05G0156001	-0.878531	0.000520749	-0.857631	0.00141071	sp|Q6R0H1|LHY_ARATH Protein LHY OS=Arabidopsis thaliana GN=LHY PE=1 SV=2//2.16501e-110
MANES_09G1197001	-1.09519	0.000520749	-1.23213	0.000520749	sp|Q9ZVI9|PECT1_ARATH Ethanolamine-phosphate cytidylyltransferase OS=Arabidopsis thaliana GN=PECT1 PE=1 SV=1//7.24805e-15
MANES_04G0669001	-3.18955	0.000520749	-3.32681	0.000520749	sp|Q9SII5|EXOL5_ARATH Protein EXORDIUM-like 5 OS=Arabidopsis thaliana GN=EXL5 PE=2 SV=1//7.24627e-171
MANES_02G0562001	1.45345	0.000520749	0.982178	0.000520749	-//-
MANES_04G0894001	-0.796801	0.00677562	-0.751089	0.0215717	sp|O48671|RER1B_ARATH Protein RER1B OS=Arabidopsis thaliana GN=RER1B PE=1 SV=2//1.50177e-82
MANES_08G0410001	-2.55022	0.000520749	-2.18321	0.000520749	sp|Q41916|CYT5_ARATH Cysteine proteinase inhibitor 5 OS=Arabidopsis thaliana GN=CYS5 PE=2 SV=2//6.39179e-27
MANES_10G0365001	0.733778	0.00141071	0.504067	0.041611	sp|Q921M3|SF3B3_MOUSE Splicing factor 3B subunit 3 OS=Mus musculus GN=Sf3b3 PE=2 SV=1//0
MANES_01G1019001	-1.5029	0.000520749	-0.847193	0.00834118	sp|Q9SCZ4|FERON_ARATH Receptor-like protein kinase FERONIA OS=Arabidopsis thaliana GN=FER PE=1 SV=1//0
MANES_10G1148001	1.33549	0.000520749	1.22465	0.000981481	sp|C0LGP4|Y3475_ARATH Probable LRR receptor-like serine/threonine-protein kinase At3g47570 OS=Arabidopsis thaliana GN=At3g47570 PE=2 SV=1//0
MANES_11G0678002	-1.82846	0.00372046	-2.63194	0.00141071	sp|Q9FI78|HST_ARATH Shikimate O-hydroxycinnamoyltransferase OS=Arabidopsis thaliana GN=HST PE=2 SV=1//0
MANES_02G0471001	1.0599	0.000520749	1.06946	0.000520749	sp|P0C8Q9|Y5902_ARATH Uncharacterized protein At5g19025 OS=Arabidopsis thaliana GN=At5g19025 PE=2 SV=3//2.04756e-21
MANES_18G1094001	-3.18064	0.000520749	-2.85715	0.000520749	sp|F4JLK2|SPSA4_ARATH Probable sucrose-phosphate synthase 4 OS=Arabidopsis thaliana GN=SPS4 PE=1 SV=1//0
MANES_14G1671001	-1.1073	0.000520749	-1.20058	0.000520749	sp|P27524|CB4A_SOLLC Chlorophyll a-b binding protein CP24 10A, chloroplastic OS=Solanum lycopersicum GN=CAP10A PE=3 SV=1//3.14651e-129
MANES_07G0261001	-0.956316	0.000520749	-0.78874	0.00261001	sp|O04486|RAA2A_ARATH Ras-related protein RABA2a OS=Arabidopsis thaliana GN=RABA2A PE=2 SV=1//2.40117e-140
MANES_13G0645001	-1.90585	0.000520749	-1.21284	0.000520749	sp|Q9SF32|IQD1_ARATH Protein IQ-DOMAIN 1 OS=Arabidopsis thaliana GN=IQD1 PE=1 SV=1//1.78131e-12
MANES_10G0200001	-3.74192	0.000520749	-3.53274	0.000520749	sp|P02519|HSP11_SOYBN 17.3 kDa class I heat shock protein OS=Glycine max GN=HSP17.3-B PE=3 SV=1//1.36262e-61
MANES_08G1351001	-0.809068	0.00261001	-0.710984	0.0163284	sp|P02877|HEVE_HEVBR Pro-hevein OS=Hevea brasiliensis GN=HEV1 PE=1 SV=2//5.30884e-102
MANES_08G0173001	-1.90417	0.000520749	-1.66439	0.000520749	sp|Q9LZM4|WAKLQ_ARATH Wall-associated receptor kinase-like 20 OS=Arabidopsis thaliana GN=WAKL20 PE=2 SV=1//0
MANES_07G0989002	-3.62182	0.000520749	-1.87901	0.000520749	sp|Q55874|Y103_SYNY3 Uncharacterized protein sll0103 OS=Synechocystis sp. (strain PCC 6803 / Kazusa) GN=sll0103 PE=3 SV=1//2.74698e-17
MANES_16G0522002	1.00191	0.00443438	1.13593	0.0195291	sp|P60838|DRL1_ARATH Probable disease resistance protein At1g12280 OS=Arabidopsis thaliana GN=At1g12280 PE=3 SV=1//1.27131e-120
MANES_01G1150001	3.21724	0.00709066	3.48596	0.0445184	sp|Q9SZN7|HIP26_ARATH Heavy metal-associated isoprenylated plant protein 26 OS=Arabidopsis thaliana GN=HIPP26 PE=1 SV=1//1.86854e-42
MANES_15G1145001	0.560897	0.0235543	0.556497	0.0399264	sp|Q7DNC3|MPCP1_ARATH Mitochondrial phosphate carrier protein 1, mitochondrial OS=Arabidopsis thaliana GN=MPT1 PE=2 SV=1//3.82551e-161
MANES_08G1393001	-2.31127	0.000520749	-2.77933	0.000520749	sp|Q6NNI3|LSH1_ARATH Protein LIGHT-DEPENDENT SHORT HYPOCOTYLS 1 OS=Arabidopsis thaliana GN=LSH1 PE=1 SV=1//2.55775e-64
MANES_16G0777001	1.01289	0.000520749	0.693563	0.00336048	-//-
MANES_04G0326001	-1.68443	0.000520749	-1.9509	0.000520749	sp|P0CG89|H4_SOYBN Histone H4 OS=Glycine max PE=3 SV=1//5.03207e-49
MANES_07G0303001	1.81942	0.000520749	2.2008	0.000520749	-//-
MANES_04G1026001	2.59248	0.000520749	2.34028	0.000520749	sp|Q9SAH7|WRK40_ARATH Probable WRKY transcription factor 40 OS=Arabidopsis thaliana GN=WRKY40 PE=1 SV=1//3.43651e-84
MANES_S0125001	-1.55121	0.000520749	-1.60149	0.000520749	sp|P06215|CHIT_PHAVU Endochitinase OS=Phaseolus vulgaris PE=1 SV=1//2.30173e-15
MANES_15G1360001	-1.74338	0.000520749	-1.59614	0.00336048	sp|Q8L612|MACP1_ARATH MACPF domain-containing protein At1g14780 OS=Arabidopsis thaliana GN=At1g14780 PE=2 SV=1//0
MANES_02G1417001	0.645239	0.00443438	0.531314	0.0252221	sp|F4IV99|CHR5_ARATH Protein CHROMATIN REMODELING 5 OS=Arabidopsis thaliana GN=CHR5 PE=3 SV=1//2.83072e-40
MANES_02G1315001	-0.834218	0.000520749	-0.780233	0.000520749	sp|Q8GYC7|PGL1B_ARATH PGR5-like protein 1B, chloroplastic OS=Arabidopsis thaliana GN=PGRL1B PE=1 SV=1//7.20196e-10
MANES_12G1311001	1.30878	0.000520749	1.39122	0.000520749	sp|Q40191|RB11A_LOTJA Ras-related protein Rab11A OS=Lotus japonicus GN=RAB11A PE=2 SV=1//6.64464e-143
MANES_11G0586001	1.07628	0.000520749	1.04791	0.000520749	sp|P0CH32|UBQ4_ARATH Polyubiquitin 4 OS=Arabidopsis thaliana GN=UBQ4 PE=1 SV=1//0
MANES_06G1514001	-0.65993	0.00299047	-0.569043	0.0210532	sp|Q9FYR7|SCL8_ARATH Scarecrow-like protein 8 OS=Arabidopsis thaliana GN=SCL8 PE=2 SV=1//7.21487e-156
MANES_10G1134001	3.03028	0.000520749	3.24532	0.000520749	sp|P32110|GSTX6_SOYBN Probable glutathione S-transferase OS=Glycine max GN=HSP26-A PE=2 SV=1//1.06998e-60
MANES_13G0019001	2.05303	0.000520749	2.43489	0.000520749	sp|Q93V61|LCAT3_ARATH Phospholipase A(1) LCAT3 OS=Arabidopsis thaliana GN=LCAT3 PE=1 SV=1//0
MANES_01G1451002	0.941418	0.0394933	0.90479	0.0155273	-//-
MANES_04G0126001	-0.889623	0.000520749	-1.08782	0.000520749	sp|Q1SU99|H2B3_MEDTR Probable histone H2B.3 OS=Medicago truncatula PE=3 SV=3//4.54684e-60
MANES_05G0376003	2.59015	0.000520749	2.02996	0.000520749	sp|Q9M2E2|SDR1_ARATH (+)-neomenthol dehydrogenase OS=Arabidopsis thaliana GN=SDR1 PE=1 SV=1//1.18543e-128
MANES_16G0179001	1.58829	0.0259517	1.73528	0.0299423	sp|Q9T0J1|CRK26_ARATH Cysteine-rich receptor-like protein kinase 26 OS=Arabidopsis thaliana GN=CRK26 PE=2 SV=1//0
MANES_05G0470001	-0.859874	0.013063	-1.07821	0.00222136	sp|Q43848|TKTC_SOLTU Transketolase, chloroplastic OS=Solanum tuberosum PE=2 SV=1//0
MANES_15G1699002	0.714645	0.00834118	0.751197	0.00612071	-//-
MANES_08G0542002	1.51348	0.000520749	1.25637	0.000520749	sp|Q8LPG9|IQD14_ARATH Protein IQ-DOMAIN 14 OS=Arabidopsis thaliana GN=IQD14 PE=1 SV=1//3.06379e-08
MANES_09G1260001	-1.52419	0.000520749	-1.43417	0.000520749	sp|Q09117|BSPB_POPDE Bark storage protein B OS=Populus deltoides GN=BSP PE=1 SV=1//1.80193e-67
MANES_17G0769001	1.64878	0.000520749	1.19475	0.00772454	-//-
MANES_06G1239001	1.30251	0.000520749	1.2559	0.00141071	sp|Q9FY93|NAC83_ARATH NAC domain-containing protein 83 OS=Arabidopsis thaliana GN=NAC083 PE=1 SV=1//3.06147e-71
MANES_10G0787001	-0.594141	0.00988022	-0.86965	0.000520749	sp|P46293|RS16_GOSHI 40S ribosomal protein S16 OS=Gossypium hirsutum GN=RPS16 PE=2 SV=1//7.9477e-89
MANES_17G1203001	-0.557483	0.0200473	-0.795398	0.000520749	sp|Q9SJ89|FTRC_ARATH Ferredoxin-thioredoxin reductase catalytic chain, chloroplastic OS=Arabidopsis thaliana GN=FTRC PE=2 SV=1//1.42518e-54
MANES_12G0322001	2.65229	0.000520749	2.45269	0.0440894	sp|Q7XBH4|MYB4_ORYSJ Myb-related protein Myb4 OS=Oryza sativa subsp. japonica GN=MYB4 PE=2 SV=2//9.15168e-73
MANES_16G1080001	0.535756	0.0273621	0.548985	0.0210532	sp|Q99570|PI3R4_HUMAN Phosphoinositide 3-kinase regulatory subunit 4 OS=Homo sapiens GN=PIK3R4 PE=1 SV=3//1.13011e-62
MANES_05G1966001	2.00154	0.0403523	1.96639	0.00222136	sp|Q8LPT3|MEBL_ARATH Membrane protein of ER body-like protein OS=Arabidopsis thaliana GN=MEBL PE=2 SV=1//8.03138e-16
MANES_13G0101001	#NAME?	0.0155273	#NAME?	0.000520749	-//-
MANES_01G1649001	-1.17324	0.0220796	-1.64938	0.0257063	sp|O80434|LAC4_ARATH Laccase-4 OS=Arabidopsis thaliana GN=IRX12 PE=2 SV=2//0
MANES_02G1355001	-1.53765	0.000520749	-1.20751	0.000520749	sp|Q6NPN5|FK113_ARATH F-box/kelch-repeat protein At5g26960 OS=Arabidopsis thaliana GN=At5g26960 PE=2 SV=1//8.21584e-150
MANES_09G1082001	-1.62589	0.000520749	-1.19401	0.000520749	sp|Q9SFC6|GDIR_ARATH Rho GDP-dissociation inhibitor 1 OS=Arabidopsis thaliana GN=GDI1 PE=1 SV=1//3.06555e-107
MANES_12G1345001	-2.345	0.000520749	-1.89158	0.000520749	-//-
MANES_08G1093001	3.28098	0.000520749	2.06479	0.000520749	sp|C7G304|GOLS2_SOLLC Galactinol synthase 2 OS=Solanum lycopersicum GN=GOLS2 PE=2 SV=1//0
MANES_14G0771001	1.50749	0.00546589	1.79637	0.0202976	sp|Q9SN74|BH047_ARATH Transcription factor bHLH47 OS=Arabidopsis thaliana GN=BHLH47 PE=2 SV=1//3.73076e-55
MANES_17G0414001	-2.93309	0.000520749	-2.49919	0.000520749	-//-
MANES_11G1077001	-0.611906	0.0337856	-0.607238	0.0294731	sp|Q9FN42|CLPP2_ARATH ATP-dependent Clp protease proteolytic subunit 2, mitochondrial OS=Arabidopsis thaliana GN=CLPP2 PE=1 SV=1//4.81568e-125
MANES_07G0831001	-1.44936	0.000520749	-2.30008	0.000520749	sp|Q55C17|TECR_DICDI Very-long-chain enoyl-CoA reductase OS=Dictyostelium discoideum GN=gpsn2 PE=3 SV=1//1.41584e-18
MANES_S0316001	-0.890162	0.00372046	-0.894926	0.00478264	sp|O50044|KDSA_PEA 2-dehydro-3-deoxyphosphooctonate aldolase OS=Pisum sativum GN=KDSA PE=2 SV=1//6.91499e-177
MANES_08G1082001	-1.70486	0.000520749	-2.12321	0.000520749	sp|Q96551|METK1_CATRO S-adenosylmethionine synthase 1 OS=Catharanthus roseus GN=SAMS1 PE=1 SV=1//0
MANES_11G1275001	0.531676	0.0252221	0.605828	0.00926716	sp|Q8TEQ8|PIGO_HUMAN GPI ethanolamine phosphate transferase 3 OS=Homo sapiens GN=PIGO PE=1 SV=3//2.86555e-88
MANES_15G0844001	0.970398	0.00336048	1.39507	0.000520749	sp|Q8L3R3|RFL1_ARATH Disease resistance protein RFL1 OS=Arabidopsis thaliana GN=RFL1 PE=3 SV=2//4.92838e-29
MANES_10G0978001	2.01789	0.00182357	1.97908	0.0122179	-//-
MANES_09G0399001	0.769861	0.000520749	0.587388	0.0213183	sp|P48578|PP2A3_ARATH Serine/threonine-protein phosphatase PP2A-3 catalytic subunit OS=Arabidopsis thaliana GN=PP2A3 PE=2 SV=1//0
MANES_07G1236001	-2.02676	0.000520749	-1.0831	0.000520749	-//-
MANES_14G0322001	-1.10119	0.000520749	-1.06922	0.000520749	sp|Q9FLI7|NEET_ARATH CDGSH iron-sulfur domain-containing protein NEET OS=Arabidopsis thaliana GN=NEET PE=1 SV=1//4.13848e-29
MANES_05G0465001	-2.28711	0.000520749	-1.37771	0.00261001	sp|Q8RY65|NIK2_ARATH Protein NSP-INTERACTING KINASE 2 OS=Arabidopsis thaliana GN=NIK2 PE=1 SV=1//3.9925e-20
MANES_02G0321001	-2.25873	0.000520749	-1.71179	0.000520749	sp|Q9FZ06|ARK3_ARATH Armadillo repeat-containing kinesin-like protein 3 OS=Arabidopsis thaliana GN=ARK3 PE=1 SV=1//7.85873e-113
MANES_06G0528001	1.07783	0.0375717	1.80956	0.00261001	-//-
MANES_09G1257001	-1.49885	0.000981481	-0.991731	0.0252221	sp|Q07469|BSPA_POPDE Bark storage protein A OS=Populus deltoides GN=BSPA PE=2 SV=1//2.29537e-36
MANES_15G0628001	-0.558294	0.0173956	-0.580012	0.0144489	sp|Q9SFU0|SC24A_ARATH Protein transport protein Sec24-like At3g07100 OS=Arabidopsis thaliana GN=At3g07100 PE=2 SV=2//0
MANES_02G0095003	-2.08507	0.000520749	-1.66716	0.000520749	sp|Q8LAH8|NDK4_ARATH Nucleoside diphosphate kinase IV, chloroplastic/mitochondrial OS=Arabidopsis thaliana GN=NDK4 PE=1 SV=2//1.22385e-117
MANES_16G1069001	-0.838211	0.000520749	-0.637405	0.00644654	sp|Q9ZQP1|DSP8_ARATH Putative dual specificity protein phosphatase DSP8 OS=Arabidopsis thaliana GN=DSP8 PE=2 SV=2//1.36365e-90
MANES_14G1398001	-0.969746	0.000520749	-0.502469	0.0405564	sp|Q10710|STA_RICCO Sugar carrier protein A OS=Ricinus communis GN=STA PE=2 SV=1//0
MANES_01G1072001	1.40595	0.000520749	1.23792	0.000520749	-//-
MANES_S1046001	-0.735197	0.00740893	-0.963596	0.000981481	sp|Q8W034|RNP1_ARATH Heterogeneous nuclear ribonucleoprotein 1 OS=Arabidopsis thaliana GN=RNP1 PE=1 SV=1//1.63638e-75
MANES_S0789001	-1.53284	0.000520749	-1.63281	0.000520749	sp|Q6GLM5|DESI1_XENLA Desumoylating isopeptidase 1 OS=Xenopus laevis GN=desi1 PE=2 SV=1//1.71957e-41
MANES_04G1054001	-3.48263	0.000520749	-1.74271	0.0168559	sp|Q0V7T5|Y1864_ARATH Probable receptor-like protein kinase At1g80640 OS=Arabidopsis thaliana GN=At1g80640 PE=2 SV=1//5.30527e-134
MANES_04G1515001	-1.76784	0.000520749	-1.31148	0.00336048	sp|P0C035|ATL60_ARATH RING-H2 finger protein ATL60 OS=Arabidopsis thaliana GN=ATL60 PE=2 SV=1//5.71253e-46
MANES_11G0035001	-2.73164	0.000520749	-1.65967	0.000520749	-//-
MANES_13G0430003	1.43366	0.000520749	1.25375	0.000520749	sp|Q8GZM7|PIF1_ARATH Transcription factor PIF1 OS=Arabidopsis thaliana GN=PIF1 PE=1 SV=1//1.39912e-58
MANES_14G1697001	-0.645982	0.0355755	-0.743325	0.0364605	sp|Q9SUC9|UGPI7_ARATH Uncharacterized GPI-anchored protein At4g28100 OS=Arabidopsis thaliana GN=At4g28100 PE=1 SV=1//8.63129e-59
MANES_02G1541001	-3.82886	0.00865028	-3.33853	0.0119265	sp|Q67XC9|TPPD_ARATH Probable trehalose-phosphate phosphatase D OS=Arabidopsis thaliana GN=TPPD PE=2 SV=1//6.21081e-66
MANES_02G1362001	-1.36209	0.000520749	-1.33	0.000520749	sp|Q9ZPN7|TBB4_ELEIN Tubulin beta-4 chain OS=Eleusine indica GN=TUBB4 PE=2 SV=1//0
MANES_08G1740001	0.563961	0.0205559	0.473325	0.0498197	-//-
MANES_11G0670001	0.746048	0.0368908	1.04212	0.00261001	sp|Q9SAH3|Y1887_ARATH Putative receptor-like protein kinase At1g80870 OS=Arabidopsis thaliana GN=At1g80870 PE=3 SV=1//0
MANES_08G0815001	-2.74086	0.000520749	-2.48693	0.000520749	sp|I1S2N3|GAOA_GIBZE Galactose oxidase OS=Gibberella zeae (strain PH-1 / ATCC MYA-4620 / FGSC 9075 / NRRL 31084) GN=GAOA PE=3 SV=1//1.43475e-17
MANES_12G1575001	-0.951043	0.000520749	-1.14779	0.000520749	sp|Q8L7V3|PMTQ_ARATH Probable methyltransferase PMT26 OS=Arabidopsis thaliana GN=At5g64030 PE=2 SV=1//0
MANES_06G1433001	-0.737684	0.00141071	-0.736188	0.00222136	sp|Q99JY4|TRABD_MOUSE TraB domain-containing protein OS=Mus musculus GN=Trabd PE=2 SV=1//7.62588e-13
MANES_05G0014001	0.779591	0.00709066	0.783329	0.00988022	sp|Q3UDW8|HGNAT_MOUSE Heparan-alpha-glucosaminide N-acetyltransferase OS=Mus musculus GN=Hgsnat PE=1 SV=2//2.64113e-23
MANES_09G1890003	2.70638	0.000520749	2.99989	0.000520749	sp|Q9LYR6|PTR49_ARATH Protein NRT1/ PTR FAMILY 6.1 OS=Arabidopsis thaliana GN=NPF6.1 PE=2 SV=1//0
MANES_09G1722001	4.78078	0.000520749	3.70657	0.000520749	sp|P34913|HYES_HUMAN Bifunctional epoxide hydrolase 2 OS=Homo sapiens GN=EPHX2 PE=1 SV=2//1.59521e-50
MANES_17G0655001	0.699233	0.00222136	0.639316	0.00865028	-//-
MANES_06G0154001	-2.27136	0.000981481	-1.97746	0.00372046	-//-
MANES_01G2094001	0.971724	0.00222136	1.22243	0.000520749	sp|Q9ZVS8|Y1327_ARATH Putative DUF21 domain-containing protein At1g03270 OS=Arabidopsis thaliana GN=CBSDUF4 PE=4 SV=2//0
MANES_07G1407001	-3.82901	0.000520749	-1.64924	0.000520749	sp|O22874|EXPA8_ARATH Expansin-A8 OS=Arabidopsis thaliana GN=EXPA8 PE=2 SV=1//1.28067e-128
MANES_01G1569001	2.68225	0.000520749	2.87097	0.000520749	sp|Q9LM69|ATL80_ARATH RING-H2 finger protein ATL80 OS=Arabidopsis thaliana GN=ATL80 PE=2 SV=1//2.92287e-37
MANES_03G1712001	-0.573159	0.0139008	-0.550346	0.0220796	sp|Q43117|KPYA_RICCO Pyruvate kinase isozyme A, chloroplastic OS=Ricinus communis PE=1 SV=1//0
MANES_18G1119001	-1.00246	0.000520749	-1.02126	0.000520749	sp|Q9ZWS9|ARR3_ARATH Two-component response regulator ARR3 OS=Arabidopsis thaliana GN=ARR3 PE=2 SV=1//5.0785e-41
MANES_11G1279001	1.00218	0.000520749	0.778297	0.000981481	sp|O81097|RPB8A_ARATH DNA-directed RNA polymerases II and V subunit 8A OS=Arabidopsis thaliana GN=NRPB8A PE=1 SV=1//3.59856e-79
MANES_01G1008001	2.46436	0.000520749	2.88834	0.000520749	-//-
MANES_10G1159001	-0.829862	0.000520749	-0.666963	0.00677562	sp|O04486|RAA2A_ARATH Ras-related protein RABA2a OS=Arabidopsis thaliana GN=RABA2A PE=2 SV=1//1.10465e-135
MANES_09G0929001	-1.01918	0.000520749	-1.04727	0.000520749	sp|O80931|AS1_ARATH Transcription factor AS1 OS=Arabidopsis thaliana GN=AS1 PE=1 SV=1//1.3682e-142
MANES_11G1147001	-4.34195	0.000520749	-1.32742	0.00141071	-//-
MANES_15G0260001	0.588438	0.0110583	0.671368	0.00299047	sp|F4J9M5|CHR12_ARATH Probable ATP-dependent DNA helicase CHR12 OS=Arabidopsis thaliana GN=CHR12 PE=2 SV=1//0
MANES_18G0707001	5.0011	0.000520749	4.34163	0.000520749	sp|Q9SZN7|HIP26_ARATH Heavy metal-associated isoprenylated plant protein 26 OS=Arabidopsis thaliana GN=HIPP26 PE=1 SV=1//2.41846e-41
MANES_11G1291001	-1.49548	0.000520749	-1.4915	0.000520749	sp|Q8GX29|SKI25_ARATH F-box/kelch-repeat protein SKIP25 OS=Arabidopsis thaliana GN=SKIP25 PE=1 SV=1//2.26462e-99
MANES_01G1625001	-2.2944	0.000520749	-1.9776	0.000520749	sp|O82383|U71D1_ARATH UDP-glycosyltransferase 71D1 OS=Arabidopsis thaliana GN=UGT71D1 PE=2 SV=1//2.92301e-134
MANES_13G1479001	-1.45361	0.000520749	-1.02611	0.000520749	sp|P34913|HYES_HUMAN Bifunctional epoxide hydrolase 2 OS=Homo sapiens GN=EPHX2 PE=1 SV=2//5.67459e-40
MANES_03G0665001	0.680537	0.0315798	0.846188	0.00579248	sp|Q5ZMS6|TDRD3_CHICK Tudor domain-containing protein 3 OS=Gallus gallus GN=TDRD3 PE=2 SV=1//3.78122e-13
MANES_11G0603001	-0.56732	0.0247443	-0.519884	0.0377882	sp|Q9SKZ2|CAF1G_ARATH Probable CCR4-associated factor 1 homolog 7 OS=Arabidopsis thaliana GN=CAF1-7 PE=2 SV=2//3.54579e-154
MANES_17G0523001	-1.35828	0.000520749	-0.836571	0.00141071	sp|Q42954|KPYC_TOBAC Pyruvate kinase, cytosolic isozyme OS=Nicotiana tabacum PE=2 SV=1//0
MANES_07G1049001	0.85154	0.000520749	0.722411	0.00336048	sp|Q9LVG4|APRR3_ARATH Two-component response regulator-like APRR3 OS=Arabidopsis thaliana GN=APRR3 PE=1 SV=1//1.07879e-13
MANES_06G0203002	0.995513	0.00336048	0.832665	0.031339	sp|Q54VM3|TBC5A_DICDI TBC1 domain family member 5 homolog A OS=Dictyostelium discoideum GN=tbc1d5A PE=1 SV=1//8.72109e-24
MANES_04G1033001	0.801109	0.000520749	0.695863	0.00336048	sp|Q4VA53|PDS5B_MOUSE Sister chromatid cohesion protein PDS5 homolog B OS=Mus musculus GN=Pds5b PE=1 SV=1//5.4612e-16
MANES_13G0987001	0.720144	0.000981481	0.767394	0.00182357	sp|Q5H8A4|PIGG_HUMAN GPI ethanolamine phosphate transferase 2 OS=Homo sapiens GN=PIGG PE=1 SV=1//1.9609e-11
MANES_03G0122001	1.02036	0.000520749	0.854919	0.00261001	sp|Q640K1|NCDN_XENLA Neurochondrin OS=Xenopus laevis GN=ncdn PE=2 SV=1//1.99592e-21
MANES_05G1870001	-1.21561	0.000520749	-1.21188	0.000520749	sp|P93111|HEM11_CUCSA Glutamyl-tRNA reductase 1, chloroplastic OS=Cucumis sativus GN=HEMA1 PE=2 SV=1//0
MANES_18G0931001	2.62593	0.000520749	1.82361	0.000520749	-//-
MANES_02G1481001	1.38714	0.00644654	1.58289	0.00407707	sp|Q9FQA3|GST23_MAIZE Glutathione transferase GST 23 OS=Zea mays PE=2 SV=1//5.50891e-79
MANES_03G0321001	-1.30179	0.00261001	-0.857139	0.0428504	sp|Q9CAL8|PEK13_ARATH Proline-rich receptor-like protein kinase PERK13 OS=Arabidopsis thaliana GN=PERK13 PE=2 SV=1//9.62408e-93
MANES_10G0204001	-1.79786	0.000520749	-1.42673	0.000520749	sp|U3U992|UGT8_CATRO 7-deoxyloganetic acid glucosyltransferase OS=Catharanthus roseus GN=UGT709C2 PE=1 SV=1//0
MANES_17G0778001	-1.14521	0.00612071	-0.858204	0.0304155	-//-
MANES_08G1599001	1.68142	0.000520749	1.43435	0.000520749	sp|Q42602|C89A2_ARATH Cytochrome P450 89A2 OS=Arabidopsis thaliana GN=CYP89A2 PE=2 SV=2//0
MANES_01G0166001	-0.567439	0.0247443	-0.86226	0.000520749	sp|O81155|CYSKP_SOLTU Cysteine synthase, chloroplastic/chromoplastic OS=Solanum tuberosum PE=2 SV=1//7.84628e-180
MANES_15G0436001	0.760702	0.000981481	1.05446	0.000520749	sp|Q9ZS51|PMP22_ARATH Peroxisomal membrane protein PMP22 OS=Arabidopsis thaliana GN=PMP22 PE=1 SV=1//6.58065e-66
MANES_14G1715001	-0.930773	0.000520749	-0.919696	0.000520749	sp|Q7ZUC7|PGES2_DANRE Prostaglandin E synthase 2 OS=Danio rerio GN=ptges2 PE=2 SV=1//6.1721e-73
MANES_05G1215001	-2.21225	0.000520749	-2.25232	0.000520749	sp|Q9SLN8|DBR_TOBAC 2-alkenal reductase (NADP(+)-dependent) OS=Nicotiana tabacum GN=DBR PE=1 SV=1//0
MANES_02G1460001	-1.24017	0.000981481	-4.64713	0.000520749	sp|Q9SJY5|PUMP5_ARATH Mitochondrial uncoupling protein 5 OS=Arabidopsis thaliana GN=PUMP5 PE=2 SV=1//3.24535e-131
MANES_13G0518001	-1.16511	0.000981481	-0.887311	0.0176651	sp|Q06915|EA6_ARATH Probable glucan endo-1,3-beta-glucosidase A6 OS=Arabidopsis thaliana GN=A6 PE=2 SV=1//0
MANES_12G1286001	-1.4918	0.000520749	-1.09486	0.0202976	sp|Q9D7E3|OVCA2_MOUSE Ovarian cancer-associated gene 2 protein homolog OS=Mus musculus GN=Ovca2 PE=2 SV=1//3.28945e-18
MANES_11G0262001	-3.24456	0.000520749	-2.23751	0.000520749	-//-
MANES_01G0684001	0.644773	0.0377882	0.633222	0.0375717	sp|Q93ZQ5|SPXM3_ARATH SPX domain-containing membrane protein At4g22990 OS=Arabidopsis thaliana GN=At4g22990 PE=2 SV=2//1.60964e-87
MANES_07G0858002	-2.16935	0.000981481	-2.07887	0.00478264	sp|Q9ZV06|NATAL_ARATH Probable acetyltransferase NATA1-like OS=Arabidopsis thaliana GN=At2g39020 PE=2 SV=1//6.17101e-89
MANES_01G1242001	-1.1634	0.000520749	-1.5868	0.000520749	sp|P49293|PSY_CUCME Phytoene synthase, chloroplastic OS=Cucumis melo GN=PSY PE=2 SV=1//0
MANES_03G0279001	3.69608	0.000520749	3.33915	0.000981481	-//-
MANES_05G0999001	-1.60469	0.000520749	-1.45758	0.000981481	sp|Q9FN03|UVR8_ARATH Ultraviolet-B receptor UVR8 OS=Arabidopsis thaliana GN=UVR8 PE=1 SV=1//3.4875e-15
MANES_S0379001	1.58194	0.000520749	2.94835	0.000520749	sp|Q0AC40|TOLB_ALKEH Protein TolB OS=Alkalilimnicola ehrlichii (strain ATCC BAA-1101 / DSM 17681 / MLHE-1) GN=tolB PE=3 SV=1//1.75259e-13
MANES_07G1193001	3.28474	0.000520749	2.80456	0.0233062	-//-
MANES_15G0584001	-0.850043	0.000520749	-0.577688	0.0165943	sp|Q39183|D6KL2_ARATH Serine/threonine-protein kinase D6PKL2 OS=Arabidopsis thaliana GN=D6PKL2 PE=1 SV=1//0
MANES_05G0520001	-3.15596	0.000520749	-1.28689	0.000981481	sp|Q8LBQ7|ERF34_ARATH Ethylene-responsive transcription factor ERF034 OS=Arabidopsis thaliana GN=ERF034 PE=2 SV=2//4.95409e-51
MANES_11G0902001	-3.32483	0.000520749	-1.26968	0.000520749	sp|Q9T0I5|PRP4_ARATH Proline-rich protein 4 OS=Arabidopsis thaliana GN=PRP4 PE=2 SV=1//3.63137e-35
MANES_11G1476001	-1.91127	0.0163284	-2.34354	0.0275919	-//-
MANES_15G0936001	-1.56435	0.000520749	-0.925462	0.00141071	sp|Q96453|1433D_SOYBN 14-3-3-like protein D OS=Glycine max GN=GF14D PE=2 SV=1//8.95211e-159
MANES_02G1612001	-0.556304	0.0155273	-0.695576	0.00261001	sp|P9WPZ5|DAPC_MYCTU Probable N-succinyldiaminopimelate aminotransferase DapC OS=Mycobacterium tuberculosis (strain ATCC 25618 / H37Rv) GN=dapC PE=1 SV=1//2.59023e-97
MANES_06G0994001	-1.54232	0.000520749	-1.1507	0.000520749	sp|Q9T041|MAPT_ARATH Microtubule-associated protein TORTIFOLIA1 OS=Arabidopsis thaliana GN=TOR1 PE=1 SV=2//7.72886e-47
MANES_13G1074001	1.03365	0.000520749	1.12855	0.000520749	sp|P46604|HAT22_ARATH Homeobox-leucine zipper protein HAT22 OS=Arabidopsis thaliana GN=HAT22 PE=1 SV=1//6.23652e-88
MANES_03G1948001	-1.42053	0.000520749	-1.20465	0.000520749	sp|Q8L9P8|RLF33_ARATH Protein RALF-like 33 OS=Arabidopsis thaliana GN=RALFL33 PE=2 SV=1//1.67799e-36
MANES_10G0969001	-1.62646	0.000520749	-1.63256	0.000520749	sp|Q12288|YL126_YEAST Putative glutamine amidotransferase YLR126C OS=Saccharomyces cerevisiae (strain ATCC 204508 / S288c) GN=YLR126C PE=1 SV=1//4.39008e-17
MANES_02G0720001	1.62535	0.00372046	1.61567	0.00372046	-//-
MANES_10G0577002	1.0627	0.000520749	1.0983	0.000520749	sp|Q9FK88|INVE_ARATH Alkaline/neutral invertase E, chloroplastic OS=Arabidopsis thaliana GN=INVE PE=1 SV=1//0
MANES_01G1299001	2.26527	0.000520749	0.794341	0.00407707	sp|Q94J16|HFA4B_ORYSJ Heat stress transcription factor A-4b OS=Oryza sativa subsp. japonica GN=HSFA4B PE=2 SV=1//9.89168e-84
MANES_14G0503001	-1.70465	0.000520749	-1.66048	0.000520749	sp|Q8H965|NPC6_ARATH Non-specific phospholipase C6 OS=Arabidopsis thaliana GN=NPC6 PE=2 SV=1//0
MANES_06G1065001	-0.599044	0.035794	-0.761641	0.00709066	-//-
MANES_02G1110002	2.84101	0.000520749	2.01585	0.00802823	sp|Q2MHE4|HT1_ARATH Serine/threonine-protein kinase HT1 OS=Arabidopsis thaliana GN=HT1 PE=1 SV=1//4.64161e-76
MANES_02G1110001	2.30323	0.000520749	1.67095	0.000981481	sp|Q2MHE4|HT1_ARATH Serine/threonine-protein kinase HT1 OS=Arabidopsis thaliana GN=HT1 PE=1 SV=1//4.64161e-76
MANES_04G0783001	-1.62665	0.000520749	-1.72527	0.000520749	sp|P48496|TPIC_SPIOL Triosephosphate isomerase, chloroplastic OS=Spinacia oleracea GN=TPIP1 PE=1 SV=1//4.00892e-177
MANES_02G2043001	-0.686212	0.00222136	-0.515854	0.0351166	sp|Q9M084|SYDC2_ARATH Aspartate--tRNA ligase 2, cytoplasmic OS=Arabidopsis thaliana GN=IBI1 PE=1 SV=1//0
MANES_11G0238001	-3.99856	0.000520749	-2.06847	0.00407707	-//-
MANES_13G0105001	0.704943	0.00261001	0.820573	0.000981481	sp|Q9C5U1|AHK3_ARATH Histidine kinase 3 OS=Arabidopsis thaliana GN=AHK3 PE=1 SV=1//0
MANES_01G0471001	-1.66546	0.000520749	-2.41228	0.000520749	-//-
MANES_01G2567001	0.68913	0.00261001	0.513569	0.0428504	sp|H3K2Y6|MED12_ARATH Mediator of RNA polymerase II transcription subunit 12 OS=Arabidopsis thaliana GN=MED12 PE=1 SV=1//0
MANES_09G1881001	inf	0.000520749	inf	0.000520749	sp|Q9LYU3|EF113_ARATH Ethylene-responsive transcription factor ERF113 OS=Arabidopsis thaliana GN=ERF113 PE=2 SV=1//3.60648e-37
MANES_01G1586001	0.758924	0.000520749	0.749532	0.00182357	-//-
MANES_05G1676001	5.84089	0.00299047	5.56382	0.000520749	sp|O49858|C82A3_SOYBN Cytochrome P450 82A3 OS=Glycine max GN=CYP82A3 PE=2 SV=1//0
MANES_17G0789001	-1.20936	0.000520749	-1.27765	0.000520749	sp|Q941R6|MLP31_ARATH MLP-like protein 31 OS=Arabidopsis thaliana GN=MLP31 PE=2 SV=2//2.57447e-47
MANES_08G0337001	1.36705	0.000520749	1.12277	0.000520749	sp|Q6DW74|DGDG1_LOTJA Digalactosyldiacylglycerol synthase 1, chloroplastic OS=Lotus japonicus GN=DGD1 PE=2 SV=1//0
MANES_16G1293001	0.631751	0.0285368	0.659343	0.0179248	sp|Q9S7H4|CM2_ARATH Chorismate mutase 2 OS=Arabidopsis thaliana GN=CM2 PE=1 SV=1//8.39602e-105
MANES_03G0738001	-0.677487	0.00740893	-0.741621	0.00222136	sp|Q8S8N6|PLA2A_ARATH Phospholipase A2-alpha OS=Arabidopsis thaliana GN=PLA2-ALPHA PE=1 SV=1//6.644e-75
MANES_11G1593001	-0.55003	0.0202976	-0.581261	0.00834118	sp|Q55535|Y328_SYNY3 Putative low molecular weight protein-tyrosine-phosphatase slr0328 OS=Synechocystis sp. (strain PCC 6803 / Kazusa) GN=slr0328 PE=3 SV=1//3.69951e-42
MANES_03G0679002	-1.21958	0.000520749	-0.786565	0.00772454	sp|Q93YV6|2A5I_ARATH Serine/threonine protein phosphatase 2A 57 kDa regulatory subunit B&apos; iota isoform OS=Arabidopsis thaliana GN=B&apos;IOTA PE=2 SV=1//0
MANES_14G1693001	-0.854574	0.00141071	-1.00518	0.000520749	sp|P23919|KTHY_HUMAN Thymidylate kinase OS=Homo sapiens GN=DTYMK PE=1 SV=4//3.92184e-51
MANES_15G0118001	0.812815	0.00182357	0.576787	0.0353463	sp|Q9ZSW9|TCTP_HEVBR Translationally-controlled tumor protein homolog OS=Hevea brasiliensis GN=TCTP PE=2 SV=1//5.66629e-98
MANES_08G0158001	1.07392	0.000520749	0.867868	0.000520749	sp|Q8VCE1|DJC28_MOUSE DnaJ homolog subfamily C member 28 OS=Mus musculus GN=Dnajc28 PE=2 SV=2//1.00871e-14
MANES_04G0294001	-0.59565	0.00957523	0.552446	0.0451285	sp|Q9SIB2|KCS12_ARATH 3-ketoacyl-CoA synthase 12 OS=Arabidopsis thaliana GN=KCS12 PE=2 SV=1//0
MANES_04G0737001	-0.67768	0.0467606	-0.915766	0.0119265	sp|P51820|DRTS_SOYBN Bifunctional dihydrofolate reductase-thymidylate synthase OS=Glycine max PE=1 SV=1//0
MANES_04G0411001	1.2539	0.000520749	0.697711	0.00709066	sp|Q0ZJ28|RPOB_VITVI DNA-directed RNA polymerase subunit beta OS=Vitis vinifera GN=rpoB PE=3 SV=1//0
MANES_08G1044001	-3.19158	0.000520749	-3.51391	0.000520749	sp|Q9FFD0|PIN8_ARATH Putative auxin efflux carrier component 8 OS=Arabidopsis thaliana GN=PIN8 PE=3 SV=2//0
MANES_07G0366001	0.668633	0.00478264	0.590051	0.0136196	sp|Q8LRK9|TAF1_ARATH Transcription initiation factor TFIID subunit 1 OS=Arabidopsis thaliana GN=TAF1 PE=1 SV=1//9.72134e-61
MANES_03G1765001	0.794726	0.000520749	0.626684	0.00834118	sp|Q91V83|TTI1_MOUSE TELO2-interacting protein 1 homolog OS=Mus musculus GN=Tti1 PE=1 SV=2//1.95006e-07
MANES_15G0413001	1.75671	0.000520749	1.37717	0.00865028	sp|Q15751|HERC1_HUMAN Probable E3 ubiquitin-protein ligase HERC1 OS=Homo sapiens GN=HERC1 PE=1 SV=2//4.86514e-17
MANES_15G0847001	-0.954365	0.00141071	-0.745196	0.00644654	sp|Q9LD44|NAC56_ARATH NAC transcription factor 56 OS=Arabidopsis thaliana GN=NAC056 PE=2 SV=1//2.87014e-119
MANES_16G0769001	-0.943341	0.000520749	-1.0116	0.000520749	sp|Q93Z79|C14A1_ARATH Cytochrome P450 714A1 OS=Arabidopsis thaliana GN=CYP714A1 PE=2 SV=1//0
MANES_16G0935001	-1.80542	0.000520749	-2.19563	0.000520749	sp|Q9LMA8|TI10A_ARATH Protein TIFY 10A OS=Arabidopsis thaliana GN=TIFY10A PE=1 SV=1//3.49179e-52
MANES_03G2042001	0.676854	0.00222136	0.645181	0.00478264	sp|Q8LGG8|USPAL_ARATH Universal stress protein A-like protein OS=Arabidopsis thaliana GN=At3g01520 PE=1 SV=2//6.18272e-10
MANES_18G0195001	0.665852	0.010171	0.788824	0.00478264	sp|Q9FJZ3|MAN7_ARATH Mannan endo-1,4-beta-mannosidase 7 OS=Arabidopsis thaliana GN=MAN7 PE=2 SV=1//4.55226e-123
MANES_03G0979001	-0.616778	0.0116387	-0.817974	0.000520749	sp|Q9C5M0|DTC_ARATH Mitochondrial dicarboxylate/tricarboxylate transporter DTC OS=Arabidopsis thaliana GN=DTC PE=1 SV=1//1.83062e-168
MANES_10G0447001	1.15234	0.000520749	0.897676	0.00182357	sp|Q9LJZ5|UBC19_ARATH Ubiquitin-conjugating enzyme E2 19 OS=Arabidopsis thaliana GN=UBC19 PE=1 SV=1//5.87476e-68
MANES_13G1284001	0.937402	0.000520749	0.85435	0.000520749	sp|Q75H77|SAPKA_ORYSJ Serine/threonine-protein kinase SAPK10 OS=Oryza sativa subsp. japonica GN=SAPK10 PE=2 SV=1//0
MANES_09G1882001	-0.538284	0.0440894	-0.663912	0.0113514	sp|O23627|SYGM1_ARATH Glycine--tRNA ligase, mitochondrial 1 OS=Arabidopsis thaliana GN=At1g29880 PE=1 SV=1//0
MANES_18G0757001	0.698952	0.00644654	0.972762	0.000520749	sp|Q8RWM6|P24D5_ARATH Transmembrane emp24 domain-containing protein p24delta5 OS=Arabidopsis thaliana GN=At1g21900 PE=1 SV=1//5.06315e-92
MANES_06G1747001	-2.31719	0.000520749	-1.24476	0.000520749	sp|C0LGH2|Y1561_ARATH Probable LRR receptor-like serine/threonine-protein kinase At1g56130 OS=Arabidopsis thaliana GN=At1g56130 PE=2 SV=2//0
MANES_08G0404001	-2.26812	0.000520749	-1.93746	0.000520749	sp|Q08891|FACR2_ARATH Fatty acyl-CoA reductase 2 OS=Arabidopsis thaliana GN=FAR2 PE=2 SV=2//0
MANES_10G0075001	-0.82347	0.00407707	-0.635241	0.0271267	sp|Q9LYN0|PR1B1_ARATH PRA1 family protein B1 OS=Arabidopsis thaliana GN=PRA1B1 PE=1 SV=1//2.22691e-54
MANES_04G1128001	-1.40274	0.000520749	-1.51983	0.000520749	sp|Q949X0|ADS3_ARATH Palmitoyl-monogalactosyldiacylglycerol delta-7 desaturase, chloroplastic OS=Arabidopsis thaliana GN=ADS3 PE=2 SV=2//1.48601e-176
MANES_02G1660001	-1.10247	0.000520749	-1.37927	0.000520749	sp|Q39013|NAC2_ARATH NAC domain-containing protein 2 OS=Arabidopsis thaliana GN=NAC002 PE=2 SV=2//4.95248e-113
MANES_02G0131001	1.26626	0.000520749	1.11265	0.000520749	sp|Q94F47|UBC28_ARATH Ubiquitin-conjugating enzyme E2 28 OS=Arabidopsis thaliana GN=UBC28 PE=2 SV=1//1.18227e-101
MANES_17G0329001	1.42348	0.000520749	0.832838	0.0157944	sp|Q9M815|PCR8_ARATH Protein PLANT CADMIUM RESISTANCE 8 OS=Arabidopsis thaliana GN=PCR8 PE=1 SV=2//9.33081e-11
MANES_16G0448002	-0.532261	0.026885	-0.701774	0.00182357	-//-
MANES_01G2157001	3.05558	0.000520749	2.40628	0.00443438	sp|O82248|NFYB5_ARATH Nuclear transcription factor Y subunit B-5 OS=Arabidopsis thaliana GN=NFYB5 PE=2 SV=1//1.96183e-54
MANES_04G0319001	-1.35023	0.000520749	-1.10283	0.000520749	sp|Q9FVI1|ADF2_PETHY Actin-depolymerizing factor 2 OS=Petunia hybrida GN=ADF2 PE=2 SV=1//1.88541e-87
MANES_02G0944001	0.568865	0.016062	0.505756	0.0346807	sp|Q6NRY2|NOL6_XENLA Nucleolar protein 6 OS=Xenopus laevis GN=nol6 PE=2 SV=2//1.92371e-128
MANES_05G1456001	-1.54971	0.000520749	-1.2235	0.000520749	sp|Q9SYQ8|CLV1_ARATH Receptor protein kinase CLAVATA1 OS=Arabidopsis thaliana GN=CLV1 PE=1 SV=3//0
MANES_06G0954001	#NAME?	0.000520749	-2.88745	0.000520749	-//-
MANES_06G1039001	-1.83729	0.000520749	-1.73234	0.000520749	sp|O64411|PAO_MAIZE Polyamine oxidase OS=Zea mays GN=PAO PE=1 SV=1//3.76562e-165
MANES_10G0104001	-1.96547	0.000520749	-1.06649	0.000520749	sp|Q9SRM0|ATL66_ARATH RING-H2 finger protein ATL66 OS=Arabidopsis thaliana GN=ATL66 PE=2 SV=1//1.4978e-16
MANES_02G0165001	1.7437	0.000520749	1.26753	0.000520749	sp|P48488|PP1_MEDSV Serine/threonine-protein phosphatase PP1 OS=Medicago sativa subsp. varia GN=PP1 PE=2 SV=1//0
MANES_17G0527001	-2.13702	0.000520749	-1.22352	0.000520749	-//-
MANES_05G1973001	1.41805	0.000520749	1.36751	0.000520749	-//-
MANES_10G1512001	-1.33632	0.00222136	-0.958947	0.0377882	sp|P46665|HAT14_ARATH Homeobox-leucine zipper protein HAT14 OS=Arabidopsis thaliana GN=HAT14 PE=2 SV=3//4.35999e-61
MANES_12G0678001	-2.62504	0.000520749	-2.61958	0.000520749	sp|Q9ZSP5|AIR3_ARATH Subtilisin-like protease SBT5.3 OS=Arabidopsis thaliana GN=AIR3 PE=2 SV=1//0
MANES_05G0988001	-0.595423	0.0173956	-0.892532	0.000520749	-//-
MANES_12G0605001	-2.20882	0.000520749	-1.66806	0.000520749	sp|Q9SJ81|FLA7_ARATH Fasciclin-like arabinogalactan protein 7 OS=Arabidopsis thaliana GN=FLA7 PE=1 SV=1//4.87023e-72
MANES_16G1155001	-0.633785	0.00740893	-0.508455	0.0449216	sp|P51228|CFXQ_PORPU Protein cfxQ homolog OS=Porphyra purpurea GN=cfxQ PE=3 SV=1//2.39438e-40
MANES_07G1386001	5.81138	0.000520749	7.17619	0.000520749	sp|A7NY33|PER4_VITVI Peroxidase 4 OS=Vitis vinifera GN=GSVIVT00023967001 PE=1 SV=1//4.95934e-176
MANES_13G0336001	-2.70911	0.000520749	-2.45873	0.000520749	sp|Q8SAG3|ADF_VITVI Actin-depolymerizing factor OS=Vitis vinifera PE=2 SV=1//3.65762e-73
MANES_14G0735001	0.784326	0.00299047	0.871882	0.000520749	sp|F4I9E1|NFD4_ARATH Protein NUCLEAR FUSION DEFECTIVE 4 OS=Arabidopsis thaliana GN=NFD4 PE=3 SV=1//5.2126e-25
MANES_01G1412001	-1.81486	0.000520749	-1.96246	0.000520749	sp|Q9SCV9|BGAL3_ARATH Beta-galactosidase 3 OS=Arabidopsis thaliana GN=BGAL3 PE=1 SV=1//0
MANES_02G0981001	1.84612	0.000520749	2.00329	0.018732	sp|Q9P6Q3|BCS1_SCHPO Probable mitochondrial chaperone bcs1 OS=Schizosaccharomyces pombe (strain 972 / ATCC 24843) GN=SPAC644.07 PE=2 SV=1//2.76322e-31
MANES_03G1047001	-2.83153	0.000520749	-1.53135	0.000520749	-//-
MANES_11G0934001	-4.58467	0.000520749	-4.70447	0.000520749	sp|P32295|ARG7_VIGRR Indole-3-acetic acid-induced protein ARG7 OS=Vigna radiata var. radiata GN=ARG7 PE=2 SV=1//5.513e-21
MANES_14G1097001	-1.62948	0.00740893	-2.05477	0.0282936	sp|Q8GXM8|MATE7_ARATH MATE efflux family protein 7 OS=Arabidopsis thaliana GN=DTXL3 PE=2 SV=1//7.47252e-148
MANES_11G1472001	-0.548959	0.0252221	-0.517608	0.049005	sp|Q8RUN2|LOG1_ARATH Cytokinin riboside 5&apos;-monophosphate phosphoribohydrolase LOG1 OS=Arabidopsis thaliana GN=LOG1 PE=1 SV=1//1.0356e-123
MANES_04G1344001	1.38887	0.000520749	1.68921	0.000520749	sp|Q8LAL2|IAA26_ARATH Auxin-responsive protein IAA26 OS=Arabidopsis thaliana GN=IAA26 PE=1 SV=2//2.93863e-07
MANES_11G0452001	-1.72578	0.000520749	-1.4562	0.000520749	sp|Q9CA93|BAC2_ARATH Mitochondrial arginine transporter BAC2 OS=Arabidopsis thaliana GN=BAC2 PE=1 SV=1//7.00119e-26
MANES_06G0790001	0.654106	0.00512661	0.683224	0.00299047	sp|Q9CAA4|BIM2_ARATH Transcription factor BIM2 OS=Arabidopsis thaliana GN=BIM2 PE=1 SV=1//1.29709e-96
MANES_08G1679001	-1.51484	0.000520749	-1.43024	0.000520749	-//-
MANES_15G1403001	1.59898	0.000520749	1.15964	0.00141071	-//-
MANES_11G1359001	-1.58502	0.000520749	-4.66622	0.000520749	sp|Q9LZD3|E70A1_ARATH Exocyst complex component EXO70A1 OS=Arabidopsis thaliana GN=EXO70A1 PE=1 SV=1//2.17517e-91
MANES_02G1864001	-0.71989	0.00407707	-0.524771	0.0436889	sp|Q8VYI1|SBH1_ARATH Sphinganine C(4)-monooxygenase 1 OS=Arabidopsis thaliana GN=SBH1 PE=1 SV=1//5.59659e-107
MANES_03G1959001	-0.580177	0.0119265	-0.719245	0.00182357	sp|Q96IK5|GMCL1_HUMAN Germ cell-less protein-like 1 OS=Homo sapiens GN=GMCL1 PE=1 SV=1//3.75317e-14
MANES_04G0955001	0.765091	0.000981481	0.618127	0.00772454	sp|Q6P2B1|TNPO3_MOUSE Transportin-3 OS=Mus musculus GN=Tnpo3 PE=1 SV=1//7.74208e-26
MANES_07G0954002	3.49856	0.000520749	2.83289	0.000520749	sp|P47082|AVT1_YEAST Vacuolar amino acid transporter 1 OS=Saccharomyces cerevisiae (strain ATCC 204508 / S288c) GN=AVT1 PE=1 SV=1//8.09847e-47
MANES_S0238001	-0.899694	0.00141071	-0.91735	0.000520749	-//-
MANES_01G2436001	-1.30875	0.000520749	-1.01168	0.000520749	sp|Q9LNJ9|FKGP_ARATH Bifunctional fucokinase/fucose pyrophosphorylase OS=Arabidopsis thaliana GN=FKGP PE=1 SV=2//0
MANES_05G1628001	1.32314	0.00261001	1.13657	0.00865028	sp|Q9FZF1|PX11A_ARATH Peroxisomal membrane protein 11A OS=Arabidopsis thaliana GN=PEX11A PE=1 SV=1//3.26469e-111
MANES_12G1212001	1.02322	0.000520749	3.28715	0.000520749	sp|Q9ZQ47|GRDP1_ARATH Glycine-rich domain-containing protein 1 OS=Arabidopsis thaliana GN=GRDP1 PE=2 SV=1//0
MANES_06G0244001	4.84576	0.000520749	5.07126	0.000520749	sp|Q8H1Z0|CER3_ARATH Protein ECERIFERUM 3 OS=Arabidopsis thaliana GN=CER3 PE=1 SV=1//0
MANES_05G1167001	-0.786587	0.000520749	-1.15212	0.000520749	sp|Q9FN48|CAS_ARATH Calcium sensing receptor, chloroplastic OS=Arabidopsis thaliana GN=CAS PE=1 SV=1//0
MANES_06G0063001	#NAME?	0.000520749	#NAME?	0.000520749	sp|Q9FVS9|C96AF_ARATH Alkane hydroxylase MAH1 OS=Arabidopsis thaliana GN=CYP96A15 PE=2 SV=1//6.82221e-136
MANES_05G1996001	-1.58566	0.000520749	-2.41504	0.000520749	sp|P35694|XTH2_SOYBN Xyloglucan endotransglucosylase/hydrolase 2 OS=Glycine max PE=2 SV=1//2.52909e-162
MANES_14G1538001	-0.856416	0.00336048	-0.69224	0.0254651	sp|F4JTE7|GPP1_ARATH (DL)-glycerol-3-phosphatase 1 OS=Arabidopsis thaliana GN=GPP1 PE=1 SV=1//1.83661e-132
MANES_04G1275001	1.82068	0.000520749	2.20627	0.000520749	sp|Q9LV48|PERK1_ARATH Proline-rich receptor-like protein kinase PERK1 OS=Arabidopsis thaliana GN=PERK1 PE=2 SV=1//1.94982e-76
MANES_04G0008002	1.32181	0.00182357	1.57214	0.000520749	sp|Q66GQ2|Y5162_ARATH Uncharacterized protein At5g41620 OS=Arabidopsis thaliana GN=At5g41620 PE=2 SV=2//1.52393e-24
MANES_16G1382001	0.95591	0.000520749	0.974582	0.000520749	-//-
MANES_14G1472001	0.845643	0.0331275	1.8834	0.000520749	-//-
MANES_01G0088001	-0.932177	0.000520749	-0.553033	0.0210532	sp|O80585|MTHR2_ARATH Methylenetetrahydrofolate reductase 2 OS=Arabidopsis thaliana GN=MTHFR2 PE=1 SV=2//0
MANES_14G1735006	-2.98589	0.000520749	-2.18478	0.000520749	sp|Q9SCX8|PPA17_ARATH Purple acid phosphatase 17 OS=Arabidopsis thaliana GN=PAP17 PE=2 SV=1//5.48162e-114
MANES_05G0352001	-1.51495	0.000981481	-2.61134	0.000520749	sp|P58137|ACOT8_MOUSE Acyl-coenzyme A thioesterase 8 OS=Mus musculus GN=Acot8 PE=1 SV=1//1.68897e-52
MANES_01G1755002	2.60277	0.000520749	2.54171	0.000520749	sp|Q8RX87|RFS6_ARATH Probable galactinol--sucrose galactosyltransferase 6 OS=Arabidopsis thaliana GN=RFS6 PE=2 SV=2//0
MANES_01G1179003	1.84458	0.000520749	1.61686	0.000520749	-//-
MANES_18G0231001	1.21788	0.000520749	0.997669	0.000520749	sp|Q6Z2G9|TLP5_ORYSJ Tubby-like F-box protein 5 OS=Oryza sativa subsp. japonica GN=TULP5 PE=2 SV=1//2.30829e-170
MANES_01G2135001	0.99263	0.00182357	0.820955	0.00802823	-//-
MANES_16G1234001	0.905579	0.016062	1.23475	0.00261001	sp|Q9SSQ4|FRS6_ARATH Protein FAR1-RELATED SEQUENCE 6 OS=Arabidopsis thaliana GN=FRS6 PE=2 SV=1//0
MANES_02G1334001	1.29893	0.000520749	1.25974	0.000520749	sp|O49840|APK2B_ARATH Protein kinase 2B, chloroplastic OS=Arabidopsis thaliana GN=APK2B PE=2 SV=1//2.1938e-148
MANES_17G0056001	-1.54126	0.000520749	-1.33341	0.000520749	sp|C0LGF4|FEI1_ARATH LRR receptor-like serine/threonine-protein kinase FEI 1 OS=Arabidopsis thaliana GN=FEI1 PE=1 SV=1//0
MANES_05G1784001	0.977056	0.000520749	0.622643	0.00612071	sp|Q9STX3|GID2_ARATH F-box protein GID2 OS=Arabidopsis thaliana GN=GID2 PE=1 SV=1//1.52505e-53
MANES_18G0742001	-1.36236	0.000520749	-1.21708	0.00443438	sp|Q8W486|Y1491_ARATH Uncharacterized protein At1g04910 OS=Arabidopsis thaliana GN=At1g04910 PE=2 SV=1//3.12486e-18
MANES_09G0407002	0.821553	0.0290047	0.883812	0.016062	sp|Q9XHM1|EIF3C_MEDTR Eukaryotic translation initiation factor 3 subunit C OS=Medicago truncatula GN=TIF3C1 PE=2 SV=1//0
MANES_13G0217001	1.25981	0.000520749	1.67994	0.000520749	sp|Q9LIP6|C71BV_ARATH Cytochrome P450 71B34 OS=Arabidopsis thaliana GN=CYP71B34 PE=2 SV=1//0
MANES_10G0194001	-0.988426	0.000520749	-2.35735	0.000520749	sp|Q5XF09|PT311_ARATH Probable sugar phosphate/phosphate translocator At3g11320 OS=Arabidopsis thaliana GN=At3g11320 PE=2 SV=1//0
MANES_02G0882001	-1.89999	0.000520749	-1.45715	0.000981481	sp|Q680C0|GDL62_ARATH GDSL esterase/lipase At4g10955 OS=Arabidopsis thaliana GN=At4g10955 PE=2 SV=1//1.45435e-43
MANES_05G1871001	0.655947	0.00546589	1.14502	0.000520749	sp|Q38827|IAA9_ARATH Auxin-responsive protein IAA9 OS=Arabidopsis thaliana GN=IAA9 PE=1 SV=1//1.14431e-123
MANES_10G0005001	1.21933	0.000520749	1.20113	0.000520749	sp|Q9SW11|PUB35_ARATH U-box domain-containing protein 35 OS=Arabidopsis thaliana GN=PUB35 PE=1 SV=2//1.88941e-125
MANES_S0259001	3.81688	0.000520749	5.60834	0.000520749	sp|Q55874|Y103_SYNY3 Uncharacterized protein sll0103 OS=Synechocystis sp. (strain PCC 6803 / Kazusa) GN=sll0103 PE=3 SV=1//2.27723e-12
MANES_02G1671002	-0.916216	0.0366708	-3.06197	0.000520749	sp|Q39134|AAP3_ARATH Amino acid permease 3 OS=Arabidopsis thaliana GN=AAP3 PE=1 SV=2//0
MANES_14G0876001	-1.26172	0.000520749	-1.1244	0.000520749	sp|Q9LMX7|C78A5_ARATH Cytochrome P450 78A5 OS=Arabidopsis thaliana GN=CYP78A5 PE=2 SV=1//0
MANES_16G0683001	0.769791	0.000520749	0.515162	0.0344645	sp|P82715|PPD5_ARATH PsbP domain-containing protein 5, chloroplastic OS=Arabidopsis thaliana GN=PPD5 PE=1 SV=3//3.37568e-129
MANES_03G0165001	-0.8808	0.000520749	-0.630949	0.00512661	sp|O48946|CESA1_ARATH Cellulose synthase A catalytic subunit 1 [UDP-forming] OS=Arabidopsis thaliana GN=CESA1 PE=1 SV=1//0
MANES_03G0721001	-0.721859	0.00182357	-0.680587	0.00579248	-//-
MANES_06G0086002	-0.911103	0.000520749	-0.542835	0.0299423	sp|Q8DKR7|DNAJ_THEEB Chaperone protein DnaJ OS=Thermosynechococcus elongatus (strain BP-1) GN=dnaJ PE=3 SV=2//1.89006e-111
MANES_01G1756001	-3.25159	0.000520749	-3.30688	0.000520749	sp|P27518|CB21_GOSHI Chlorophyll a-b binding protein 151, chloroplastic OS=Gossypium hirsutum GN=CAB-151 PE=2 SV=2//0
MANES_18G0387001	0.808308	0.000520749	0.71924	0.00644654	sp|Q9LDD1|BRG3_ARATH Probable BOI-related E3 ubiquitin-protein ligase 3 OS=Arabidopsis thaliana GN=BRG3 PE=1 SV=1//1.97712e-27
MANES_13G0183002	1.01833	0.000520749	0.807065	0.000520749	sp|Q9CAG8|FBK28_ARATH F-box/kelch-repeat protein At1g67480 OS=Arabidopsis thaliana GN=At1g67480 PE=2 SV=1//1.07089e-160
MANES_18G0932001	4.46455	0.000520749	4.29945	0.000520749	-//-
MANES_S0165001	0.565122	0.0179248	0.774481	0.000520749	sp|D1FP57|LIN2_LOTJA Putative E3 ubiquitin-protein ligase LIN-2 OS=Lotus japonicus GN=LIN PE=1 SV=1//2.47428e-16
MANES_11G0959001	-4.44522	0.00372046	-3.09684	0.00299047	sp|P28493|PR5_ARATH Pathogenesis-related protein 5 OS=Arabidopsis thaliana GN=At1g75040 PE=1 SV=1//5.35273e-80
MANES_16G0009001	3.04703	0.000520749	4.00412	0.000520749	sp|Q39548|KSB_CUCMA Ent-kaur-16-ene synthase, chloroplastic OS=Cucurbita maxima PE=1 SV=1//0
MANES_05G1575001	-0.647535	0.0461372	-0.982737	0.000981481	sp|Q55480|YZ37_SYNY3 Uncharacterized sugar kinase slr0537 OS=Synechocystis sp. (strain PCC 6803 / Kazusa) GN=slr0537 PE=3 SV=1//1.68881e-19
MANES_12G0113001	1.15212	0.000520749	0.74042	0.00182357	sp|Q9FYF9|FB76_ARATH F-box protein At1g67340 OS=Arabidopsis thaliana GN=At1g67340 PE=1 SV=1//1.10122e-170
MANES_15G1831001	-0.616545	0.0125011	-0.608208	0.0152565	sp|Q9SSA5|CYP38_ARATH Peptidyl-prolyl cis-trans isomerase CYP38, chloroplastic OS=Arabidopsis thaliana GN=CYP38 PE=1 SV=1//0
MANES_17G0033001	-1.19023	0.000520749	-1.12023	0.000520749	sp|Q94B60|CLPP4_ARATH ATP-dependent Clp protease proteolytic subunit 4, chloroplastic OS=Arabidopsis thaliana GN=CLPP4 PE=1 SV=1//1.4299e-132
MANES_12G1556001	-1.34035	0.000520749	-1.22693	0.000520749	sp|Q54NP8|KIF4_DICDI Kinesin-related protein 4 OS=Dictyostelium discoideum GN=kif4 PE=2 SV=1//1.86479e-108
MANES_05G0932001	-0.667967	0.00407707	-0.582419	0.0139008	sp|P52901|ODPA1_ARATH Pyruvate dehydrogenase E1 component subunit alpha-1, mitochondrial OS=Arabidopsis thaliana GN=E1 ALPHA PE=2 SV=2//0
MANES_01G0979001	-1.53355	0.000520749	-2.97086	0.000520749	sp|Q96558|UGDH1_SOYBN UDP-glucose 6-dehydrogenase 1 OS=Glycine max GN=UGD1 PE=2 SV=1//0
MANES_09G1710001	0.821618	0.000520749	0.709974	0.00182357	sp|Q9XFR5|SR30_ARATH Serine/arginine-rich splicing factor SR30 OS=Arabidopsis thaliana GN=SR30 PE=1 SV=1//1.1359e-84
MANES_06G1450001	-1.05279	0.000520749	-0.901264	0.000520749	-//-
MANES_14G0534001	1.03219	0.000520749	0.679396	0.00336048	sp|Q08480|KAD4_ORYSJ Adenylate kinase 4 OS=Oryza sativa subsp. japonica GN=ADK-B PE=2 SV=1//4.07773e-160
MANES_01G0371001	0.585698	0.0440894	0.911784	0.000520749	sp|Q9SFX2|PUB43_ARATH U-box domain-containing protein 43 OS=Arabidopsis thaliana GN=PUB43 PE=2 SV=1//1.65539e-48
MANES_17G1245001	-0.907407	0.00926716	-0.784375	0.0237874	sp|Q9LJP4|CSLC4_ARATH Xyloglucan glycosyltransferase 4 OS=Arabidopsis thaliana GN=CSLC4 PE=1 SV=1//0
MANES_11G0528001	-0.620737	0.00802823	-0.783407	0.000981481	sp|Q06881|BCCP_NOSS1 Biotin carboxyl carrier protein of acetyl-CoA carboxylase OS=Nostoc sp. (strain PCC 7120 / UTEX 2576) GN=accB PE=1 SV=2//1.31564e-06
MANES_09G0736001	-0.902828	0.000520749	-0.950521	0.000520749	sp|P62201|CALM_LILLO Calmodulin OS=Lilium longiflorum PE=2 SV=2//1.54679e-100
MANES_07G0935001	1.10192	0.00141071	1.5132	0.000520749	-//-
MANES_07G0288001	1.40535	0.0498197	1.71006	0.0273621	sp|Q39008|M3K1_ARATH Mitogen-activated protein kinase kinase kinase 1 OS=Arabidopsis thaliana GN=MEKK1 PE=1 SV=2//2.16263e-65
MANES_03G1925001	-1.25057	0.000520749	-0.950718	0.00299047	sp|Q6NPN3|C3H58_ARATH Zinc finger CCCH domain-containing protein 58 OS=Arabidopsis thaliana GN=At5g18550 PE=2 SV=1//4.82444e-16
MANES_03G1925004	-1.37748	0.0337856	-1.14635	0.013063	sp|Q6NPN3|C3H58_ARATH Zinc finger CCCH domain-containing protein 58 OS=Arabidopsis thaliana GN=At5g18550 PE=2 SV=1//4.82444e-16
MANES_13G1096001	1.21371	0.00926716	0.976399	0.0375717	-//-
MANES_04G1654001	-1.54426	0.000520749	-1.47808	0.000520749	-//-
MANES_05G1213001	1.44632	0.000520749	1.51635	0.000520749	sp|Q05609|CTR1_ARATH Serine/threonine-protein kinase CTR1 OS=Arabidopsis thaliana GN=CTR1 PE=1 SV=1//2.26896e-40
MANES_02G2148001	0.861669	0.000520749	0.684091	0.00372046	-//-
MANES_10G1516001	1.34239	0.000520749	1.64378	0.000520749	sp|Q9AUE0|CALS1_ARATH Callose synthase 1 OS=Arabidopsis thaliana GN=CALS1 PE=1 SV=2//0
MANES_10G0607001	-2.05784	0.00261001	-1.19935	0.0430672	-//-
MANES_05G0449001	0.937038	0.000520749	0.946868	0.000520749	sp|Q8VYJ2|AHL1_ARATH AT-hook motif nuclear-localized protein 1 OS=Arabidopsis thaliana GN=AHL1 PE=1 SV=1//3.08212e-76
MANES_08G0932001	0.636438	0.00677562	0.663891	0.00372046	sp|Q96329|ACOX4_ARATH Acyl-coenzyme A oxidase 4, peroxisomal OS=Arabidopsis thaliana GN=ACX4 PE=1 SV=1//0
MANES_12G1305001	-0.960742	0.000520749	-0.561862	0.0264212	sp|Q9FTZ2|EBP_ORYSJ Probable 3-beta-hydroxysteroid-Delta(8),Delta(7)-isomerase OS=Oryza sativa subsp. japonica GN=Os01g0103600 PE=2 SV=1//1.14512e-86
MANES_07G0816001	-0.766983	0.0110583	-0.706405	0.0428504	sp|Q9SMN0|CXE12_ARATH Probable carboxylesterase 12 OS=Arabidopsis thaliana GN=CXE12 PE=1 SV=1//7.46653e-105
MANES_09G1299001	-3.88334	0.000520749	-3.3064	0.000520749	sp|Q9XIP8|CDI_ARATH Protein CDI OS=Arabidopsis thaliana GN=CDI PE=2 SV=1//4.02003e-159
MANES_12G0452001	-2.07445	0.000520749	-1.84386	0.000520749	sp|F4J7S8|SFH9_ARATH Phosphatidylinositol/phosphatidylcholine transfer protein SFH9 OS=Arabidopsis thaliana GN=SFH9 PE=2 SV=1//0
MANES_17G0514001	2.25782	0.000520749	2.89228	0.000520749	sp|Q41253|RAC13_GOSHI Rac-like GTP-binding protein RAC13 OS=Gossypium hirsutum GN=RAC13 PE=2 SV=1//2.31463e-121
MANES_06G1200001	-2.11902	0.000981481	-1.47687	0.000981481	sp|Q8IU29|MOCOS_BOMMO Molybdenum cofactor sulfurase OS=Bombyx mori GN=mal PE=2 SV=1//1.29989e-06
MANES_15G1625001	-0.608593	0.0220796	-0.695509	0.00740893	-//-
MANES_03G0399001	#NAME?	0.000520749	#NAME?	0.000520749	sp|O04011|ABP20_PRUPE Auxin-binding protein ABP20 OS=Prunus persica GN=ABP20 PE=2 SV=1//1.49108e-101
MANES_S0222002	-1.21837	0.000520749	-1.02152	0.000520749	-//-
MANES_02G0765001	-1.36293	0.000520749	-0.749266	0.00222136	sp|A0JMW6|T214A_XENLA Transmembrane protein 214-A OS=Xenopus laevis GN=tmem214-a PE=2 SV=1//5.66865e-09
MANES_S0994001	-0.786548	0.000520749	-0.849979	0.000520749	sp|Q9SSE5|COL9_ARATH Zinc finger protein CONSTANS-LIKE 9 OS=Arabidopsis thaliana GN=COL9 PE=2 SV=1//2.31848e-106
MANES_06G1098001	1.08511	0.000520749	0.942207	0.00299047	sp|Q9FGS8|C2GR2_ARATH C2 and GRAM domain-containing protein At5g50170 OS=Arabidopsis thaliana GN=At5g50170 PE=2 SV=1//0
MANES_18G0033001	-1.03325	0.000520749	-1.04084	0.000520749	sp|P12859|G3PB_PEA Glyceraldehyde-3-phosphate dehydrogenase B, chloroplastic OS=Pisum sativum GN=GAPB PE=2 SV=2//0
MANES_16G0303001	-2.40363	0.000520749	-1.38807	0.00182357	sp|Q9ZQQ7|Y2144_ARATH Putative leucine-rich repeat receptor-like serine/threonine-protein kinase At2g14440 OS=Arabidopsis thaliana GN=At2g14440 PE=3 SV=1//9.02667e-22
MANES_03G1350001	-2.65716	0.000520749	-1.97399	0.000520749	sp|Q9FJ72|WAXS1_ARATH Probable long-chain-alcohol O-fatty-acyltransferase 1 OS=Arabidopsis thaliana GN=AT1 PE=2 SV=1//1.11526e-88
MANES_05G1122002	2.00618	0.000520749	1.86777	0.010171	sp|Q94JW8|SPL6_ARATH Squamosa promoter-binding-like protein 6 OS=Arabidopsis thaliana GN=SPL6 PE=2 SV=2//5.42624e-45
MANES_07G1383001	-1.9742	0.00222136	-2.43312	0.00546589	sp|Q5XVC7|Y2048_ARATH WEB family protein At2g40480 OS=Arabidopsis thaliana GN=At2g40480 PE=2 SV=1//3.73979e-112
MANES_03G1993001	5.12667	0.000520749	3.37595	0.000520749	sp|P42736|RAP23_ARATH Ethylene-responsive transcription factor RAP2-3 OS=Arabidopsis thaliana GN=RAP2-3 PE=1 SV=2//1.3946e-43
MANES_01G2473001	1.2099	0.000520749	1.17799	0.000520749	sp|Q84MC7|PYL9_ARATH Abscisic acid receptor PYL9 OS=Arabidopsis thaliana GN=PYL9 PE=1 SV=1//3.10107e-102
MANES_09G1755001	-1.52794	0.000520749	-1.08261	0.000520749	-//-
MANES_10G0198001	-3.92058	0.00182357	-2.45333	0.0104697	-//-
MANES_02G0860001	0.622628	0.0275919	0.804309	0.00478264	sp|Q2MHE4|HT1_ARATH Serine/threonine-protein kinase HT1 OS=Arabidopsis thaliana GN=HT1 PE=1 SV=1//1.63203e-41
MANES_09G1616001	0.77079	0.000520749	0.848451	0.000520749	sp|Q940G6|GID1C_ARATH Gibberellin receptor GID1C OS=Arabidopsis thaliana GN=GID1C PE=1 SV=1//0
MANES_13G0365001	-1.37001	0.000520749	-1.49353	0.000520749	sp|Q5PP26|PII2_ARATH Piriformospora indica-insensitive protein 2 OS=Arabidopsis thaliana GN=PII-2 PE=2 SV=1//2.60265e-49
MANES_13G0388001	0.52639	0.0366708	0.655836	0.00709066	sp|Q6NXD8|DEN5B_DANRE DENN domain-containing protein 5B OS=Danio rerio GN=dennd5b PE=2 SV=2//7.9381e-14
MANES_12G0010001	0.821099	0.000520749	0.69738	0.00478264	sp|Q8W1Y0|SSC14_ARATH Sister chromatid cohesion 1 protein 4 OS=Arabidopsis thaliana GN=SYN4 PE=2 SV=1//2.02985e-34
MANES_09G0295001	-2.19496	0.000520749	-1.7659	0.000520749	sp|F4J3G5|CTPA3_ARATH Carboxyl-terminal-processing peptidase 3, chloroplastic OS=Arabidopsis thaliana GN=CTPA3 PE=3 SV=1//0
MANES_05G1807001	-1.52596	0.000520749	-1.37853	0.000520749	sp|Q94AI1|QWRF2_ARATH QWRF motif-containing protein 2 OS=Arabidopsis thaliana GN=QWRF2 PE=2 SV=1//1.23916e-112
MANES_15G1526001	1.92517	0.000520749	2.669	0.000520749	-//-
MANES_08G0659001	-0.488744	0.0449216	-1.97243	0.000520749	sp|O80683|CAB25_ARATH Calmodulin-binding protein 25 OS=Arabidopsis thaliana GN=CAMBP25 PE=1 SV=1//1.42582e-24
MANES_04G1087001	1.22934	0.000520749	1.43651	0.000520749	sp|Q8N1E6|FXL14_HUMAN F-box/LRR-repeat protein 14 OS=Homo sapiens GN=FBXL14 PE=1 SV=1//2.01467e-07
MANES_15G1147001	-0.942593	0.000520749	-0.912451	0.000520749	-//-
MANES_03G0427001	-2.55827	0.000520749	-2.38011	0.000520749	-//-
MANES_05G0927001	-0.69276	0.00802823	-0.713881	0.0139008	sp|Q8YV57|Y2124_NOSS1 Uncharacterized WD repeat-containing protein all2124 OS=Nostoc sp. (strain PCC 7120 / UTEX 2576) GN=all2124 PE=3 SV=1//7.24387e-13
MANES_11G1563001	0.597406	0.013063	0.679874	0.00182357	sp|Q9ZQW8|U2AFA_ORYSJ Splicing factor U2af small subunit A OS=Oryza sativa subsp. japonica GN=U2AF35A PE=2 SV=1//1.82828e-106
MANES_08G1484001	1.9503	0.000520749	1.66492	0.00261001	-//-
MANES_08G0787001	-4.27633	0.000520749	-2.34903	0.00261001	sp|P0CI03|PTR28_ARATH Protein NRT1/ PTR FAMILY 5.6 OS=Arabidopsis thaliana GN=NPF5.6 PE=2 SV=1//0
MANES_13G1229001	-2.69693	0.00182357	-2.52041	0.000520749	sp|O48653|DPOLA_ORYSJ DNA polymerase alpha catalytic subunit OS=Oryza sativa subsp. japonica GN=Os01g0868300 PE=2 SV=2//0
MANES_12G0240001	-2.41916	0.000520749	-1.77397	0.000520749	-//-
MANES_11G0955001	2.30223	0.000520749	1.95553	0.000520749	sp|F4I9E1|NFD4_ARATH Protein NUCLEAR FUSION DEFECTIVE 4 OS=Arabidopsis thaliana GN=NFD4 PE=3 SV=1//5.33106e-06
MANES_16G0754001	-1.74504	0.000520749	-1.24091	0.000520749	-//-
MANES_05G1546001	-0.512663	0.0422331	-0.88643	0.000520749	sp|Q9FMM0|UBC18_ARATH Probable ubiquitin-conjugating enzyme E2 18 OS=Arabidopsis thaliana GN=UBC18 PE=2 SV=1//6.19301e-95
MANES_18G0918001	-3.69723	0.000520749	-3.76858	0.000520749	sp|Q6NMB7|WTR7_ARATH WAT1-related protein At1g43650 OS=Arabidopsis thaliana GN=At1g43650 PE=2 SV=1//1.00967e-119
MANES_12G1257001	-1.47144	0.000520749	-1.24321	0.000520749	sp|Q6SZ87|NAT11_ARATH Nucleobase-ascorbate transporter 11 OS=Arabidopsis thaliana GN=NAT11 PE=2 SV=1//3.88384e-12
MANES_16G0645001	0.747899	0.000520749	0.627414	0.00772454	sp|F4IVL6|GRV2_ARATH DnaJ homolog subfamily C GRV2 OS=Arabidopsis thaliana GN=GRV2 PE=1 SV=1//0
MANES_07G0146001	-0.624285	0.00677562	-0.892636	0.000520749	sp|Q9LU85|PAP4_ARATH Probable plastid-lipid-associated protein 4, chloroplastic OS=Arabidopsis thaliana GN=PAP4 PE=2 SV=1//6.26172e-85
MANES_16G1230001	2.55901	0.000520749	2.45376	0.000520749	sp|Q9LFP0|APT5_ARATH Adenine phosphoribosyltransferase 5 OS=Arabidopsis thaliana GN=APT5 PE=1 SV=1//1.46288e-104
MANES_02G0419001	-1.38362	0.000520749	-0.704516	0.0326759	-//-
MANES_11G0816001	-0.567296	0.0271267	-1.34209	0.000520749	sp|Q43075|SPE1_PEA Arginine decarboxylase OS=Pisum sativum PE=2 SV=1//0
MANES_S0248001	-2.56974	0.000520749	-2.79363	0.000520749	sp|Q9SI09|XERIC_ARATH Probable E3 ubiquitin-protein ligase XERICO OS=Arabidopsis thaliana GN=XERICO PE=1 SV=1//1.34901e-14
MANES_16G0502001	-0.615301	0.0409941	-0.680411	0.0176651	sp|Q6L8G0|ZIP5_ORYSJ Zinc transporter 5 OS=Oryza sativa subsp. japonica GN=ZIP5 PE=2 SV=1//1.55168e-100
MANES_08G0044001	1.49698	0.000520749	0.801647	0.0459339	-//-
MANES_01G2138001	1.79697	0.000520749	1.9119	0.000520749	sp|Q9FVQ0|YUC10_ARATH Probable indole-3-pyruvate monooxygenase YUCCA10 OS=Arabidopsis thaliana GN=YUC10 PE=2 SV=1//5.94849e-149
MANES_03G2088001	4.26394	0.000520749	3.6644	0.000520749	sp|O22893|GOLS1_ARATH Galactinol synthase 1 OS=Arabidopsis thaliana GN=GOLS1 PE=1 SV=1//2.7057e-173
MANES_15G0456001	-2.07439	0.000520749	-1.62092	0.000520749	sp|Q6NM73|CRRS3_ARATH Cysteine-rich repeat secretory protein 3 OS=Arabidopsis thaliana GN=CRRSP3 PE=1 SV=1//7.93887e-110
MANES_13G0499001	-1.07659	0.000520749	-0.922919	0.000520749	sp|Q9LSG3|GAUT8_ARATH Galacturonosyltransferase 8 OS=Arabidopsis thaliana GN=GAUT8 PE=1 SV=1//0
MANES_09G0039001	1.87509	0.000520749	1.78105	0.000520749	sp|Q6NLB1|FB118_ARATH F-box protein At2g26850 OS=Arabidopsis thaliana GN=At2g26850 PE=2 SV=1//6.46737e-126
MANES_17G0592001	1.06427	0.0202976	1.20799	0.0133363	-//-
MANES_04G1369001	-0.728424	0.02403	-0.76649	0.0324533	sp|Q9SSM3|JAL19_ARATH Jacalin-related lectin 19 OS=Arabidopsis thaliana GN=JAL19 PE=2 SV=1//1.26103e-58
MANES_15G0671001	1.69297	0.00299047	1.81951	0.00372046	sp|C0SVM5|BBX19_ARATH B-box zinc finger protein 19 OS=Arabidopsis thaliana GN=BBX19 PE=2 SV=1//2.6446e-66
MANES_14G0652001	0.724111	0.00222136	0.661248	0.00222136	sp|Q8L5Y9|PANK2_ARATH Pantothenate kinase 2 OS=Arabidopsis thaliana GN=PANK2 PE=1 SV=2//0
MANES_05G0763001	1.34176	0.000520749	1.43772	0.000520749	-//-
MANES_05G1771001	-1.23377	0.000520749	-1.06971	0.000520749	sp|Q8VY63|MPU12_ARATH Mannose-P-dolichol utilization defect 1 protein homolog 2 OS=Arabidopsis thaliana GN=At4g07390 PE=2 SV=1//3.71342e-86
MANES_01G1088001	-0.969972	0.000520749	-0.705382	0.026885	sp|Q552P9|Y5933_DICDI Uncharacterized protein DDB_G0275933 OS=Dictyostelium discoideum GN=DDB_G0275933 PE=3 SV=1//1.00509e-09
MANES_08G0437001	-2.24557	0.0122179	-1.89766	0.0405564	sp|Q9LEH3|PER15_IPOBA Peroxidase 15 OS=Ipomoea batatas GN=pod PE=1 SV=1//7.09639e-157
MANES_14G0891001	-1.73168	0.000520749	-1.74661	0.000520749	-//-
MANES_17G1006001	-1.78519	0.000520749	-1.44399	0.000520749	sp|Q9M069|E137_ARATH Glucan endo-1,3-beta-glucosidase 7 OS=Arabidopsis thaliana GN=At4g34480 PE=1 SV=2//0
MANES_06G1423001	-1.39814	0.000520749	-1.12971	0.000520749	sp|Q1PSI9|IDND_VITVI L-idonate 5-dehydrogenase OS=Vitis vinifera GN=VIT_16s0100g00290 PE=1 SV=2//0
MANES_07G1070001	0.895043	0.000520749	0.981189	0.000520749	sp|O80623|Y2393_ARATH Probable receptor-like protein kinase At2g39360 OS=Arabidopsis thaliana GN=At2g39360 PE=2 SV=1//0
MANES_17G0909001	-1.23036	0.000520749	-0.86936	0.0315798	sp|Q940S0|TMN2_ARATH Transmembrane 9 superfamily member 2 OS=Arabidopsis thaliana GN=TMN2 PE=2 SV=1//0
MANES_16G0259001	1.12691	0.000520749	1.12819	0.000520749	sp|Q5ZM74|RN141_CHICK RING finger protein 141 OS=Gallus gallus GN=RNF141 PE=2 SV=1//2.49614e-08
MANES_12G1587003	-2.41894	0.000520749	-1.83172	0.0418244	sp|Q9LV48|PERK1_ARATH Proline-rich receptor-like protein kinase PERK1 OS=Arabidopsis thaliana GN=PERK1 PE=2 SV=1//3.18433e-76
MANES_02G0798001	1.17153	0.000520749	0.949165	0.000520749	-//-
MANES_17G0829001	-1.12688	0.00222136	-2.24693	0.000520749	sp|Q9CAB7|PXG4_ARATH Probable peroxygenase 4 OS=Arabidopsis thaliana GN=PXG4 PE=1 SV=1//6.97558e-53
MANES_09G1378001	-0.980121	0.00372046	-1.17114	0.000520749	sp|Q6ID70|Y3377_ARATH Uncharacterized protein At3g03773 OS=Arabidopsis thaliana GN=At3g03773 PE=1 SV=1//1.42636e-58
MANES_05G1787001	2.01704	0.000520749	1.95711	0.000520749	sp|P93147|C81E1_GLYEC Isoflavone 2&apos;-hydroxylase OS=Glycyrrhiza echinata GN=CYP81E1 PE=1 SV=2//9.71439e-150
MANES_01G0046001	-2.26458	0.00299047	-2.72572	0.00141071	sp|P46256|ALF1_PEA Fructose-bisphosphate aldolase, cytoplasmic isozyme 1 OS=Pisum sativum PE=2 SV=1//0
MANES_03G0883001	0.609522	0.0104697	0.528907	0.0299423	-//-
MANES_14G0210001	-0.534246	0.0304155	-0.684829	0.00336048	sp|Q9FLX7|NDUA5_ARATH Probable NADH dehydrogenase [ubiquinone] 1 alpha subcomplex subunit 5, mitochondrial OS=Arabidopsis thaliana GN=At5g52840 PE=1 SV=1//8.11878e-91
MANES_18G0311001	-0.715973	0.00141071	-0.929734	0.000520749	-//-
MANES_03G1698001	0.987792	0.000520749	1.12942	0.000520749	sp|P33077|IAA4_ARATH Auxin-responsive protein IAA4 OS=Arabidopsis thaliana GN=IAA4 PE=1 SV=2//5.44612e-85
MANES_11G1218001	-0.950675	0.000520749	-1.14733	0.000520749	sp|Q42896|SCRK2_SOLLC Fructokinase-2 OS=Solanum lycopersicum GN=FRK2 PE=2 SV=2//0
MANES_13G0195001	-1.60977	0.000520749	-1.56383	0.000520749	sp|Q9FXD8|PLY5_ARATH Probable pectate lyase 5 OS=Arabidopsis thaliana GN=At1g67750 PE=2 SV=2//0
MANES_11G0785002	1.39252	0.000520749	0.8034	0.0127903	-//-
MANES_11G0717001	-0.705734	0.0163284	-0.627448	0.0386485	sp|Q9LDX1|SGS3_ARATH Protein SUPPRESSOR OF GENE SILENCING 3 OS=Arabidopsis thaliana GN=SGS3 PE=1 SV=1//2.00269e-92
MANES_01G1458001	-0.787285	0.00182357	-0.95715	0.000520749	sp|Q9FKW4|CDPKS_ARATH Calcium-dependent protein kinase 28 OS=Arabidopsis thaliana GN=CPK28 PE=1 SV=1//0
MANES_02G0793002	-1.36488	0.00141071	-1.73678	0.00222136	sp|Q39263|ZFP4_ARATH Zinc finger protein 4 OS=Arabidopsis thaliana GN=ZFP4 PE=2 SV=2//1.98339e-45
MANES_01G0114001	3.41891	0.000520749	2.97723	0.000520749	-//-
MANES_07G0861001	0.961686	0.000981481	0.918541	0.000520749	-//-
MANES_01G0114002	3.34438	0.000520749	2.94756	0.000520749	-//-
MANES_01G2391001	-3.37551	0.000520749	-2.96433	0.000520749	sp|Q8LCA1|CUT1B_ARATH Protein CURVATURE THYLAKOID 1B, chloroplastic OS=Arabidopsis thaliana GN=CURT1B PE=1 SV=2//8.48172e-43
MANES_01G0206001	-1.50406	0.000520749	-1.11512	0.000520749	sp|O24617|MSH2_ARATH DNA mismatch repair protein MSH2 OS=Arabidopsis thaliana GN=MSH2 PE=1 SV=1//0
MANES_09G0098001	-1.34794	0.000520749	-1.23362	0.000520749	sp|P27057|GAST1_SOLLC Protein GAST1 OS=Solanum lycopersicum GN=GAST1 PE=2 SV=1//1.58161e-38
MANES_10G0028001	-1.3974	0.000520749	-1.09973	0.000520749	sp|P48505|UCR11_SOLTU Ubiquinol-cytochrome c reductase complex 6.7 kDa protein OS=Solanum tuberosum PE=1 SV=2//7.23818e-09
MANES_10G0788001	0.695241	0.00957523	0.884406	0.00802823	sp|Q43095|CAMT_POPTM Caffeoyl-CoA O-methyltransferase OS=Populus tremuloides PE=2 SV=1//2.14217e-169
MANES_16G0803001	-0.977898	0.00478264	-1.14658	0.00299047	sp|O49954|GCSP_SOLTU Glycine dehydrogenase (decarboxylating), mitochondrial OS=Solanum tuberosum GN=GDCSP PE=2 SV=1//0
MANES_02G1039001	-0.87741	0.000520749	-0.850703	0.000520749	sp|Q66JG8|ALKB5_XENTR RNA demethylase ALKBH5 OS=Xenopus tropicalis GN=alkbh5 PE=2 SV=1//1.05321e-13
MANES_12G1135001	-1.44053	0.000520749	-1.67531	0.000520749	sp|O81108|ACA2_ARATH Calcium-transporting ATPase 2, plasma membrane-type OS=Arabidopsis thaliana GN=ACA2 PE=1 SV=1//0
MANES_07G0987001	-2.07763	0.000520749	-1.03638	0.00336048	sp|Q42667|PALY_CITLI Phenylalanine ammonia-lyase OS=Citrus limon GN=PAL6 PE=2 SV=1//0
MANES_09G1201001	1.25762	0.000520749	1.21118	0.000520749	sp|P48480|PP11_ACEPE Serine/threonine-protein phosphatase PP1 isozyme 1 OS=Acetabularia peniculus PE=3 SV=1//1.64929e-171
MANES_01G1934001	-3.22723	0.000520749	-2.72414	0.000520749	sp|Q0JXE7|BPE_ARATH Transcription factor BPE OS=Arabidopsis thaliana GN=BPE PE=2 SV=1//3.1701e-65
MANES_05G0625001	-0.629197	0.0110583	-0.851119	0.00182357	sp|Q8LEA8|EID1_ARATH Phytochrome A-associated F-box protein OS=Arabidopsis thaliana GN=EID1 PE=1 SV=2//3.16171e-139
MANES_14G0202001	1.14365	0.000520749	0.969684	0.000520749	sp|Q84JK8|MAKR6_ARATH Probable membrane-associated kinase regulator 6 OS=Arabidopsis thaliana GN=MAKR6 PE=2 SV=1//3.95365e-39
MANES_02G1622001	-1.47458	0.000520749	-1.38815	0.000520749	sp|Q86IB5|TF2H3_DICDI General transcription factor IIH subunit 3 OS=Dictyostelium discoideum GN=gtf2h3 PE=3 SV=1//6.99634e-44
MANES_06G0270001	-4.4179	0.000981481	-2.8364	0.000520749	sp|Q40374|PR1_MEDTR Pathogenesis-related protein PR-1 OS=Medicago truncatula GN=PR-1 PE=2 SV=1//6.8886e-65
MANES_01G0548001	-1.15194	0.000520749	-1.13421	0.000981481	sp|Q9MAP8|B3GT6_ARATH Probable beta-1,3-galactosyltransferase 6 OS=Arabidopsis thaliana GN=B3GALT6 PE=2 SV=1//0
MANES_16G0758001	-3.58582	0.0149896	-3.6332	0.0290047	sp|Q9LYD3|DREB3_ARATH Dehydration-responsive element-binding protein 3 OS=Arabidopsis thaliana GN=DREB3 PE=2 SV=1//1.67862e-66
MANES_05G1655001	-0.648773	0.0165943	-0.684001	0.00802823	-//-
MANES_04G0764001	-0.729754	0.00336048	-0.684732	0.00546589	sp|Q9SJW9|CDT1A_ARATH CDT1-like protein a, chloroplastic OS=Arabidopsis thaliana GN=CDT1A PE=1 SV=1//3.33769e-107
MANES_14G1055001	-2.00749	0.000520749	-2.01774	0.000520749	sp|Q9M9C5|Y1680_ARATH Probable leucine-rich repeat receptor-like protein kinase At1g68400 OS=Arabidopsis thaliana GN=At1g68400 PE=2 SV=1//0
MANES_09G0540001	0.655679	0.00644654	0.558708	0.0233062	sp|Q9FMR1|RGAP1_ARATH Rho GTPase-activating protein 1 OS=Arabidopsis thaliana GN=ROPGAP1 PE=2 SV=1//8.92524e-149
MANES_15G1551001	-0.775997	0.000981481	-0.700437	0.00579248	sp|Q8N5M1|ATPF2_HUMAN ATP synthase mitochondrial F1 complex assembly factor 2 OS=Homo sapiens GN=ATPAF2 PE=1 SV=1//7.48091e-14
MANES_05G1184001	1.93077	0.000520749	1.97384	0.000981481	sp|Q43804|OLEO1_PRUDU Oleosin 1 OS=Prunus dulcis GN=OLE1 PE=2 SV=1//8.28004e-10
MANES_16G1351001	1.80808	0.000520749	1.7359	0.000520749	-//-
MANES_13G0418001	-0.714625	0.000520749	-0.509639	0.0362473	sp|Q9LKB9|MYO6_ARATH Myosin-6 OS=Arabidopsis thaliana GN=XI-2 PE=1 SV=1//0
MANES_16G0580001	1.64671	0.000520749	1.44551	0.000520749	sp|O64759|CAAT5_ARATH Cationic amino acid transporter 5 OS=Arabidopsis thaliana GN=CAT5 PE=1 SV=1//0
MANES_14G0918001	1.32412	0.000981481	1.52376	0.000520749	sp|Q28HE5|S38A6_XENTR Probable sodium-coupled neutral amino acid transporter 6 OS=Xenopus tropicalis GN=slc38a6 PE=2 SV=1//2.64691e-14
MANES_10G1172001	-0.729606	0.00261001	-0.626735	0.00709066	sp|F4KAK5|PSD2_ARATH Phosphatidylserine decarboxylase proenzyme 2 OS=Arabidopsis thaliana GN=PSD2 PE=2 SV=1//0
MANES_12G1306001	-2.50856	0.000520749	-1.42	0.000520749	sp|Q75LR7|SAPK1_ORYSJ Serine/threonine-protein kinase SAPK1 OS=Oryza sativa subsp. japonica GN=SAPK1 PE=1 SV=1//0
MANES_01G1555002	-3.03681	0.000520749	-1.59401	0.00141071	-//-
MANES_01G1555001	-2.15665	0.000520749	-2.04305	0.000520749	-//-
MANES_05G0961001	1.13917	0.000520749	1.72646	0.000520749	sp|Q02283|HAT5_ARATH Homeobox-leucine zipper protein HAT5 OS=Arabidopsis thaliana GN=HAT5 PE=1 SV=1//1.24655e-26
MANES_06G0138001	-2.38518	0.000520749	-1.95842	0.000520749	sp|O64728|STI_ARATH Protein STICHEL OS=Arabidopsis thaliana GN=STI PE=1 SV=2//0
MANES_02G0315001	0.82444	0.00372046	0.669375	0.00926716	sp|Q9LQ10|1A110_ARATH Probable aminotransferase ACS10 OS=Arabidopsis thaliana GN=ACS10 PE=1 SV=1//7.5853e-155
MANES_S0333001	-2.63951	0.000520749	-2.37759	0.000520749	sp|P33081|AX15A_SOYBN Auxin-induced protein 15A OS=Glycine max PE=2 SV=1//2.65319e-27
MANES_14G0584001	-3.81113	0.000520749	-3.12916	0.000520749	sp|Q8LPR5|TCP4_ARATH Transcription factor TCP4 OS=Arabidopsis thaliana GN=TCP4 PE=1 SV=1//6.84629e-72
MANES_02G0015001	-2.52159	0.000520749	-1.8335	0.00222136	sp|A1L4Y2|ADHL3_ARATH Alcohol dehydrogenase-like 3 OS=Arabidopsis thaliana GN=At1g32780 PE=2 SV=1//0
MANES_01G1498002	1.163	0.00141071	1.05896	0.000520749	sp|Q9SU30|CPR30_ARATH F-box protein CPR30 OS=Arabidopsis thaliana GN=CPR30 PE=1 SV=2//1.01301e-38
MANES_05G0078001	2.01252	0.000520749	1.65496	0.000520749	sp|B9X287|C7346_ORYSJ Cytochrome P450 734A6 OS=Oryza sativa subsp. japonica GN=CYP734A6 PE=2 SV=1//2.33578e-135
MANES_06G0286001	-2.69537	0.000520749	-2.00818	0.000520749	sp|Q9FHH5|GDU3_ARATH Protein GLUTAMINE DUMPER 3 OS=Arabidopsis thaliana GN=GDU3 PE=2 SV=1//1.73157e-17
MANES_14G0838002	1.17489	0.000520749	0.997756	0.000520749	sp|Q9S7P9|SNP33_ARATH SNAP25 homologous protein SNAP33 OS=Arabidopsis thaliana GN=SNAP33 PE=1 SV=1//5.81279e-140
MANES_01G1635001	-1.76416	0.000981481	-1.36431	0.00443438	-//-
MANES_05G1692001	-0.536342	0.0331275	-1.11643	0.000520749	sp|Q9M9Z2|TPP2_ARATH Probable thylakoidal processing peptidase 2, chloroplastic OS=Arabidopsis thaliana GN=TPP2 PE=2 SV=1//1.30781e-103
MANES_07G0246001	-1.05486	0.000520749	-0.768658	0.00740893	sp|Q9STW5|MACP2_ARATH MACPF domain-containing protein At4g24290 OS=Arabidopsis thaliana GN=At4g24290 PE=2 SV=1//0
MANES_10G0538001	0.603441	0.00988022	0.656581	0.00299047	sp|Q8GYE0|PHF1_ARATH SEC12-like protein 1 OS=Arabidopsis thaliana GN=PHF1 PE=1 SV=2//4.64987e-156
MANES_15G0660001	0.947231	0.000520749	0.6325	0.00546589	sp|Q5PNS0|Y3228_ARATH PHD finger protein At3g20280 OS=Arabidopsis thaliana GN=At3g20280 PE=2 SV=1//4.50773e-44
MANES_04G0264001	-1.09794	0.00372046	-1.39329	0.00443438	sp|Q8LE43|DOF21_ARATH Dof zinc finger protein DOF2.1 OS=Arabidopsis thaliana GN=DOF2.1 PE=2 SV=2//5.31827e-38
MANES_06G1696001	0.879061	0.0171259	0.914359	0.00957523	-//-
MANES_03G2118001	1.29437	0.000520749	0.87556	0.00740893	sp|Q8RWC9|CIPK1_ARATH CBL-interacting serine/threonine-protein kinase 1 OS=Arabidopsis thaliana GN=CIPK1 PE=1 SV=2//0
MANES_15G1712001	-2.74934	0.000520749	-1.97319	0.000520749	sp|O23553|BAM3_ARATH Beta-amylase 3, chloroplastic OS=Arabidopsis thaliana GN=BAM3 PE=1 SV=3//0
MANES_15G1522001	-1.32265	0.000520749	-0.718423	0.0139008	sp|Q9LY84|GDL76_ARATH GDSL esterase/lipase At5g14450 OS=Arabidopsis thaliana GN=At5g14450 PE=2 SV=1//0
MANES_15G0198001	-0.880268	0.000520749	-1.12199	0.000520749	-//-
MANES_13G1167001	1.81028	0.000520749	1.55918	0.000520749	sp|Q6WNQ8|C81E8_MEDTR Cytochrome P450 81E8 OS=Medicago truncatula GN=CYP81E8 PE=2 SV=1//0
MANES_12G1074002	1.55007	0.00443438	1.84793	0.000520749	sp|Q9SV15|WRK11_ARATH Probable WRKY transcription factor 11 OS=Arabidopsis thaliana GN=WRKY11 PE=2 SV=2//4.43305e-55
MANES_16G1221001	1.97731	0.00261001	1.60487	0.0213183	-//-
MANES_11G0062001	-2.16222	0.000520749	-1.19811	0.00336048	sp|Q9LJG8|ASIL2_ARATH Trihelix transcription factor ASIL2 OS=Arabidopsis thaliana GN=ASIL2 PE=2 SV=1//2.04915e-12
MANES_13G0399001	-0.80784	0.000520749	-0.609992	0.0107676	-//-
MANES_06G0144001	2.73864	0.000520749	2.92163	0.000520749	sp|Q9C7A2|Y3236_ARATH Ankyrin repeat-containing protein At3g12360 OS=Arabidopsis thaliana GN=At3g12360 PE=2 SV=1//1.92927e-15
MANES_07G1258001	-0.657056	0.0136196	-0.633765	0.0247443	-//-
MANES_07G0314001	-0.916807	0.000981481	-0.751456	0.00546589	sp|Q9LTB2|MMT1_ARATH Methionine S-methyltransferase OS=Arabidopsis thaliana GN=MMT1 PE=1 SV=1//0
MANES_15G1146001	-0.541566	0.0280637	-0.622279	0.0152565	sp|A5A7I7|CDPK4_SOLTU Calcium-dependent protein kinase 4 OS=Solanum tuberosum GN=CPK4 PE=2 SV=1//0
MANES_08G1469001	-1.47723	0.00299047	-1.6039	0.00182357	sp|Q9SRT0|PUB9_ARATH U-box domain-containing protein 9 OS=Arabidopsis thaliana GN=PUB9 PE=1 SV=1//1.71066e-164
MANES_15G1721001	-2.6257	0.000520749	-2.49315	0.000520749	sp|Q9ZVJ5|SGGP_ARATH Haloacid dehalogenase-like hydrolase domain-containing protein Sgpp OS=Arabidopsis thaliana GN=SGPP PE=1 SV=2//3.18544e-121
MANES_02G0661001	-0.965587	0.000520749	-1.02038	0.000520749	sp|Q0DWQ7|CCB12_ORYSJ Cyclin-B1-2 OS=Oryza sativa subsp. japonica GN=CYCB1-2 PE=3 SV=1//1.20173e-26
MANES_12G0191001	-4.74919	0.000520749	-2.56029	0.000520749	sp|Q9FXD8|PLY5_ARATH Probable pectate lyase 5 OS=Arabidopsis thaliana GN=At1g67750 PE=2 SV=2//0
MANES_10G0156001	-1.46655	0.000520749	-1.21764	0.000520749	sp|C0LGP4|Y3475_ARATH Probable LRR receptor-like serine/threonine-protein kinase At3g47570 OS=Arabidopsis thaliana GN=At3g47570 PE=2 SV=1//0
MANES_10G0117001	0.769859	0.00182357	-2.16053	0.000520749	sp|Q9XEE6|C3H29_ARATH Zinc finger CCCH domain-containing protein 29 OS=Arabidopsis thaliana GN=At2g40140 PE=2 SV=1//0
MANES_11G1321001	-1.44548	0.000520749	-1.30552	0.000520749	sp|Q41350|OLP1_SOLLC Osmotin-like protein OS=Solanum lycopersicum PE=1 SV=1//9.10557e-133
MANES_02G0279001	3.04856	0.000520749	2.48	0.00546589	-//-
MANES_02G1276001	0.676261	0.00372046	0.773864	0.000520749	-//-
MANES_15G0142001	1.9265	0.000520749	1.36387	0.000520749	sp|Q944A6|SNF4_ARATH Sucrose nonfermenting 4-like protein OS=Arabidopsis thaliana GN=SNF4 PE=1 SV=1//0
MANES_03G1160001	-0.759499	0.00579248	-0.839869	0.00141071	-//-
MANES_06G0269001	-1.6942	0.0141729	-1.78731	0.0181821	sp|Q40374|PR1_MEDTR Pathogenesis-related protein PR-1 OS=Medicago truncatula GN=PR-1 PE=2 SV=1//9.33899e-49
MANES_15G0675001	-0.724156	0.00926716	-1.03481	0.000520749	sp|Q43086|PYRB1_PEA Aspartate carbamoyltransferase 1, chloroplastic OS=Pisum sativum GN=PYRB1 PE=2 SV=1//0
MANES_09G1092001	1.95777	0.000520749	1.87063	0.000520749	-//-
MANES_14G0656001	-1.06684	0.00372046	-0.975983	0.0348918	sp|Q9FM03|DOF56_ARATH Dof zinc finger protein DOF5.6 OS=Arabidopsis thaliana GN=DOF5.6 PE=2 SV=2//1.07128e-46
MANES_18G1096001	-2.17089	0.000520749	-1.26139	0.000520749	sp|Q9FFE9|AAE6_ARATH Probable acyl-activating enzyme 6 OS=Arabidopsis thaliana GN=AAE6 PE=2 SV=1//0
MANES_09G0709002	-1.68731	0.000520749	-1.36702	0.000520749	sp|Q9ZUU2|AAED1_ARATH Thioredoxin-like protein AAED1, chloroplastic OS=Arabidopsis thaliana GN=At2g37240 PE=2 SV=2//4.99088e-104
MANES_13G0079001	-0.757961	0.00261001	-0.786077	0.000520749	sp|A6XIG6|SLMH_HYDIT 4-sulfomuconolactone hydrolase OS=Hydrogenophaga intermedia PE=1 SV=1//5.56635e-12
MANES_03G1526001	-4.10615	0.000520749	-1.67231	0.00336048	sp|Q944R1|PLY15_ARATH Probable pectate lyase 15 OS=Arabidopsis thaliana GN=At4g13710 PE=2 SV=1//0
MANES_05G0501001	-1.03127	0.0119265	-1.00729	0.0225704	sp|P38389|SC61B_ARATH Protein transport protein Sec61 subunit beta OS=Arabidopsis thaliana GN=At2g45070 PE=1 SV=1//1.02297e-17
MANES_08G1345001	2.51066	0.000520749	1.87074	0.000520749	sp|Q99090|CPRF2_PETCR Light-inducible protein CPRF2 OS=Petroselinum crispum GN=CPRF2 PE=2 SV=2//3.39175e-120
MANES_18G1269001	-1.07707	0.000520749	-1.03629	0.000520749	sp|Q43054|TCMO_POPKI Trans-cinnamate 4-monooxygenase OS=Populus kitakamiensis GN=CYP73A16 PE=2 SV=1//0
MANES_03G0981001	-1.52523	0.000520749	-1.27319	0.000520749	sp|P33627|TBA6_MAIZE Tubulin alpha-6 chain OS=Zea mays GN=TUBA6 PE=2 SV=1//0
MANES_17G0596001	-0.551834	0.0218286	-0.639077	0.00834118	sp|O49354|COQ3_ARATH Ubiquinone biosynthesis O-methyltransferase, mitochondrial OS=Arabidopsis thaliana GN=COQ3 PE=2 SV=2//6.31065e-140
MANES_10G1368001	1.22555	0.000520749	0.748231	0.0192691	sp|Q9FL28|FLS2_ARATH LRR receptor-like serine/threonine-protein kinase FLS2 OS=Arabidopsis thaliana GN=FLS2 PE=1 SV=1//1.30949e-21
MANES_03G0332001	1.34242	0.000520749	0.923583	0.000520749	sp|Q9SZI6|GAT22_ARATH Putative GATA transcription factor 22 OS=Arabidopsis thaliana GN=GATA22 PE=3 SV=1//4.4116e-25
MANES_13G1261001	-1.6038	0.000520749	-1.53471	0.000520749	sp|Q06136|KDSR_HUMAN 3-ketodihydrosphingosine reductase OS=Homo sapiens GN=KDSR PE=1 SV=1//1.76918e-11
MANES_11G0781001	-1.11784	0.000520749	-1.17354	0.000520749	sp|Q9FMU6|MPCP3_ARATH Mitochondrial phosphate carrier protein 3, mitochondrial OS=Arabidopsis thaliana GN=MPT3 PE=2 SV=1//1.53575e-180
MANES_06G1506002	1.01026	0.000520749	0.740635	0.000981481	sp|Q54GU0|ARSB_DICDI Putative transporter arsB OS=Dictyostelium discoideum GN=arsB PE=2 SV=1//1.91295e-65
MANES_07G1418001	-0.991468	0.040139	-0.953853	0.026885	sp|F4KEW8|NET4A_ARATH Protein NETWORKED 4A OS=Arabidopsis thaliana GN=NET4A PE=2 SV=1//1.47104e-32
MANES_02G1325001	1.30112	0.000520749	1.09026	0.000520749	sp|Q06548|APK1A_ARATH Protein kinase APK1A, chloroplastic OS=Arabidopsis thaliana GN=APK1A PE=2 SV=1//0
MANES_18G0011001	-0.716702	0.00222136	-0.530992	0.032902	sp|Q41140|PFPA_RICCO Pyrophosphate--fructose 6-phosphate 1-phosphotransferase subunit alpha OS=Ricinus communis GN=PFP-ALPHA PE=3 SV=1//0
MANES_07G1075001	1.14631	0.000981481	0.763755	0.0287735	-//-
MANES_03G1861001	-0.668298	0.00579248	-0.689295	0.00299047	sp|Q8W4J2|MPK16_ARATH Mitogen-activated protein kinase 16 OS=Arabidopsis thaliana GN=MPK16 PE=2 SV=2//0
MANES_16G1340002	0.976976	0.02403	0.894648	0.0168559	sp|Q6K9C3|RZP23_ORYSJ Serine/arginine-rich splicing factor RSZ23 OS=Oryza sativa subsp. japonica GN=RSZ23 PE=2 SV=1//4.5534e-43
MANES_02G0249001	0.820684	0.000520749	0.970085	0.000520749	sp|Q9LTJ8|MBD13_ARATH Methyl-CpG-binding domain-containing protein 13 OS=Arabidopsis thaliana GN=MBD13 PE=2 SV=1//1.02486e-07
MANES_13G0553001	-0.999163	0.000520749	-1.12773	0.000520749	sp|P37193|ADXH_DROME Adrenodoxin-like protein, mitochondrial OS=Drosophila melanogaster GN=Fdxh PE=2 SV=3//1.01869e-06
MANES_15G1458001	0.597869	0.0179248	0.671974	0.00865028	sp|Q8BKX6|SMG1_MOUSE Serine/threonine-protein kinase SMG1 OS=Mus musculus GN=Smg1 PE=1 SV=3//5.23757e-11
MANES_09G1763001	0.944251	0.000520749	0.885819	0.000520749	sp|P21616|AVP_VIGRR Pyrophosphate-energized vacuolar membrane proton pump OS=Vigna radiata var. radiata PE=1 SV=4//0
MANES_16G1333001	-1.77969	0.000520749	-1.73714	0.000520749	sp|Q96361|ARF1_BRARP ADP-ribosylation factor 1 OS=Brassica rapa subsp. pekinensis GN=ARF1 PE=2 SV=3//1.74373e-114
MANES_S0361001	-0.799809	0.0371194	-1.15146	0.00834118	sp|Q9URY4|YI01_SCHPO Putative amidase C869.01 OS=Schizosaccharomyces pombe (strain 972 / ATCC 24843) GN=SPAC869.01 PE=3 SV=1//1.12181e-87
MANES_06G1356001	-1.09765	0.0176651	-2.06449	0.000520749	sp|Q9FHN6|SKS2_ARATH Monocopper oxidase-like protein SKS2 OS=Arabidopsis thaliana GN=SKS2 PE=1 SV=1//0
MANES_07G1301001	-2.81297	0.000520749	-2.97493	0.000520749	sp|P74459|CLPB1_SYNY3 Chaperone protein ClpB 1 OS=Synechocystis sp. (strain PCC 6803 / Kazusa) GN=clpB1 PE=3 SV=1//1.99957e-11
MANES_18G1073001	-2.31571	0.000520749	-1.62982	0.000520749	sp|Q42400|AAP1_ARATH Amino acid permease 1 OS=Arabidopsis thaliana GN=AAP1 PE=1 SV=1//4.56168e-134
MANES_09G0987001	-2.87823	0.000520749	-2.58071	0.000520749	sp|Q9LZN0|ROGF7_ARATH Rop guanine nucleotide exchange factor 7 OS=Arabidopsis thaliana GN=ROPGEF7 PE=1 SV=1//0
MANES_15G0515001	-1.41084	0.00740893	-1.46659	0.00740893	sp|Q6NU40|CTF18_XENLA Chromosome transmission fidelity protein 18 homolog OS=Xenopus laevis GN=chtf18 PE=2 SV=1//4.43939e-88
MANES_11G0512001	-1.48241	0.000520749	-0.919263	0.0107676	sp|Q38832|IAA14_ARATH Auxin-responsive protein IAA14 OS=Arabidopsis thaliana GN=IAA14 PE=1 SV=2//9.52715e-58
MANES_09G0516001	2.05633	0.000520749	1.71079	0.000520749	sp|Q9SIH5|FB322_ARATH Probable F-box protein At1g60180 OS=Arabidopsis thaliana GN=At2g36090 PE=2 SV=1//2.29469e-77
MANES_01G2700001	-0.715207	0.0107676	-0.894671	0.00141071	sp|P38389|SC61B_ARATH Protein transport protein Sec61 subunit beta OS=Arabidopsis thaliana GN=At2g45070 PE=1 SV=1//5.79295e-20
MANES_06G1671001	-2.20221	0.0116387	-1.76604	0.0230658	sp|Q9LT38|UNCL_ARATH Serine/threonine-protein kinase UCNL OS=Arabidopsis thaliana GN=UCNL PE=2 SV=1//1.14367e-161
MANES_09G0682001	-2.12695	0.000981481	-1.57678	0.0471576	sp|Q9LYW0|Y5325_ARATH BTB/POZ domain-containing protein At5g03250 OS=Arabidopsis thaliana GN=At5g03250 PE=2 SV=1//0
MANES_01G0459001	3.08928	0.000520749	2.2475	0.000520749	-//-
MANES_14G0391001	2.71527	0.000520749	2.3491	0.000520749	sp|Q43804|OLEO1_PRUDU Oleosin 1 OS=Prunus dulcis GN=OLE1 PE=2 SV=1//7.74461e-36
MANES_15G0365001	-0.979058	0.00372046	-0.78213	0.0261812	sp|Q9FLG2|MRS22_ARATH Magnesium transporter MRS2-2 OS=Arabidopsis thaliana GN=MRS2-2 PE=2 SV=1//0
MANES_18G0310001	1.44233	0.000520749	1.32329	0.000520749	sp|Q84RR2|ARI2_ARATH Probable E3 ubiquitin-protein ligase ARI2 OS=Arabidopsis thaliana GN=ARI2 PE=2 SV=1//0
MANES_05G1732001	-3.01208	0.000520749	-3.1844	0.000520749	sp|O22845|CML5_ARATH Calmodulin-like protein 5 OS=Arabidopsis thaliana GN=CML5 PE=2 SV=2//6.75839e-09
MANES_07G0640001	2.20096	0.000520749	1.97788	0.000520749	sp|O64818|Y2309_ARATH Uncharacterized protein At2g23090 OS=Arabidopsis thaliana GN=At2g23090 PE=1 SV=1//3.82423e-39
MANES_06G0821001	-0.852814	0.000520749	-2.12236	0.000520749	sp|Q6Z4G3|RGP3_ORYSJ UDP-arabinopyranose mutase 3 OS=Oryza sativa subsp. japonica GN=UAM3 PE=1 SV=1//0
MANES_13G0370001	-0.749572	0.000520749	-0.494493	0.0403523	sp|Q84LB6|SUCB_SOLLC Succinyl-CoA ligase [ADP-forming] subunit beta, mitochondrial OS=Solanum lycopersicum PE=1 SV=1//0
MANES_17G1149001	2.02263	0.0465491	2.28858	0.000981481	sp|Q9LYK2|NRT27_ARATH High affinity nitrate transporter 2.7 OS=Arabidopsis thaliana GN=NRT2.7 PE=2 SV=1//0
MANES_05G0258001	-2.18117	0.000520749	-1.82687	0.000520749	-//-
MANES_04G1029001	-0.946028	0.00372046	-1.83947	0.000520749	sp|Q9LX27|CML4_ARATH Calmodulin-like protein 4 OS=Arabidopsis thaliana GN=CML4 PE=2 SV=1//6.92493e-07
MANES_08G1264001	#NAME?	0.00182357	#NAME?	0.00141071	-//-
MANES_07G1410001	-1.91874	0.00141071	-3.27694	0.000520749	-//-
MANES_01G2021001	-1.56407	0.000520749	-1.81015	0.000520749	sp|O22765|TRPA1_ARATH Tryptophan synthase alpha chain OS=Arabidopsis thaliana GN=TRPA1 PE=1 SV=2//1.65014e-156
MANES_05G0309001	0.626551	0.0473525	-2.58354	0.000520749	sp|Q8H0Y8|WRK41_ARATH Probable WRKY transcription factor 41 OS=Arabidopsis thaliana GN=WRKY41 PE=2 SV=2//5.1081e-43
MANES_16G0545001	-0.808344	0.00261001	-0.731561	0.00772454	sp|Q9SGG3|ALA5_ARATH Probable phospholipid-transporting ATPase 5 OS=Arabidopsis thaliana GN=ALA5 PE=3 SV=1//0
MANES_01G1180001	-0.951918	0.000520749	-0.598874	0.0127903	sp|Q0WNW4|MYOB3_ARATH Myosin-binding protein 3 OS=Arabidopsis thaliana GN=MYOB3 PE=1 SV=1//1.92761e-40
MANES_S0012001	1.10653	0.000520749	0.870063	0.00372046	sp|Q9ZVM9|Y1461_ARATH Probable serine/threonine-protein kinase At1g54610 OS=Arabidopsis thaliana GN=At1g54610 PE=1 SV=1//9.46941e-179
MANES_07G1231001	1.4167	0.000520749	1.39748	0.000520749	-//-
MANES_12G0946001	-1.63845	0.000520749	-1.53994	0.000520749	sp|P29162|ASOL_TOBAC L-ascorbate oxidase homolog OS=Nicotiana tabacum PE=2 SV=1//0
MANES_06G0073001	-1.13349	0.000520749	-1.82729	0.000520749	sp|Q6X7K0|WOX1_ARATH WUSCHEL-related homeobox 1 OS=Arabidopsis thaliana GN=WOX1 PE=2 SV=2//3.81978e-47
MANES_01G0063001	-0.893834	0.000520749	-0.681179	0.0104697	sp|B3GS44|LRE_ARATH GPI-anchored protein LORELEI OS=Arabidopsis thaliana GN=LRE PE=2 SV=1//1.91331e-35
MANES_13G1490001	-1.75366	0.000520749	-1.14381	0.00182357	sp|Q6WUC2|7OMT_PAPSO (R,S)-reticuline 7-O-methyltransferase OS=Papaver somniferum GN=PSOMT1 PE=1 SV=1//1.93239e-136
MANES_15G1330002	-1.81819	0.000520749	-1.5728	0.000520749	sp|Q9LVI4|TIF6B_ARATH Protein TIFY 6B OS=Arabidopsis thaliana GN=TIFY6B PE=1 SV=1//2.31198e-36
MANES_15G1330001	-2.01115	0.000520749	-1.55693	0.00926716	sp|Q9LVI4|TIF6B_ARATH Protein TIFY 6B OS=Arabidopsis thaliana GN=TIFY6B PE=1 SV=1//2.31198e-36
MANES_14G0068001	-3.6406	0.000520749	-2.68613	0.000520749	sp|Q8W3Z1|BAMS_BETPL Beta-amyrin synthase OS=Betula platyphylla GN=OSCBPY PE=1 SV=1//0
MANES_16G1072001	-1.5391	0.000520749	-0.926164	0.0223327	-//-
MANES_03G1583001	-2.34692	0.000520749	-2.54501	0.000520749	sp|Q38831|IAA13_ARATH Auxin-responsive protein IAA13 OS=Arabidopsis thaliana GN=IAA13 PE=1 SV=2//4.13544e-74
MANES_12G0392001	0.754433	0.0409941	-1.28755	0.000520749	-//-
MANES_02G1648001	1.00514	0.000520749	0.721446	0.00182357	sp|Q43116|PDI_RICCO Protein disulfide-isomerase OS=Ricinus communis PE=2 SV=1//0
MANES_03G1171001	1.23806	0.0116387	1.70984	0.000520749	sp|Q1ECE0|VAP41_ARATH Vesicle-associated protein 4-1 OS=Arabidopsis thaliana GN=PVA41 PE=2 SV=1//4.252e-107
MANES_10G1039001	-1.49786	0.000520749	-1.6074	0.000520749	sp|Q9FMF7|DIT21_ARATH Dicarboxylate transporter 2.1, chloroplastic OS=Arabidopsis thaliana GN=DIT2-1 PE=1 SV=1//0
MANES_03G0378001	-1.67183	0.00443438	-1.83457	0.000520749	sp|Q9FNA9|PDAT1_ARATH Phospholipid:diacylglycerol acyltransferase 1 OS=Arabidopsis thaliana GN=PDAT1 PE=2 SV=1//0
MANES_16G0024001	-0.8172	0.000981481	-0.969797	0.000520749	sp|Q9ZWQ8|PAP_CITUN Plastid-lipid-associated protein, chloroplastic OS=Citrus unshiu GN=PAP PE=2 SV=1//3.71158e-144
MANES_15G1692001	-1.43359	0.000520749	-1.16428	0.000520749	sp|Q93ZB1|LOL1_ARATH Protein LOL1 OS=Arabidopsis thaliana GN=LOL1 PE=2 SV=1//4.55997e-75
MANES_10G1301001	1.24259	0.000520749	0.664464	0.00612071	sp|Q9FGP9|RER1_ARATH Protein RETICULATA-RELATED 1 OS=Arabidopsis thaliana GN=RER1 PE=2 SV=1//7.90733e-22
MANES_15G0494001	-0.523678	0.0292388	-0.629435	0.00612071	sp|Q8LAU9|GATA1_ARATH GATA transcription factor 1 OS=Arabidopsis thaliana GN=GATA1 PE=2 SV=2//8.04931e-47
MANES_06G0934001	1.26864	0.000520749	1.17159	0.000520749	sp|Q9QXN3|TRIP4_MOUSE Activating signal cointegrator 1 OS=Mus musculus GN=Trip4 PE=1 SV=2//3.72755e-22
MANES_14G1288001	-1.34593	0.000520749	-1.47751	0.000520749	sp|Q8H156|RAN3_ARATH GTP-binding nuclear protein Ran-3 OS=Arabidopsis thaliana GN=RAN3 PE=1 SV=2//1.76979e-147
MANES_02G1201001	0.679327	0.00336048	0.708395	0.00141071	sp|Q8L7Y9|NPC1_ARATH Non-specific phospholipase C1 OS=Arabidopsis thaliana GN=NPC1 PE=2 SV=1//0
MANES_10G0113001	-3.35943	0.000520749	-3.34503	0.000520749	sp|P48619|FAD3C_RICCO Omega-3 fatty acid desaturase, chloroplastic OS=Ricinus communis GN=FAD7A-1 PE=2 SV=1//0
MANES_16G1033001	1.68799	0.000520749	0.979669	0.000520749	sp|Q8S9H7|DIV_ANTMA Transcription factor DIVARICATA OS=Antirrhinum majus GN=DIVARICATA PE=2 SV=1//2.02479e-28
MANES_08G1699001	1.17171	0.000520749	0.877718	0.00141071	sp|Q94F47|UBC28_ARATH Ubiquitin-conjugating enzyme E2 28 OS=Arabidopsis thaliana GN=UBC28 PE=2 SV=1//1.39159e-100
MANES_15G0019001	-4.26513	0.000520749	-3.15786	0.000520749	-//-
MANES_16G0720001	1.16698	0.000520749	0.928779	0.000520749	sp|Q94FY7|TOCC_ARATH Tocopherol cyclase, chloroplastic OS=Arabidopsis thaliana GN=VTE1 PE=2 SV=1//0
MANES_02G0093001	1.1972	0.000520749	1.208	0.000520749	sp|O65781|GALE2_CYATE UDP-glucose 4-epimerase GEPI48 OS=Cyamopsis tetragonoloba PE=2 SV=1//0
MANES_10G1478001	-2.06283	0.000520749	-1.71559	0.013063	-//-
MANES_17G0068001	-0.994047	0.000520749	-0.758052	0.000520749	sp|O04066|ACBP_RICCO Acyl-CoA-binding protein OS=Ricinus communis PE=3 SV=1//3.31906e-41
MANES_01G1420001	0.635555	0.00407707	0.633927	0.00709066	sp|Q96EZ8|MCRS1_HUMAN Microspherule protein 1 OS=Homo sapiens GN=MCRS1 PE=1 SV=1//1.91002e-08
MANES_02G1553001	1.09717	0.000520749	1.38771	0.000520749	sp|Q38970|ACC1_ARATH Acetyl-CoA carboxylase 1 OS=Arabidopsis thaliana GN=ACC1 PE=1 SV=1//0
MANES_01G1627001	1.1171	0.000520749	0.957647	0.000520749	sp|Q9LUX9|FQRL3_ARATH Probable NAD(P)H dehydrogenase (quinone) FQR1-like 3 OS=Arabidopsis thaliana GN=At5g58800 PE=2 SV=1//2.02146e-97
MANES_04G0316001	-1.31268	0.000520749	-0.88055	0.000520749	sp|Q75L11|H2A6_ORYSJ Probable histone H2A.6 OS=Oryza sativa subsp. japonica GN=Os05g0113900 PE=2 SV=2//3.91921e-48
MANES_02G0469001	-0.849749	0.000520749	-0.764542	0.000981481	sp|Q43847|SSY2_SOLTU Granule-bound starch synthase 2, chloroplastic/amyloplastic OS=Solanum tuberosum GN=SS2 PE=1 SV=3//0
MANES_04G0275001	1.5641	0.000520749	0.678552	0.0355755	sp|Q9LQQ8|RLCK7_ARATH Probable serine/threonine-protein kinase RLCKVII OS=Arabidopsis thaliana GN=At1g07870 PE=2 SV=1//0
MANES_S0941001	0.854095	0.00299047	1.18765	0.000520749	-//-
MANES_01G1435001	-2.87313	0.000520749	-2.35046	0.000520749	-//-
MANES_02G1789001	-0.689069	0.00336048	-0.750974	0.00141071	sp|Q9C6K5|LSM3B_ARATH Sm-like protein LSM3B OS=Arabidopsis thaliana GN=LSM3B PE=1 SV=1//8.90009e-54
MANES_06G1469001	1.7776	0.000520749	1.53728	0.000520749	sp|Q8L856|ACFR1_ARATH Transmembrane ascorbate ferrireductase 1 OS=Arabidopsis thaliana GN=CYB561A PE=1 SV=1//5.51958e-85
MANES_10G1379001	-1.07183	0.000520749	-0.780756	0.000520749	sp|Q7XA40|RGA3_SOLBU Putative disease resistance protein RGA3 OS=Solanum bulbocastanum GN=RGA3 PE=2 SV=2//2.47974e-130
MANES_13G1270001	-0.488064	0.0467606	-0.530473	0.0261812	sp|Q9FV50|MAP1D_ARATH Methionine aminopeptidase 1D, chloroplastic/mitochondrial OS=Arabidopsis thaliana GN=MAP1D PE=2 SV=1//0
MANES_12G0690001	1.48765	0.000520749	1.15176	0.000520749	sp|Q94AD9|C3H3_ARATH Zinc finger CCCH domain-containing protein 3 OS=Arabidopsis thaliana GN=At1g04990 PE=2 SV=1//4.34686e-117
MANES_01G0521001	-1.21442	0.000520749	-0.874526	0.000520749	sp|Q6N075|MFSD5_HUMAN Molybdate-anion transporter OS=Homo sapiens GN=MFSD5 PE=1 SV=2//4.2852e-69
MANES_12G1006002	-2.22105	0.000520749	-2.05242	0.000520749	-//-
MANES_16G0776001	-1.13867	0.000520749	-0.780166	0.00182357	-//-
MANES_02G1688001	-2.46019	0.000520749	-1.76376	0.000520749	sp|Q5XF57|Y5576_ARATH Probable receptor-like serine/threonine-protein kinase At5g57670 OS=Arabidopsis thaliana GN=At5g57670 PE=2 SV=1//4.89979e-09
MANES_14G1665001	2.95508	0.000520749	2.90859	0.000520749	sp|Q43129|NLTP2_GOSHI Non-specific lipid-transfer protein OS=Gossypium hirsutum PE=2 SV=1//7.05958e-35
MANES_03G0319001	-1.78957	0.00740893	-1.56213	0.0110583	-//-
MANES_S0658001	-1.18724	0.000520749	-1.1286	0.000520749	sp|O22193|PUB4_ARATH U-box domain-containing protein 4 OS=Arabidopsis thaliana GN=PUB4 PE=1 SV=3//5.95932e-67
MANES_16G0523001	1.59302	0.000520749	2.11446	0.000520749	sp|Q9LMR5|FK126_ARATH F-box/kelch-repeat protein At1g15670 OS=Arabidopsis thaliana GN=At1g15670 PE=2 SV=1//1.51693e-125
MANES_17G0099001	-0.816478	0.000520749	-0.801443	0.000520749	sp|Q336N8|JM706_ORYSJ Lysine-specific demethylase JMJ706 OS=Oryza sativa subsp. japonica GN=JMJ706 PE=2 SV=1//0
MANES_10G0535001	-0.827217	0.000520749	-0.768428	0.000520749	sp|G4LTX4|DSP4_CASSA Phosphoglucan phosphatase DSP4, amyloplastic OS=Castanea sativa GN=DSP4 PE=1 SV=1//0
MANES_11G0901001	-0.596983	0.0122179	-0.530721	0.0247443	sp|P45434|SSRA_ARATH Translocon-associated protein subunit alpha OS=Arabidopsis thaliana GN=At2g21160 PE=2 SV=3//1.60762e-74
MANES_12G0035001	0.645849	0.00740893	0.712508	0.00141071	sp|Q9NQ29|LUC7L_HUMAN Putative RNA-binding protein Luc7-like 1 OS=Homo sapiens GN=LUC7L PE=1 SV=1//1.10957e-18
MANES_11G0581001	-0.663076	0.0346807	-0.741799	0.0215717	-//-
MANES_10G1135001	1.39367	0.000520749	2.45506	0.000520749	sp|Q9FQA3|GST23_MAIZE Glutathione transferase GST 23 OS=Zea mays PE=2 SV=1//2.48261e-48
MANES_03G1055002	-1.21266	0.00372046	-0.728454	0.0467606	sp|Q9FN30|TAT2_ARATH Probable aminotransferase TAT2 OS=Arabidopsis thaliana GN=At5g53970 PE=2 SV=1//0
MANES_09G1820001	-2.05393	0.000520749	-1.28492	0.0403523	sp|Q8LPH6|MYB86_ARATH Transcription factor MYB86 OS=Arabidopsis thaliana GN=MYB86 PE=2 SV=1//2.23607e-80
MANES_17G0120001	-1.68854	0.00677562	-1.42246	0.0144489	-//-
MANES_08G1710001	-1.01976	0.000520749	-0.875677	0.00182357	sp|Q9LZV7|PXC2_ARATH Leucine-rich repeat receptor-like protein kinase PXC2 OS=Arabidopsis thaliana GN=PXC2 PE=2 SV=1//0
MANES_04G1432001	-1.59884	0.000520749	-1.08575	0.000520749	-//-
MANES_07G1296001	-2.83892	0.000520749	-2.61444	0.000520749	sp|O04211|ELF4_ARATH Protein EARLY FLOWERING 4 OS=Arabidopsis thaliana GN=ELF4 PE=1 SV=1//4.07057e-31
MANES_14G0342001	0.663388	0.0467606	0.814589	0.00865028	sp|F4KDA5|MIPEP_ARATH Probable mitochondrial intermediate peptidase, mitochondrial OS=Arabidopsis thaliana GN=MIP PE=3 SV=1//0
MANES_10G0907001	-1.14528	0.0155273	-0.892851	0.0424488	-//-
MANES_13G1482001	-0.71573	0.00222136	-0.882902	0.000520749	sp|Q41249|PORA_CUCSA Protochlorophyllide reductase, chloroplastic OS=Cucumis sativus GN=PORA PE=2 SV=1//0
MANES_08G1188001	-0.889048	0.00261001	-0.843621	0.00478264	sp|Q9FT69|RQSIM_ARATH ATP-dependent DNA helicase Q-like SIM OS=Arabidopsis thaliana GN=RECQSIM PE=2 SV=1//0
MANES_07G1364001	-1.60388	0.000520749	-0.875126	0.00677562	sp|O82089|CCH_ARATH Copper transport protein CCH OS=Arabidopsis thaliana GN=CCH PE=1 SV=1//1.89569e-08
MANES_02G1441002	-0.764537	0.0371194	-0.809243	0.0324533	sp|A6U7U8|CLPX_SINMW ATP-dependent Clp protease ATP-binding subunit ClpX OS=Sinorhizobium medicae (strain WSM419) GN=clpX PE=3 SV=1//8.09009e-135
MANES_05G0044001	-0.913055	0.000520749	-0.858728	0.000520749	sp|Q9S834|CLPP5_ARATH ATP-dependent Clp protease proteolytic subunit 5, chloroplastic OS=Arabidopsis thaliana GN=CLPP5 PE=1 SV=1//9.73212e-165
MANES_04G1458001	-2.7971	0.000520749	-2.94621	0.000520749	sp|O24371|LOX31_SOLTU Linoleate 13S-lipoxygenase 3-1, chloroplastic OS=Solanum tuberosum GN=LOX3.1 PE=1 SV=1//0
MANES_12G0633001	-1.28188	0.000520749	-0.656852	0.00865028	sp|P73627|Y1770_SYNY3 Uncharacterized protein sll1770 OS=Synechocystis sp. (strain PCC 6803 / Kazusa) GN=sll1770 PE=3 SV=1//0
MANES_05G1640001	-3.58305	0.000520749	-2.51025	0.000520749	sp|Q9LN68|GATL1_ARATH Probable galacturonosyltransferase-like 1 OS=Arabidopsis thaliana GN=GATL1 PE=2 SV=1//3.61094e-165
MANES_01G0137001	-1.36639	0.000520749	-0.567119	0.0233062	sp|H2DH18|C7A12_PANGI Cytochrome P450 CYP736A12 OS=Panax ginseng PE=2 SV=1//0
MANES_03G1772001	0.72156	0.00926716	0.763704	0.0107676	-//-
MANES_05G1341001	1.53708	0.000520749	1.45087	0.000520749	sp|F4HUK6|AAE1_ARATH Probable acyl-activating enzyme 1, peroxisomal OS=Arabidopsis thaliana GN=AAE1 PE=2 SV=1//0
MANES_18G1397001	1.92362	0.0125011	1.45834	0.0459339	sp|Q1PEY6|EPFL6_ARATH EPIDERMAL PATTERNING FACTOR-like protein 6 OS=Arabidopsis thaliana GN=EPFL6 PE=1 SV=1//1.02237e-27
MANES_04G1216001	3.40676	0.000520749	3.60852	0.000520749	sp|Q9M8L2|FBK30_ARATH F-box/kelch-repeat protein At1g80440 OS=Arabidopsis thaliana GN=At1g80440 PE=2 SV=1//1.15848e-118
MANES_12G0504001	-2.07208	0.000520749	-1.40487	0.00478264	sp|Q06915|EA6_ARATH Probable glucan endo-1,3-beta-glucosidase A6 OS=Arabidopsis thaliana GN=A6 PE=2 SV=1//0
MANES_07G1220003	1.46644	0.000520749	1.38093	0.000520749	sp|Q54MZ4|MCFB_DICDI Mitochondrial substrate carrier family protein B OS=Dictyostelium discoideum GN=mcfB PE=3 SV=1//2.3065e-13
MANES_11G1601001	-1.70042	0.000520749	-0.980095	0.000981481	sp|Q9LXN3|FACR4_ARATH Probable fatty acyl-CoA reductase 4 OS=Arabidopsis thaliana GN=FAR4 PE=2 SV=1//0
MANES_12G0544001	-2.83272	0.000520749	-1.91366	0.000520749	sp|Q9SE97|FH1_ARATH Formin-like protein 1 OS=Arabidopsis thaliana GN=FH1 PE=1 SV=1//1.29785e-06
MANES_09G1230001	-0.507697	0.0380183	-0.759837	0.000981481	sp|Q9LZV4|STN8_ARATH Serine/threonine-protein kinase STN8, chloroplastic OS=Arabidopsis thaliana GN=STN8 PE=2 SV=1//0
MANES_13G1193001	-0.766067	0.00372046	-0.615274	0.0382243	sp|O48670|RER1A_ARATH Protein RER1A OS=Arabidopsis thaliana GN=RER1A PE=1 SV=1//8.32219e-82
MANES_11G0082001	-1.48066	0.000520749	-1.58793	0.000520749	-//-
MANES_16G1049001	-2.97663	0.000520749	-2.28009	0.000520749	sp|Q9ZSP5|AIR3_ARATH Subtilisin-like protease SBT5.3 OS=Arabidopsis thaliana GN=AIR3 PE=2 SV=1//0
MANES_01G0177001	-0.749638	0.00834118	-0.725918	0.00957523	sp|Q9Y305|ACOT9_HUMAN Acyl-coenzyme A thioesterase 9, mitochondrial OS=Homo sapiens GN=ACOT9 PE=1 SV=2//6.00063e-33
MANES_06G0825001	-1.98562	0.000520749	-1.60899	0.000520749	sp|Q94KT8|COBRA_ARATH Protein COBRA OS=Arabidopsis thaliana GN=COB PE=2 SV=1//0
MANES_05G0748001	-3.22037	0.000520749	-3.0108	0.000520749	sp|P13917|7SB1_SOYBN Basic 7S globulin OS=Glycine max GN=BG PE=1 SV=2//6.27394e-54
MANES_15G1035001	-1.6517	0.000520749	-1.02397	0.000520749	sp|Q9LXT9|CALS3_ARATH Callose synthase 3 OS=Arabidopsis thaliana GN=CALS3 PE=2 SV=3//0
MANES_14G0323001	-1.31269	0.00141071	-1.09644	0.0125011	sp|Q8VYR9|KEA5_ARATH K(+) efflux antiporter 5 OS=Arabidopsis thaliana GN=KEA5 PE=2 SV=1//0
MANES_15G0077001	2.07931	0.0116387	2.19563	0.00612071	sp|O50001|PRU1_PRUAR Major allergen Pru ar 1 OS=Prunus armeniaca PE=1 SV=1//9.74159e-42
MANES_18G0697001	-1.13679	0.000520749	-0.991619	0.000520749	sp|Q9LX15|DFC_ARATH Protein DOWNSTREAM OF FLC OS=Arabidopsis thaliana GN=DFC PE=2 SV=1//2.35374e-34
MANES_09G1525001	-1.33531	0.000520749	-1.40742	0.000520749	sp|O24407|IAA16_ARATH Auxin-responsive protein IAA16 OS=Arabidopsis thaliana GN=IAA16 PE=1 SV=1//1.18182e-89
MANES_09G0008001	-1.62132	0.000520749	-1.48752	0.000520749	sp|P62201|CALM_LILLO Calmodulin OS=Lilium longiflorum PE=2 SV=2//3.82091e-101
MANES_01G0497001	-0.602629	0.0113514	-0.639395	0.00512661	sp|Q39828|SDL5A_SOYBN Dynamin-related protein 5A OS=Glycine max PE=2 SV=1//0
MANES_11G1308001	-1.42199	0.000520749	-1.31631	0.000520749	sp|Q9SNC3|FLA4_ARATH Fasciclin-like arabinogalactan protein 4 OS=Arabidopsis thaliana GN=FLA4 PE=1 SV=1//1.46382e-123
MANES_07G0721001	-1.50903	0.000520749	-0.905437	0.00478264	sp|Q94C77|RPKL_ARATH Receptor protein kinase-like protein At4g34220 OS=Arabidopsis thaliana GN=At4g34220 PE=2 SV=1//0
MANES_18G0562001	-1.62674	0.000520749	-0.918776	0.000520749	sp|Q9LTA3|U91C1_ARATH UDP-glycosyltransferase 91C1 OS=Arabidopsis thaliana GN=UGT91C1 PE=2 SV=1//6.60687e-166
MANES_03G0369001	1.06546	0.000520749	0.762909	0.00261001	sp|Q9CAJ0|P2C16_ARATH Protein phosphatase 2C 16 OS=Arabidopsis thaliana GN=HAB1 PE=1 SV=1//1.69212e-151
MANES_01G1790001	-1.14551	0.000520749	-0.940674	0.000520749	-//-
MANES_04G0158001	0.746706	0.00222136	0.701972	0.00222136	sp|P54774|CDC48_SOYBN Cell division cycle protein 48 homolog OS=Glycine max GN=CDC48 PE=2 SV=1//0
MANES_15G0211001	1.13873	0.000520749	0.641106	0.0322424	sp|Q9LIR8|FBK67_ARATH F-box/kelch-repeat protein At3g23880 OS=Arabidopsis thaliana GN=At3g23880 PE=2 SV=1//1.05673e-47
MANES_05G0241002	0.951388	0.010171	0.803707	0.026885	-//-
MANES_01G2167001	3.21544	0.000520749	1.67417	0.0412016	sp|P22242|DRPE_CRAPL Desiccation-related protein PCC13-62 OS=Craterostigma plantagineum PE=2 SV=1//1.681e-80
MANES_13G0636002	-2.50443	0.00957523	-1.66235	0.00772454	sp|Q9LDL7|PAT1_ARATH Scarecrow-like transcription factor PAT1 OS=Arabidopsis thaliana GN=PAT1 PE=2 SV=1//0
MANES_10G1346001	-1.85969	0.000520749	-1.98209	0.000520749	sp|Q9SV07|ASAT1_ARATH Acyl-CoA--sterol O-acyltransferase 1 OS=Arabidopsis thaliana GN=ASAT1 PE=1 SV=1//2.18164e-116
MANES_17G0139001	-1.40551	0.000520749	-0.768391	0.00709066	sp|O49696|ALMTC_ARATH Aluminum-activated malate transporter 12 OS=Arabidopsis thaliana GN=ALMT12 PE=2 SV=1//0
MANES_14G0235001	-1.33407	0.000520749	-1.11771	0.000520749	sp|Q9FYR7|SCL8_ARATH Scarecrow-like protein 8 OS=Arabidopsis thaliana GN=SCL8 PE=2 SV=1//1.43793e-172
MANES_03G1918001	0.995666	0.000520749	0.855306	0.000520749	sp|P19515|LIP_RHIMI Lipase OS=Rhizomucor miehei PE=1 SV=2//7.61725e-28
MANES_02G0115001	2.44819	0.000520749	-1.5028	0.000520749	sp|Q8H0Y8|WRK41_ARATH Probable WRKY transcription factor 41 OS=Arabidopsis thaliana GN=WRKY41 PE=2 SV=2//1.06128e-66
MANES_18G1441001	-4.49113	0.000520749	-3.87551	0.00141071	sp|Q9LI74|CHUP1_ARATH Protein CHUP1, chloroplastic OS=Arabidopsis thaliana GN=CHUP1 PE=1 SV=1//2.98752e-73
MANES_04G1350001	2.20645	0.000520749	1.93449	0.000520749	-//-
MANES_07G1283001	-2.18113	0.000520749	-2.09735	0.000520749	-//-
MANES_03G0672001	-2.37816	0.0496213	-1.57895	0.0324533	sp|Q9FI13|RPI4_ARATH Probable ribose-5-phosphate isomerase 4, chloroplastic OS=Arabidopsis thaliana GN=RPI4 PE=2 SV=1//2.97493e-23
MANES_02G1713001	-1.19633	0.000520749	-0.763867	0.00372046	sp|P09189|HSP7C_PETHY Heat shock cognate 70 kDa protein OS=Petunia hybrida GN=HSP70 PE=2 SV=1//0
MANES_18G0601001	-3.18552	0.000520749	-3.52429	0.000520749	sp|Q766C3|NEP1_NEPGR Aspartic proteinase nepenthesin-1 OS=Nepenthes gracilis GN=nep1 PE=1 SV=1//1.64318e-31
MANES_14G1320001	0.749263	0.00141071	0.670245	0.00407707	sp|Q9EPI1|XYLT1_RAT Xylosyltransferase 1 (Fragment) OS=Rattus norvegicus GN=Xylt1 PE=2 SV=1//1.49176e-20
MANES_12G0399001	1.67733	0.000520749	1.65809	0.000520749	sp|Q9FQA3|GST23_MAIZE Glutathione transferase GST 23 OS=Zea mays PE=2 SV=1//1.28011e-53
MANES_06G1574001	1.11022	0.000520749	0.804065	0.000520749	sp|Q9ZNX9|SIGE_ARATH RNA polymerase sigma factor sigE, chloroplastic/mitochondrial OS=Arabidopsis thaliana GN=SIGE PE=1 SV=1//0
MANES_11G0051001	-2.00892	0.000520749	-1.32094	0.000981481	sp|Q6WUC2|7OMT_PAPSO (R,S)-reticuline 7-O-methyltransferase OS=Papaver somniferum GN=PSOMT1 PE=1 SV=1//1.30275e-106
MANES_18G0360001	-0.805083	0.000520749	-0.817267	0.000520749	-//-
MANES_05G1867001	-3.31001	0.000520749	-4.71607	0.000520749	sp|Q9SIA4|MATE5_ARATH MATE efflux family protein 5 OS=Arabidopsis thaliana GN=DTXL1 PE=3 SV=1//3.68521e-57
MANES_05G0029001	-1.07802	0.000520749	-1.0625	0.000520749	sp|F4JKK0|SUD1_ARATH Probable E3 ubiquitin ligase SUD1 OS=Arabidopsis thaliana GN=SUD1 PE=1 SV=1//2.45953e-07
MANES_11G1496001	-3.28678	0.000520749	-2.8095	0.000520749	-//-
MANES_07G0337001	-1.17156	0.000520749	-1.26316	0.00141071	sp|F8WKW1|UGT2_GARJA 7-deoxyloganetin glucosyltransferase OS=Gardenia jasminoides GN=UGT85A24 PE=1 SV=1//0
MANES_04G0942001	-3.91083	0.000520749	-4.54875	0.000520749	sp|P51075|CHSY_BETPN Chalcone synthase OS=Betula pendula GN=CHS PE=2 SV=2//0
MANES_13G1324001	-3.80071	0.000520749	-4.80373	0.0113514	sp|Q94A73|Y5656_ARATH BTB/POZ domain-containing protein At5g66560 OS=Arabidopsis thaliana GN=At5g66560 PE=2 SV=2//0
MANES_10G0488002	1.83507	0.000520749	2.15937	0.000520749	sp|Q9LTC0|Y5707_ARATH Probable receptor-like protein kinase At5g47070 OS=Arabidopsis thaliana GN=At5g47070 PE=1 SV=1//1.81848e-117
MANES_05G0559001	-1.3904	0.000520749	-1.15453	0.000520749	sp|Q54YW1|ELMOA_DICDI ELMO domain-containing protein A OS=Dictyostelium discoideum GN=elmoA PE=1 SV=1//2.913e-24
MANES_18G0389001	-0.797956	0.00740893	-1.01308	0.00182357	-//-
MANES_14G0704001	-1.99455	0.0317994	-1.50777	0.0477873	-//-
MANES_12G0059001	0.552742	0.0259517	0.550168	0.0292388	-//-
MANES_14G0221001	-0.822426	0.000520749	-0.687898	0.00182357	sp|Q8H0W3|RVE6_ARATH Protein REVEILLE 6 OS=Arabidopsis thaliana GN=RVE6 PE=2 SV=1//2.68542e-115
MANES_11G0733001	-3.95768	0.000520749	-1.97059	0.00988022	-//-
MANES_12G1365001	-0.966869	0.000520749	-1.11306	0.000520749	-//-
MANES_13G0334001	-1.84905	0.000520749	-1.97059	0.0362473	sp|Q494P0|PHT17_ARATH Probable inorganic phosphate transporter 1-7 OS=Arabidopsis thaliana GN=PHT1-7 PE=2 SV=2//0
MANES_10G0073001	-1.24886	0.000520749	-1.33169	0.000520749	-//-
MANES_03G1140001	-2.25664	0.000520749	-1.65778	0.000520749	sp|Q7XSK0|BGL18_ORYSJ Beta-glucosidase 18 OS=Oryza sativa subsp. japonica GN=BGLU18 PE=3 SV=2//0
MANES_16G1265001	-0.948323	0.000520749	-0.804166	0.00182357	sp|Q0V7T5|Y1864_ARATH Probable receptor-like protein kinase At1g80640 OS=Arabidopsis thaliana GN=At1g80640 PE=2 SV=1//5.68306e-116
MANES_13G1401001	-0.510155	0.0322424	-0.537396	0.026885	sp|Q40521|RB11B_TOBAC Ras-related protein Rab11B OS=Nicotiana tabacum GN=RAB11B PE=2 SV=1//2.4398e-145
MANES_01G2514001	-2.15157	0.000520749	-2.49976	0.00182357	sp|Q3EBF7|SLD2_ARATH Delta(8)-fatty-acid desaturase 2 OS=Arabidopsis thaliana GN=SLD2 PE=1 SV=1//0
MANES_01G2360001	-3.77182	0.000520749	-3.45733	0.000520749	sp|Q84JS1|PAE6_ARATH Pectin acetylesterase 6 OS=Arabidopsis thaliana GN=PAE6 PE=2 SV=1//0
MANES_17G0971001	1.34632	0.000520749	1.86057	0.000520749	sp|P90648|MHCKB_DICDI Myosin heavy chain kinase B OS=Dictyostelium discoideum GN=mhkB PE=2 SV=1//2.1566e-06
MANES_13G1367001	-1.45185	0.000520749	-0.745414	0.0252221	sp|O23207|FQRL2_ARATH Probable NAD(P)H dehydrogenase (quinone) FQR1-like 2 OS=Arabidopsis thaliana GN=At4g36750 PE=1 SV=1//1.75584e-112
MANES_06G1163001	0.910277	0.0223327	1.43276	0.0245068	-//-
MANES_10G0746001	-3.2702	0.000520749	-3.1913	0.000520749	sp|P93295|M310_ARATH Uncharacterized mitochondrial protein AtMg00310 OS=Arabidopsis thaliana GN=AtMg00310 PE=4 SV=1//6.27626e-09
MANES_16G1171001	2.46691	0.000981481	2.41538	0.000520749	-//-
MANES_S1081001	0.612029	0.0173956	0.868473	0.000520749	-//-
MANES_14G0346001	-2.18015	0.000520749	-1.58262	0.000520749	sp|P17407|21KD_DAUCA 21 kDa protein OS=Daucus carota PE=2 SV=1//3.97321e-68
MANES_03G1378001	1.24938	0.000520749	0.550938	0.0261812	sp|Q8H125|SCL5_ARATH Scarecrow-like protein 5 OS=Arabidopsis thaliana GN=SCL5 PE=2 SV=1//0
MANES_02G0732001	-0.974248	0.000520749	-0.515984	0.0442968	-//-
MANES_13G1472001	1.06324	0.000520749	1.12413	0.000520749	sp|Q6R567|RMA1_CAPAN E3 ubiquitin-protein ligase RMA1H1 OS=Capsicum annuum GN=RMA1H1 PE=1 SV=1//3.07627e-70
MANES_01G2518001	-0.792819	0.000981481	-0.590761	0.0113514	sp|Q9M313|ATL68_ARATH RING-H2 finger protein ATL68 OS=Arabidopsis thaliana GN=ATL68 PE=2 SV=1//2.95464e-49
MANES_05G0815001	0.953786	0.000520749	0.801741	0.000520749	sp|Q9ZQX6|ETOL1_ARATH ETO1-like protein 1 OS=Arabidopsis thaliana GN=EOL1 PE=1 SV=1//0
MANES_16G0983001	0.841697	0.000520749	0.577511	0.0163284	-//-
MANES_03G1330002	-0.695461	0.00182357	-0.679697	0.00772454	sp|O32107|YUID_BACSU Uncharacterized membrane protein YuiD OS=Bacillus subtilis (strain 168) GN=yuiD PE=4 SV=1//8.92687e-15
MANES_13G1082001	-0.89296	0.000520749	-0.924772	0.000520749	sp|O48651|ERG1_PANGI Squalene monooxygenase OS=Panax ginseng PE=2 SV=1//0
MANES_09G0368001	-1.69093	0.000520749	-1.12393	0.000520749	sp|Q9FG35|TBR_ARATH Protein trichome birefringence OS=Arabidopsis thaliana GN=TBR PE=1 SV=1//0
MANES_15G0398001	1.07472	0.000520749	4.34536	0.000520749	-//-
MANES_02G1658001	-2.60137	0.00512661	-1.50728	0.0125011	sp|Q6S001|KIF11_DICDI Kinesin-related protein 11 OS=Dictyostelium discoideum GN=kif11 PE=3 SV=1//2.41141e-70
MANES_02G1613001	1.33968	0.000520749	1.29047	0.000520749	sp|Q56YP2|PI5K1_ARATH Phosphatidylinositol 4-phosphate 5-kinase 1 OS=Arabidopsis thaliana GN=PIP5K1 PE=1 SV=1//3.44398e-25
MANES_02G1445001	2.84936	0.000520749	2.4471	0.000520749	sp|Q39048|CER2_ARATH Protein ECERIFERUM 1 OS=Arabidopsis thaliana GN=CER2 PE=1 SV=1//6.7144e-108
MANES_09G1522001	1.19659	0.000520749	0.874102	0.000520749	sp|Q9LV21|TCPD_ARATH T-complex protein 1 subunit delta OS=Arabidopsis thaliana GN=CCT4 PE=1 SV=1//0
MANES_11G0722001	-0.604023	0.00926716	-0.657042	0.00372046	sp|Q38959|PP257_ARATH Pentatricopeptide repeat-containing protein At3g26630, chloroplastic OS=Arabidopsis thaliana GN=PCMP-A6 PE=2 SV=1//1.36982e-170
MANES_05G0981001	-1.82468	0.000520749	-1.75872	0.000520749	sp|Q9M9S4|Y1143_ARATH Probable LRR receptor-like serine/threonine-protein kinase At1g14390 OS=Arabidopsis thaliana GN=At1g14390 PE=2 SV=1//0
MANES_06G0578001	1.42784	0.000520749	1.5253	0.000520749	sp|Q9SKK0|EBF1_ARATH EIN3-binding F-box protein 1 OS=Arabidopsis thaliana GN=EBF1 PE=1 SV=1//0
MANES_05G0250001	-1.80028	0.000520749	-1.48637	0.000520749	sp|Q9AR73|HQGT_RAUSE Hydroquinone glucosyltransferase OS=Rauvolfia serpentina GN=AS PE=1 SV=1//0
MANES_01G2298001	1.51611	0.000520749	1.20269	0.000520749	sp|Q93XK2|STSYN_PEA Stachyose synthase OS=Pisum sativum GN=STS1 PE=1 SV=1//0
MANES_03G2022001	0.839107	0.000520749	0.77682	0.000520749	sp|Q9LSP8|CMTA6_ARATH Calmodulin-binding transcription activator 6 OS=Arabidopsis thaliana GN=CMTA6 PE=2 SV=1//0
MANES_03G0403001	0.593365	0.040139	0.635387	0.0273621	-//-
MANES_04G1597001	0.834407	0.000520749	0.689687	0.0116387	sp|A5F5U6|BGAL_VIBC3 Beta-galactosidase OS=Vibrio cholerae serotype O1 (strain ATCC 39541 / Classical Ogawa 395 / O395) GN=lacZ PE=3 SV=2//0
MANES_07G0045002	2.4292	0.000520749	1.99187	0.000520749	sp|A3BDI8|SAP8_ORYSJ Zinc finger A20 and AN1 domain-containing stress-associated protein 8 OS=Oryza sativa subsp. japonica GN=SAP8 PE=2 SV=1//2.55723e-59
MANES_06G1399001	2.64063	0.000520749	1.42616	0.00865028	sp|Q9FLI3|P2C75_ARATH Probable protein phosphatase 2C 75 OS=Arabidopsis thaliana GN=AHG1 PE=2 SV=1//9.33956e-109
MANES_12G0815001	0.973422	0.0208071	0.935236	0.0155273	sp|P28583|CDPK_SOYBN Calcium-dependent protein kinase SK5 OS=Glycine max PE=1 SV=1//0
MANES_03G0690001	0.861024	0.0149896	0.687538	0.0494297	-//-
MANES_10G0567001	2.30608	0.00644654	2.30969	0.00222136	sp|Q8W571|ATL32_ARATH RING-H2 finger protein ATL32 OS=Arabidopsis thaliana GN=ATL32 PE=2 SV=3//2.05067e-17
MANES_05G1668001	-0.939902	0.000520749	-1.42199	0.000520749	sp|O49859|C82A4_SOYBN Cytochrome P450 82A4 OS=Glycine max GN=CYP82A4 PE=2 SV=1//1.35259e-155
MANES_03G2058001	-0.611438	0.00926716	-0.534735	0.0218286	-//-
MANES_01G1060001	1.06691	0.000520749	0.847591	0.000520749	sp|F4K657|BL1S2_ARATH Biogenesis of lysosome-related organelles complex 1 subunit 2 OS=Arabidopsis thaliana GN=BLOS2 PE=1 SV=1//4.35782e-45
MANES_08G0370001	-1.27262	0.000520749	-1.69565	0.000520749	sp|Q5IH14|SPP1_TOBAC Sucrose-phosphatase 1 OS=Nicotiana tabacum GN=SPP1 PE=2 SV=1//0
MANES_01G0508001	-4.61726	0.000520749	-2.28437	0.000520749	sp|Q9LS46|ALMT9_ARATH Aluminum-activated malate transporter 9 OS=Arabidopsis thaliana GN=ALMT9 PE=2 SV=1//3.24313e-77
MANES_04G0237001	0.805135	0.000981481	1.21924	0.000520749	sp|Q944L3|IDD9_ARATH Protein indeterminate-domain 9 OS=Arabidopsis thaliana GN=IDD9 PE=2 SV=1//1.90281e-97
MANES_02G0440001	-4.19169	0.000520749	-2.7538	0.000520749	-//-
MANES_09G0623001	1.51431	0.000520749	1.12272	0.00222136	sp|P25818|TIP11_ARATH Aquaporin TIP1-1 OS=Arabidopsis thaliana GN=TIP1-1 PE=1 SV=1//9.93717e-136
MANES_13G0600001	4.51203	0.000520749	4.20569	0.000520749	sp|Q9SI09|XERIC_ARATH Probable E3 ubiquitin-protein ligase XERICO OS=Arabidopsis thaliana GN=XERICO PE=1 SV=1//5.30706e-49
MANES_02G0365001	-2.72111	0.000520749	-2.04494	0.000520749	-//-
MANES_13G0963001	-1.44036	0.00182357	-1.3182	0.000520749	sp|Q75LR7|SAPK1_ORYSJ Serine/threonine-protein kinase SAPK1 OS=Oryza sativa subsp. japonica GN=SAPK1 PE=1 SV=1//1.61159e-180
MANES_13G0107001	1.11012	0.000520749	0.697674	0.0110583	sp|Q9FZK1|FBX6_ARATH F-box only protein 6 OS=Arabidopsis thaliana GN=FBX6 PE=2 SV=1//0
MANES_07G1433001	-0.554736	0.032902	-0.610159	0.0242673	sp|Q9LY03|IRK_ARATH Probable LRR receptor-like serine/threonine-protein kinase IRK OS=Arabidopsis thaliana GN=IRK PE=1 SV=1//0
MANES_S0809001	-0.549653	0.0257063	-0.599395	0.0125011	sp|Q9M099|SCP24_ARATH Serine carboxypeptidase 24 OS=Arabidopsis thaliana GN=SCPL24 PE=1 SV=1//0
MANES_05G0179001	0.906389	0.000520749	0.668694	0.0147161	sp|Q5M757|ZDH15_ARATH Probable protein S-acyltransferase 12 OS=Arabidopsis thaliana GN=PAT12 PE=2 SV=1//8.14186e-105
MANES_05G0038001	1.07687	0.000520749	1.04706	0.000520749	-//-
MANES_14G1474001	-2.688	0.000520749	-1.92102	0.00372046	sp|Q9SJE2|FATB_ARATH Palmitoyl-acyl carrier protein thioesterase, chloroplastic OS=Arabidopsis thaliana GN=FATB PE=1 SV=1//2.49238e-99
MANES_01G1585001	-2.52847	0.000520749	-1.79324	0.000520749	sp|Q9ZSP5|AIR3_ARATH Subtilisin-like protease SBT5.3 OS=Arabidopsis thaliana GN=AIR3 PE=2 SV=1//0
MANES_01G1603001	-4.23342	0.000520749	-3.45084	0.010171	-//-
MANES_07G0367001	-0.892188	0.000520749	-0.76083	0.000520749	-//-
MANES_S0154001	-1.65849	0.00222136	-1.56865	0.00407707	sp|Q9SII5|EXOL5_ARATH Protein EXORDIUM-like 5 OS=Arabidopsis thaliana GN=EXL5 PE=2 SV=1//2.32563e-152
MANES_03G0635001	-1.62761	0.000520749	-1.67808	0.000520749	sp|Q9LFH9|LRK81_ARATH L-type lectin-domain containing receptor kinase VIII.1 OS=Arabidopsis thaliana GN=LECRK81 PE=2 SV=1//0
MANES_03G0531001	-2.79136	0.000520749	-2.4204	0.000520749	-//-
MANES_17G0296001	1.73436	0.0110583	3.61301	0.000520749	sp|Q9M0X5|CRK25_ARATH Cysteine-rich receptor-like protein kinase 25 OS=Arabidopsis thaliana GN=CRK25 PE=3 SV=1//0
MANES_02G1513001	5.79209	0.0149896	4.92828	0.000520749	sp|Q9FE06|EXOL2_ARATH Protein EXORDIUM-like 2 OS=Arabidopsis thaliana GN=EXL2 PE=2 SV=1//3.00714e-97
MANES_01G1345001	-3.5419	0.000520749	-3.37422	0.000520749	-//-
MANES_17G0950001	0.854818	0.0403523	0.757607	0.0397071	sp|Q6RYA0|SABP2_TOBAC Salicylic acid-binding protein 2 OS=Nicotiana tabacum GN=SABP2 PE=1 SV=1//1.21115e-75
MANES_09G0401001	2.62631	0.000520749	2.32356	0.000520749	sp|Q9LMR5|FK126_ARATH F-box/kelch-repeat protein At1g15670 OS=Arabidopsis thaliana GN=At1g15670 PE=2 SV=1//2.22082e-53
MANES_04G1563001	3.26074	0.000520749	2.33054	0.000520749	-//-
MANES_S1086001	0.833563	0.000520749	0.771143	0.00182357	sp|Q84VQ1|KINB1_ARATH SNF1-related protein kinase regulatory subunit beta-1 OS=Arabidopsis thaliana GN=KINB1 PE=1 SV=1//5.54643e-53
MANES_11G1140001	-1.1291	0.00579248	-0.96465	0.0280637	sp|Q9SKX1|IBH1_ARATH Transcription factor IBH1 OS=Arabidopsis thaliana GN=IBH1 PE=1 SV=1//2.32671e-17
MANES_03G1151001	-0.945552	0.000981481	-0.813249	0.00802823	sp|Q38945|DPNPH_ARATH PAP-specific phosphatase HAL2-like OS=Arabidopsis thaliana GN=AHL PE=2 SV=1//9.07426e-165
MANES_13G1410001	-1.05377	0.000520749	-0.758581	0.00407707	-//-
MANES_17G0748001	-5.99925	0.000520749	-4.69249	0.000520749	sp|Q9LYP4|BAG3_ARATH BAG family molecular chaperone regulator 3 OS=Arabidopsis thaliana GN=BAG3 PE=1 SV=1//7.78033e-62
MANES_08G1645001	1.08907	0.00222136	0.914094	0.0152565	sp|P39208|IDNK_ECOLI Thermosensitive gluconokinase OS=Escherichia coli (strain K12) GN=idnK PE=3 SV=1//5.87071e-32
MANES_14G0403001	2.01455	0.000520749	1.83232	0.000520749	-//-
MANES_17G0484001	2.04906	0.0125011	-1.90016	0.00182357	sp|Q9LW49|ERF4_NICSY Ethylene-responsive transcription factor 4 OS=Nicotiana sylvestris GN=ERF4 PE=2 SV=1//1.70461e-22
MANES_01G0374001	-1.50603	0.000520749	-1.62809	0.000520749	sp|Q6N075|MFSD5_HUMAN Molybdate-anion transporter OS=Homo sapiens GN=MFSD5 PE=1 SV=2//2.67663e-64
MANES_02G0887001	-0.97027	0.000981481	-1.01507	0.000520749	sp|Q4P9K6|SYM1_USTMA Protein SYM1 OS=Ustilago maydis (strain 521 / FGSC 9021) GN=SYM1 PE=3 SV=1//1.43284e-12
MANES_06G0652001	0.815779	0.000520749	0.535817	0.0315798	-//-
MANES_17G0623001	3.55855	0.000520749	2.96747	0.000520749	sp|Q9C7N4|GDL15_ARATH GDSL esterase/lipase At1g29670 OS=Arabidopsis thaliana GN=At1g29670 PE=2 SV=1//5.75296e-180
MANES_06G1038001	-3.662	0.000520749	-3.66082	0.000520749	sp|Q9FLI1|BH036_ARATH Transcription factor bHLH36 OS=Arabidopsis thaliana GN=BHLH36 PE=2 SV=1//4.83519e-06
MANES_06G1045001	-1.15274	0.000520749	-0.756839	0.000520749	sp|Q7Z494|NPHP3_HUMAN Nephrocystin-3 OS=Homo sapiens GN=NPHP3 PE=1 SV=1//1.25044e-07
MANES_12G1439001	-1.72171	0.0420322	-3.06864	0.0436889	sp|O65782|C83B1_ARATH Cytochrome P450 83B1 OS=Arabidopsis thaliana GN=CYP83B1 PE=1 SV=1//1.85049e-149
MANES_14G0408001	1.38623	0.000520749	1.40993	0.000520749	-//-
MANES_11G1466001	-1.25625	0.000520749	-1.19041	0.000520749	sp|Q6DBP8|GAT11_ARATH GATA transcription factor 11 OS=Arabidopsis thaliana GN=GATA11 PE=2 SV=1//7.98072e-45
MANES_08G0440001	-1.05373	0.000520749	-0.948662	0.000520749	sp|Q9FG35|TBR_ARATH Protein trichome birefringence OS=Arabidopsis thaliana GN=TBR PE=1 SV=1//0
MANES_12G0222001	-0.604451	0.0215717	-1.45911	0.000520749	sp|Q02527|MGAT3_RAT Beta-1,4-mannosyl-glycoprotein 4-beta-N-acetylglucosaminyltransferase OS=Rattus norvegicus GN=Mgat3 PE=1 SV=2//6.7532e-14
MANES_16G1064001	1.64999	0.000520749	1.39409	0.000520749	sp|Q9M0G0|GAGT3_ARATH Gamma-glutamyltranspeptidase 3 OS=Arabidopsis thaliana GN=GGT3 PE=2 SV=1//0
MANES_15G0111001	7.19993	0.00261001	6.01779	0.000520749	-//-
MANES_18G0028001	1.98177	0.00740893	1.3664	0.0366708	sp|Q8LC69|ATL8_ARATH RING-H2 finger protein ATL8 OS=Arabidopsis thaliana GN=ATL8 PE=2 SV=2//5.87653e-49
MANES_11G0332001	-1.25043	0.000520749	-0.754897	0.00141071	sp|F4IB81|LYK3_ARATH LysM domain receptor-like kinase 3 OS=Arabidopsis thaliana GN=LYK3 PE=2 SV=1//0
MANES_07G0012001	-0.803127	0.000520749	-0.696884	0.00336048	sp|Q86HW6|Y6461_DICDI Probable serine/threonine-protein kinase DDB_G0276461 OS=Dictyostelium discoideum GN=DDB_G0276461 PE=3 SV=1//4.22506e-65
MANES_16G0867001	0.691505	0.00336048	1.56637	0.000520749	sp|Q93VM8|COPT5_ARATH Copper transporter 5 OS=Arabidopsis thaliana GN=COPT5 PE=1 SV=1//1.68796e-41
MANES_18G0364001	2.8824	0.000520749	1.8042	0.000981481	sp|Q8RZB5|CML10_ORYSJ Probable calcium-binding protein CML10 OS=Oryza sativa subsp. japonica GN=CML10 PE=2 SV=1//1.53923e-09
MANES_14G0567001	-1.07172	0.0104697	0.880355	0.0405564	sp|O65039|CYSEP_RICCO Vignain OS=Ricinus communis GN=CYSEP PE=1 SV=1//0
MANES_02G1506001	-4.35452	0.000520749	-4.54548	0.000520749	sp|P37216|AROG_SOLLC Phospho-2-dehydro-3-deoxyheptonate aldolase 2, chloroplastic OS=Solanum lycopersicum PE=2 SV=1//0
MANES_15G1620001	0.974792	0.000520749	0.895815	0.000520749	sp|F4I9E1|NFD4_ARATH Protein NUCLEAR FUSION DEFECTIVE 4 OS=Arabidopsis thaliana GN=NFD4 PE=3 SV=1//2.00458e-16
MANES_08G0660001	0.914575	0.00261001	0.617908	0.0442968	-//-
MANES_14G1113001	-1.52966	0.0184519	-1.7766	0.0447062	sp|Q9WTV1|CH3L1_RAT Chitinase-3-like protein 1 OS=Rattus norvegicus GN=Chi3l1 PE=2 SV=3//1.39757e-37
MANES_07G0432001	0.871758	0.000520749	0.933833	0.000520749	sp|Q0WM29|MMSA_ARATH Methylmalonate-semialdehyde dehydrogenase [acylating], mitochondrial OS=Arabidopsis thaliana GN=ALDH6B2 PE=2 SV=2//0
MANES_05G0989002	-2.17308	0.0455221	-2.5791	0.0208071	sp|Q8LC03|ATB13_ARATH Homeobox-leucine zipper protein ATHB-13 OS=Arabidopsis thaliana GN=ATHB-13 PE=2 SV=2//6.12249e-118
MANES_15G0472001	-1.3419	0.000520749	-1.03297	0.00182357	sp|Q8RYE9|GPPL3_ARATH Haloacid dehalogenase-like hydrolase domain-containing protein At2g33255 OS=Arabidopsis thaliana GN=At2g33255 PE=2 SV=1//4.92433e-115
MANES_14G0866001	-1.87563	0.000520749	-1.83364	0.000520749	sp|Q9S823|LNG2_ARATH Protein LONGIFOLIA 2 OS=Arabidopsis thaliana GN=LNG2 PE=1 SV=1//4.91714e-75
MANES_03G1307001	0.74212	0.0173956	0.795786	0.00926716	-//-
MANES_S0249001	1.61632	0.00261001	1.2285	0.0195291	sp|Q9ZT50|RHA2A_ARATH E3 ubiquitin-protein ligase RHA2A OS=Arabidopsis thaliana GN=RHA2A PE=1 SV=1//5.52657e-16
MANES_16G0447001	-3.08028	0.000520749	-2.70968	0.000520749	sp|C0LGN2|Y3148_ARATH Probable leucine-rich repeat receptor-like serine/threonine-protein kinase At3g14840 OS=Arabidopsis thaliana GN=LRR-RLK PE=2 SV=1//0
MANES_15G0753001	-2.65407	0.000520749	-1.88311	0.0340092	sp|Q9SK27|ENL1_ARATH Early nodulin-like protein 1 OS=Arabidopsis thaliana GN=At2g25060 PE=1 SV=2//5.83053e-29
MANES_15G1032001	-0.718301	0.00407707	-0.837154	0.000520749	sp|Q7F8R0|C3H14_ORYSJ Zinc finger CCCH domain-containing protein 14 OS=Oryza sativa subsp. japonica GN=Os02g0194200 PE=2 SV=1//1.8611e-109
MANES_11G1455001	0.849466	0.00579248	1.81109	0.000520749	-//-
MANES_11G0339001	0.822338	0.000981481	1.03673	0.000520749	sp|Q8S9H7|DIV_ANTMA Transcription factor DIVARICATA OS=Antirrhinum majus GN=DIVARICATA PE=2 SV=1//8.49307e-29
MANES_16G0204001	-1.63222	0.000520749	-1.49198	0.000520749	sp|Q570C0|TIR1_ARATH Protein TRANSPORT INHIBITOR RESPONSE 1 OS=Arabidopsis thaliana GN=TIR1 PE=1 SV=2//0
MANES_09G1600001	-1.30551	0.000520749	-2.00661	0.000520749	sp|B9DHD7|VAP22_ARATH Vesicle-associated protein 2-2 OS=Arabidopsis thaliana GN=PVA22 PE=1 SV=1//7.72304e-68
MANES_06G0052001	0.98791	0.000520749	1.04085	0.000520749	sp|Q703I2|ALF_THECA Fructose-bisphosphate aldolase OS=Thermus caldophilus GN=fba PE=1 SV=1//5.19667e-49
MANES_01G0693001	-1.36372	0.000520749	-1.09583	0.000520749	sp|Q9LQ04|RMLCD_ARATH Bifunctional dTDP-4-dehydrorhamnose 3,5-epimerase/dTDP-4-dehydrorhamnose reductase OS=Arabidopsis thaliana GN=NRS/ER PE=1 SV=1//0
MANES_07G1194001	1.21756	0.000520749	0.834895	0.00512661	sp|Q9LNW3|P2C03_ARATH Protein phosphatase 2C 3 OS=Arabidopsis thaliana GN=AIP1 PE=1 SV=1//4.49021e-131
MANES_07G0609001	4.23238	0.000520749	5.34827	0.000520749	sp|Q93VR4|ML423_ARATH MLP-like protein 423 OS=Arabidopsis thaliana GN=MLP423 PE=2 SV=1//1.59792e-06
MANES_09G0065001	1.9445	0.000520749	1.64734	0.000520749	sp|Q5E9D6|HDHD3_BOVIN Haloacid dehalogenase-like hydrolase domain-containing protein 3 OS=Bos taurus GN=HDHD3 PE=2 SV=1//9.20272e-16
MANES_04G1486001	-1.4072	0.000520749	-0.686409	0.00182357	-//-
MANES_08G1586001	1.04182	0.000520749	0.735809	0.0179248	sp|Q8GT20|BEBT_TOBAC Benzyl alcohol O-benzoyltransferase OS=Nicotiana tabacum GN=HSR201 PE=1 SV=1//0
MANES_07G1269001	2.71358	0.000520749	0.724008	0.0184519	sp|O04203|HSPR2_ARATH Nematode resistance protein-like HSPRO2 OS=Arabidopsis thaliana GN=HSPRO2 PE=1 SV=1//0
MANES_18G0024001	1.30642	0.00895559	2.08198	0.000520749	sp|Q9S735|PHT19_ARATH Probable inorganic phosphate transporter 1-9 OS=Arabidopsis thaliana GN=PHT1-9 PE=2 SV=1//0
MANES_07G0122001	-0.820032	0.0144489	-0.810689	0.016062	sp|B6JY16|SLX1_SCHJY Structure-specific endonuclease subunit slx1 OS=Schizosaccharomyces japonicus (strain yFS275 / FY16936) GN=slx1 PE=3 SV=1//5.31718e-12
MANES_05G0112001	-0.722874	0.00336048	-1.10562	0.000520749	-//-
MANES_14G0089001	-1.36913	0.000520749	-1.49969	0.000520749	sp|P29409|PGKH_SPIOL Phosphoglycerate kinase, chloroplastic (Fragment) OS=Spinacia oleracea PE=2 SV=2//2.49742e-173
MANES_18G0858002	0.554878	0.041611	0.646211	0.0122179	sp|Q9SDQ3|SCL1_ARATH Scarecrow-like protein 1 OS=Arabidopsis thaliana GN=SCL1 PE=2 SV=1//0
MANES_04G0222001	-0.519145	0.0351166	-0.68456	0.00407707	sp|Q8LAD0|PDX2_ARATH Probable pyridoxal 5&apos;-phosphate synthase subunit PDX2 OS=Arabidopsis thaliana GN=PDX2 PE=1 SV=1//2.4185e-128
MANES_15G0170001	-0.574864	0.0122179	-0.548842	0.0237874	sp|Q9ZVM9|Y1461_ARATH Probable serine/threonine-protein kinase At1g54610 OS=Arabidopsis thaliana GN=At1g54610 PE=1 SV=1//0
MANES_12G0419002	-2.18637	0.000520749	-1.04506	0.0297086	sp|Q3EB08|FBK69_ARATH F-box/kelch-repeat protein At3g24760 OS=Arabidopsis thaliana GN=At3g24760 PE=2 SV=1//4.31061e-91
MANES_15G1418001	0.75152	0.000520749	0.535829	0.031339	sp|Q9FMT4|SNF12_ARATH SWI/SNF complex component SNF12 homolog OS=Arabidopsis thaliana GN=At5g14170 PE=1 SV=1//0
MANES_14G11100011	inf	0.000520749	inf	0.000520749	sp|O81970|C71A9_SOYBN Cytochrome P450 71A9 OS=Glycine max GN=CYP71A9 PE=2 SV=1//2.32796e-96
MANES_01G0389001	3.49987	0.000520749	3.80822	0.000520749	sp|P46897|ATHB7_ARATH Homeobox-leucine zipper protein ATHB-7 OS=Arabidopsis thaliana GN=ATHB-7 PE=2 SV=2//4.09845e-33
MANES_14G0974001	0.679663	0.0271267	0.644747	0.0394933	sp|Q6NQK2|NAC8_ARATH NAC domain-containing protein 8 OS=Arabidopsis thaliana GN=NAC008 PE=2 SV=1//7.16705e-170
MANES_16G0664001	0.810944	0.000981481	0.843317	0.000981481	sp|Q8LEM8|RL373_ARATH 60S ribosomal protein L37-3 OS=Arabidopsis thaliana GN=RPL37C PE=3 SV=1//5.06306e-46
MANES_13G1130001	2.49202	0.000520749	2.53486	0.000520749	sp|Q9FN11|LBD37_ARATH LOB domain-containing protein 37 OS=Arabidopsis thaliana GN=LBD37 PE=2 SV=1//4.7125e-89
MANES_12G0722001	-0.991525	0.000520749	-0.748915	0.000520749	sp|B3LF83|Y74B2_ARATH Probable inactive linolenate hydroperoxide lyase OS=Arabidopsis thaliana GN=CYP74B2 PE=2 SV=1//2.1838e-112
MANES_15G1379001	-0.56577	0.026646	-0.801696	0.00740893	sp|Q42565|ASB1_ARATH Anthranilate synthase beta subunit 1, chloroplastic OS=Arabidopsis thaliana GN=ASB1 PE=1 SV=1//1.68853e-139
MANES_13G1536001	0.99495	0.0237874	1.18999	0.0223327	sp|O80813|YC20L_ARATH Ycf20-like protein OS=Arabidopsis thaliana GN=At1g65420 PE=2 SV=2//4.89981e-26
MANES_16G1008001	1.18737	0.000520749	0.848428	0.000520749	sp|Q94K07|NAP1C_ARATH Nucleosome assembly protein 1;3 OS=Arabidopsis thaliana GN=NAP1;3 PE=1 SV=1//9.53207e-159
MANES_15G1113002	-2.02513	0.000520749	-1.75128	0.0139008	sp|O81635|ATK4_ARATH Kinesin-4 OS=Arabidopsis thaliana GN=ATK4 PE=1 SV=2//7.72945e-69
MANES_14G1574001	-1.25968	0.00709066	-0.952658	0.00802823	sp|O64481|SBT25_ARATH Subtilisin-like protease SBT2.5 OS=Arabidopsis thaliana GN=SBT2.5 PE=2 SV=1//0
MANES_15G1732001	1.39714	0.000520749	2.75094	0.000520749	-//-
MANES_07G1147001	-2.67866	0.000520749	-1.78383	0.000520749	-//-
MANES_01G1704001	1.43757	0.000520749	2.03272	0.0418244	sp|Q9M2S6|SDIR1_ARATH E3 ubiquitin-protein ligase SDIR1 OS=Arabidopsis thaliana GN=SDIR1 PE=1 SV=1//1.81838e-114
MANES_14G0132001	-0.735991	0.00709066	-0.696531	0.0473525	sp|Q00874|DR100_ARATH DNA-damage-repair/toleration protein DRT100 OS=Arabidopsis thaliana GN=DRT100 PE=2 SV=2//6.95943e-138
MANES_10G0453001	0.734175	0.0428504	1.31659	0.000981481	sp|Q9SV43|PLP7_ARATH Patatin-like protein 7 OS=Arabidopsis thaliana GN=PLP7 PE=2 SV=1//0
MANES_05G0175001	-0.579178	0.0455221	-0.826475	0.00644654	-//-
MANES_06G0599001	-1.03653	0.000520749	-1.24424	0.000520749	sp|Q84L08|GONS4_ARATH GDP-mannose transporter GONST4 OS=Arabidopsis thaliana GN=GONST4 PE=2 SV=1//9.65235e-163
MANES_17G0284001	0.957299	0.000520749	0.86721	0.000520749	-//-
MANES_08G0373001	-1.21485	0.000520749	-1.25809	0.000520749	sp|Q9ZV15|CDPKK_ARATH Calcium-dependent protein kinase 20 OS=Arabidopsis thaliana GN=CPK20 PE=3 SV=1//0
MANES_02G1213001	-2.18824	0.000520749	-2.01605	0.000520749	-//-
MANES_05G1386001	-1.75026	0.000520749	-1.45145	0.000520749	sp|Q9LS40|ASPG1_ARATH Protein ASPARTIC PROTEASE IN GUARD CELL 1 OS=Arabidopsis thaliana GN=ASPG1 PE=1 SV=1//2.6303e-179
MANES_08G1012001	-0.737374	0.00182357	-0.942441	0.000520749	-//-
MANES_01G1757001	-3.01088	0.000520749	-2.8005	0.000520749	sp|P27518|CB21_GOSHI Chlorophyll a-b binding protein 151, chloroplastic OS=Gossypium hirsutum GN=CAB-151 PE=2 SV=2//1.5519e-177
MANES_04G0679001	-0.846694	0.000520749	-0.99716	0.000520749	sp|P06215|CHIT_PHAVU Endochitinase OS=Phaseolus vulgaris PE=1 SV=1//1.22794e-158
MANES_11G0494001	-2.58462	0.000520749	-2.76756	0.000520749	sp|Q5KS50|NPH3_ORYSJ Coleoptile phototropism protein 1 OS=Oryza sativa subsp. japonica GN=CPT1 PE=2 SV=1//3.09678e-69
MANES_02G1948001	2.67733	0.000520749	3.28766	0.000520749	sp|Q9S9K9|MYB3_ARATH Transcription factor MYB3 OS=Arabidopsis thaliana GN=MYB3 PE=1 SV=1//9.69563e-91
MANES_02G0410001	-0.902355	0.0127903	-0.815439	0.041611	-//-
MANES_09G0405001	-5.56694	0.000520749	-5.32063	0.000520749	sp|Q9SQR3|D14_ARATH Probable strigolactone esterase D14 homolog OS=Arabidopsis thaliana GN=D14 PE=1 SV=1//4.19508e-79
MANES_06G0917001	-1.83927	0.000981481	-3.3285	0.0326759	-//-
MANES_05G0920001	-2.39792	0.000520749	-2.69592	0.000520749	sp|O04536|GATL9_ARATH Probable galacturonosyltransferase-like 9 OS=Arabidopsis thaliana GN=GATL9 PE=2 SV=1//0
MANES_07G0493001	0.998102	0.000520749	0.668649	0.00407707	sp|P93732|PIP_ARATH Proline iminopeptidase OS=Arabidopsis thaliana GN=PIP PE=2 SV=3//0
MANES_10G0807001	1.22174	0.000520749	1.36142	0.000520749	sp|Q9M7Q3|AI5L6_ARATH ABSCISIC ACID-INSENSITIVE 5-like protein 6 OS=Arabidopsis thaliana GN=ABF3 PE=1 SV=1//5.16933e-105
MANES_09G0249001	0.667156	0.00222136	0.752725	0.000520749	sp|P93755|C3H30_ARATH Zinc finger CCCH domain-containing protein 30 OS=Arabidopsis thaliana GN=At2g41900 PE=1 SV=2//0
MANES_12G1473001	-1.84321	0.000520749	-1.40601	0.000520749	sp|Q5N8X6|BGAL3_ORYSJ Beta-galactosidase 3 OS=Oryza sativa subsp. japonica GN=Os01g0875500 PE=3 SV=1//0
MANES_14G1209002	1.01719	0.000520749	1.12262	0.00141071	-//-
MANES_02G1517001	-1.07067	0.000520749	-0.986411	0.000520749	sp|Q9C9Q8|PMTT_ARATH Probable pectin methyltransferase QUA2 OS=Arabidopsis thaliana GN=QUA2 PE=1 SV=2//0
MANES_01G1341001	1.62696	0.000520749	1.42759	0.000981481	sp|Q9FGY4|FB341_ARATH F-box protein At5g49610 OS=Arabidopsis thaliana GN=At5g49610 PE=1 SV=1//4.32624e-11
MANES_08G1162001	#NAME?	0.000520749	#NAME?	0.000520749	sp|Q10LN5|SWT16_ORYSJ Bidirectional sugar transporter SWEET16 OS=Oryza sativa subsp. japonica GN=SWEET16 PE=3 SV=1//3.87051e-56
MANES_02G0175001	-1.09432	0.000520749	-0.826168	0.0141729	-//-
MANES_01G2673002	1.31367	0.000520749	0.605878	0.0375717	sp|Q7X7N2|ARGI1_ORYSJ Arginase 1, mitochondrial OS=Oryza sativa subsp. japonica GN=ARG1 PE=2 SV=1//0
MANES_12G0463001	-0.688619	0.00802823	-0.678274	0.0104697	sp|Q9ZTN2|ERD2_PETHY ER lumen protein-retaining receptor OS=Petunia hybrida GN=ERD2 PE=2 SV=1//1.82676e-131
MANES_09G1505001	0.77128	0.000520749	0.618956	0.00740893	-//-
MANES_10G0450001	0.689154	0.000981481	0.944275	0.000520749	sp|Q9M7M1|ETR1_PRUPE Ethylene receptor OS=Prunus persica GN=ETR1 PE=2 SV=1//0
MANES_05G0264001	-3.98702	0.00926716	-3.61661	0.00299047	-//-
MANES_10G1190001	-1.04646	0.000520749	-0.681355	0.00546589	-//-
MANES_01G2015001	-3.02266	0.000520749	-2.12792	0.00299047	sp|Q8W104|FBL17_ARATH F-box/LRR-repeat protein 17 OS=Arabidopsis thaliana GN=FBL17 PE=1 SV=1//0
MANES_08G1572001	-1.12265	0.000520749	-1.13252	0.000520749	sp|Q9LF61|XPT_ARATH Xylulose 5-phosphate/phosphate translocator, chloroplastic OS=Arabidopsis thaliana GN=XPT PE=2 SV=1//0
MANES_02G1502001	1.53678	0.000520749	1.21373	0.000520749	sp|Q8VZG8|Y4885_ARATH Probable LRR receptor-like serine/threonine-protein kinase At4g08850 OS=Arabidopsis thaliana GN=At4g08850 PE=2 SV=3//0
MANES_18G0410001	-1.33822	0.000520749	-0.766765	0.00182357	sp|Q9STX0|WRKY7_ARATH Probable WRKY transcription factor 7 OS=Arabidopsis thaliana GN=WRKY7 PE=2 SV=1//1.59943e-82
MANES_17G0168002	-0.631341	0.013063	-0.602307	0.0136196	sp|P30706|PLSB_PEA Glycerol-3-phosphate acyltransferase, chloroplastic OS=Pisum sativum GN=GPAT PE=1 SV=1//2.41368e-74
MANES_04G0441001	0.9889	0.000520749	1.11689	0.000520749	-//-
MANES_11G0537001	1.08458	0.0168559	0.88194	0.0422331	sp|Q94AJ5|PGLR5_ARATH Probable polygalacturonase At1g80170 OS=Arabidopsis thaliana GN=At1g80170 PE=1 SV=1//0
MANES_07G1394001	2.29544	0.000520749	1.82847	0.000520749	sp|O22892|GSR2_ARATH Uncharacterized protein At2g40430 OS=Arabidopsis thaliana GN=At2g40430 PE=1 SV=2//1.31832e-33
MANES_01G1279001	-1.77529	0.000520749	-1.36345	0.000520749	sp|Q9SJG2|Y2296_ARATH Probable receptor-like protein kinase At2g42960 OS=Arabidopsis thaliana GN=At2g42960 PE=3 SV=1//0
MANES_03G1606001	0.734617	0.00222136	0.672278	0.00407707	sp|Q8W034|RNP1_ARATH Heterogeneous nuclear ribonucleoprotein 1 OS=Arabidopsis thaliana GN=RNP1 PE=1 SV=1//3.01933e-98
MANES_S0324001	0.700654	0.00612071	0.84346	0.000520749	-//-
MANES_10G0732001	-1.9628	0.000520749	-1.57602	0.00141071	-//-
MANES_15G1631001	#NAME?	0.000520749	#NAME?	0.000520749	sp|F4JVB8|RADL1_ARATH Protein RADIALIS-like 1 OS=Arabidopsis thaliana GN=RL1 PE=2 SV=1//2.13938e-41
MANES_10G0286001	0.76124	0.000520749	0.580645	0.0179248	sp|Q9T048|DRL27_ARATH Disease resistance protein At4g27190 OS=Arabidopsis thaliana GN=At4g27190 PE=2 SV=1//1.1304e-66
MANES_01G1825001	1.19183	0.000520749	1.30602	0.000520749	sp|Q680C0|GDL62_ARATH GDSL esterase/lipase At4g10955 OS=Arabidopsis thaliana GN=At4g10955 PE=2 SV=1//3.485e-101
MANES_14G1590001	2.98995	0.000520749	2.94898	0.000520749	sp|Q8H1Z0|CER3_ARATH Protein ECERIFERUM 3 OS=Arabidopsis thaliana GN=CER3 PE=1 SV=1//0
MANES_05G0935001	-4.51243	0.000520749	-3.65573	0.000520749	sp|Q9T041|MAPT_ARATH Microtubule-associated protein TORTIFOLIA1 OS=Arabidopsis thaliana GN=TOR1 PE=1 SV=2//1.33604e-39
MANES_03G0996001	0.888157	0.000520749	0.670884	0.0438907	sp|O65355|GGH2_ARATH Gamma-glutamyl hydrolase 2 OS=Arabidopsis thaliana GN=GGH2 PE=1 SV=2//6.46051e-30
MANES_09G1281001	1.73849	0.000520749	1.94513	0.000520749	sp|Q500U8|TKPR1_ARATH Tetraketide alpha-pyrone reductase 1 OS=Arabidopsis thaliana GN=TKPR1 PE=1 SV=1//2.77728e-34
MANES_15G1588003	-1.69072	0.000520749	-1.11171	0.000520749	-//-
MANES_07G1040001	0.987783	0.000520749	0.98047	0.000520749	sp|Q9C7C1|TET6_ARATH Tetraspanin-6 OS=Arabidopsis thaliana GN=TET6 PE=2 SV=1//7.69326e-133
MANES_05G0005001	-1.14753	0.0392839	-1.12055	0.0382243	sp|O22261|NDT1_ARATH Nicotinamide adenine dinucleotide transporter 1, chloroplastic OS=Arabidopsis thaliana GN=NDT1 PE=1 SV=2//5.52864e-96
MANES_06G0601001	-0.593089	0.0342432	-0.82027	0.00222136	sp|Q55A45|RSMB_DICDI Small nuclear ribonucleoprotein-associated protein B OS=Dictyostelium discoideum GN=snrpb PE=3 SV=1//1.64008e-28
MANES_01G1830001	0.739408	0.000981481	0.48773	0.049005	sp|Q80YA7|DPP8_MOUSE Dipeptidyl peptidase 8 OS=Mus musculus GN=Dpp8 PE=2 SV=1//1.60932e-86
MANES_05G0269001	-0.923025	0.000520749	-0.971553	0.000520749	sp|O04616|CUT1A_ARATH Protein CURVATURE THYLAKOID 1A, chloroplastic OS=Arabidopsis thaliana GN=CURT1A PE=1 SV=1//1.159e-30
MANES_11G0331001	1.42271	0.000520749	1.5213	0.000520749	sp|Q8LAL2|IAA26_ARATH Auxin-responsive protein IAA26 OS=Arabidopsis thaliana GN=IAA26 PE=1 SV=2//1.17444e-06
MANES_18G0869001	-3.83161	0.000520749	-3.00179	0.000520749	sp|P00333|ADH1_MAIZE Alcohol dehydrogenase 1 OS=Zea mays GN=ADH1 PE=2 SV=1//2.15232e-155
MANES_03G1564001	-3.31102	0.000520749	-2.43266	0.000520749	sp|P54144|AMT11_ARATH Ammonium transporter 1 member 1 OS=Arabidopsis thaliana GN=AMT1-1 PE=1 SV=1//0
MANES_07G0126001	-1.47515	0.00579248	-1.30351	0.0173956	-//-
MANES_15G0568001	-1.23236	0.000520749	-1.01583	0.000520749	sp|O23254|GLYC4_ARATH Serine hydroxymethyltransferase 4 OS=Arabidopsis thaliana GN=SHM4 PE=1 SV=1//0
MANES_01G0823001	0.78126	0.000520749	0.906341	0.000520749	sp|O05389|YRBE_BACSU Uncharacterized oxidoreductase YrbE OS=Bacillus subtilis (strain 168) GN=yrbE PE=3 SV=2//2.23313e-16
MANES_02G0861001	4.94713	0.0205559	3.49582	0.000520749	sp|B9RI00|TPS6_RICCO Probable terpene synthase 6 OS=Ricinus communis GN=TPS6 PE=3 SV=1//1.50798e-67
MANES_18G0735001	-1.02355	0.000520749	-0.929598	0.000520749	sp|Q56YP2|PI5K1_ARATH Phosphatidylinositol 4-phosphate 5-kinase 1 OS=Arabidopsis thaliana GN=PIP5K1 PE=1 SV=1//6.71362e-14
MANES_03G1969001	1.09344	0.000520749	0.69489	0.00182357	sp|Q42384|PRL1_ARATH Protein pleiotropic regulatory locus 1 OS=Arabidopsis thaliana GN=PRL1 PE=1 SV=1//0
MANES_15G0796002	-1.67163	0.000520749	-2.43439	0.000520749	-//-
MANES_13G0808001	-0.599507	0.0483909	-0.859436	0.00222136	-//-
MANES_01G1552003	0.990289	0.000520749	0.750976	0.0165943	sp|Q5E9J1|HNRPF_BOVIN Heterogeneous nuclear ribonucleoprotein F OS=Bos taurus GN=HNRNPF PE=2 SV=3//2.08767e-09
MANES_02G0584001	-1.16993	0.000520749	-1.2307	0.00141071	sp|Q93XX5|Y5713_ARATH PI-PLC X domain-containing protein At5g67130 OS=Arabidopsis thaliana GN=At5g67130 PE=1 SV=1//2.10994e-135
MANES_08G1649001	3.62746	0.000520749	3.31532	0.000520749	-//-
MANES_04G1086002	0.526518	0.041611	0.574528	0.0233062	sp|Q0WV90|TPR1_ARATH Topless-related protein 1 OS=Arabidopsis thaliana GN=TPR1 PE=1 SV=3//0
MANES_14G0581001	-1.14314	0.000520749	-1.19392	0.000520749	sp|O81970|C71A9_SOYBN Cytochrome P450 71A9 OS=Glycine max GN=CYP71A9 PE=2 SV=1//0
MANES_06G0570001	-1.11291	0.000520749	-1.15284	0.000520749	sp|O22773|TL16_ARATH Thylakoid lumenal 16.5 kDa protein, chloroplastic OS=Arabidopsis thaliana GN=At4g02530 PE=1 SV=3//8.61044e-51
MANES_17G0211002	-2.55563	0.00372046	-1.9753	0.000520749	sp|Q9LV10|PTR53_ARATH Protein NRT1/ PTR FAMILY 2.11 OS=Arabidopsis thaliana GN=NPF2.11 PE=1 SV=1//0
MANES_16G0300002	1.59618	0.000520749	1.34441	0.00299047	sp|Q05349|12KD_FRAAN Auxin-repressed 12.5 kDa protein OS=Fragaria ananassa PE=2 SV=1//2.27021e-29
MANES_14G1273001	-2.51914	0.000520749	-1.9909	0.000520749	sp|O48788|Y2267_ARATH Probable inactive receptor kinase At2g26730 OS=Arabidopsis thaliana GN=At2g26730 PE=1 SV=1//0
MANES_12G1256001	-2.51835	0.000520749	-1.83149	0.000520749	sp|Q9FGD7|PUB50_ARATH Putative U-box domain-containing protein 50 OS=Arabidopsis thaliana GN=PUB50 PE=3 SV=1//0
MANES_03G1503001	-1.02677	0.000520749	-1.10427	0.000520749	sp|O49561|G2OX8_ARATH Gibberellin 2-beta-dioxygenase 8 OS=Arabidopsis thaliana GN=GA2OX8 PE=1 SV=2//6.74819e-58
MANES_08G1512001	-0.521073	0.0348918	-0.55447	0.02403	sp|O22682|CYSK4_ARATH Probable S-sulfocysteine synthase, chloroplastic OS=Arabidopsis thaliana GN=At3g03630 PE=1 SV=1//2.17747e-157
MANES_14G0208001	-2.2235	0.000520749	-2.09548	0.000520749	sp|Q9LK73|U88A1_ARATH UDP-glycosyltransferase 88A1 OS=Arabidopsis thaliana GN=UGT88A1 PE=2 SV=1//4.07816e-168
MANES_01G0588001	-0.575067	0.0242673	-0.792706	0.00182357	sp|Q9CAJ9|Y1385_ARATH BTB/POZ domain-containing protein At1g63850 OS=Arabidopsis thaliana GN=At1g63850 PE=1 SV=1//0
MANES_08G0950001	-1.47818	0.000520749	-2.35218	0.000520749	sp|Q9M6N7|AMT2_ARATH Ammonium transporter 2 OS=Arabidopsis thaliana GN=AMT2 PE=1 SV=2//0
MANES_17G0479002	1.76643	0.00865028	1.32923	0.0471576	sp|Q05349|12KD_FRAAN Auxin-repressed 12.5 kDa protein OS=Fragaria ananassa PE=2 SV=1//2.33246e-27
MANES_18G0658001	-2.16655	0.0233062	-1.73851	0.0184519	sp|Q9ZPE7|EXO_ARATH Protein EXORDIUM OS=Arabidopsis thaliana GN=EXO PE=2 SV=1//4.90577e-156
MANES_17G0479001	1.50772	0.000520749	1.28039	0.000520749	sp|Q05349|12KD_FRAAN Auxin-repressed 12.5 kDa protein OS=Fragaria ananassa PE=2 SV=1//2.33246e-27
MANES_11G1535001	1.47173	0.000520749	1.33555	0.000520749	-//-
MANES_12G0247001	1.44711	0.0322424	1.66441	0.0220796	sp|Q39214|RPM1_ARATH Disease resistance protein RPM1 OS=Arabidopsis thaliana GN=RPM1 PE=1 SV=1//4.18852e-29
MANES_02G0776001	-2.08827	0.000520749	-1.8681	0.000520749	sp|Q9LP77|Y1848_ARATH Probable inactive receptor kinase At1g48480 OS=Arabidopsis thaliana GN=RKL1 PE=2 SV=1//0
MANES_15G0448001	-0.996387	0.00182357	-1.57074	0.000520749	sp|Q9SL05|PGR5_ARATH Protein PROTON GRADIENT REGULATION 5, chloroplastic OS=Arabidopsis thaliana GN=PGR5 PE=1 SV=1//9.8207e-48
MANES_15G0670001	0.700494	0.00512661	0.5501	0.02403	sp|Q9FJU9|E1313_ARATH Glucan endo-1,3-beta-glucosidase 13 OS=Arabidopsis thaliana GN=At5g56590 PE=1 SV=1//8.02148e-115
MANES_16G1319001	-2.35472	0.000520749	-2.55234	0.000520749	sp|Q9FZL4|MGDG_SOYBN Probable monogalactosyldiacylglycerol synthase, chloroplastic OS=Glycine max GN=MGD A PE=2 SV=1//0
MANES_15G0669001	0.79845	0.000981481	0.665943	0.0122179	sp|Q9LDE4|ERF83_ARATH Ethylene-responsive transcription factor 7 OS=Arabidopsis thaliana GN=ERF7 PE=1 SV=1//9.55186e-31
MANES_01G0418001	3.05206	0.000520749	1.73426	0.000520749	sp|Q9FJB8|GRF7_ARATH Growth-regulating factor 7 OS=Arabidopsis thaliana GN=GRF7 PE=2 SV=1//2.17754e-35
MANES_10G0812002	-1.1095	0.00299047	-1.48419	0.000520749	sp|Q9LH39|PHSD_ARATH Probable polyamine transporter At3g19553 OS=Arabidopsis thaliana GN=At3g19553 PE=3 SV=1//0
MANES_03G2071001	1.32554	0.000520749	2.14485	0.000520749	sp|F4HWQ8|CVIF1_ARATH Cell wall / vacuolar inhibitor of fructosidase 1 OS=Arabidopsis thaliana GN=C/VIF1 PE=1 SV=1//1.928e-37
MANES_10G0767001	0.595446	0.0119265	0.932359	0.000520749	sp|P30359|CADH1_TOBAC Probable cinnamyl alcohol dehydrogenase 1 OS=Nicotiana tabacum GN=CAD14 PE=1 SV=1//0
MANES_10G0457001	1.31014	0.000520749	0.965021	0.00261001	sp|Q8VX13|PDI13_ARATH Protein disulfide isomerase-like 1-3 OS=Arabidopsis thaliana GN=PDIL1-3 PE=2 SV=1//1.11077e-71
MANES_16G0192001	-2.00394	0.000520749	-1.7276	0.000520749	-//-
MANES_15G0455001	-1.33194	0.0110583	-1.94384	0.00546589	sp|Q8N573|OXR1_HUMAN Oxidation resistance protein 1 OS=Homo sapiens GN=OXR1 PE=1 SV=2//5.86752e-19
MANES_18G0965001	-1.18514	0.000520749	-0.896141	0.000981481	sp|Q9AST3|SBH2_ARATH Sphinganine C(4)-monooxygenase 2 OS=Arabidopsis thaliana GN=SBH2 PE=1 SV=1//6.35408e-111
MANES_05G1549001	-0.887353	0.000981481	-0.697535	0.0157944	sp|D2Q1C4|MSHA_KRIFD D-inositol 3-phosphate glycosyltransferase OS=Kribbella flavida (strain DSM 17836 / JCM 10339 / NBRC 14399) GN=mshA PE=3 SV=1//1.25604e-08
MANES_02G0418001	-1.32317	0.000520749	-1.04903	0.000520749	sp|Q05466|HAT4_ARATH Homeobox-leucine zipper protein HAT4 OS=Arabidopsis thaliana GN=HAT4 PE=1 SV=1//8.34215e-95
MANES_13G0055001	-1.44984	0.000520749	-1.61331	0.000520749	sp|Q1XDU5|YCF52_PYRYE Uncharacterized N-acetyltransferase ycf52 OS=Pyropia yezoensis GN=ycf52 PE=3 SV=1//2.21524e-33
MANES_12G1127001	2.53707	0.00222136	1.46078	0.013063	sp|Q9SZU7|KAI2_ARATH Probable esterase KAI2 OS=Arabidopsis thaliana GN=KAI2 PE=1 SV=1//6.55942e-152
MANES_03G0331002	-0.875682	0.000520749	-0.86955	0.000520749	-//-
MANES_15G1006004	1.74667	0.000520749	2.01936	0.000520749	sp|Q93XX4|C2D61_ARATH C2 domain-containing protein At1g53590 OS=Arabidopsis thaliana GN=NTMC2T6.1 PE=1 SV=2//0
MANES_12G0785001	-3.9011	0.000520749	-2.79079	0.000520749	sp|P10538|AMYB_SOYBN Beta-amylase OS=Glycine max GN=BMY1 PE=1 SV=3//0
MANES_12G1105001	2.41485	0.000520749	2.22714	0.000520749	sp|Q50228|FMDA_METME Formamidase OS=Methylophilus methylotrophus GN=fmdA PE=1 SV=1//1.07476e-12
MANES_09G1142001	-1.52997	0.000520749	-0.660062	0.00644654	sp|Q9LZX1|LOR15_ARATH Protein LURP-one-related 15 OS=Arabidopsis thaliana GN=At5g01750 PE=1 SV=1//1.12357e-62
MANES_S0246001	-4.32353	0.000520749	-3.86585	0.000520749	sp|B6VJS4|ROMT_VITVI Trans-resveratrol di-O-methyltransferase OS=Vitis vinifera GN=ROMT PE=1 SV=2//2.02675e-145
MANES_11G0310001	3.22332	0.00512661	3.67811	0.000520749	sp|O65924|Y2921_ARATH Putative leucine-rich repeat receptor-like protein kinase At2g19210 OS=Arabidopsis thaliana GN=At2g19210 PE=3 SV=1//0
MANES_08G1151002	1.78617	0.000520749	1.84803	0.000520749	sp|Q9SZJ2|GRDP2_ARATH Glycine-rich domain-containing protein 2 OS=Arabidopsis thaliana GN=GRDP2 PE=2 SV=1//6.56118e-06
MANES_08G1151001	2.16215	0.000520749	1.51164	0.000520749	sp|Q9SZJ2|GRDP2_ARATH Glycine-rich domain-containing protein 2 OS=Arabidopsis thaliana GN=GRDP2 PE=2 SV=1//6.56118e-06
MANES_17G0194001	-1.07381	0.000520749	-1.11552	0.000520749	sp|Q94EJ6|PMTE_ARATH Probable methyltransferase PMT14 OS=Arabidopsis thaliana GN=At4g18030 PE=2 SV=1//0
MANES_07G1352001	-3.23922	0.0149896	-2.87002	0.00579248	sp|O80920|PYL4_ARATH Abscisic acid receptor PYL4 OS=Arabidopsis thaliana GN=PYL4 PE=1 SV=1//6.36316e-78
MANES_18G0088001	1.88799	0.00407707	1.60015	0.00579248	sp|Q2MHE4|HT1_ARATH Serine/threonine-protein kinase HT1 OS=Arabidopsis thaliana GN=HT1 PE=1 SV=1//1.61115e-76
MANES_05G1234001	-1.22437	0.000520749	-0.799722	0.000520749	sp|Q9M1S3|ARP1_ARATH Probable RNA-binding protein ARP1 OS=Arabidopsis thaliana GN=ARP1 PE=2 SV=1//1.1002e-34
MANES_03G0045001	1.7181	0.000520749	1.6463	0.000520749	-//-
MANES_18G0480001	2.15756	0.000520749	2.37052	0.000520749	-//-
MANES_18G0654001	-0.77315	0.000981481	-2.48587	0.000520749	sp|Q9M9E8|FB92_ARATH F-box protein At1g78280 OS=Arabidopsis thaliana GN=At1g78280 PE=2 SV=3//0
MANES_15G0048001	-0.823406	0.00512661	-0.64118	0.0355755	sp|Q0WSF1|AL221_ARATH Aldehyde dehydrogenase 22A1 OS=Arabidopsis thaliana GN=ALDH22A1 PE=2 SV=2//0
MANES_11G1327001	-0.868052	0.000520749	-0.543086	0.0225704	-//-
MANES_15G1217001	-1.24069	0.000520749	-0.905264	0.00612071	sp|A0JMA9|KATL2_XENTR Katanin p60 ATPase-containing subunit A-like 2 OS=Xenopus tropicalis GN=katnal2 PE=2 SV=1//2.28844e-120
MANES_18G0463001	-1.83571	0.000520749	-1.41425	0.000520749	sp|Q9FJX3|VDAC2_ARATH Mitochondrial outer membrane protein porin 2 OS=Arabidopsis thaliana GN=VDAC2 PE=1 SV=1//6.61686e-109
MANES_17G0160001	-0.934042	0.000520749	-1.09328	0.000520749	sp|Q39204|MYC2_ARATH Transcription factor MYC2 OS=Arabidopsis thaliana GN=MYC2 PE=1 SV=2//0
MANES_03G0005001	-0.632052	0.0133363	-0.720933	0.00222136	sp|Q4UM42|TOP1_RICFE DNA topoisomerase 1 OS=Rickettsia felis (strain ATCC VR-1525 / URRWXCal2) GN=topA PE=3 SV=1//2.19436e-29
MANES_16G1108001	0.831666	0.000520749	0.674996	0.00336048	-//-
MANES_16G1111001	1.14135	0.000520749	0.935001	0.00141071	-//-
MANES_12G0334002	1.97678	0.032902	1.28446	0.0453242	sp|C0SUT9|JMJ16_ARATH Putative lysine-specific demethylase JMJ16 OS=Arabidopsis thaliana GN=JMJ16 PE=2 SV=1//0
MANES_13G0583001	-1.18057	0.000520749	-0.94433	0.000520749	-//-
MANES_S0903002	-1.70359	0.000520749	-2.52706	0.000520749	sp|P35133|UBC10_ARATH Ubiquitin-conjugating enzyme E2 10 OS=Arabidopsis thaliana GN=UBC10 PE=1 SV=1//2.00569e-98
MANES_S0903001	-2.23184	0.0163284	-2.75167	0.000981481	sp|P35133|UBC10_ARATH Ubiquitin-conjugating enzyme E2 10 OS=Arabidopsis thaliana GN=UBC10 PE=1 SV=1//2.00569e-98
MANES_02G1634001	1.42797	0.000520749	1.44264	0.000520749	sp|Q9STN5|Y4833_ARATH Uncharacterized protein At4g08330, chloroplastic OS=Arabidopsis thaliana GN=At4g08330 PE=1 SV=1//3.08818e-45
MANES_09G1289001	1.23096	0.000520749	1.15429	0.000520749	-//-
MANES_12G0460001	0.80078	0.000520749	0.570058	0.0287735	sp|Q9SFU3|PPA15_ARATH Purple acid phosphatase 15 OS=Arabidopsis thaliana GN=PAP15 PE=1 SV=1//0
MANES_10G1442001	-1.39814	0.000520749	-1.42465	0.000520749	sp|Q7XKV5|BGL11_ORYSJ Beta-glucosidase 11 OS=Oryza sativa subsp. japonica GN=BGLU11 PE=3 SV=2//5.09351e-173
MANES_01G1838001	-2.30867	0.000520749	-1.61939	0.000520749	-//-
MANES_09G1677001	-2.44088	0.000520749	-1.75759	0.000520749	sp|Q43191|LOX15_SOLTU Probable linoleate 9S-lipoxygenase 5 OS=Solanum tuberosum GN=LOX1.5 PE=2 SV=1//0
MANES_08G1134001	1.83479	0.000520749	1.48698	0.000520749	sp|Q84J70|DI193_ARATH Protein DEHYDRATION-INDUCED 19 homolog 3 OS=Arabidopsis thaliana GN=DI19-3 PE=1 SV=1//1.10512e-70
MANES_08G1683001	0.797268	0.000520749	0.715381	0.000520749	sp|Q9C9Z1|ZTP50_ARATH Putative zinc transporter At3g08650 OS=Arabidopsis thaliana GN=At3g08650 PE=2 SV=2//0
MANES_10G0368001	-0.870187	0.00141071	-0.949887	0.000520749	-//-
MANES_05G0158001	1.03285	0.000520749	0.803898	0.000520749	sp|Q700E4|BH067_ARATH Transcription factor bHLH67 OS=Arabidopsis thaliana GN=BHLH67 PE=2 SV=1//2.6761e-71
MANES_18G0530001	-0.725517	0.00141071	-0.763087	0.000520749	sp|Q9SUG3|ITPK3_ARATH Inositol-tetrakisphosphate 1-kinase 3 OS=Arabidopsis thaliana GN=ITPK3 PE=1 SV=2//1.15666e-23
MANES_16G1046001	-0.612062	0.0205559	-0.813623	0.00261001	-//-
MANES_15G1148001	-1.70462	0.000520749	-0.879861	0.00895559	sp|Q8LPQ8|MSSP2_ARATH Monosaccharide-sensing protein 2 OS=Arabidopsis thaliana GN=MSSP2 PE=1 SV=2//0
MANES_16G0872001	-0.950522	0.000520749	-0.839682	0.000981481	sp|Q67ZE1|HSDD2_ARATH 3beta-hydroxysteroid-dehydrogenase/decarboxylase isoform 2 OS=Arabidopsis thaliana GN=3BETAHSD/D2 PE=2 SV=2//0
MANES_15G1392001	-1.23755	0.000520749	-0.848528	0.000520749	sp|Q9C9X7|IDD14_ARATH Protein indeterminate-domain 14 OS=Arabidopsis thaliana GN=IDD14 PE=1 SV=1//5.38651e-145
MANES_06G0526001	-1.59438	0.000520749	-1.575	0.000520749	sp|Q8H156|RAN3_ARATH GTP-binding nuclear protein Ran-3 OS=Arabidopsis thaliana GN=RAN3 PE=1 SV=2//7.12483e-138
MANES_06G0766001	2.08867	0.00141071	2.7528	0.000520749	-//-
MANES_01G2548001	0.804825	0.00957523	0.682769	0.0202976	-//-
MANES_S0500001	2.47562	0.0155273	4.29229	0.00612071	-//-
MANES_10G1414001	1.07982	0.00222136	0.984279	0.00478264	sp|Q9LXV5|NFYA1_ARATH Nuclear transcription factor Y subunit A-1 OS=Arabidopsis thaliana GN=NFYA1 PE=2 SV=1//5.86504e-28
MANES_08G0838001	-1.47089	0.000520749	-1.21135	0.000520749	sp|Q9LYX1|LRK82_ARATH L-type lectin-domain containing receptor kinase VIII.2 OS=Arabidopsis thaliana GN=LECRK82 PE=2 SV=1//5.62155e-26
MANES_01G0424001	-0.827202	0.000520749	-0.654235	0.0110583	sp|Q9LPI5|CID11_ARATH Polyadenylate-binding protein-interacting protein 11 OS=Arabidopsis thaliana GN=CID11 PE=2 SV=1//1.19189e-143
MANES_14G1727001	-2.55807	0.000520749	-2.59592	0.000520749	sp|Q9LP77|Y1848_ARATH Probable inactive receptor kinase At1g48480 OS=Arabidopsis thaliana GN=RKL1 PE=2 SV=1//0
MANES_02G0900003	0.76745	0.00261001	0.647921	0.010171	sp|Q9SS37|RTNLH_ARATH Reticulon-like protein B8 OS=Arabidopsis thaliana GN=RTNLB8 PE=2 SV=1//4.54482e-98
MANES_05G1691001	-1.36178	0.000981481	-0.883629	0.0344645	sp|Q9SX98|LHTL8_ARATH Lysine histidine transporter-like 8 OS=Arabidopsis thaliana GN=AATL1 PE=1 SV=1//0
MANES_16G0283001	-1.51323	0.000520749	-1.2747	0.000520749	-//-
MANES_12G0185001	0.740367	0.00141071	0.6203	0.0107676	sp|Q8L9C4|KCR1_ARATH Very-long-chain 3-oxoacyl-CoA reductase 1 OS=Arabidopsis thaliana GN=KCR1 PE=1 SV=1//2.3397e-165
MANES_03G1345001	-1.76526	0.000520749	-1.62811	0.000520749	sp|Q9LPS9|PRNL1_ARATH Pirin-like protein At1g50590 OS=Arabidopsis thaliana GN=At1g50590 PE=2 SV=1//5.57411e-140
MANES_S0865001	-0.659923	0.00222136	-0.669187	0.00182357	sp|Q9LQK7|AB7I_ARATH Protein ABCI7, chloroplastic OS=Arabidopsis thaliana GN=ABCI7 PE=1 SV=1//0
MANES_16G0581001	1.54208	0.000520749	2.5501	0.000520749	sp|Q9FYH7|VSR6_ARATH Vacuolar-sorting receptor 6 OS=Arabidopsis thaliana GN=VSR6 PE=2 SV=3//0
MANES_12G1137001	1.79911	0.000520749	1.3458	0.000520749	-//-
MANES_01G2168001	1.17385	0.000520749	0.702676	0.00182357	sp|O82243|GH39_ARATH Putative indole-3-acetic acid-amido synthetase GH3.9 OS=Arabidopsis thaliana GN=GH3.9 PE=2 SV=1//0
MANES_02G1370001	-1.16577	0.00478264	-1.17375	0.00372046	-//-
MANES_01G2219001	2.6021	0.000520749	2.22241	0.000520749	sp|O24301|SUS2_PEA Sucrose synthase 2 OS=Pisum sativum GN=SUS2 PE=2 SV=1//1.47617e-22
MANES_15G0702001	1.88945	0.000520749	1.72224	0.000520749	sp|Q9FIA1|GDL87_ARATH GDSL esterase/lipase At5g55050 OS=Arabidopsis thaliana GN=At5g55050 PE=2 SV=1//1.89133e-106
MANES_11G0058001	-3.13588	0.000520749	-2.70521	0.000520749	sp|Q9LS40|ASPG1_ARATH Protein ASPARTIC PROTEASE IN GUARD CELL 1 OS=Arabidopsis thaliana GN=ASPG1 PE=1 SV=1//9.18168e-43
MANES_03G0864001	1.2662	0.000520749	0.954052	0.000520749	sp|Q8LPN7|RNG1L_ARATH E3 ubiquitin-protein ligase RING1-like OS=Arabidopsis thaliana GN=At3g19950 PE=1 SV=1//1.69506e-41
MANES_08G0237002	-0.876849	0.0195291	-0.756069	0.0220796	sp|Q9LZS7|GDL71_ARATH GDSL esterase/lipase At5g03610 OS=Arabidopsis thaliana GN=At5g03610 PE=2 SV=1//6.92715e-146
MANES_06G0521001	-2.25707	0.0122179	-2.8063	0.0133363	sp|Q94C59|PATL4_ARATH Patellin-4 OS=Arabidopsis thaliana GN=PATL4 PE=1 SV=2//8.03303e-10
MANES_S0893001	1.95759	0.000520749	0.73289	0.0242673	-//-
MANES_17G0262001	-0.68798	0.0144489	-1.18814	0.000520749	sp|P92980|APR3_ARATH 5&apos;-adenylylsulfate reductase 3, chloroplastic OS=Arabidopsis thaliana GN=APR3 PE=2 SV=2//0
MANES_15G1899001	0.856818	0.00182357	0.872791	0.000520749	sp|Q04832|HEXP_LEIMA DNA-binding protein HEXBP OS=Leishmania major GN=HEXBP PE=3 SV=1//4.66906e-10
MANES_08G0923001	0.844317	0.000520749	0.645198	0.00612071	sp|Q9SR92|STR10_ARATH Rhodanese-like domain-containing protein 10 OS=Arabidopsis thaliana GN=STR10 PE=2 SV=1//1.03674e-77
MANES_01G2707002	-1.77501	0.0171259	-2.72374	0.0165943	sp|Q8GXL3|SPL8_ARATH Squamosa promoter-binding-like protein 8 OS=Arabidopsis thaliana GN=SPL8 PE=1 SV=2//1.86874e-60
MANES_10G0303001	-2.1938	0.000520749	-2.4372	0.000520749	-//-
MANES_03G1844001	-2.38009	0.000520749	-1.98075	0.000520749	sp|Q94BT9|ATOX1_ARATH Copper transport protein ATX1 OS=Arabidopsis thaliana GN=ATX1 PE=1 SV=1//3.808e-10
MANES_02G1985001	-0.832018	0.000520749	-0.926191	0.000520749	sp|Q56Z59|PATL3_ARATH Patellin-3 OS=Arabidopsis thaliana GN=PATL3 PE=1 SV=2//0
MANES_02G0772001	-1.45976	0.00644654	-2.2812	0.00182357	sp|Q9C7U5|E132_ARATH Glucan endo-1,3-beta-glucosidase 2 OS=Arabidopsis thaliana GN=At1g66250 PE=1 SV=2//0
MANES_08G0063001	-1.87592	0.000520749	-1.55481	0.000520749	-//-
MANES_01G0443001	inf	0.000520749	inf	0.000520749	sp|Q9SZN7|HIP26_ARATH Heavy metal-associated isoprenylated plant protein 26 OS=Arabidopsis thaliana GN=HIPP26 PE=1 SV=1//9.40327e-06
MANES_09G1157001	0.661013	0.00957523	0.708653	0.00407707	sp|P07602|SAP_HUMAN Prosaposin OS=Homo sapiens GN=PSAP PE=1 SV=2//4.93107e-13
MANES_06G0703001	1.11854	0.0113514	1.60497	0.000981481	-//-
MANES_02G0059001	-1.09578	0.000520749	-1.04219	0.000520749	sp|Q9C723|NADE_ARATH Glutamine-dependent NAD(+) synthetase OS=Arabidopsis thaliana GN=At1g55090 PE=2 SV=1//0
MANES_09G1227001	0.825736	0.000520749	0.654733	0.00546589	sp|Q94F47|UBC28_ARATH Ubiquitin-conjugating enzyme E2 28 OS=Arabidopsis thaliana GN=UBC28 PE=2 SV=1//4.14953e-102
MANES_02G0973001	2.23772	0.000520749	1.23866	0.000981481	sp|Q54DY9|BCS1B_DICDI Probable mitochondrial chaperone BCS1-B OS=Dictyostelium discoideum GN=bcsl1b PE=3 SV=1//1.15349e-29
MANES_07G0736001	1.35819	0.000520749	1.18635	0.000520749	sp|Q8R2Y0|ABHD6_MOUSE Monoacylglycerol lipase ABHD6 OS=Mus musculus GN=Abhd6 PE=1 SV=1//2.5995e-08
MANES_03G0198001	0.982082	0.000520749	1.26342	0.000520749	sp|P31583|RHN1_NICPL Ras-related protein RHN1 OS=Nicotiana plumbaginifolia GN=RHN1 PE=2 SV=1//6.3582e-92
MANES_07G1051001	0.812519	0.000520749	0.730289	0.000981481	sp|A2YQ93|PRR37_ORYSI Two-component response regulator-like PRR37 OS=Oryza sativa subsp. indica GN=PRR37 PE=2 SV=2//3.98473e-58
MANES_13G0089001	1.10116	0.000520749	0.962612	0.000520749	-//-
MANES_05G0088001	-2.14535	0.000520749	-1.51635	0.000520749	sp|A7PZL3|PGLR_VITVI Probable polygalacturonase OS=Vitis vinifera GN=GSVIVT00026920001 PE=1 SV=1//6.17507e-150
MANES_03G1585001	-2.12371	0.00141071	-1.34212	0.0122179	-//-
MANES_12G1462001	-1.57398	0.000520749	-0.998487	0.000520749	sp|Q9C8C1|LCV2_ARATH Protein LIKE COV 2 OS=Arabidopsis thaliana GN=LCV2 PE=2 SV=1//2.81704e-110
MANES_04G1085001	1.10823	0.000520749	0.903451	0.00957523	sp|B9FJG3|RSLE1_ORYSJ Zinc finger BED domain-containing protein RICESLEEPER 1 OS=Oryza sativa subsp. japonica GN=Os05g0239150 PE=3 SV=1//8.53181e-17
MANES_17G1198001	-2.60476	0.000520749	-0.689994	0.00612071	sp|P29136|MEP1_SOYBN Metalloendoproteinase 1 OS=Glycine max PE=1 SV=2//1.95578e-74
MANES_12G0401002	-0.844314	0.000520749	-0.735504	0.00299047	-//-
MANES_01G2423001	2.90746	0.000520749	3.39375	0.000520749	sp|P46897|ATHB7_ARATH Homeobox-leucine zipper protein ATHB-7 OS=Arabidopsis thaliana GN=ATHB-7 PE=2 SV=2//1.11197e-61
MANES_15G0730001	2.54448	0.00299047	2.59282	0.00407707	sp|Q50EK1|C16B1_PICSI Cytochrome P450 716B1 OS=Picea sitchensis GN=CYP716B1 PE=2 SV=1//1.70657e-125
MANES_01G2012001	1.54092	0.00261001	1.16333	0.0165943	sp|Q94AY3|DRIP2_ARATH E3 ubiquitin protein ligase DRIP2 OS=Arabidopsis thaliana GN=DRIP2 PE=1 SV=1//1.46141e-137
MANES_08G0230001	-2.41865	0.000520749	-1.57287	0.000520749	sp|Q9LFA2|KIPK_ARATH Serine/threonine-protein kinase KIPK OS=Arabidopsis thaliana GN=KIPK PE=1 SV=1//1.2485e-29
MANES_08G0119001	-3.51909	0.000520749	-3.50834	0.000520749	sp|Q9SJL9|XTH32_ARATH Probable xyloglucan endotransglucosylase/hydrolase protein 32 OS=Arabidopsis thaliana GN=XTH32 PE=2 SV=1//3.16985e-165
MANES_11G1045002	0.716923	0.00141071	0.71931	0.00222136	sp|Q04832|HEXP_LEIMA DNA-binding protein HEXBP OS=Leishmania major GN=HEXBP PE=3 SV=1//2.62371e-15
MANES_09G1510001	-4.53544	0.000520749	-5.10595	0.000520749	sp|O22969|Y2416_ARATH Uncharacterized protein At2g34160 OS=Arabidopsis thaliana GN=At2g34160 PE=1 SV=1//1.39057e-48
MANES_06G1197001	-1.67454	0.000520749	-1.54993	0.000520749	sp|Q5RC69|DCTD_PONAB Deoxycytidylate deaminase OS=Pongo abelii GN=DCTD PE=2 SV=1//6.06538e-61
MANES_01G0240001	-1.00729	0.000520749	-1.04515	0.000520749	sp|P57760|STK16_RAT Serine/threonine-protein kinase 16 OS=Rattus norvegicus GN=Stk16 PE=2 SV=2//7.6942e-53
MANES_09G1701001	1.58864	0.000520749	0.997294	0.000520749	sp|P60040|RL72_ARATH 60S ribosomal protein L7-2 OS=Arabidopsis thaliana GN=RPL7B PE=2 SV=1//9.4521e-122
MANES_18G0099002	4.02685	0.000520749	3.61362	0.000520749	sp|Q0JIL1|NRX2_ORYSJ Probable nucleoredoxin 2 OS=Oryza sativa subsp. japonica GN=Os01g0794400 PE=2 SV=1//4.41391e-24
MANES_18G0099001	2.83183	0.000520749	2.30881	0.000520749	sp|Q0JIL1|NRX2_ORYSJ Probable nucleoredoxin 2 OS=Oryza sativa subsp. japonica GN=Os01g0794400 PE=2 SV=1//4.41391e-24
MANES_03G0054001	-1.61764	0.000981481	-1.04097	0.0353463	sp|O23076|REM15_ARATH Putative B3 domain-containing protein REM15 OS=Arabidopsis thaliana GN=REM15.15 PE=3 SV=2//3.68141e-13
MANES_12G1298001	-1.16684	0.000520749	-0.572039	0.0436889	sp|P46668|ATHB6_ARATH Homeobox-leucine zipper protein ATHB-6 OS=Arabidopsis thaliana GN=ATHB-6 PE=1 SV=1//2.07469e-76
MANES_05G0645001	0.882217	0.00141071	0.65111	0.0407662	-//-
MANES_05G1894001	0.675892	0.0297086	0.938575	0.00372046	sp|Q6IMT1|SAB_ARATH Protein SABRE OS=Arabidopsis thaliana GN=SAB PE=1 SV=1//0
MANES_05G1132001	2.42309	0.000520749	-1.21832	0.000520749	sp|Q9FIH9|CML37_ARATH Calcium-binding protein CML37 OS=Arabidopsis thaliana GN=CML37 PE=2 SV=1//2.10787e-36
MANES_13G0299001	-0.951361	0.000981481	-1.04625	0.0149896	sp|Q94CE4|BCA4_ARATH Beta carbonic anhydrase 4 OS=Arabidopsis thaliana GN=BCA4 PE=1 SV=1//4.30483e-129
MANES_10G0411002	-1.96544	0.000520749	-1.85973	0.000520749	sp|P47927|AP2_ARATH Floral homeotic protein APETALA 2 OS=Arabidopsis thaliana GN=AP2 PE=1 SV=1//1.44621e-86
MANES_01G1124001	1.19816	0.00612071	1.47425	0.000520749	sp|Q5BQ05|Y1838_ARATH Uncharacterized protein At1g18380 OS=Arabidopsis thaliana GN=At1g18380 PE=2 SV=1//1.07205e-19
MANES_13G0085001	4.39522	0.0144489	2.60161	0.00802823	-//-
MANES_S0189001	-0.828316	0.000520749	-0.592587	0.0176651	sp|Q8VZ40|PUB14_ARATH U-box domain-containing protein 14 OS=Arabidopsis thaliana GN=PUB14 PE=1 SV=1//0
MANES_15G1290001	0.592482	0.0125011	0.637491	0.00579248	sp|Q9ZVF6|PAHX_ARATH Phytanoyl-CoA dioxygenase OS=Arabidopsis thaliana GN=PAHX PE=2 SV=2//7.76353e-149
MANES_01G1628001	1.17963	0.000520749	1.21922	0.000520749	sp|P32069|TRPX_ARATH Anthranilate synthase alpha subunit 2, chloroplastic OS=Arabidopsis thaliana GN=ASA2 PE=2 SV=1//0
MANES_16G0322001	-0.883727	0.000520749	-0.860449	0.00141071	sp|Q9ZSR7|TPT_ARATH Triose phosphate/phosphate translocator TPT, chloroplastic OS=Arabidopsis thaliana GN=TPT PE=2 SV=1//0
MANES_15G0827001	1.36704	0.000520749	1.21468	0.000520749	sp|Q94AS9|CNGC4_ARATH Cyclic nucleotide-gated ion channel 4 OS=Arabidopsis thaliana GN=CNGC4 PE=2 SV=2//0
MANES_06G1601001	-1.58846	0.000520749	-1.76725	0.000520749	sp|Q942D4|BURP3_ORYSJ BURP domain-containing protein 3 OS=Oryza sativa subsp. japonica GN=BURP3 PE=2 SV=1//3.48264e-54
MANES_16G0224001	-1.09273	0.00141071	-1.44014	0.000520749	-//-
MANES_02G0437001	-0.607614	0.0366708	-0.578299	0.0473525	sp|Q40412|ABA2_NICPL Zeaxanthin epoxidase, chloroplastic OS=Nicotiana plumbaginifolia GN=ABA2 PE=1 SV=1//2.11459e-21
MANES_18G0650001	-1.12434	0.000520749	-0.83425	0.000520749	sp|P46266|1433_PEA 14-3-3-like protein OS=Pisum sativum PE=2 SV=1//3.39259e-92
MANES_17G0368001	-2.10462	0.000520749	-2.80148	0.000520749	sp|Q94B38|GPT2_ARATH Glucose-6-phosphate/phosphate translocator 2, chloroplastic OS=Arabidopsis thaliana GN=GPT2 PE=2 SV=2//0
MANES_15G1872001	-0.649295	0.00677562	-0.627009	0.00612071	sp|O49668|PAM68_ARATH Protein PAM68, chloroplastic OS=Arabidopsis thaliana GN=PAM68 PE=1 SV=1//1.64106e-43
MANES_18G0645002	-0.71683	0.016062	-0.730708	0.013063	sp|Q71H73|H33_VITVI Histone H3.3 OS=Vitis vinifera PE=2 SV=3//4.33428e-90
MANES_15G0324001	-2.00672	0.000520749	-1.98939	0.000520749	sp|Q8W4K5|VAB_ARATH VAN3-binding protein OS=Arabidopsis thaliana GN=VAB PE=1 SV=1//1.99013e-111
MANES_09G0606001	-0.721316	0.00141071	-0.639812	0.00834118	sp|Q8GYY1|HSFA3_ARATH Heat stress transcription factor A-3 OS=Arabidopsis thaliana GN=HSFA3 PE=2 SV=2//2.60061e-31
MANES_05G0259002	-1.4585	0.000520749	-1.09738	0.000520749	sp|P38557|TBG1_ARATH Tubulin gamma-1 chain OS=Arabidopsis thaliana GN=TUBG1 PE=1 SV=1//0
MANES_02G1008001	-2.84379	0.000520749	-2.67347	0.000520749	sp|Q42600|C84A1_ARATH Cytochrome P450 84A1 OS=Arabidopsis thaliana GN=CYP84A1 PE=1 SV=1//0
MANES_13G0951001	-1.50104	0.000520749	-1.52271	0.000520749	sp|Q680K2|GPPL1_ARATH Haloacid dehalogenase-like hydrolase domain-containing protein At4g39970 OS=Arabidopsis thaliana GN=At4g39970 PE=2 SV=1//6.30569e-152
MANES_04G1190001	-1.29158	0.000520749	-0.650436	0.0326759	sp|O05235|YUGF_BACSU Uncharacterized hydrolase YugF OS=Bacillus subtilis (strain 168) GN=yugF PE=3 SV=1//4.46205e-09
MANES_S0511001	2.32248	0.000520749	1.9604	0.000520749	sp|Q9FE06|EXOL2_ARATH Protein EXORDIUM-like 2 OS=Arabidopsis thaliana GN=EXL2 PE=2 SV=1//5.12801e-145
MANES_S0615001	-2.53488	0.00222136	-3.5955	0.0181821	sp|O48780|KCS11_ARATH 3-ketoacyl-CoA synthase 11 OS=Arabidopsis thaliana GN=KCS11 PE=2 SV=1//0
MANES_13G0485001	-4.00821	0.000520749	-3.65538	0.000520749	sp|Q8RWW0|ALE2_ARATH Receptor-like serine/threonine-protein kinase ALE2 OS=Arabidopsis thaliana GN=ALE2 PE=1 SV=1//0
MANES_08G0419001	-0.971234	0.000520749	-0.969109	0.000520749	sp|P93751|ZFP8_ARATH Zinc finger protein 8 OS=Arabidopsis thaliana GN=ZFP8 PE=2 SV=1//1.35462e-47
MANES_06G1355001	-3.16861	0.000520749	-3.73552	0.000520749	sp|P80065|INVB_DAUCA Beta-fructofuranosidase, soluble isoenzyme I OS=Daucus carota GN=INV*DC4 PE=1 SV=2//0
MANES_03G0091001	0.864008	0.0252221	0.849098	0.0157944	sp|Q9LH02|FH17_ARATH Formin-like protein 17 OS=Arabidopsis thaliana GN=FH17 PE=3 SV=2//0
MANES_14G0389001	1.24833	0.000520749	1.54571	0.000520749	sp|Q9LY05|EF106_ARATH Ethylene-responsive transcription factor ERF106 OS=Arabidopsis thaliana GN=ERF106 PE=2 SV=1//1.14717e-43
MANES_03G0610001	1.66159	0.000520749	1.68572	0.000520749	sp|P46644|AAT3_ARATH Aspartate aminotransferase 3, chloroplastic OS=Arabidopsis thaliana GN=ASP3 PE=1 SV=1//0
MANES_08G0294001	-0.960604	0.000520749	-0.550662	0.0397071	sp|Q66GQ2|Y5162_ARATH Uncharacterized protein At5g41620 OS=Arabidopsis thaliana GN=At5g41620 PE=2 SV=2//7.68791e-34
MANES_06G0530001	-2.01515	0.000520749	-1.32716	0.00579248	sp|Q94C25|Y5005_ARATH Probable receptor-like protein kinase At5g20050 OS=Arabidopsis thaliana GN=At5g20050 PE=2 SV=1//1.65378e-174
MANES_17G0711002	0.878746	0.000520749	1.07888	0.000520749	sp|Q9C6Z0|FBK17_ARATH F-box/kelch-repeat protein At1g30090 OS=Arabidopsis thaliana GN=At1g30090 PE=2 SV=1//0
MANES_01G1991001	0.655767	0.0155273	0.717084	0.00579248	sp|Q9M2J9|BET11_ARATH Bet1-like SNARE 1-1 OS=Arabidopsis thaliana GN=BET11 PE=1 SV=1//2.29758e-59
MANES_16G0032001	-2.2985	0.000520749	-2.02832	0.000520749	sp|Q6R2J8|SRF8_ARATH Protein STRUBBELIG-RECEPTOR FAMILY 8 OS=Arabidopsis thaliana GN=SRF8 PE=2 SV=1//0
MANES_07G0258002	2.37944	0.000520749	1.96884	0.000520749	sp|Q8GWR3|QKIL5_ARATH KH domain-containing protein At1g09660/At1g09670 OS=Arabidopsis thaliana GN=At1g09660 PE=2 SV=1//8.2653e-122
MANES_07G0258001	2.17192	0.000520749	1.96074	0.000520749	sp|Q8GWR3|QKIL5_ARATH KH domain-containing protein At1g09660/At1g09670 OS=Arabidopsis thaliana GN=At1g09660 PE=2 SV=1//8.2653e-122
MANES_05G1569001	-6.64623	0.00612071	-6.69294	0.00222136	sp|Q9FJZ3|MAN7_ARATH Mannan endo-1,4-beta-mannosidase 7 OS=Arabidopsis thaliana GN=MAN7 PE=2 SV=1//3.99493e-179
MANES_12G1026002	1.04434	0.00141071	1.26807	0.000520749	sp|Q8W4F0|DAR1_ARATH Protein DA1-related 1 OS=Arabidopsis thaliana GN=DAR1 PE=1 SV=3//7.78089e-06
MANES_01G2749001	10.1464	0.000520749	8.83508	0.000520749	sp|F4HVY0|CER1_ARATH Protein ECERIFERUM 1 OS=Arabidopsis thaliana GN=CER1 PE=1 SV=1//0
MANES_12G1026001	1.62781	0.000520749	1.56611	0.000520749	sp|Q8W4F0|DAR1_ARATH Protein DA1-related 1 OS=Arabidopsis thaliana GN=DAR1 PE=1 SV=3//7.78089e-06
MANES_03G1101001	-1.06898	0.000520749	-0.814242	0.00299047	-//-
MANES_04G1334003	0.696742	0.0320171	1.32317	0.00740893	sp|P35507|KC1B_BOVIN Casein kinase I isoform beta OS=Bos taurus GN=CSNK1B PE=2 SV=1//2.21196e-50
MANES_16G1071001	0.892961	0.000520749	0.787233	0.00141071	sp|P27061|PPA1_SOLLC Acid phosphatase 1 OS=Solanum lycopersicum GN=APS1 PE=2 SV=1//1.31021e-83
MANES_01G0942001	-1.00284	0.000520749	-0.684541	0.00261001	sp|Q9S7W5|TCP13_ARATH Transcription factor TCP13 OS=Arabidopsis thaliana GN=TCP13 PE=1 SV=1//1.26263e-45
MANES_07G1417001	1.61786	0.00512661	1.26327	0.0176651	sp|Q9SG92|MES17_ARATH Methylesterase 17 OS=Arabidopsis thaliana GN=MES17 PE=1 SV=1//1.82783e-119
MANES_17G0694001	-0.700459	0.00182357	-1.0526	0.000520749	-//-
MANES_S0959001	1.76668	0.000520749	1.56141	0.000520749	sp|P24068|OCS1_MAIZE Ocs element-binding factor 1 OS=Zea mays GN=OBF1 PE=2 SV=2//1.81566e-21
MANES_09G0335002	-1.38427	0.000981481	-0.76886	0.0422331	sp|Q8GUN5|PHL1_ARATH Protein PHR1-LIKE 1 OS=Arabidopsis thaliana GN=PHL1 PE=1 SV=1//1.3694e-49
MANES_11G0773001	-2.31395	0.00222136	-2.45631	0.000981481	sp|Q9SCU0|SDR2A_ARATH Short-chain dehydrogenase reductase 2a OS=Arabidopsis thaliana GN=SDR2a PE=3 SV=1//1.27028e-73
MANES_04G1521001	-0.776536	0.000520749	-0.759498	0.00141071	sp|Q9C8M9|SRF6_ARATH Protein STRUBBELIG-RECEPTOR FAMILY 6 OS=Arabidopsis thaliana GN=SRF6 PE=1 SV=1//0
MANES_01G0062001	-1.63579	0.000520749	-1.22681	0.000520749	sp|Q501H5|SFH13_ARATH Phosphatidylinositol/phosphatidylcholine transfer protein SFH13 OS=Arabidopsis thaliana GN=SFH13 PE=2 SV=1//0
MANES_11G0050001	-1.35598	0.000520749	-1.28177	0.000520749	sp|Q6WUC2|7OMT_PAPSO (R,S)-reticuline 7-O-methyltransferase OS=Papaver somniferum GN=PSOMT1 PE=1 SV=1//8.52988e-112
MANES_14G1017001	-3.54975	0.000520749	-2.58998	0.000520749	sp|Q9S7Y7|XYL1_ARATH Alpha-xylosidase 1 OS=Arabidopsis thaliana GN=XYL1 PE=1 SV=1//0
MANES_17G0874001	-1.1283	0.000520749	-1.13063	0.000520749	-//-
MANES_03G1582001	1.62403	0.000520749	2.0072	0.000520749	sp|Q94AR8|LEUC_ARATH 3-isopropylmalate dehydratase large subunit OS=Arabidopsis thaliana GN=IIL1 PE=1 SV=1//0
MANES_11G0117001	-1.94068	0.000520749	-1.67001	0.000520749	-//-
MANES_08G1023001	3.25695	0.000520749	2.74251	0.000520749	-//-
MANES_05G1362001	-2.98572	0.000520749	-2.57735	0.000520749	sp|B7F8P5|SAU39_ORYSJ Auxin-responsive protein SAUR36 OS=Oryza sativa subsp. japonica GN=SAUR39 PE=2 SV=1//1.19767e-16
MANES_09G1596001	2.30932	0.000520749	2.10762	0.000520749	sp|Q4R1I9|ANGLT_ROSHC Anthocyanidin 5,3-O-glucosyltransferase OS=Rosa hybrid cultivar GN=RhGT1 PE=2 SV=1//2.67425e-51
MANES_04G0317001	-0.742387	0.000520749	-0.807894	0.000520749	sp|Q9FVI1|ADF2_PETHY Actin-depolymerizing factor 2 OS=Petunia hybrida GN=ADF2 PE=2 SV=1//1.71792e-85
MANES_15G1085001	-1.95503	0.000520749	-1.49873	0.000520749	sp|P33627|TBA6_MAIZE Tubulin alpha-6 chain OS=Zea mays GN=TUBA6 PE=2 SV=1//0
MANES_02G1200001	1.05402	0.000520749	1.26787	0.000520749	sp|Q5ZM74|RN141_CHICK RING finger protein 141 OS=Gallus gallus GN=RNF141 PE=2 SV=1//7.92538e-08
MANES_01G2028001	-2.48573	0.00612071	-2.51	0.00772454	sp|Q9SII0|H2AV2_ARATH Probable histone H2A variant 2 OS=Arabidopsis thaliana GN=At2g38810 PE=2 SV=1//9.67982e-66
MANES_15G0552001	-0.837156	0.00261001	-0.937371	0.000520749	sp|Q9D099|ACER3_MOUSE Alkaline ceramidase 3 OS=Mus musculus GN=Acer3 PE=2 SV=1//2.97038e-28
MANES_11G0613002	-1.63021	0.000520749	-1.09877	0.00182357	sp|Q28HE5|S38A6_XENTR Probable sodium-coupled neutral amino acid transporter 6 OS=Xenopus tropicalis GN=slc38a6 PE=2 SV=1//1.55804e-16
MANES_02G0116001	-0.928385	0.000520749	-0.947723	0.000520749	-//-
MANES_02G0092001	-1.14647	0.000520749	-0.806109	0.000981481	sp|Q39828|SDL5A_SOYBN Dynamin-related protein 5A OS=Glycine max PE=2 SV=1//0
MANES_05G1624001	0.759971	0.00261001	0.576516	0.0205559	sp|Q9SUK9|P2C55_ARATH Probable protein phosphatase 2C 55 OS=Arabidopsis thaliana GN=At4g16580 PE=2 SV=2//1.23919e-178
MANES_07G0914001	-1.57583	0.000520749	-1.40771	0.000520749	sp|Q41050|OEP16_PEA Outer envelope pore protein 16, chloroplastic OS=Pisum sativum GN=OEP16 PE=1 SV=1//1.28239e-58
MANES_16G0197001	2.4455	0.000520749	2.50309	0.000520749	sp|Q8GWP0|MYB39_ARATH Transcription factor MYB39 OS=Arabidopsis thaliana GN=MYB39 PE=2 SV=1//1.67351e-66
MANES_11G14040016	-2.40949	0.000520749	-2.50629	0.000520749	sp|Q9LSS5|ICR3_ARATH Interactor of constitutive active ROPs 3 OS=Arabidopsis thaliana GN=ICR3 PE=1 SV=1//2.57261e-147
MANES_16G1173001	2.40056	0.000520749	2.80487	0.000520749	sp|Q56YU0|AL2C4_ARATH Aldehyde dehydrogenase family 2 member C4 OS=Arabidopsis thaliana GN=ALDH2C4 PE=1 SV=2//0
MANES_13G0323001	1.27539	0.0301723	1.22025	0.00222136	-//-
MANES_13G0323002	1.821	0.0116387	1.14886	0.00772454	-//-
MANES_08G0111002	-1.78489	0.000520749	-1.58094	0.000520749	sp|Q9ZR72|AB1B_ARATH ABC transporter B family member 1 OS=Arabidopsis thaliana GN=ABCB1 PE=1 SV=1//0
MANES_13G1271001	-1.98034	0.000520749	-0.998188	0.000520749	sp|Q94CL9|KRP7_ARATH Cyclin-dependent kinase inhibitor 7 OS=Arabidopsis thaliana GN=KRP7 PE=1 SV=2//1.56133e-14
MANES_13G0288001	1.0018	0.000520749	0.930065	0.000520749	sp|Q8GYN9|MENB_ARATH 1,4-dihydroxy-2-naphthoyl-CoA synthase, peroxisomal OS=Arabidopsis thaliana GN=MENB PE=1 SV=2//0
MANES_08G0835001	-0.783349	0.00372046	-1.10584	0.000520749	sp|P46275|F16P1_PEA Fructose-1,6-bisphosphatase, chloroplastic OS=Pisum sativum GN=FBP PE=1 SV=2//0
MANES_17G0133001	-2.6188	0.000520749	-2.57771	0.000520749	sp|Q93XM7|MCAT_ARATH Mitochondrial carnitine/acylcarnitine carrier-like protein OS=Arabidopsis thaliana GN=BOU PE=2 SV=1//2.67878e-153
MANES_05G1434001	2.62634	0.000520749	2.09887	0.000520749	sp|Q0JIL1|NRX2_ORYSJ Probable nucleoredoxin 2 OS=Oryza sativa subsp. japonica GN=Os01g0794400 PE=2 SV=1//4.79728e-24
MANES_05G1434003	1.76669	0.00546589	1.81706	0.000981481	sp|Q0JIL1|NRX2_ORYSJ Probable nucleoredoxin 2 OS=Oryza sativa subsp. japonica GN=Os01g0794400 PE=2 SV=1//4.79728e-24
MANES_15G1345001	-1.39407	0.000520749	-1.17351	0.000520749	sp|Q8LF21|DRP1C_ARATH Dynamin-related protein 1C OS=Arabidopsis thaliana GN=DRP1C PE=1 SV=2//0
MANES_03G0461001	-0.775399	0.00579248	-1.00122	0.00141071	sp|Q3B8G0|CA123_XENLA UPF0587 protein C1orf123 homolog OS=Xenopus laevis PE=2 SV=1//6.77588e-27
MANES_04G0646001	-1.11392	0.0104697	-1.41473	0.000520749	sp|Q9XFB0|YAB2_ARATH Putative axial regulator YABBY 2 OS=Arabidopsis thaliana GN=YAB2 PE=2 SV=1//1.02963e-67
MANES_15G1608001	1.54595	0.000520749	1.35698	0.000520749	sp|P37707|B2_DAUCA B2 protein OS=Daucus carota PE=2 SV=1//2.13283e-91
MANES_09G1580001	-2.0016	0.000520749	-1.84355	0.000520749	sp|Q9FHN8|KCBP_ARATH Kinesin-like calmodulin-binding protein OS=Arabidopsis thaliana GN=KCBP PE=1 SV=1//7.27454e-70
MANES_14G0339001	-1.87328	0.000520749	-1.8452	0.000520749	sp|Q9FHM9|EXOL3_ARATH Protein EXORDIUM-like 3 OS=Arabidopsis thaliana GN=EXL3 PE=2 SV=1//0
MANES_17G0973001	2.0548	0.000520749	1.82237	0.000520749	sp|Q9SVL6|CRPM2_ARATH Cold-regulated 413 plasma membrane protein 2 OS=Arabidopsis thaliana GN=COR413PM2 PE=2 SV=1//5.48428e-83
MANES_01G0899001	2.10865	0.000520749	1.14311	0.013063	-//-
MANES_10G1387001	-1.62172	0.00612071	-1.6532	0.0157944	sp|Q500U8|TKPR1_ARATH Tetraketide alpha-pyrone reductase 1 OS=Arabidopsis thaliana GN=TKPR1 PE=1 SV=1//3.75938e-86
MANES_05G0225001	-3.98845	0.000520749	-3.04542	0.000520749	sp|Q9LS40|ASPG1_ARATH Protein ASPARTIC PROTEASE IN GUARD CELL 1 OS=Arabidopsis thaliana GN=ASPG1 PE=1 SV=1//1.89428e-117
MANES_14G1626001	0.82323	0.0394933	1.52266	0.00644654	sp|Q9SZR1|ACA10_ARATH Calcium-transporting ATPase 10, plasma membrane-type OS=Arabidopsis thaliana GN=ACA10 PE=1 SV=2//0
MANES_03G1674001	3.57193	0.000520749	3.56532	0.000520749	sp|Q0WPQ2|ETR2_ARATH Ethylene receptor 2 OS=Arabidopsis thaliana GN=ETR2 PE=1 SV=2//0
MANES_01G1879001	-1.56758	0.000520749	-1.97875	0.000520749	sp|Q8LC03|ATB13_ARATH Homeobox-leucine zipper protein ATHB-13 OS=Arabidopsis thaliana GN=ATHB-13 PE=2 SV=2//3.11272e-120
MANES_01G1479002	-0.569574	0.0348918	-0.696663	0.00478264	sp|F4IPI4|STR17_ARATH Rhodanese-like domain-containing protein 17 OS=Arabidopsis thaliana GN=STR17 PE=2 SV=1//3.18634e-44
MANES_10G0009001	-6.28602	0.000520749	-3.54461	0.000520749	sp|O22874|EXPA8_ARATH Expansin-A8 OS=Arabidopsis thaliana GN=EXPA8 PE=2 SV=1//3.41398e-126
MANES_02G0140001	-1.27673	0.00709066	-1.5465	0.0157944	-//-
MANES_18G0851002	1.40732	0.000520749	0.798577	0.00512661	sp|Q9LPL4|SKP2A_ARATH F-box protein SKP2A OS=Arabidopsis thaliana GN=SKP2A PE=1 SV=1//1.08639e-177
MANES_18G0675001	1.72576	0.000520749	1.42197	0.000520749	-//-
MANES_05G1879001	-1.74355	0.000520749	-1.6714	0.000520749	-//-
MANES_01G2535001	-0.556073	0.0430672	-0.678266	0.00802823	sp|Q3EDL4|Y1154_ARATH Probable serine/threonine-protein kinase At1g01540 OS=Arabidopsis thaliana GN=At1g01540 PE=1 SV=2//0
MANES_15G1311001	-0.812982	0.000520749	-0.786464	0.00141071	sp|Q9CAC5|NDHL_ARATH NAD(P)H-quinone oxidoreductase subunit L, chloroplastic OS=Arabidopsis thaliana GN=ndhL PE=2 SV=1//4.04494e-70
MANES_01G1895001	0.830017	0.000520749	0.776551	0.000520749	-//-
MANES_14G0160001	-1.15372	0.000520749	-1.29479	0.000520749	sp|P26291|UCRIA_PEA Cytochrome b6-f complex iron-sulfur subunit, chloroplastic OS=Pisum sativum GN=petC PE=2 SV=1//2.04005e-112
MANES_08G1224001	1.50449	0.000520749	1.29954	0.000520749	sp|Q9LFU0|DOT3_ARATH BTB/POZ domain-containing protein DOT3 OS=Arabidopsis thaliana GN=DOT3 PE=2 SV=1//9.09352e-100
MANES_03G0291001	#NAME?	0.000520749	#NAME?	0.000520749	sp|Q8L7W2|NUDT8_ARATH Nudix hydrolase 8 OS=Arabidopsis thaliana GN=NUDT8 PE=2 SV=2//4.85576e-96
MANES_09G1821001	2.95415	0.000520749	2.39948	0.000520749	sp|Q66GM8|PAE10_ARATH Pectin acetylesterase 10 OS=Arabidopsis thaliana GN=PAE10 PE=2 SV=1//0
MANES_04G1459001	-3.63212	0.000520749	-3.78395	0.000520749	-//-
MANES_04G1466001	-3.25176	0.000520749	-2.70271	0.000520749	sp|P56652|ITIH3_BOVIN Inter-alpha-trypsin inhibitor heavy chain H3 OS=Bos taurus GN=ITIH3 PE=1 SV=2//3.59171e-13
MANES_17G0240001	-0.974793	0.000520749	-2.08434	0.000520749	-//-
MANES_16G0196001	3.99917	0.000520749	3.94663	0.00299047	sp|Q9XFK7|MFT_ARATH Protein MOTHER of FT and TF 1 OS=Arabidopsis thaliana GN=MFT PE=1 SV=1//2.07418e-69
MANES_09G0796001	1.58206	0.000520749	1.04412	0.00299047	sp|O23038|PME8_ARATH Probable pectinesterase 8 OS=Arabidopsis thaliana GN=PME8 PE=2 SV=2//3.23052e-175
MANES_18G0392001	-3.19598	0.000520749	-1.76702	0.000520749	sp|O65351|SBT17_ARATH Subtilisin-like protease SBT1.7 OS=Arabidopsis thaliana GN=SBT1.7 PE=1 SV=1//4.86723e-179
MANES_11G0083001	1.65072	0.000981481	1.21196	0.0192691	sp|Q9SX25|CXE6_ARATH Probable carboxylesterase 6 OS=Arabidopsis thaliana GN=CXE6 PE=2 SV=1//2.09598e-51
MANES_05G0229001	4.85245	0.00261001	4.41525	0.000520749	sp|Q93ZR6|WSD1_ARATH O-acyltransferase WSD1 OS=Arabidopsis thaliana GN=WSD1 PE=2 SV=1//3.73788e-119
MANES_14G0340003	-0.771754	0.00182357	-0.984232	0.000520749	sp|F4KDA6|LPA2_ARATH Protein LOW PSII ACCUMULATION 2, chloroplastic OS=Arabidopsis thaliana GN=LPA2 PE=1 SV=1//5.93324e-35
MANES_01G0631001	-3.28585	0.000520749	-2.72687	0.000520749	sp|C0LGH8|Y1634_ARATH Probable LRR receptor-like serine/threonine-protein kinase At1g63430 OS=Arabidopsis thaliana GN=At1g63430 PE=2 SV=1//0
MANES_14G1630001	1.72246	0.000520749	1.40459	0.000520749	sp|P05478|HSP16_SOYBN 18.5 kDa class I heat shock protein OS=Glycine max GN=HSP18.5-C PE=3 SV=1//2.29531e-26
MANES_01G0268002	0.886629	0.00182357	0.590945	0.048184	sp|Q9LMX8|6PGL1_ARATH Probable 6-phosphogluconolactonase 1 OS=Arabidopsis thaliana GN=At1g13700 PE=2 SV=1//1.99526e-122
MANES_03G1368001	-0.763509	0.00372046	-0.857792	0.000520749	sp|Q6NCY6|GRPE_RHOPA Protein GrpE OS=Rhodopseudomonas palustris (strain ATCC BAA-98 / CGA009) GN=grpE PE=3 SV=2//1.18292e-36
MANES_11G1657001	0.68539	0.00512661	0.670281	0.00612071	sp|Q54LB8|VP13A_DICDI Putative vacuolar protein sorting-associated protein 13A OS=Dictyostelium discoideum GN=vps13A PE=2 SV=1//2.42449e-17
MANES_05G0385001	1.10138	0.0461372	1.38928	0.0147161	-//-
MANES_12G0313001	-3.4647	0.000520749	-3.1281	0.00478264	sp|Q9SJW9|CDT1A_ARATH CDT1-like protein a, chloroplastic OS=Arabidopsis thaliana GN=CDT1A PE=1 SV=1//1.17063e-43
MANES_08G0674001	-2.26704	0.000520749	-1.68875	0.000520749	sp|P62201|CALM_LILLO Calmodulin OS=Lilium longiflorum PE=2 SV=2//5.54442e-102
MANES_18G0269001	-1.18712	0.000520749	-1.18783	0.000520749	sp|B1MGB7|Y3787_MYCA9 Putative S-adenosyl-L-methionine-dependent methyltransferase MAB_3787 OS=Mycobacterium abscessus (strain ATCC 19977 / DSM 44196) GN=MAB_3787 PE=3 SV=1//3.07503e-16
MANES_11G0220001	-1.71498	0.000520749	-1.21904	0.000520749	sp|Q8GYL9|BRXL2_ARATH Protein Brevis radix-like 2 OS=Arabidopsis thaliana GN=BRXL2 PE=2 SV=1//9.01279e-163
MANES_02G1443001	1.72749	0.000520749	1.59847	0.000520749	-//-
MANES_08G0765001	-1.33863	0.00222136	-0.917389	0.0465491	sp|P49351|FPPS1_LUPAL Farnesyl pyrophosphate synthase 1 OS=Lupinus albus GN=FPS1 PE=2 SV=1//0
MANES_02G0890001	3.03044	0.0247443	3.14303	0.00141071	sp|Q9SK55|NAC42_ARATH Transcription factor JUNGBRUNNEN 1 OS=Arabidopsis thaliana GN=JUB1 PE=1 SV=1//3.97957e-89
MANES_18G0563001	-1.03121	0.000981481	-0.952245	0.00222136	sp|Q9LRH6|GAT25_ARATH GATA transcription factor 25 OS=Arabidopsis thaliana GN=GATA25 PE=2 SV=2//3.72272e-73
MANES_01G2032001	0.956449	0.000520749	0.650088	0.00612071	-//-
MANES_17G0408002	-0.955682	0.000520749	-0.793402	0.00336048	-//-
MANES_03G1444001	-2.99759	0.000520749	-2.09513	0.000520749	sp|Q9LIS3|GAE6_ARATH UDP-glucuronate 4-epimerase 6 OS=Arabidopsis thaliana GN=GAE6 PE=1 SV=1//0
MANES_18G0694001	-2.7533	0.000520749	-2.25034	0.000520749	sp|Q9SGZ5|BXL7_ARATH Probable beta-D-xylosidase 7 OS=Arabidopsis thaliana GN=BXL7 PE=2 SV=2//0
MANES_11G0628001	-0.831318	0.000520749	-0.657588	0.00222136	sp|P29102|LEU3_BRANA 3-isopropylmalate dehydrogenase, chloroplastic OS=Brassica napus PE=2 SV=1//0
MANES_18G0114001	5.09246	0.000520749	4.21202	0.000520749	sp|Q94CH6|EXL3_ARATH GDSL esterase/lipase EXL3 OS=Arabidopsis thaliana GN=EXL3 PE=2 SV=1//5.33095e-106
MANES_10G1285001	0.756854	0.00644654	1.04845	0.0113514	sp|P05190|LEGB4_VICFA Legumin type B OS=Vicia faba GN=LEB4 PE=3 SV=1//5.52395e-25
MANES_03G2048001	5.12282	0.0273621	inf	0.000520749	sp|Q6TLJ2|TPD1_ARATH Protein TAPETUM DETERMINANT 1 OS=Arabidopsis thaliana GN=TPD1 PE=1 SV=1//7.7198e-27
MANES_01G1925001	-2.8513	0.000520749	-2.42015	0.000520749	sp|P0C5E2|Y1839_ARATH Probable serine/threonine-protein kinase At1g18390 OS=Arabidopsis thaliana GN=At1g18390 PE=2 SV=2//1.06936e-86
MANES_05G1156001	-3.34749	0.00407707	-2.07179	0.0471576	sp|Q8S8A0|GDU4_ARATH Protein GLUTAMINE DUMPER 4 OS=Arabidopsis thaliana GN=GDU4 PE=2 SV=1//5.55039e-16
MANES_18G0600002	-0.960278	0.000520749	-0.651492	0.0264212	sp|Q8LGG8|USPAL_ARATH Universal stress protein A-like protein OS=Arabidopsis thaliana GN=At3g01520 PE=1 SV=2//1.22703e-13
MANES_15G0416001	-1.89365	0.000520749	-1.54129	0.000520749	sp|Q940J9|PMT8_ARATH Probable methyltransferase PMT8 OS=Arabidopsis thaliana GN=At1g04430 PE=2 SV=1//0
MANES_07G1279001	-3.22107	0.000520749	-3.34706	0.000520749	sp|P32068|TRPE_ARATH Anthranilate synthase alpha subunit 1, chloroplastic OS=Arabidopsis thaliana GN=ASA1 PE=1 SV=1//0
MANES_01G1131001	1.56586	0.0147161	-2.17285	0.000520749	-//-
MANES_15G0206002	1.28176	0.00740893	1.39518	0.0122179	sp|Q9M0M4|MO25M_ARATH Putative MO25-like protein At4g17270 OS=Arabidopsis thaliana GN=At4g17270 PE=2 SV=1//1.65416e-76
MANES_09G0651001	-1.82522	0.000520749	-1.03144	0.000520749	sp|Q9SJM1|ACR10_ARATH ACT domain-containing protein ACR10 OS=Arabidopsis thaliana GN=ACR10 PE=2 SV=1//2.80234e-101
MANES_04G0159001	-2.2534	0.000520749	-1.46059	0.000520749	-//-
MANES_11G0113001	-1.54886	0.000520749	-1.15281	0.000520749	sp|Q9C8M9|SRF6_ARATH Protein STRUBBELIG-RECEPTOR FAMILY 6 OS=Arabidopsis thaliana GN=SRF6 PE=1 SV=1//0
MANES_16G0173001	-1.06401	0.000520749	-0.975454	0.000520749	sp|Q9FH37|ILR3_ARATH Transcription factor ILR3 OS=Arabidopsis thaliana GN=ILR3 PE=1 SV=1//2.56927e-72
MANES_05G0028001	-0.999177	0.000520749	-0.72956	0.0280637	sp|Q8LGG8|USPAL_ARATH Universal stress protein A-like protein OS=Arabidopsis thaliana GN=At3g01520 PE=1 SV=2//2.51288e-06
MANES_16G0962001	-2.34695	0.000520749	-1.95391	0.000520749	sp|O04011|ABP20_PRUPE Auxin-binding protein ABP20 OS=Prunus persica GN=ABP20 PE=2 SV=1//2.19628e-101
MANES_11G0830001	0.82229	0.000520749	0.742177	0.000520749	sp|Q9LSD5|TCP20_ARATH Transcription factor TCP20 OS=Arabidopsis thaliana GN=TCP20 PE=1 SV=1//2.21559e-78
MANES_S0951001	3.89687	0.000520749	5.75822	0.000520749	sp|Q43017|NLTP1_PRUDU Non-specific lipid-transfer protein 1 OS=Prunus dulcis PE=3 SV=1//8.47429e-25
MANES_15G1047001	-0.620645	0.0147161	-0.593194	0.0249885	sp|P64956|Y2253_MYCBO Uncharacterized protein Mb2253c OS=Mycobacterium bovis (strain ATCC BAA-935 / AF2122/97) GN=Mb2253c PE=3 SV=1//1.58309e-17
MANES_17G0624001	0.794654	0.000981481	0.561609	0.0249885	-//-
MANES_15G0554001	-0.97737	0.000520749	-1.24782	0.000520749	sp|Q8RY24|SPSA3_ARATH Probable sucrose-phosphate synthase 3 OS=Arabidopsis thaliana GN=SPS3 PE=2 SV=1//0
MANES_04G1280001	1.32033	0.0333618	2.20196	0.000520749	sp|Q9LV48|PERK1_ARATH Proline-rich receptor-like protein kinase PERK1 OS=Arabidopsis thaliana GN=PERK1 PE=2 SV=1//5.60612e-47
MANES_17G0481001	-1.28669	0.000520749	-1.37185	0.000520749	sp|Q9FN94|RLK7_ARATH Receptor-like protein kinase At5g59670 OS=Arabidopsis thaliana GN=At5g59670 PE=1 SV=1//8.5252e-29
MANES_16G1277001	0.542735	0.0254651	0.500264	0.0344645	sp|Q9S775|PKL_ARATH CHD3-type chromatin-remodeling factor PICKLE OS=Arabidopsis thaliana GN=PKL PE=1 SV=1//0
MANES_13G0428001	-0.850923	0.000520749	-0.786273	0.000520749	sp|Q8RWY6|CLASP_ARATH CLIP-associated protein OS=Arabidopsis thaliana GN=CLASP PE=1 SV=1//0
MANES_01G0857001	-1.2203	0.000981481	-1.12258	0.00222136	sp|Q2TBG8|UCHL3_BOVIN Ubiquitin carboxyl-terminal hydrolase isozyme L3 OS=Bos taurus GN=UCHL3 PE=2 SV=1//1.7974e-69
MANES_03G0924001	-1.06841	0.00644654	-1.12234	0.00478264	sp|Q9LZD8|U89A2_ARATH UDP-glycosyltransferase 89A2 OS=Arabidopsis thaliana GN=UGT89A2 PE=2 SV=1//1.50945e-157
MANES_14G0745001	1.52003	0.000520749	1.6626	0.000520749	sp|Q6Z248|HOX20_ORYSJ Homeobox-leucine zipper protein HOX20 OS=Oryza sativa subsp. japonica GN=HOX20 PE=2 SV=1//2.14674e-38
MANES_09G1656002	0.808773	0.0122179	0.741393	0.016062	sp|Q9FR37|AMI1_ARATH Amidase 1 OS=Arabidopsis thaliana GN=AMI1 PE=1 SV=1//3.62257e-133
MANES_06G1040001	-1.51249	0.000520749	-1.29825	0.000520749	-//-
MANES_06G0597001	-0.527877	0.0245068	-0.531518	0.0271267	sp|Q9SR77|HBPL1_ARATH Heme-binding-like protein At3g10130, chloroplastic OS=Arabidopsis thaliana GN=At3g10130 PE=2 SV=1//3.36087e-15
MANES_06G1479001	-2.65174	0.000520749	-2.62006	0.000520749	sp|P29516|TBB8_ARATH Tubulin beta-8 chain OS=Arabidopsis thaliana GN=TUBB8 PE=2 SV=2//0
MANES_04G1109001	-2.39299	0.000520749	-1.91	0.000520749	sp|Q6Q3H0|DHLA_XANFL Haloalkane dehalogenase OS=Xanthobacter flavus GN=dhlA PE=3 SV=1//1.88603e-13
MANES_15G0623001	1.78173	0.000520749	1.47457	0.000520749	sp|O48923|C71DA_SOYBN Cytochrome P450 71D10 OS=Glycine max GN=CYP71D10 PE=2 SV=1//1.28689e-136
MANES_02G0957001	-0.733934	0.00141071	-0.981358	0.000520749	sp|Q9FFZ1|PPH_ARATH Pheophytinase, chloroplastic OS=Arabidopsis thaliana GN=PPH PE=1 SV=1//9.03851e-23
MANES_14G1326001	-0.708303	0.00546589	-0.77746	0.000520749	sp|O48781|SPX2_ARATH SPX domain-containing protein 2 OS=Arabidopsis thaliana GN=SPX2 PE=2 SV=1//1.26048e-122
MANES_15G0891003	-0.702544	0.00512661	-0.626295	0.0228227	sp|Q99KH8|STK24_MOUSE Serine/threonine-protein kinase 24 OS=Mus musculus GN=Stk24 PE=1 SV=1//1.4012e-105
MANES_14G0323002	-1.36521	0.000520749	-1.09164	0.000520749	sp|Q8VYR9|KEA5_ARATH K(+) efflux antiporter 5 OS=Arabidopsis thaliana GN=KEA5 PE=2 SV=1//0
MANES_18G0438001	-1.31425	0.000520749	-0.978113	0.000520749	-//-
MANES_05G1514001	-0.577246	0.0285368	-0.575431	0.0233062	sp|Q9MA75|VIP1_ARATH Transcription factor VIP1 OS=Arabidopsis thaliana GN=VIP1 PE=1 SV=1//1.01632e-40
MANES_01G2635001	-1.69681	0.000520749	-1.40045	0.000520749	sp|O64645|SOC1_ARATH MADS-box protein SOC1 OS=Arabidopsis thaliana GN=SOC1 PE=1 SV=1//5.50143e-70
MANES_06G1683001	-1.42052	0.000520749	-1.25963	0.000520749	sp|Q9LXU9|IRKI_ARATH IRK-interacting protein OS=Arabidopsis thaliana GN=IRKI PE=1 SV=1//0
MANES_13G0749001	-1.86499	0.000520749	-1.35653	0.000520749	-//-
MANES_03G1039001	2.41407	0.000520749	2.17404	0.000520749	sp|Q9ZRA2|HGD_ARATH Homogentisate 1,2-dioxygenase OS=Arabidopsis thaliana GN=HGO PE=2 SV=2//2.69648e-178
MANES_05G0480001	-2.8224	0.000520749	-2.35531	0.000520749	sp|O22152|YAB1_ARATH Axial regulator YABBY 1 OS=Arabidopsis thaliana GN=YAB1 PE=1 SV=1//3.0736e-88
MANES_02G0538001	-4.89915	0.0420322	-3.47215	0.0317994	sp|Q9LLC1|BCCP2_ARATH Biotin carboxyl carrier protein of acetyl-CoA carboxylase 2, chloroplastic OS=Arabidopsis thaliana GN=BCCP2 PE=2 SV=1//1.13837e-51
MANES_03G1301001	1.16299	0.000520749	1.94318	0.000520749	-//-
MANES_08G1706001	-1.24546	0.000520749	1.41368	0.000520749	sp|Q9LY00|WRK70_ARATH Probable WRKY transcription factor 70 OS=Arabidopsis thaliana GN=WRKY70 PE=2 SV=1//5.35739e-28
MANES_15G0989001	-1.16903	0.000520749	-1.04393	0.000520749	sp|Q9SYM5|RHM1_ARATH Trifunctional UDP-glucose 4,6-dehydratase/UDP-4-keto-6-deoxy-D-glucose 3,5-epimerase/UDP-4-keto-L-rhamnose-reductase RHM1 OS=Arabidopsis thaliana GN=RHM1 PE=1 SV=1//0
MANES_10G0070001	-1.48498	0.000520749	-0.992049	0.000520749	sp|F4IH31|CAN2_ARATH Staphylococcal-like nuclease CAN2 OS=Arabidopsis thaliana GN=CAN2 PE=1 SV=1//1.82758e-162
MANES_08G1583001	-2.08758	0.000520749	-1.31026	0.000520749	sp|P38935|SMBP2_HUMAN DNA-binding protein SMUBP-2 OS=Homo sapiens GN=IGHMBP2 PE=1 SV=3//2.92926e-100
MANES_12G1329001	-2.30092	0.000520749	-3.55632	0.000520749	sp|Q6XQ14|C71E7_MANES 2-methylbutanal oxime monooxygenase OS=Manihot esculenta GN=CYP71E7 PE=1 SV=1//0
MANES_13G1383001	-1.80745	0.000520749	-1.48479	0.000520749	sp|Q8LPR5|TCP4_ARATH Transcription factor TCP4 OS=Arabidopsis thaliana GN=TCP4 PE=1 SV=1//1.19332e-67
MANES_06G1635001	-2.07498	0.000520749	-1.57576	0.000520749	sp|B3EWI4|PST2_PETHY Photosystem II 5 kDa protein, chloroplastic OS=Petunia hybrida PE=1 SV=1//6.53882e-24
MANES_11G0893001	-5.43678	0.000520749	-3.04771	0.000520749	sp|Q9AT75|TIP32_MAIZE Aquaporin TIP3-2 OS=Zea mays GN=TIP3-2 PE=2 SV=1//2.29013e-17
MANES_01G0260001	1.01244	0.000520749	0.927056	0.000520749	sp|Q94JW8|SPL6_ARATH Squamosa promoter-binding-like protein 6 OS=Arabidopsis thaliana GN=SPL6 PE=2 SV=2//2.01741e-51
MANES_18G1381001	1.62619	0.000520749	0.770488	0.00709066	sp|Q14FA0|TI214_POPAL Protein TIC 214 OS=Populus alba GN=TIC214 PE=3 SV=1//1.86971e-116
MANES_09G1852001	-1.11897	0.000520749	-0.681953	0.00372046	sp|Q9SWF9|ZFNL_PEA Zinc finger CCCH domain-containing protein ZFN-like OS=Pisum sativum PE=2 SV=1//0
MANES_02G0189001	1.84125	0.000520749	1.13962	0.0116387	sp|Q9MAA2|AT74_ARATH Phosphoglycerate mutase-like protein AT74 OS=Arabidopsis thaliana GN=At3g05170 PE=2 SV=1//2.34985e-85
MANES_17G0136002	1.74138	0.00141071	2.34432	0.000520749	sp|O82302|P2C29_ARATH Protein phosphatase 2C 29 OS=Arabidopsis thaliana GN=PLL1 PE=1 SV=2//0
MANES_02G1731001	-1.34041	0.000520749	-2.16611	0.000520749	sp|O49290|CPPM_ARATH Carboxyvinyl-carboxyphosphonate phosphorylmutase, chloroplastic OS=Arabidopsis thaliana GN=At1g77060 PE=2 SV=2//0
MANES_02G1176001	-0.527002	0.0304155	-0.529027	0.0273621	-//-
MANES_10G0391001	-1.38223	0.000520749	-1.28786	0.000520749	sp|P0CG89|H4_SOYBN Histone H4 OS=Glycine max PE=3 SV=1//6.40021e-46
MANES_09G1545001	-2.55242	0.000520749	-1.35154	0.000520749	sp|Q9SLI2|NEK1_ARATH Serine/threonine-protein kinase Nek1 OS=Arabidopsis thaliana GN=NEK1 PE=2 SV=2//0
MANES_05G1453001	-4.62679	0.000520749	-5.13276	0.000520749	-//-
MANES_02G0021001	-1.0939	0.000520749	-1.40423	0.000520749	sp|Q7XA78|D27_ARATH Beta-carotene isomerase D27, chloroplastic OS=Arabidopsis thaliana GN=D27 PE=1 SV=1//4.91738e-44
MANES_01G0123001	-1.82776	0.000520749	1.19231	0.0116387	-//-
MANES_05G0982001	-0.823355	0.000520749	-0.788301	0.000520749	sp|Q8L4D8|IQD31_ARATH Protein IQ-DOMAIN 31 OS=Arabidopsis thaliana GN=IQD31 PE=1 SV=1//3.44917e-69
MANES_06G0579001	0.627808	0.00407707	0.515048	0.0392839	-//-
MANES_01G0746001	3.54961	0.000520749	4.02529	0.000520749	sp|Q9FFY3|VAS_ARATH Lipid transfer-like protein VAS OS=Arabidopsis thaliana GN=VAS PE=2 SV=1//1.30395e-07
MANES_01G2727001	0.846497	0.00612071	0.813098	0.0136196	sp|A0JMH2|CB069_DANRE UPF0565 protein C2orf69 homolog OS=Danio rerio GN=zgc:153521 PE=2 SV=1//7.22691e-11
MANES_04G0747001	2.00349	0.000520749	0.778378	0.00372046	-//-
MANES_07G0947001	-3.42494	0.000520749	-3.35998	0.000520749	sp|Q93Z04|PLY13_ARATH Probable pectate lyase 13 OS=Arabidopsis thaliana GN=PMR6 PE=1 SV=1//0
MANES_16G0809001	-1.61394	0.000520749	-1.25276	0.000520749	-//-
MANES_S0426001	1.51115	0.00336048	1.268	0.00709066	-//-
MANES_18G1018001	4.66021	0.000520749	2.47504	0.000520749	sp|B9RI00|TPS6_RICCO Probable terpene synthase 6 OS=Ricinus communis GN=TPS6 PE=3 SV=1//0
MANES_05G1928001	-4.8818	0.0125011	-3.95693	0.000520749	sp|Q2EF88|YSL3_ARATH Metal-nicotianamine transporter YSL3 OS=Arabidopsis thaliana GN=YSL3 PE=2 SV=1//0
MANES_09G1791001	3.7259	0.000520749	3.38559	0.000520749	sp|C7G304|GOLS2_SOLLC Galactinol synthase 2 OS=Solanum lycopersicum GN=GOLS2 PE=2 SV=1//0
MANES_01G1096001	0.774789	0.00141071	0.828957	0.000520749	sp|Q84L30|RD23D_ARATH Ubiquitin receptor RAD23d OS=Arabidopsis thaliana GN=RAD23D PE=1 SV=2//4.79608e-168
MANES_05G1769001	0.74265	0.00222136	0.636251	0.02403	sp|P43297|RD21A_ARATH Cysteine proteinase RD21a OS=Arabidopsis thaliana GN=RD21A PE=1 SV=1//0
MANES_03G0203001	0.963762	0.000520749	0.749613	0.000981481	sp|Q940B8|KIN13_ARATH Kinesin-13A OS=Arabidopsis thaliana GN=KINESIN-13A PE=1 SV=1//0
MANES_13G0824001	0.958411	0.000520749	0.89859	0.00299047	sp|Q9LXD9|PME51_ARATH Probable pectinesterase/pectinesterase inhibitor 51 OS=Arabidopsis thaliana GN=PME51 PE=2 SV=1//0
MANES_13G0601001	-1.68076	0.000520749	-1.28109	0.000520749	-//-
MANES_11G0692001	0.972332	0.000520749	0.985836	0.000520749	-//-
MANES_15G0201001	0.85096	0.000520749	0.710354	0.00478264	sp|Q0WPJ7|RF298_ARATH Putative E3 ubiquitin-protein ligase RF298 OS=Arabidopsis thaliana GN=RF298 PE=2 SV=1//5.40947e-143
MANES_01G1599001	-0.674769	0.00336048	-0.542286	0.0282936	-//-
MANES_01G2534001	-0.80608	0.00926716	-2.79178	0.000520749	sp|Q8H0Y8|WRK41_ARATH Probable WRKY transcription factor 41 OS=Arabidopsis thaliana GN=WRKY41 PE=2 SV=2//3.87143e-39
MANES_08G0978001	0.931201	0.000520749	0.661601	0.00579248	-//-
MANES_01G1610001	1.07229	0.00182357	1.74558	0.000520749	sp|Q944C1|PLCD4_ARATH Phosphoinositide phospholipase C 4 OS=Arabidopsis thaliana GN=PLC4 PE=2 SV=2//0
MANES_09G1405001	1.05787	0.000520749	0.881526	0.000520749	-//-
MANES_03G1349001	-2.48547	0.000520749	-1.79877	0.000520749	sp|Q9FJ72|WAXS1_ARATH Probable long-chain-alcohol O-fatty-acyltransferase 1 OS=Arabidopsis thaliana GN=AT1 PE=2 SV=1//2.7318e-111
MANES_08G1096001	-0.904038	0.00895559	-0.703872	0.0420322	sp|O23403|PPD1_ARATH PsbP domain-containing protein 1, chloroplastic OS=Arabidopsis thaliana GN=PPD1 PE=1 SV=1//7.42862e-108
MANES_07G0192001	1.29089	0.000520749	1.27868	0.000520749	sp|Q9NUJ3|T11L1_HUMAN T-complex protein 11-like protein 1 OS=Homo sapiens GN=TCP11L1 PE=1 SV=1//1.66879e-15
MANES_04G1291001	-1.27294	0.000520749	-1.07024	0.000520749	-//-
MANES_08G0213001	3.3388	0.000520749	2.76082	0.000520749	-//-
MANES_02G0364001	-1.14137	0.000520749	-0.659197	0.00612071	sp|Q94BV5|GSXL4_ARATH Flavin-containing monooxygenase FMO GS-OX-like 4 OS=Arabidopsis thaliana GN=At1g62600 PE=2 SV=1//0
MANES_13G0696001	2.64962	0.000520749	1.44407	0.000520749	sp|Q54R82|MKKA_DICDI Mitogen-activated protein kinase kinase kinase A OS=Dictyostelium discoideum GN=mkkA PE=1 SV=2//2.30543e-56
MANES_16G0166001	0.956767	0.00546589	0.875043	0.0184519	sp|O27710|PSLS_METTH Phosphosulfolactate synthase OS=Methanothermobacter thermautotrophicus (strain ATCC 29096 / DSM 1053 / JCM 10044 / NBRC 100330 / Delta H) GN=comA PE=3 SV=1//2.19874e-11
MANES_02G2188001	-3.04118	0.000520749	-2.35329	0.000520749	sp|O48780|KCS11_ARATH 3-ketoacyl-CoA synthase 11 OS=Arabidopsis thaliana GN=KCS11 PE=2 SV=1//0
MANES_18G0582001	1.10711	0.000520749	0.952008	0.000520749	sp|P37116|NCPR_VIGRR NADPH--cytochrome P450 reductase OS=Vigna radiata var. radiata PE=1 SV=1//0
MANES_14G0310001	-2.092	0.00336048	-2.01556	0.0181821	-//-
MANES_14G1477001	-4.50713	0.000520749	-3.98213	0.000520749	-//-
MANES_18G0446001	-1.33824	0.000520749	-0.794371	0.00512661	sp|O64818|Y2309_ARATH Uncharacterized protein At2g23090 OS=Arabidopsis thaliana GN=At2g23090 PE=1 SV=1//8.52628e-34
MANES_14G0881001	0.786645	0.000520749	-0.763695	0.00372046	sp|Q8RU27|UPTG2_SOLTU Alpha-1,4-glucan-protein synthase [UDP-forming] 2 OS=Solanum tuberosum GN=UPTG2 PE=1 SV=1//0
MANES_07G1017001	-3.32933	0.000520749	-2.28386	0.000520749	sp|P47927|AP2_ARATH Floral homeotic protein APETALA 2 OS=Arabidopsis thaliana GN=AP2 PE=1 SV=1//1.51148e-69
MANES_04G1642001	1.76192	0.000520749	1.17974	0.000520749	sp|Q9LPR8|SCL3_ARATH Scarecrow-like protein 3 OS=Arabidopsis thaliana GN=SCL3 PE=2 SV=1//0
MANES_04G1560001	0.704736	0.00478264	0.579802	0.0215717	sp|Q8GZ53|SOT14_ARATH Cytosolic sulfotransferase 14 OS=Arabidopsis thaliana GN=SOT14 PE=2 SV=1//7.07565e-10
MANES_12G0288003	-3.04747	0.000520749	-2.35821	0.000520749	sp|P92990|JP650_ARATH Probable polygalacturonase non-catalytic subunit JP650 OS=Arabidopsis thaliana GN=JP650 PE=2 SV=2//0
MANES_13G0606002	0.731059	0.0152565	0.859691	0.000520749	sp|Q9SJD4|LACS8_ARATH Long chain acyl-CoA synthetase 8 OS=Arabidopsis thaliana GN=LACS8 PE=1 SV=1//0
MANES_12G0412001	-0.493935	0.048785	-0.695356	0.00182357	sp|Q8LDV3|Y4320_ARATH Uncharacterized protein At4g13200, chloroplastic OS=Arabidopsis thaliana GN=At4g13200 PE=2 SV=2//2.6997e-20
MANES_09G0016002	-1.93896	0.0247443	-2.72748	0.0432719	-//-
MANES_07G1376001	-3.46888	0.000520749	-2.99403	0.000520749	sp|Q501D5|MCMBP_ARATH Mini-chromosome maintenance complex-binding protein OS=Arabidopsis thaliana GN=ETG1 PE=1 SV=1//0
MANES_09G1366001	2.1994	0.000520749	2.89127	0.000520749	sp|Q9FKP2|CCX2_ARATH Cation/calcium exchanger 2 OS=Arabidopsis thaliana GN=CCX2 PE=3 SV=1//7.97144e-132
MANES_09G1618001	1.10996	0.00579248	1.4189	0.000520749	sp|Q9ZNV9|AHP1_ARATH Histidine-containing phosphotransfer protein 1 OS=Arabidopsis thaliana GN=AHP1 PE=1 SV=1//4.86761e-62
MANES_01G2478001	-1.12158	0.000520749	-0.67415	0.00443438	sp|Q9AR73|HQGT_RAUSE Hydroquinone glucosyltransferase OS=Rauvolfia serpentina GN=AS PE=1 SV=1//0
MANES_11G0834001	1.72303	0.000520749	0.987806	0.000520749	-//-
MANES_16G0463001	-1.13145	0.0440894	-2.17779	0.0195291	-//-
MANES_02G0481001	-0.807092	0.000520749	-0.653756	0.00443438	sp|P55217|CGS1_ARATH Cystathionine gamma-synthase 1, chloroplastic OS=Arabidopsis thaliana GN=CGS1 PE=1 SV=3//3.43817e-17
MANES_17G0854001	1.25517	0.000520749	1.05025	0.000520749	sp|Q94AH8|TPS6_ARATH Alpha,alpha-trehalose-phosphate synthase [UDP-forming] 6 OS=Arabidopsis thaliana GN=TPS6 PE=1 SV=2//0
MANES_17G0332001	-1.95005	0.000520749	-1.86503	0.000520749	sp|O04294|IMPA3_ARATH Importin subunit alpha-3 OS=Arabidopsis thaliana GN=IMPA3 PE=1 SV=2//1.55784e-10
MANES_08G0421001	-1.72218	0.00372046	-1.48209	0.0104697	sp|Q9C523|DIR19_ARATH Dirigent protein 19 OS=Arabidopsis thaliana GN=DIR19 PE=2 SV=1//3.4149e-62
MANES_10G0336001	0.773055	0.000520749	0.846503	0.000520749	sp|Q9FVI1|ADF2_PETHY Actin-depolymerizing factor 2 OS=Petunia hybrida GN=ADF2 PE=2 SV=1//2.86659e-85
MANES_13G0536001	4.06116	0.000520749	4.10434	0.000520749	sp|Q91VC0|DCTP1_RAT dCTP pyrophosphatase 1 OS=Rattus norvegicus GN=Dctpp1 PE=2 SV=1//7.73003e-21
MANES_02G1521001	0.943524	0.000520749	0.856701	0.000520749	sp|Q9S9Z7|P2C10_ARATH Probable protein phosphatase 2C 10 OS=Arabidopsis thaliana GN=At1g34750 PE=2 SV=1//9.04989e-150
MANES_01G2240001	-3.05304	0.000520749	-2.75532	0.000520749	sp|Q8VYF4|GATL7_ARATH Probable galacturonosyltransferase-like 7 OS=Arabidopsis thaliana GN=GATL7 PE=2 SV=1//0
MANES_15G0037001	0.729157	0.000981481	0.686252	0.00182357	sp|F4J738|SAD2H_ARATH Importin beta-like SAD2 homolog OS=Arabidopsis thaliana GN=At3g59020 PE=1 SV=1//5.89456e-09
MANES_11G0162001	1.56394	0.000520749	1.82619	0.000520749	sp|Q9LJH5|GLO4_ARATH Peroxisomal (S)-2-hydroxy-acid oxidase GLO4 OS=Arabidopsis thaliana GN=GLO4 PE=2 SV=1//2.29042e-13
MANES_02G0019001	-0.53721	0.0200473	-0.55328	0.0215717	sp|Q8BUV8|GP107_MOUSE Protein GPR107 OS=Mus musculus GN=Gpr107 PE=2 SV=2//3.35446e-66
MANES_01G0593001	-2.53948	0.000520749	-2.43044	0.000520749	sp|Q9FN69|GL3_ARATH Transcription factor GLABRA 3 OS=Arabidopsis thaliana GN=GL3 PE=1 SV=1//1.22302e-169
MANES_01G0593002	-2.85574	0.000981481	-2.08347	0.000520749	sp|Q9FN69|GL3_ARATH Transcription factor GLABRA 3 OS=Arabidopsis thaliana GN=GL3 PE=1 SV=1//1.22302e-169
MANES_02G1242001	-1.10896	0.0125011	-1.05823	0.0213183	sp|Q9FHD7|Y5126_ARATH Probable serine/threonine-protein kinase At5g41260 OS=Arabidopsis thaliana GN=At5g41260 PE=1 SV=1//0
MANES_15G0307001	1.81979	0.00834118	3.24014	0.000520749	sp|Q8GW61|STP14_ARATH Sugar transport protein 14 OS=Arabidopsis thaliana GN=STP14 PE=2 SV=2//0
MANES_14G0520001	-0.773334	0.0125011	-0.981756	0.00336048	sp|O48557|RL17_MAIZE 60S ribosomal protein L17 OS=Zea mays GN=RPL17 PE=2 SV=1//2.6973e-84
MANES_03G0572001	-0.71441	0.00222136	-0.629179	0.0133363	sp|O24621|SIGC_ARATH RNA polymerase sigma factor sigC OS=Arabidopsis thaliana GN=SIGC PE=2 SV=1//1.73908e-147
MANES_02G0416001	-1.69407	0.000520749	-1.14231	0.000520749	sp|O65202|ACOX1_ARATH Peroxisomal acyl-coenzyme A oxidase 1 OS=Arabidopsis thaliana GN=ACX1 PE=1 SV=1//0
MANES_12G1262001	0.665306	0.0451285	1.10383	0.000981481	sp|Q86V88|MGDP1_HUMAN Magnesium-dependent phosphatase 1 OS=Homo sapiens GN=MDP1 PE=1 SV=1//1.80595e-29
MANES_08G0379002	-2.26424	0.0351166	-1.60022	0.0104697	sp|Q9FG13|CXE15_ARATH Probable carboxylesterase 15 OS=Arabidopsis thaliana GN=CXE15 PE=2 SV=1//4.87796e-78
MANES_08G1272001	-2.69684	0.000520749	-1.77425	0.000520749	sp|Q43317|CYSK_CITLA Cysteine synthase OS=Citrullus lanatus PE=1 SV=1//2.62661e-143
MANES_10G0284001	0.790149	0.000520749	0.737296	0.00182357	sp|O81825|DRL28_ARATH Probable disease resistance protein At4g27220 OS=Arabidopsis thaliana GN=At4g27220 PE=2 SV=1//1.4556e-72
MANES_09G0569001	-1.7349	0.000520749	-1.01591	0.00612071	sp|Q9SJM7|URH1_ARATH Uridine nucleosidase 1 OS=Arabidopsis thaliana GN=URH1 PE=1 SV=2//0
MANES_17G0038001	0.721911	0.00141071	0.603154	0.0104697	sp|Q9FHJ6|RFA1C_ARATH Replication protein A 70 kDa DNA-binding subunit C OS=Arabidopsis thaliana GN=RPA1C PE=3 SV=1//0
MANES_15G0985001	3.95183	0.000520749	1.78421	0.000520749	-//-
MANES_03G1346001	-2.26687	0.000520749	-1.62116	0.000520749	sp|Q9FJ62|GPDL4_ARATH Glycerophosphodiester phosphodiesterase GDPDL4 OS=Arabidopsis thaliana GN=GDPDL4 PE=1 SV=1//0
MANES_11G1330001	0.720928	0.0181821	0.780976	0.0168559	-//-
MANES_08G0661001	0.657586	0.00478264	0.677602	0.00299047	sp|Q8LPN7|RNG1L_ARATH E3 ubiquitin-protein ligase RING1-like OS=Arabidopsis thaliana GN=At3g19950 PE=1 SV=1//4.27899e-41
MANES_02G0486001	-0.700882	0.00579248	-0.586067	0.0344645	sp|Q9LVQ0|PME31_ARATH Pectinesterase 31 OS=Arabidopsis thaliana GN=PME31 PE=1 SV=1//0
MANES_18G1239001	-1.18872	0.000520749	-1.31358	0.000520749	sp|Q9LVM2|NDHN_ARATH NAD(P)H-quinone oxidoreductase subunit N, chloroplastic OS=Arabidopsis thaliana GN=ndhN PE=2 SV=1//8.42426e-94
MANES_11G0464001	-4.57581	0.000520749	-2.63423	0.000520749	sp|P49332|GSTXC_TOBAC Probable glutathione S-transferase parC OS=Nicotiana tabacum GN=PARC PE=2 SV=1//4.87343e-88
MANES_08G0152001	0.644478	0.0360244	0.69322	0.0247443	sp|P83326|PMEI_ACTDE Pectinesterase inhibitor OS=Actinidia deliciosa GN=PMEI PE=1 SV=2//5.19389e-06
MANES_17G0531001	-0.715447	0.00546589	-0.958515	0.000520749	sp|P93162|CHLI_SOYBN Magnesium-chelatase subunit ChlI, chloroplastic OS=Glycine max GN=CHLI PE=2 SV=1//0
MANES_16G0901002	0.642411	0.0107676	0.549814	0.0463536	sp|Q9URW6|YIE2_SCHPO SH3 domain-containing protein PJ696.02 OS=Schizosaccharomyces pombe (strain 972 / ATCC 24843) GN=SPAPJ696.02 PE=1 SV=1//6.62731e-37
MANES_18G1036001	3.09425	0.00222136	2.74769	0.00261001	sp|Q9S9K9|MYB3_ARATH Transcription factor MYB3 OS=Arabidopsis thaliana GN=MYB3 PE=1 SV=1//1.5964e-89
MANES_07G1167001	-1.67815	0.000520749	-1.49047	0.000520749	sp|P48495|TPIS_PETHY Triosephosphate isomerase, cytosolic OS=Petunia hybrida GN=TPIP1 PE=2 SV=1//1.78539e-161
MANES_10G0662001	-0.899133	0.00372046	-1.13039	0.000520749	sp|Q9LJL3|PREP1_ARATH Presequence protease 1, chloroplastic/mitochondrial OS=Arabidopsis thaliana GN=PREP1 PE=1 SV=2//0
MANES_06G0965001	-3.7239	0.000520749	-4.43419	0.0133363	sp|Q8H157|PTR19_ARATH Protein NRT1/ PTR FAMILY 4.6 OS=Arabidopsis thaliana GN=NPF4.6 PE=1 SV=1//0
MANES_05G1142001	0.500321	0.0399264	0.760096	0.000981481	sp|Q940H7|MES12_ARATH Putative methylesterase 12, chloroplastic OS=Arabidopsis thaliana GN=MES12 PE=2 SV=1//0
MANES_06G1259001	1.78656	0.0181821	1.29936	0.031339	sp|Q9LSE2|ICE1_ARATH Transcription factor ICE1 OS=Arabidopsis thaliana GN=SCRM PE=1 SV=1//1.24736e-102
MANES_12G1191001	-1.5359	0.000520749	-0.992006	0.000520749	-//-
MANES_13G0261002	-0.823912	0.000520749	-0.571324	0.0245068	sp|O22715|AP1M2_ARATH AP-1 complex subunit mu-2 OS=Arabidopsis thaliana GN=AP1M2 PE=1 SV=1//0
MANES_08G1425001	-6.44817	0.000520749	-4.65993	0.000520749	sp|Q8LB81|GDL79_ARATH GDSL esterase/lipase At5g33370 OS=Arabidopsis thaliana GN=At5g33370 PE=2 SV=1//0
MANES_05G0452001	-0.760001	0.00261001	-1.33096	0.000520749	-//-
MANES_14G0168001	2.06733	0.000520749	1.98741	0.000520749	sp|Q9LDD1|BRG3_ARATH Probable BOI-related E3 ubiquitin-protein ligase 3 OS=Arabidopsis thaliana GN=BRG3 PE=1 SV=1//3.82786e-87
MANES_08G0939001	-1.11251	0.000520749	-0.569762	0.0173956	sp|O80452|AMPD_ARATH AMP deaminase OS=Arabidopsis thaliana GN=AMPD PE=1 SV=2//0
MANES_02G0305001	-1.02552	0.000520749	-0.847701	0.000520749	sp|Q9FPQ8|KNAT7_ARATH Homeobox protein knotted-1-like 7 OS=Arabidopsis thaliana GN=KNAT7 PE=1 SV=1//5.35631e-163
MANES_13G0459001	-0.87275	0.000520749	-0.800951	0.000520749	sp|P49098|CYB5_TOBAC Cytochrome b5 OS=Nicotiana tabacum PE=2 SV=1//3.39311e-75
MANES_08G1493001	-1.27389	0.000520749	-1.18945	0.000520749	sp|O49743|GATA4_ARATH GATA transcription factor 4 OS=Arabidopsis thaliana GN=GATA4 PE=2 SV=1//4.82062e-31
MANES_10G0870001	2.34163	0.000520749	1.54417	0.000520749	sp|Q9LMU1|EGY3_ARATH Probable zinc metallopeptidase EGY3, chloroplastic OS=Arabidopsis thaliana GN=EGY3 PE=2 SV=1//0
MANES_12G1430001	-1.03385	0.000520749	-1.07863	0.000520749	-//-
MANES_16G0890001	-2.58555	0.000520749	-3.4901	0.000520749	sp|P83948|PME3_CITSI Pectinesterase 3 OS=Citrus sinensis PE=1 SV=1//0
MANES_02G1839001	-1.12621	0.000520749	-0.781161	0.00834118	sp|Q8H0Z6|IP5P3_ARATH Type IV inositol polyphosphate 5-phosphatase 3 OS=Arabidopsis thaliana GN=IP5P3 PE=1 SV=1//0
MANES_17G0742001	-0.818933	0.00612071	-0.816389	0.0113514	sp|O74545|YCV6_SCHPO Putative hydrolase C777.06c OS=Schizosaccharomyces pombe (strain 972 / ATCC 24843) GN=SPCC777.06c PE=4 SV=1//1.50052e-36
MANES_07G0704001	-2.74631	0.000520749	-1.89464	0.000520749	sp|Q9MB73|LGT_CITUN Limonoid UDP-glucosyltransferase OS=Citrus unshiu PE=2 SV=1//0
MANES_11G1385001	-0.916707	0.0119265	-0.806186	0.0445184	sp|P36151|YK50_YEAST Uncharacterized protein YKR070W OS=Saccharomyces cerevisiae (strain ATCC 204508 / S288c) GN=YKR070W PE=1 SV=1//3.10115e-51
MANES_11G1453001	-2.04606	0.000520749	-1.45062	0.000520749	sp|Q9ATM4|PIP27_MAIZE Aquaporin PIP2-7 OS=Zea mays GN=PIP2-7 PE=2 SV=1//4.46825e-173
MANES_10G0959001	1.25052	0.000520749	1.05117	0.000520749	sp|Q0WM29|MMSA_ARATH Methylmalonate-semialdehyde dehydrogenase [acylating], mitochondrial OS=Arabidopsis thaliana GN=ALDH6B2 PE=2 SV=2//0
MANES_18G1005001	-0.782674	0.000520749	-0.780394	0.000520749	-//-
MANES_11G0372001	-2.81851	0.000520749	-2.5739	0.000520749	sp|Q9M817|PTR6_ARATH Protein NRT1/ PTR FAMILY 1.2 OS=Arabidopsis thaliana GN=NPF1.2 PE=1 SV=1//0
MANES_05G1313001	1.13477	0.000520749	1.11162	0.000520749	sp|Q1WU95|RS16_LACS1 30S ribosomal protein S16 OS=Lactobacillus salivarius (strain UCC118) GN=rpsP PE=3 SV=1//1.01953e-23
MANES_15G0594001	-2.83437	0.00222136	-2.66291	0.00546589	sp|Q9FHG4|LRKS7_ARATH Probable L-type lectin-domain containing receptor kinase S.7 OS=Arabidopsis thaliana GN=LECRKS7 PE=2 SV=1//0
MANES_14G0301001	2.71877	0.000520749	2.46428	0.000520749	-//-
MANES_04G0743001	-0.838275	0.000520749	-0.517433	0.0331275	sp|P24068|OCS1_MAIZE Ocs element-binding factor 1 OS=Zea mays GN=OBF1 PE=2 SV=2//3.57431e-22
MANES_05G0481001	1.0237	0.000520749	0.741147	0.000981481	sp|Q9LXU9|IRKI_ARATH IRK-interacting protein OS=Arabidopsis thaliana GN=IRKI PE=1 SV=1//1.40926e-08
MANES_11G0070001	2.39541	0.000520749	1.245	0.000520749	sp|Q9LDH1|SIB1_ARATH Sigma factor binding protein 1, chloroplastic OS=Arabidopsis thaliana GN=SIB1 PE=1 SV=1//2.72401e-09
MANES_07G0346001	0.618466	0.0453242	0.951434	0.000981481	sp|Q8RXN0|AB11G_ARATH ABC transporter G family member 11 OS=Arabidopsis thaliana GN=ABCG11 PE=1 SV=1//0
MANES_11G0228001	3.2931	0.000520749	2.77155	0.000520749	sp|Q8VZH2|APM1_ARATH Aminopeptidase M1 OS=Arabidopsis thaliana GN=APM1 PE=1 SV=1//4.209e-40
MANES_14G0689001	0.916846	0.00579248	0.835501	0.000520749	-//-
MANES_11G1258001	-0.744583	0.026646	-1.1513	0.000520749	sp|Q9C5Y2|KAO2_ARATH Ent-kaurenoic acid oxidase 2 OS=Arabidopsis thaliana GN=KAO2 PE=2 SV=2//0
MANES_08G0302001	-1.90391	0.000520749	-0.96332	0.00299047	sp|Q94KL8|SILD_PODPE Secoisolariciresinol dehydrogenase (Fragment) OS=Podophyllum peltatum PE=1 SV=1//1.52011e-93
MANES_18G1165001	-0.48914	0.0465491	-0.93888	0.000520749	sp|Q55909|Y305_SYNY3 TVP38/TMEM64 family membrane protein slr0305 OS=Synechocystis sp. (strain PCC 6803 / Kazusa) GN=slr0305 PE=3 SV=1//7.56934e-22
MANES_16G0895001	0.830861	0.000520749	0.791656	0.000520749	sp|Q9BUK6|MSTO1_HUMAN Protein misato homolog 1 OS=Homo sapiens GN=MSTO1 PE=1 SV=1//8.9472e-46
MANES_09G1204001	1.06352	0.000520749	0.752285	0.000520749	-//-
MANES_15G1454002	-1.034	0.000520749	-1.11201	0.000520749	-//-
MANES_05G0906001	-3.72563	0.000520749	-2.2809	0.000520749	sp|P42751|CCD11_ARATH Cyclin-D1-1 OS=Arabidopsis thaliana GN=CYCD1-1 PE=1 SV=3//3.42056e-119
MANES_02G1756001	-0.827256	0.000520749	-0.514561	0.0496213	sp|O49048|VPS45_ARATH Vacuolar protein sorting-associated protein 45 homolog OS=Arabidopsis thaliana GN=VPS45 PE=1 SV=2//0
MANES_12G1484001	-1.47937	0.00802823	-1.78946	0.00443438	-//-
MANES_17G0217001	1.3735	0.000520749	0.919174	0.000520749	sp|Q6EM99|RR7_EUOAL 30S ribosomal protein S7, chloroplastic OS=Euonymus alatus GN=rps7 PE=3 SV=1//5.04889e-76
MANES_05G1087001	-0.940809	0.00834118	-1.16116	0.000520749	sp|Q9SHD0|ZAT4_ARATH Zinc finger protein ZAT4 OS=Arabidopsis thaliana GN=ZAT4 PE=2 SV=1//1.38416e-14
MANES_08G0788001	-2.44221	0.000520749	-2.98078	0.000520749	sp|Q9M331|PTR45_ARATH Protein NRT1/ PTR FAMILY 5.7 OS=Arabidopsis thaliana GN=NPF5.7 PE=2 SV=2//0
MANES_05G0911001	-2.03669	0.000520749	-1.29427	0.00512661	sp|O48676|U74B1_ARATH UDP-glycosyltransferase 74B1 OS=Arabidopsis thaliana GN=UGT74B1 PE=1 SV=1//1.03805e-160
MANES_08G1013001	5.43889	0.0157944	4.84592	0.000520749	sp|Q9LYU3|EF113_ARATH Ethylene-responsive transcription factor ERF113 OS=Arabidopsis thaliana GN=ERF113 PE=2 SV=1//1.22096e-36
MANES_02G1210001	-1.10953	0.000520749	-0.778027	0.00141071	-//-
MANES_09G1844001	-0.589748	0.0261812	-0.645437	0.0220796	sp|Q9AT00|AB13I_ARATH Protein TRIGALACTOSYLDIACYLGLYCEROL 3, chloroplastic OS=Arabidopsis thaliana GN=TGD3 PE=1 SV=1//2.68394e-165
MANES_14G1238001	-1.52778	0.000520749	-1.68846	0.000520749	sp|Q9SA72|Y1357_ARATH Probable receptor-like protein kinase At1g30570 OS=Arabidopsis thaliana GN=At1g30570 PE=3 SV=1//0
MANES_11G0363001	-0.601757	0.00802823	-0.683868	0.00141071	sp|Q8HY87|RNZ2_MACFA Zinc phosphodiesterase ELAC protein 2 OS=Macaca fascicularis GN=ELAC2 PE=2 SV=1//2.38435e-84
MANES_13G0692002	-1.38082	0.000520749	-1.11252	0.000520749	sp|Q5EAR6|CC115_DANRE Coiled-coil domain-containing protein 115 OS=Danio rerio GN=ccdc115 PE=2 SV=1//1.35085e-06
MANES_05G0897001	1.9351	0.000520749	0.889718	0.000520749	-//-
MANES_18G0453001	1.25768	0.000520749	-1.30775	0.000520749	sp|Q96289|ZAT10_ARATH Zinc finger protein ZAT10 OS=Arabidopsis thaliana GN=ZAT10 PE=2 SV=1//6.28788e-45
MANES_18G0230001	2.25418	0.000520749	1.99548	0.000520749	-//-
MANES_04G0218001	-2.84477	0.0200473	-2.88995	0.00772454	-//-
MANES_04G0201001	0.750813	0.000520749	0.758494	0.000981481	sp|Q9SE43|REV_ARATH Homeobox-leucine zipper protein REVOLUTA OS=Arabidopsis thaliana GN=REV PE=1 SV=2//0
MANES_03G0136001	2.0078	0.000520749	1.6523	0.0144489	sp|Q9LFP0|APT5_ARATH Adenine phosphoribosyltransferase 5 OS=Arabidopsis thaliana GN=APT5 PE=1 SV=1//4.49577e-105
MANES_17G0199001	0.596453	0.0136196	0.796843	0.000520749	sp|P10978|POLX_TOBAC Retrovirus-related Pol polyprotein from transposon TNT 1-94 OS=Nicotiana tabacum PE=2 SV=1//8.18555e-13
MANES_02G1028001	-0.96546	0.000520749	-1.14328	0.000520749	sp|P93031|GMD2_ARATH GDP-mannose 4,6 dehydratase 2 OS=Arabidopsis thaliana GN=MUR1 PE=1 SV=3//0
MANES_S0764001	-2.17512	0.00336048	-1.62096	0.013063	sp|Q9LQN6|P2C04_ARATH Probable protein phosphatase 2C 4 OS=Arabidopsis thaliana GN=PLL5 PE=2 SV=1//0
MANES_05G1950001	-0.648595	0.00512661	-0.718774	0.00182357	sp|Q96253|ATP5E_ARATH ATP synthase subunit epsilon, mitochondrial OS=Arabidopsis thaliana GN=At1g51650 PE=1 SV=3//2.54277e-39
MANES_08G1196001	1.01936	0.0326759	1.6309	0.00182357	sp|Q9ZWA6|IDD3_ARATH Zinc finger protein MAGPIE OS=Arabidopsis thaliana GN=MGP PE=1 SV=1//1.73129e-96
MANES_06G1223001	1.57716	0.000520749	1.64966	0.000520749	sp|Q8W475|SWI3A_ARATH SWI/SNF complex subunit SWI3A OS=Arabidopsis thaliana GN=SWI3A PE=1 SV=1//3.69993e-133
MANES_16G1138001	0.811933	0.00141071	0.66906	0.0104697	sp|Q9SZD1|TCX5_ARATH Protein tesmin/TSO1-like CXC 5 OS=Arabidopsis thaliana GN=TCX5 PE=1 SV=1//0
MANES_10G1537001	0.786853	0.000520749	0.668445	0.00612071	-//-
MANES_01G1394001	-0.943968	0.000981481	-1.05212	0.000520749	sp|Q8DI01|FABZ_THEEB 3-hydroxyacyl-[acyl-carrier-protein] dehydratase FabZ OS=Thermosynechococcus elongatus (strain BP-1) GN=fabZ PE=3 SV=1//2.0932e-46
MANES_08G0988001	-1.52924	0.000520749	-1.55869	0.000520749	sp|Q3UDW8|HGNAT_MOUSE Heparan-alpha-glucosaminide N-acetyltransferase OS=Mus musculus GN=Hgsnat PE=1 SV=2//2.85969e-24
MANES_03G1136001	-1.08853	0.000520749	-0.81469	0.000981481	-//-
MANES_07G1372001	1.46397	0.000520749	1.42886	0.000520749	sp|Q9JHZ9|S38A3_RAT Sodium-coupled neutral amino acid transporter 3 OS=Rattus norvegicus GN=Slc38a3 PE=2 SV=1//8.84621e-15
MANES_11G1426001	0.787889	0.00644654	0.678691	0.0168559	sp|P38389|SC61B_ARATH Protein transport protein Sec61 subunit beta OS=Arabidopsis thaliana GN=At2g45070 PE=1 SV=1//7.17514e-13
MANES_08G0128001	-2.59634	0.000520749	-2.42985	0.000520749	sp|P25818|TIP11_ARATH Aquaporin TIP1-1 OS=Arabidopsis thaliana GN=TIP1-1 PE=1 SV=1//4.72793e-136
MANES_13G1208002	0.597092	0.0157944	0.624007	0.0116387	sp|B1AZ99|OTUD3_MOUSE OTU domain-containing protein 3 OS=Mus musculus GN=Otud3 PE=3 SV=1//9.70931e-37
MANES_02G1402001	0.974359	0.000520749	0.87647	0.000520749	sp|Q9SAR5|AKR2_ARATH Ankyrin repeat domain-containing protein 2 OS=Arabidopsis thaliana GN=AKR2 PE=1 SV=2//4.54125e-16
MANES_09G0252001	3.71683	0.000520749	3.18082	0.000520749	sp|Q945M9|NFYA9_ARATH Nuclear transcription factor Y subunit A-9 OS=Arabidopsis thaliana GN=NFYA9 PE=2 SV=1//6.26118e-33
MANES_13G0208001	-0.814573	0.0139008	-0.768484	0.0304155	sp|P23548|GUN_PAEPO Endoglucanase OS=Paenibacillus polymyxa PE=3 SV=2//1.2798e-11
MANES_01G2090001	0.862138	0.0147161	1.04029	0.00372046	sp|Q9KG32|Y283_BACHD Uncharacterized isomerase BH0283 OS=Bacillus halodurans (strain ATCC BAA-125 / DSM 18197 / FERM 7344 / JCM 9153 / C-125) GN=BH0283 PE=3 SV=1//1.45295e-53
MANES_11G0108001	0.80943	0.00141071	0.944982	0.000520749	sp|Q43128|PMA10_ARATH ATPase 10, plasma membrane-type OS=Arabidopsis thaliana GN=AHA10 PE=2 SV=2//0
MANES_10G0806001	-1.5596	0.000520749	-1.23774	0.000520749	sp|Q94AI1|QWRF2_ARATH QWRF motif-containing protein 2 OS=Arabidopsis thaliana GN=QWRF2 PE=2 SV=1//0
MANES_08G1439001	-0.820608	0.000520749	-0.5685	0.0125011	sp|P42168|KC1A_CAEEL Casein kinase I isoform alpha OS=Caenorhabditis elegans GN=kin-19 PE=3 SV=1//3.95692e-51
MANES_04G0576001	-5.13532	0.00612071	-2.84809	0.000520749	sp|A5JTQ3|XYL2_MEDSV Beta-xylosidase/alpha-L-arabinofuranosidase 2 OS=Medicago sativa subsp. varia GN=Xyl2 PE=2 SV=1//0
MANES_15G1210001	-1.19815	0.000520749	-1.30261	0.000520749	-//-
MANES_06G1228001	-0.588502	0.0324533	-0.81522	0.00141071	sp|Q42522|GSA2_ARATH Glutamate-1-semialdehyde 2,1-aminomutase 2, chloroplastic OS=Arabidopsis thaliana GN=GSA2 PE=2 SV=2//0
MANES_01G1826001	0.853681	0.00261001	0.799399	0.00802823	sp|Q9SU30|CPR30_ARATH F-box protein CPR30 OS=Arabidopsis thaliana GN=CPR30 PE=1 SV=2//2.1944e-15
MANES_13G0707001	0.949347	0.000520749	0.908761	0.000520749	sp|P87027|SPG1_SCHPO Septum-promoting GTP-binding protein 1 OS=Schizosaccharomyces pombe (strain 972 / ATCC 24843) GN=spg1 PE=1 SV=1//2.88173e-50
MANES_08G0125001	1.75981	0.00222136	2.30082	0.0261812	-//-
MANES_05G1855001	-0.799719	0.0247443	-0.72135	0.0479922	-//-
MANES_14G1032001	-1.75375	0.000520749	-1.90206	0.000520749	sp|Q9C942|CSE_ARATH Caffeoylshikimate esterase OS=Arabidopsis thaliana GN=CSE PE=1 SV=1//2.88439e-46
MANES_12G1266001	-1.40825	0.000520749	-1.27955	0.000520749	sp|Q8W486|Y1491_ARATH Uncharacterized protein At1g04910 OS=Arabidopsis thaliana GN=At1g04910 PE=2 SV=1//1.59828e-69
MANES_16G0244001	0.831936	0.000520749	0.710853	0.000520749	-//-
MANES_03G1607001	-1.96695	0.0390679	-1.76141	0.0485917	sp|O53732|UFAA1_MYCTU Tuberculostearic acid methyltransferase UfaA1 OS=Mycobacterium tuberculosis (strain ATCC 25618 / H37Rv) GN=ufaA1 PE=1 SV=3//2.60576e-58
MANES_S0767001	-3.54392	0.000520749	-3.02643	0.000520749	sp|P08509|NIA2_TOBAC Nitrate reductase [NADH] 2 OS=Nicotiana tabacum GN=NIA2 PE=2 SV=2//6.01419e-32
MANES_03G1901001	0.544247	0.0426421	0.740576	0.0110583	sp|F4JKK0|SUD1_ARATH Probable E3 ubiquitin ligase SUD1 OS=Arabidopsis thaliana GN=SUD1 PE=1 SV=1//6.77004e-06
MANES_01G0289001	-1.12182	0.000520749	-0.703492	0.00141071	sp|Q9FZE0|BGL40_ARATH Beta-glucosidase 40 OS=Arabidopsis thaliana GN=BGLU40 PE=2 SV=1//0
MANES_04G1019001	0.636039	0.00512661	0.850988	0.000520749	sp|Q76CU2|PDR1_TOBAC Pleiotropic drug resistance protein 1 OS=Nicotiana tabacum GN=PDR1 PE=2 SV=1//0
MANES_16G0596001	-1.95548	0.000520749	-2.29189	0.000520749	sp|Q9SA16|P2A09_ARATH Protein PHLOEM PROTEIN 2-LIKE A9 OS=Arabidopsis thaliana GN=PP2A9 PE=2 SV=1//4.94287e-32
MANES_17G0757001	-3.4189	0.000520749	-3.13619	0.000520749	sp|Q8GUG9|PUB11_ARATH U-box domain-containing protein 11 OS=Arabidopsis thaliana GN=PUB11 PE=2 SV=2//0
[truncated: 3,486 more rows]
