# Supplementary material for: Comparative physiology and transcriptome analysis allows for identification of lncRNAs imparting tolerance to drought stress in autotetraploid cassava
Source: BMC Genomics. 2019 Jun 21;20:514. doi: 10.1186/s12864-019-5895-7 (PMC6588902; doi:10.1186/s12864-019-5895-7)
Supplement: Supplementary file 6 — Table S5. The 2412 drought-responsive DEGs specific to 2× plants. (XLSX 244 kb) [file 12864_2019_5895_MOESM6_ESM.xlsx]

## Sheet: Sheet 1
The 2412 drought-responsive DEGs specific to 2x plants.
Transcript_id	Me2XDR_vs_Me2XCK_log2foldchange	Me2XDR_vs_Me2XCK_qvalue	Me4XDR_vs_Me4XCK_log2foldchange	Me4XDR_vs_Me4XCK_qvalue	Gene_id	Gene_Description
MANES_04G0780001	-7.54155	0.000520749	-0.521125	0.181302	MANES_04G078000	-//-
MANES_04G0816001	-6.36203	0.0168559	-4.98281	0.149473	MANES_04G081600	sp|Q9FJG0|SAU20_ARATH Auxin-responsive protein SAUR20 OS=Arabidopsis thaliana GN=SAUR20 PE=2 SV=1//1.89944e-29
MANES_14G0892002	-6.183	0.000520749	-6.25964	0.273078	MANES_14G089200	-//-
MANES_04G0812001	-6.04368	0.0173956	-4.97488	0.0610944	MANES_04G081200	sp|Q9FJF6|SAU23_ARATH Auxin-responsive protein SAUR23 OS=Arabidopsis thaliana GN=SAUR23 PE=2 SV=1//1.21451e-30
MANES_09G0598001	-6.00871	0.00141071	-4.93911	0.073824	MANES_09G059800	sp|Q9LZR3|CSLA9_ARATH Glucomannan 4-beta-mannosyltransferase 9 OS=Arabidopsis thaliana GN=CSLA9 PE=2 SV=1//0
MANES_06G0719001	-5.6805	0.000520749	-5.30721	0.27459	MANES_06G071900	sp|Q0V7R1|GATL3_ARATH Probable galacturonosyltransferase-like 3 OS=Arabidopsis thaliana GN=GATL3 PE=2 SV=1//1.23598e-164
MANES_14G0578001	-5.6529	0.00443438	-5.12615	0.0696766	MANES_14G057800	-//-
MANES_14G0186002	-5.2904	0.0192691	-4.16078	0.386593	MANES_14G018600	sp|Q8H0Y8|WRK41_ARATH Probable WRKY transcription factor 41 OS=Arabidopsis thaliana GN=WRKY41 PE=2 SV=2//6.36597e-53
MANES_02G0058001	-5.28051	0.0447062	-15.1978	0.39443	MANES_02G005800	sp|Q9C723|NADE_ARATH Glutamine-dependent NAD(+) synthetase OS=Arabidopsis thaliana GN=At1g55090 PE=2 SV=1//0
MANES_06G1745001	-5.27528	0.0139008	-5.64308	0.0687638	MANES_06G174500	-//-
MANES_16G0205001	-5.2165	0.02403	-5.79682	0.48444	MANES_16G020500	-//-
MANES_05G1007001	-5.15375	0.048785	-6.94063	0.412475	MANES_05G100700	sp|Q9SWI1|PKS1_ARATH Protein PHYTOCHROME KINASE SUBSTRATE 1 OS=Arabidopsis thaliana GN=PKS1 PE=1 SV=2//2.49882e-43
MANES_16G1075001	-4.71494	0.00802823	-5.52419	0.402246	MANES_16G107500	sp|A4KA45|PROF4_CORAV Profilin-4 OS=Corylus avellana PE=1 SV=1//2.28406e-75
MANES_04G1510001	-4.55652	0.00546589	-4.38899	0.0582751	MANES_04G151000	sp|P83948|PME3_CITSI Pectinesterase 3 OS=Citrus sinensis PE=1 SV=1//0
MANES_07G0670001	-4.52687	0.0264212	-3.59966	0.141358	MANES_07G067000	sp|Q8W3M4|Y4744_ARATH Uncharacterized protein At4g06744 OS=Arabidopsis thaliana GN=At4g06744 PE=2 SV=1//1.0587e-133
MANES_S1017001	-4.42408	0.0386485	-5.18842	0.313168	MANES_S101700	sp|Q9LSQ6|PBP1_ARATH Calcium-binding protein PBP1 OS=Arabidopsis thaliana GN=PBP1 PE=1 SV=1//2.07476e-32
MANES_17G1096001	-4.39696	0.0377882	#NAME?	1	MANES_17G109600	sp|Q9SS87|SEOB_ARATH Protein SIEVE ELEMENT OCCLUSION B OS=Arabidopsis thaliana GN=SEOB PE=1 SV=1//0
MANES_05G0693001	-4.3758	0.0469663	-4.13971	1	MANES_05G069300	sp|F4JI46|RGAP2_ARATH Rho GTPase-activating protein 2 OS=Arabidopsis thaliana GN=ROPGAP2 PE=1 SV=1//0
MANES_04G1011001	-4.36336	0.000520749	-4.47995	0.105792	MANES_04G101100	sp|Q9LHE3|ASPG2_ARATH Protein ASPARTIC PROTEASE IN GUARD CELL 2 OS=Arabidopsis thaliana GN=ASPG2 PE=2 SV=1//3.47919e-63
MANES_03G0436001	-4.32367	0.000520749	-5.36908	0.156071	MANES_03G043600	sp|P17407|21KD_DAUCA 21 kDa protein OS=Daucus carota PE=2 SV=1//4.23649e-34
MANES_08G1449001	-4.31281	0.0245068	-4.7737	0.48444	MANES_08G144900	-//-
MANES_18G0106001	-4.25698	0.0110583	-3.62884	1	MANES_18G010600	sp|Q9LNU1|CRSP_ARATH CO(2)-response secreted protease OS=Arabidopsis thaliana GN=CRSP PE=2 SV=1//0
MANES_11G1144001	-4.19869	0.0139008	-6.0237	0.313168	MANES_11G114400	-//-
MANES_02G0464001	-4.18368	0.00141071	-3.71479	0.073824	MANES_02G046400	sp|P46690|GASA4_ARATH Gibberellin-regulated protein 4 OS=Arabidopsis thaliana GN=GASA4 PE=1 SV=2//3.35595e-45
MANES_11G0138001	-4.12103	0.0257063	-3.40763	0.32156	MANES_11G013800	sp|Q9SSA7|GLIP5_ARATH GDSL esterase/lipase 5 OS=Arabidopsis thaliana GN=GLIP5 PE=2 SV=2//3.8141e-155
MANES_01G2042004	-4.09631	0.0473525	-3.51697	0.0934025	MANES_01G204200	sp|Q9LUH8|HFA6B_ARATH Heat stress transcription factor A-6b OS=Arabidopsis thaliana GN=HSFA6b PE=2 SV=1//4.28164e-20
MANES_03G0263001	-4.05084	0.00677562	-2.05656	0.12787	MANES_03G026300	sp|Q9SPL2|CIP8_ARATH E3 ubiquitin-protein ligase CIP8 OS=Arabidopsis thaliana GN=CIP8 PE=1 SV=1//1.33818e-09
MANES_02G0238001	-3.98411	0.0168559	-2.36611	0.0935637	MANES_02G023800	sp|Q9LUM1|LOR11_ARATH Protein LURP-one-related 11 OS=Arabidopsis thaliana GN=At3g14260 PE=2 SV=1//2.43605e-48
MANES_11G1146001	-3.97047	0.000520749	-0.487669	0.35399	MANES_11G114600	-//-
MANES_01G0873001	-3.95147	0.02403	-3.08189	1	MANES_01G087300	sp|O00311|CDC7_HUMAN Cell division cycle 7-related protein kinase OS=Homo sapiens GN=CDC7 PE=1 SV=1//4.13705e-27
MANES_16G0426001	-3.9036	0.049005	-3.42434	1	MANES_16G042600	-//-
MANES_06G1365001	-3.86493	0.0237874	#NAME?	1	MANES_06G136500	sp|Q50EX6|ODO1_PETHY Protein ODORANT1 OS=Petunia hybrida GN=ODO1 PE=2 SV=1//6.39609e-87
MANES_09G0049001	-3.78944	0.000520749	-0.0195766	0.983562	MANES_09G004900	sp|Q9LDH1|SIB1_ARATH Sigma factor binding protein 1, chloroplastic OS=Arabidopsis thaliana GN=SIB1 PE=1 SV=1//1.50978e-12
MANES_16G0267001	-3.77826	0.0168559	-3.32215	0.0743586	MANES_16G026700	sp|Q6Z9C8|HFB2B_ORYSJ Heat stress transcription factor B-2b OS=Oryza sativa subsp. japonica GN=HSFB2B PE=2 SV=1//7.41206e-30
MANES_13G0093001	-3.76039	0.0422331	-5.7943	0.412475	MANES_13G009300	sp|Q84WJ2|PRI2_ARATH Probable DNA primase large subunit OS=Arabidopsis thaliana GN=At1g67320 PE=2 SV=2//0
MANES_07G1115001	-3.75313	0.0168559	-2.52135	0.0804796	MANES_07G111500	sp|O82598|TIP13_ARATH Aquaporin TIP1-3 OS=Arabidopsis thaliana GN=TIP1-3 PE=1 SV=1//3.54856e-151
MANES_05G0334001	-3.7405	0.0333618	-1.72294	0.0626209	MANES_05G033400	sp|O80823|C86A8_ARATH Cytochrome P450 86A8 OS=Arabidopsis thaliana GN=CYP86A8 PE=2 SV=1//0
MANES_07G0534001	-3.70981	0.0113514	-1.98483	0.108426	MANES_07G053400	sp|Q9C9D0|SOT16_ARATH Cytosolic sulfotransferase 16 OS=Arabidopsis thaliana GN=SOT16 PE=1 SV=1//1.82625e-93
MANES_07G0233001	-3.65329	0.000520749	-4.49641	0.36531	MANES_07G023300	-//-
MANES_S0394001	-3.56534	0.0113514	-3.19754	0.0506195	MANES_S039400	sp|Q9LJB7|BBX32_ARATH B-box zinc finger protein 32 OS=Arabidopsis thaliana GN=BBX32 PE=1 SV=1//4.32477e-09
MANES_01G1978001	-3.50729	0.000520749	-3.87839	0.345026	MANES_01G197800	sp|Q94JU2|WTR18_ARATH WAT1-related protein At3g28050 OS=Arabidopsis thaliana GN=At3g28050 PE=2 SV=1//1.73418e-70
MANES_18G0126001	-3.50146	0.00299047	-4.84231	0.176813	MANES_18G012600	sp|P50699|TLPH_ARATH Thaumatin-like protein OS=Arabidopsis thaliana GN=At1g18250 PE=2 SV=2//6.66736e-79
MANES_15G1567001	-3.50044	0.0259517	-1.50456	1	MANES_15G156700	sp|Q7FAH2|G3PC2_ORYSJ Glyceraldehyde-3-phosphate dehydrogenase 2, cytosolic OS=Oryza sativa subsp. japonica GN=GAPC2 PE=1 SV=1//0
MANES_03G1252002	-3.49729	0.000520749	-3.05381	0.127723	MANES_03G125200	sp|Q08298|RD22_ARATH Dehydration-responsive protein RD22 OS=Arabidopsis thaliana GN=RD22 PE=2 SV=1//8.02379e-39
MANES_01G0694001	-3.49548	0.041611	-3.72333	0.140124	MANES_01G069400	sp|P0CG89|H4_SOYBN Histone H4 OS=Glycine max PE=3 SV=1//2.72856e-46
MANES_08G1362004	-3.48164	0.0249885	-2.51766	0.057097	MANES_08G136200	sp|P37218|H1_SOLLC Histone H1 OS=Solanum lycopersicum PE=3 SV=1//5.21929e-17
MANES_06G1445001	-3.45825	0.00222136	-2.89657	0.144939	MANES_06G144500	sp|Q9FXW4|C80B2_COPJA Probable (S)-N-methylcoclaurine 3&apos;-hydroxylase isozyme 2 OS=Coptis japonica GN=CYP80B2 PE=2 SV=1//1.34874e-127
MANES_10G1392001	-3.42398	0.000520749	-4.03712	0.057289	MANES_10G139200	sp|Q9FNA2|PAO1_ARATH Polyamine oxidase 1 OS=Arabidopsis thaliana GN=PAO1 PE=1 SV=1//0
MANES_13G0328001	-3.41059	0.0390679	-1.65157	0.0906381	MANES_13G032800	sp|O80638|WTR14_ARATH WAT1-related protein At2g39510 OS=Arabidopsis thaliana GN=At2g39510 PE=2 SV=1//4.35522e-65
MANES_13G1477001	-3.39798	0.000520749	-0.616044	0.136267	MANES_13G147700	sp|Q9M0I2|EXPB3_ARATH Expansin-B3 OS=Arabidopsis thaliana GN=EXPB3 PE=2 SV=2//2.51338e-126
MANES_13G0373001	-3.35863	0.0179248	-3.57241	1	MANES_13G037300	sp|Q9FNL7|PTR3_ARATH Protein NRT1/ PTR FAMILY 5.2 OS=Arabidopsis thaliana GN=NPF5.2 PE=2 SV=1//0
MANES_01G2491001	-3.32051	0.0264212	-2.71286	0.115221	MANES_01G249100	sp|Q9M373|AGP20_ARATH Arabinogalactan peptide 20 OS=Arabidopsis thaliana GN=AGP20 PE=3 SV=1//1.64927e-13
MANES_11G1379001	-3.32033	0.0451285	#NAME?	1	MANES_11G137900	sp|Q9FJD5|LAC17_ARATH Laccase-17 OS=Arabidopsis thaliana GN=LAC17 PE=2 SV=1//0
MANES_10G0011001	-3.31225	0.0149896	-3.98597	0.156071	MANES_10G001100	sp|Q6S4P4|RF2B_ORYSJ Transcription factor RF2b OS=Oryza sativa subsp. japonica GN=RF2b PE=1 SV=2//1.24371e-99
MANES_08G1656003	-3.30584	0.0110583	-2.31563	1	MANES_08G165600	sp|Q9LT96|Y5977_ARATH Probable leucine-rich repeat receptor-like protein kinase At5g49770 OS=Arabidopsis thaliana GN=At5g49770 PE=2 SV=1//0
MANES_02G0650001	-3.29521	0.0205559	-3.39103	1	MANES_02G065000	sp|Q9LFT0|TBL19_ARATH Protein trichome birefringence-like 19 OS=Arabidopsis thaliana GN=TBL19 PE=3 SV=1//3.17461e-138
MANES_15G1294001	-3.25297	0.0451285	-5.07268	0.398506	MANES_15G129400	sp|Q8S8M2|CLE16_ARATH CLAVATA3/ESR (CLE)-related protein 16 OS=Arabidopsis thaliana GN=CLE16 PE=2 SV=1//6.15033e-08
MANES_05G0912001	-3.24868	0.0337856	-3.51488	0.142922	MANES_05G091200	sp|Q93X17|SNAK2_SOLTU Snakin-2 OS=Solanum tuberosum GN=SN2 PE=1 SV=1//1.75855e-19
MANES_15G0988001	-3.24492	0.0426421	-0.531909	0.795558	MANES_15G098800	sp|Q9SYM4|TPS1_ARATH Alpha,alpha-trehalose-phosphate synthase [UDP-forming] 1 OS=Arabidopsis thaliana GN=TPS1 PE=1 SV=1//0
MANES_01G2312001	-3.24439	0.0442968	-1.81161	1	MANES_01G231200	sp|Q8VYZ3|PME53_ARATH Probable pectinesterase 53 OS=Arabidopsis thaliana GN=PME53 PE=2 SV=1//3.83001e-104
MANES_17G0234001	-3.219	0.0104697	0.198034	0.903548	MANES_17G023400	sp|Q9LJX1|PRE5_ARATH Transcription factor PRE5 OS=Arabidopsis thaliana GN=PRE5 PE=1 SV=1//4.27652e-32
MANES_07G0975001	-3.18458	0.0192691	-3.37852	0.079993	MANES_07G097500	sp|Q9ZV06|NATAL_ARATH Probable acetyltransferase NATA1-like OS=Arabidopsis thaliana GN=At2g39020 PE=2 SV=1//5.65739e-93
MANES_05G1580001	-3.1667	0.0280637	-1.3437	1	MANES_05G158000	-//-
MANES_04G1557001	-3.16665	0.000520749	-0.496252	0.233831	MANES_04G155700	sp|Q9FL41|WTR38_ARATH WAT1-related protein At5g07050 OS=Arabidopsis thaliana GN=At5g07050 PE=2 SV=1//0
MANES_05G0896002	-3.14506	0.000520749	-2.98855	0.121807	MANES_05G089600	sp|F4I5D5|WTR11_ARATH WAT1-related protein At1g70260 OS=Arabidopsis thaliana GN=At1g70260 PE=2 SV=1//1.36221e-134
MANES_16G0681001	-3.1294	0.00141071	-1.13498	0.0749127	MANES_16G068100	sp|Q9QYJ3|DNJB1_MOUSE DnaJ homolog subfamily B member 1 OS=Mus musculus GN=Dnajb1 PE=2 SV=3//9.07921e-18
MANES_02G1223001	-3.11554	0.0110583	#NAME?	1	MANES_02G122300	sp|O80434|LAC4_ARATH Laccase-4 OS=Arabidopsis thaliana GN=IRX12 PE=2 SV=2//0
MANES_14G0599002	-3.10197	0.00443438	-4.61252	0.453524	MANES_14G059900	-//-
MANES_12G0706001	-3.08922	0.000520749	-1.63665	0.0547865	MANES_12G070600	sp|O48766|GUN11_ARATH Endoglucanase 11 OS=Arabidopsis thaliana GN=At2g32990 PE=2 SV=1//0
MANES_07G1235001	-3.07501	0.000520749	-0.919801	0.150307	MANES_07G123500	-//-
MANES_12G1436001	-3.07292	0.00299047	-4.92254	0.402246	MANES_12G143600	sp|Q43463|RAB7_SOYBN Ras-related protein Rab7 OS=Glycine max PE=2 SV=1//7.11253e-119
MANES_08G0067001	-3.01037	0.00772454	-1.75314	1	MANES_08G006700	sp|Q9S7D9|ACCR1_ARATH Serine/threonine-protein kinase-like protein CCR1 OS=Arabidopsis thaliana GN=CCR1 PE=1 SV=1//0
MANES_01G2039001	-3.01008	0.0324533	-1.63935	0.113502	MANES_01G203900	-//-
MANES_01G0970001	-3.00262	0.00407707	-4.51686	0.141204	MANES_01G097000	sp|Q9SGA8|U83A1_ARATH UDP-glycosyltransferase 83A1 OS=Arabidopsis thaliana GN=UGT83A1 PE=2 SV=1//7.61427e-130
MANES_16G0623002	-2.97594	0.0110583	-1.23865	0.0687638	MANES_16G062300	sp|Q0WTY4|VPS2B_ARATH Vacuolar protein sorting-associated protein 2 homolog 2 OS=Arabidopsis thaliana GN=VPS2.2 PE=1 SV=2//2.48686e-113
MANES_11G1579001	-2.97277	0.0237874	-2.94336	0.0520319	MANES_11G157900	-//-
MANES_11G0033002	-2.96367	0.0418244	-2.08055	0.222012	MANES_11G003300	sp|Q43046|COMT1_POPKI Caffeic acid 3-O-methyltransferase 1 OS=Populus kitakamiensis GN=HOMT1 PE=3 SV=1//7.21576e-108
MANES_16G1070001	-2.96268	0.0195291	-3.33113	0.14263	MANES_16G107000	sp|Q9LHF1|LRX4_ARATH Leucine-rich repeat extensin-like protein 4 OS=Arabidopsis thaliana GN=LRX4 PE=2 SV=1//8.66014e-93
MANES_18G1438001	-2.95865	0.0139008	-1.12049	1	MANES_18G143800	sp|O48809|LRX2_ARATH Leucine-rich repeat extensin-like protein 2 OS=Arabidopsis thaliana GN=LRX2 PE=2 SV=1//4.95426e-180
MANES_09G1255001	-2.94799	0.0434773	-1.24249	1	MANES_09G125500	sp|Q07469|BSPA_POPDE Bark storage protein A OS=Populus deltoides GN=BSPA PE=2 SV=1//4.07151e-45
MANES_04G0822001	-2.90311	0.0355755	-4.47385	0.412475	MANES_04G082200	sp|P32295|ARG7_VIGRR Indole-3-acetic acid-induced protein ARG7 OS=Vigna radiata var. radiata GN=ARG7 PE=2 SV=1//9.09965e-17
MANES_03G0473001	-2.90266	0.00546589	-1.13064	0.0986398	MANES_03G047300	sp|P48731|ATH1_ARATH Homeobox protein ATH1 OS=Arabidopsis thaliana GN=ATH1 PE=1 SV=1//1.08491e-104
MANES_12G0654001	-2.85619	0.035794	-2.62779	0.321923	MANES_12G065400	-//-
MANES_01G1980001	-2.82349	0.02403	#NAME?	1	MANES_01G198000	sp|P0C7P8|LHWL1_ARATH Transcription factor EMB1444 OS=Arabidopsis thaliana GN=EMB1444 PE=2 SV=1//4.14905e-15
MANES_17G0211001	-2.8228	0.00261001	-1.49599	0.0856218	MANES_17G021100	sp|Q9LV10|PTR53_ARATH Protein NRT1/ PTR FAMILY 2.11 OS=Arabidopsis thaliana GN=NPF2.11 PE=1 SV=1//0
MANES_08G1221001	-2.80132	0.0233062	-2.78269	0.112286	MANES_08G122100	sp|Q84MC0|UGPI4_ARATH Uncharacterized GPI-anchored protein At3g06035 OS=Arabidopsis thaliana GN=At3g06035 PE=2 SV=1//5.90295e-31
MANES_11G0776001	-2.76262	0.0230658	-2.13303	0.0994352	MANES_11G077600	-//-
MANES_01G1026001	-2.74342	0.026646	-1.32613	1	MANES_01G102600	sp|Q93XX5|Y5713_ARATH PI-PLC X domain-containing protein At5g67130 OS=Arabidopsis thaliana GN=At5g67130 PE=1 SV=1//3.28708e-139
MANES_16G0367001	-2.73953	0.0144489	-1.45643	0.101839	MANES_16G036700	sp|A2ZW16|PLA1_ORYSJ Phospholipase A1-II 1 OS=Oryza sativa subsp. japonica GN=Os01g0651100 PE=3 SV=2//9.2041e-84
MANES_06G1061001	-2.72172	0.0149896	-2.17772	0.0718032	MANES_06G106100	-//-
MANES_02G0239001	-2.71983	0.000520749	-0.878262	0.056154	MANES_02G023900	-//-
MANES_02G1514001	-2.71078	0.0136196	-0.726887	1	MANES_02G151400	sp|F8WKW1|UGT2_GARJA 7-deoxyloganetin glucosyltransferase OS=Gardenia jasminoides GN=UGT85A24 PE=1 SV=1//0
MANES_01G1502001	-2.7091	0.0202976	#NAME?	1	MANES_01G150200	sp|Q43872|PER64_ARATH Peroxidase 64 OS=Arabidopsis thaliana GN=PER64 PE=1 SV=1//4.90461e-144
MANES_01G2408001	-2.69991	0.0308727	-2.60701	1	MANES_01G240800	sp|Q84WP6|NAC43_ARATH NAC domain-containing protein 43 OS=Arabidopsis thaliana GN=NAC043 PE=2 SV=2//8.69096e-112
MANES_16G0958001	-2.68535	0.0119265	-3.32105	1	MANES_16G095800	sp|O74999|RAD7_SCHPO DNA repair protein rhp7 OS=Schizosaccharomyces pombe (strain 972 / ATCC 24843) GN=rhp7 PE=3 SV=1//1.4743e-14
MANES_17G0872001	-2.68487	0.0403523	-3.70813	0.472647	MANES_17G087200	sp|Q42565|ASB1_ARATH Anthranilate synthase beta subunit 1, chloroplastic OS=Arabidopsis thaliana GN=ASB1 PE=1 SV=1//2.3857e-137
MANES_03G0383001	-2.68307	0.00644654	-2.76093	0.26948	MANES_03G038300	sp|Q9LYG9|MSL10_ARATH Mechanosensitive ion channel protein 10 OS=Arabidopsis thaliana GN=MSL10 PE=1 SV=1//6.86451e-95
MANES_11G1450001	-2.6756	0.00407707	-4.28118	0.277056	MANES_11G145000	sp|P43293|NAK_ARATH Probable serine/threonine-protein kinase NAK OS=Arabidopsis thaliana GN=NAK PE=1 SV=2//1.90379e-45
MANES_10G0195002	-2.67494	0.0465491	-3.24337	0.145357	MANES_10G019500	sp|P92962|PROT2_ARATH Proline transporter 2 OS=Arabidopsis thaliana GN=PROT2 PE=1 SV=1//0
MANES_06G1227002	-2.67478	0.0390679	-2.82558	0.409863	MANES_06G122700	sp|Q1G3T1|TDL1_ARATH TPD1 protein homolog 1 OS=Arabidopsis thaliana GN=TDL1 PE=2 SV=1//6.43377e-41
MANES_08G0008001	-2.66896	0.0386485	-2.15449	0.0861324	MANES_08G000800	-//-
MANES_07G0105002	-2.66828	0.026885	-1.18186	0.127003	MANES_07G010500	sp|Q9LRR4|R13L1_ARATH Putative disease resistance RPP13-like protein 1 OS=Arabidopsis thaliana GN=RPPL1 PE=3 SV=1//1.46705e-08
MANES_06G1381003	-2.65538	0.0469663	-0.821388	0.392506	MANES_06G138100	sp|Q8VYS5|TBL18_ARATH Protein trichome birefringence-like 18 OS=Arabidopsis thaliana GN=TBL18 PE=2 SV=1//0
MANES_17G0412001	-2.63851	0.0388477	-3.01642	0.187439	MANES_17G041200	-//-
MANES_04G0807001	-2.63634	0.00957523	-2.71278	0.0864378	MANES_04G080700	sp|Q9FJF6|SAU23_ARATH Auxin-responsive protein SAUR23 OS=Arabidopsis thaliana GN=SAUR23 PE=2 SV=1//8.11897e-32
MANES_06G1360001	-2.62355	0.00141071	-4.3881	0.140124	MANES_06G136000	sp|P17407|21KD_DAUCA 21 kDa protein OS=Daucus carota PE=2 SV=1//2.2783e-52
MANES_18G0075001	-2.61887	0.0165943	-1.41727	0.0524354	MANES_18G007500	sp|Q00624|ASOL_BRANA L-ascorbate oxidase homolog OS=Brassica napus GN=Bp10 PE=2 SV=1//3.32286e-72
MANES_01G1948001	-2.6076	0.0407662	-2.67657	1	MANES_01G194800	sp|P92998|GL11_ARATH Germin-like protein subfamily 1 member 1 OS=Arabidopsis thaliana GN=GLP7 PE=2 SV=2//3.351e-78
MANES_04G0303001	-2.60418	0.000520749	-0.949287	0.101374	MANES_04G030300	-//-
MANES_03G2101001	-2.6028	0.00443438	-2.24795	1	MANES_03G210100	sp|Q9M1P7|BOR2_ARATH Probable boron transporter 2 OS=Arabidopsis thaliana GN=BOR2 PE=2 SV=1//0
MANES_11G0517001	-2.59525	0.00579248	-2.93837	0.105792	MANES_11G051700	sp|Q9SJE2|FATB_ARATH Palmitoyl-acyl carrier protein thioesterase, chloroplastic OS=Arabidopsis thaliana GN=FATB PE=1 SV=1//5.64797e-102
MANES_09G1321001	-2.5914	0.0149896	-1.08987	0.219632	MANES_09G132100	sp|Q8GX29|SKI25_ARATH F-box/kelch-repeat protein SKIP25 OS=Arabidopsis thaliana GN=SKIP25 PE=1 SV=1//9.64744e-86
MANES_02G0496001	-2.59057	0.0275919	-1.31254	1	MANES_02G049600	sp|F4I114|Y1960_ARATH Probable serine/threonine-protein kinase At1g09600 OS=Arabidopsis thaliana GN=At1g09600 PE=3 SV=1//5.10503e-10
MANES_03G0494001	-2.58814	0.0409941	-1.26026	0.19833	MANES_03G049400	sp|Q8L9S3|GRXC6_ARATH Glutaredoxin-C6 OS=Arabidopsis thaliana GN=GRXC6 PE=2 SV=2//3.85814e-53
MANES_05G1752001	-2.58762	0.0442968	-1.66559	1	MANES_05G175200	-//-
MANES_03G1404001	-2.56076	0.0364605	-2.35883	0.0727542	MANES_03G140400	sp|Q8LBL1|KCO1_ARATH Two-pore potassium channel 1 OS=Arabidopsis thaliana GN=TPK1 PE=1 SV=2//7.10747e-124
MANES_09G0941001	-2.55971	0.0200473	-1.95805	0.116466	MANES_09G094100	sp|Q53MB8|TLPH_ORYSJ Thaumatin-like protein OS=Oryza sativa subsp. japonica GN=Os11g0706600 PE=2 SV=1//1.83566e-106
MANES_03G0599001	-2.55921	0.0122179	-1.30605	0.380538	MANES_03G059900	-//-
MANES_05G0565001	-2.55037	0.0133363	-1.87262	0.0584522	MANES_05G056500	sp|O80513|CCU41_ARATH Cyclin-U4-1 OS=Arabidopsis thaliana GN=CYCU4-1 PE=1 SV=1//3.64953e-96
MANES_09G0932001	-2.5415	0.0333618	-0.821368	1	MANES_09G093200	sp|O48818|EXPA4_ARATH Expansin-A4 OS=Arabidopsis thaliana GN=EXPA4 PE=1 SV=1//7.85032e-157
MANES_14G0995001	-2.53403	0.035794	-1.55038	0.0514099	MANES_14G099500	sp|Q9SX25|CXE6_ARATH Probable carboxylesterase 6 OS=Arabidopsis thaliana GN=CXE6 PE=2 SV=1//2.93265e-113
MANES_11G0527001	-2.5246	0.0340092	-1.14052	0.217504	MANES_11G052700	-//-
MANES_10G0859001	-2.51251	0.000520749	-2.05879	0.090149	MANES_10G085900	sp|Q9C7Z9|SCP18_ARATH Serine carboxypeptidase-like 18 OS=Arabidopsis thaliana GN=SCPL18 PE=2 SV=2//1.95086e-144
MANES_06G0864001	-2.50616	0.0413984	-5.05811	1	MANES_06G086400	sp|Q9SGA8|U83A1_ARATH UDP-glycosyltransferase 83A1 OS=Arabidopsis thaliana GN=UGT83A1 PE=2 SV=1//3.67923e-101
MANES_05G1912001	-2.49661	0.00182357	-0.923173	0.145213	MANES_05G191200	sp|Q9ZUZ3|SAU32_ARATH Auxin-responsive protein SAUR32 OS=Arabidopsis thaliana GN=SAUR32 PE=2 SV=1//2.31963e-38
MANES_03G0334001	-2.48854	0.00299047	-1.35836	1	MANES_03G033400	sp|P48980|BGAL_SOLLC Beta-galactosidase OS=Solanum lycopersicum PE=1 SV=1//0
MANES_S1077001	-2.48424	0.0210532	-1.81553	0.0642539	MANES_S107700	sp|P55233|GLGL1_BETVU Glucose-1-phosphate adenylyltransferase large subunit, chloroplastic/amyloplastic OS=Beta vulgaris GN=AGPS1 PE=2 SV=1//2.7745e-140
MANES_04G0196001	-2.4691	0.0127903	-1.49374	1	MANES_04G019600	sp|Q8RXL8|Y1689_ARATH Uncharacterized membrane protein At1g06890 OS=Arabidopsis thaliana GN=At1g06890 PE=1 SV=1//1.3081e-144
MANES_15G0920002	-2.45947	0.0181821	-1.38287	0.0861324	MANES_15G092000	sp|Q9C5J6|IPT9_ARATH tRNA dimethylallyltransferase 9 OS=Arabidopsis thaliana GN=IPT9 PE=2 SV=1//0
MANES_08G0431001	-2.45573	0.0200473	-1.42987	1	MANES_08G043100	sp|O81221|ACT_GOSHI Actin OS=Gossypium hirsutum PE=3 SV=1//0
MANES_04G0297001	-2.41258	0.00182357	-0.618107	0.424692	MANES_04G029700	sp|Q94BT9|ATOX1_ARATH Copper transport protein ATX1 OS=Arabidopsis thaliana GN=ATX1 PE=1 SV=1//8.18001e-12
MANES_18G0390001	-2.3971	0.00895559	-2.50923	1	MANES_18G039000	sp|O64495|SBT12_ARATH Subtilisin-like protease SBT1.2 OS=Arabidopsis thaliana GN=SBT1.2 PE=2 SV=1//9.0559e-166
MANES_18G1084001	-2.39068	0.00222136	-1.32772	1	MANES_18G108400	sp|O82500|Y4117_ARATH Putative disease resistance protein At4g11170 OS=Arabidopsis thaliana GN=At4g11170 PE=2 SV=1//1.11381e-162
MANES_02G0413001	-2.38862	0.0479922	-1.13549	0.220952	MANES_02G041300	sp|Q96276|MYB23_ARATH Transcription factor MYB23 OS=Arabidopsis thaliana GN=MYB23 PE=1 SV=1//5.94152e-52
MANES_18G0403001	-2.38716	0.00834118	-2.17239	0.0546024	MANES_18G040300	sp|Q6X7J9|WOX4_ARATH WUSCHEL-related homeobox 4 OS=Arabidopsis thaliana GN=WOX4 PE=2 SV=1//1.55005e-71
MANES_05G0352002	-2.38391	0.00372046	-1.90561	0.256973	MANES_05G035200	sp|P58137|ACOT8_MOUSE Acyl-coenzyme A thioesterase 8 OS=Mus musculus GN=Acot8 PE=1 SV=1//1.68897e-52
MANES_04G1389001	-2.37197	0.0261812	-0.679337	1	MANES_04G138900	sp|Q9C889|PR1F2_ARATH PRA1 family protein F2 OS=Arabidopsis thaliana GN=PRA1F2 PE=1 SV=1//2.90292e-36
MANES_08G0038002	-2.37011	0.0233062	-2.00702	0.274305	MANES_08G003800	sp|Q9SF32|IQD1_ARATH Protein IQ-DOMAIN 1 OS=Arabidopsis thaliana GN=IQD1 PE=1 SV=1//6.89411e-76
MANES_04G0061002	-2.36649	0.000520749	-2.69645	0.149073	MANES_04G006100	sp|F4HW04|DPOE1_ARATH DNA polymerase epsilon catalytic subunit A OS=Arabidopsis thaliana GN=POL2A PE=1 SV=1//0
MANES_04G1356001	-2.34227	0.00478264	-1.80091	1	MANES_04G135600	sp|Q7XA40|RGA3_SOLBU Putative disease resistance protein RGA3 OS=Solanum bulbocastanum GN=RGA3 PE=2 SV=2//3.98063e-152
MANES_12G1428001	-2.34072	0.000520749	-1.65597	0.182479	MANES_12G142800	sp|Q00497|SK_SOLLC Shikimate kinase, chloroplastic OS=Solanum lycopersicum GN=SK PE=1 SV=1//1.64982e-112
MANES_13G0567001	-2.33878	0.000520749	-1.02169	0.0612695	MANES_13G056700	sp|P0C7P7|U74E1_ARATH UDP-glycosyltransferase 74E1 OS=Arabidopsis thaliana GN=UGT74E1 PE=3 SV=1//2.42177e-157
MANES_02G0408001	-2.33387	0.00407707	-1.28651	0.26723	MANES_02G040800	sp|P33560|TIP_ANTMA Probable aquaporin TIP-type OS=Antirrhinum majus GN=DIP PE=2 SV=1//2.7051e-112
MANES_04G0110002	-2.33235	0.00182357	-2.8418	0.384788	MANES_04G011000	sp|Q058N4|MRS2B_ARATH Magnesium transporter MRS2-11, chloroplastic OS=Arabidopsis thaliana GN=MRS2-11 PE=2 SV=1//0
MANES_15G0560001	-2.30966	0.000520749	-0.413792	0.247741	MANES_15G056000	sp|Q8GYF4|PHT15_ARATH Probable inorganic phosphate transporter 1-5 OS=Arabidopsis thaliana GN=PHT1-5 PE=2 SV=2//0
MANES_09G0946001	-2.29544	0.0205559	#NAME?	1	MANES_09G094600	sp|Q9FJD5|LAC17_ARATH Laccase-17 OS=Arabidopsis thaliana GN=LAC17 PE=2 SV=1//0
MANES_S0142001	-2.29468	0.000520749	-0.379254	0.559113	MANES_S014200	sp|Q9FGH4|E139_ARATH Glucan endo-1,3-beta-glucosidase 9 OS=Arabidopsis thaliana GN=At5g58480 PE=1 SV=1//0
MANES_13G0701002	-2.28463	0.00407707	-0.988338	0.399189	MANES_13G070100	sp|O80915|PR1B4_ARATH PRA1 family protein B4 OS=Arabidopsis thaliana GN=PRA1B4 PE=1 SV=1//1.31727e-54
MANES_17G0856001	-2.28182	0.000520749	-0.984037	0.0620363	MANES_17G085600	sp|Q9ZUA5|VIT1_ARATH Vacuolar iron transporter 1 OS=Arabidopsis thaliana GN=VIT1 PE=2 SV=1//8.64126e-113
MANES_01G1418001	-2.28094	0.0403523	-1.66169	0.0508056	MANES_01G141800	sp|Q9AVK1|CS3_COFAR Probable caffeine synthase 3 OS=Coffea arabica GN=CS3 PE=2 SV=1//9.89522e-96
MANES_01G2696001	-2.26721	0.000981481	-1.11254	0.0565285	MANES_01G269600	sp|Q9SHD3|CCU21_ARATH Cyclin-U2-1 OS=Arabidopsis thaliana GN=CYCU2-1 PE=1 SV=1//6.99874e-105
MANES_02G0270001	-2.26361	0.00478264	-2.1548	1	MANES_02G027000	sp|Q9CAN3|SCL28_ARATH Scarecrow-like protein 28 OS=Arabidopsis thaliana GN=SCL28 PE=1 SV=1//0
MANES_10G0294001	-2.26222	0.000520749	0.146492	0.868749	MANES_10G029400	sp|O48818|EXPA4_ARATH Expansin-A4 OS=Arabidopsis thaliana GN=EXPA4 PE=1 SV=1//2.21046e-164
MANES_15G1081002	-2.25319	0.0181821	-2.17436	0.203967	MANES_15G108100	sp|O05235|YUGF_BACSU Uncharacterized hydrolase YugF OS=Bacillus subtilis (strain 168) GN=yugF PE=3 SV=1//6.80066e-22
MANES_18G0199001	-2.24968	0.0294731	-3.39274	1	MANES_18G019900	sp|O81077|ABAH2_ARATH Abscisic acid 8&apos;-hydroxylase 2 OS=Arabidopsis thaliana GN=CYP707A2 PE=2 SV=1//3.53395e-70
MANES_10G0596004	-2.22884	0.000520749	-1.12881	0.386051	MANES_10G059600	sp|A8MR21|IP5PA_ARATH Type I inositol polyphosphate 5-phosphatase 10 OS=Arabidopsis thaliana GN=IP5P10 PE=2 SV=1//7.74066e-177
MANES_11G0401001	-2.22589	0.0412016	-0.731726	0.301585	MANES_11G040100	sp|Q43636|TRXH_RICCO Thioredoxin H-type OS=Ricinus communis PE=3 SV=1//1.14352e-40
MANES_11G1212001	-2.22467	0.00988022	-1.32854	0.0777043	MANES_11G121200	sp|A2A1A0|NCS1_COPJA S-norcoclaurine synthase 1 OS=Coptis japonica GN=NCS1 PE=1 SV=1//2.00078e-138
MANES_01G1932002	-2.21787	0.00644654	-1.04085	0.173874	MANES_01G193200	-//-
MANES_17G0825001	-2.20788	0.0171259	-0.751403	0.432458	MANES_17G082500	sp|Q9CAB7|PXG4_ARATH Probable peroxygenase 4 OS=Arabidopsis thaliana GN=PXG4 PE=1 SV=1//3.0374e-85
MANES_08G1092001	-2.20273	0.010171	-4.06705	1	MANES_08G109200	sp|Q8GXB4|WTR2_ARATH WAT1-related protein At1g09380 OS=Arabidopsis thaliana GN=At1g09380 PE=2 SV=1//3.58352e-153
MANES_01G2628001	-2.19929	0.0392839	-1.52017	1	MANES_01G262800	-//-
MANES_16G1199001	-2.18998	0.00299047	-0.643757	1	MANES_16G119900	sp|Q9LUI3|TSO1_ARATH CRC domain-containing protein TSO1 OS=Arabidopsis thaliana GN=TSO1 PE=1 SV=1//5.49136e-09
MANES_13G0451001	-2.1884	0.0333618	-3.92728	0.156071	MANES_13G045100	-//-
MANES_17G1039001	-2.16809	0.00443438	-2.33537	0.143753	MANES_17G103900	sp|P80728|MAVI_CUCPE Mavicyanin OS=Cucurbita pepo PE=1 SV=1//8.98957e-22
MANES_11G1532001	-2.1618	0.0181821	-1.41349	0.1146	MANES_11G153200	sp|Q8VZ13|Y1816_ARATH Uncharacterized protein At1g08160 OS=Arabidopsis thaliana GN=At1g08160 PE=2 SV=1//1.6996e-31
MANES_01G0697001	-2.15671	0.047568	-0.532018	0.598121	MANES_01G069700	sp|O82741|SGR1_ARATH Protein STAY-GREEN 1, chloroplastic OS=Arabidopsis thaliana GN=SGR1 PE=1 SV=1//4.92443e-105
MANES_12G0174001	-2.15329	0.0292388	-2.25678	1	MANES_12G017400	-//-
MANES_04G1018001	-2.15252	0.000981481	-2.30256	1	MANES_04G101800	sp|Q76CU2|PDR1_TOBAC Pleiotropic drug resistance protein 1 OS=Nicotiana tabacum GN=PDR1 PE=2 SV=1//1.54151e-21
MANES_09G1641001	-2.14811	0.0275919	-1.44517	1	MANES_09G164100	sp|Q9C7T4|BH096_ARATH Transcription factor bHLH96 OS=Arabidopsis thaliana GN=BHLH96 PE=2 SV=1//6.03274e-71
MANES_07G1250001	-2.14798	0.00926716	-1.88384	1	MANES_07G125000	sp|O80434|LAC4_ARATH Laccase-4 OS=Arabidopsis thaliana GN=IRX12 PE=2 SV=2//0
MANES_15G1071001	-2.14059	0.0116387	-0.798481	0.214887	MANES_15G107100	-//-
MANES_06G0724001	-2.13671	0.00141071	-0.543247	0.410832	MANES_06G072400	sp|Q84V83|LAR_DESUN Leucoanthocyanidin reductase OS=Desmodium uncinatum GN=LAR PE=1 SV=1//5.15251e-151
MANES_02G1980001	-2.13224	0.0405564	-1.37181	0.11973	MANES_02G198000	sp|Q9SK96|PTR10_ARATH Protein NRT1/ PTR FAMILY 5.16 OS=Arabidopsis thaliana GN=NPF5.16 PE=2 SV=1//3.79513e-15
MANES_05G0900001	-2.11932	0.000520749	0.497819	0.123462	MANES_05G090000	sp|Q93VR4|ML423_ARATH MLP-like protein 423 OS=Arabidopsis thaliana GN=MLP423 PE=2 SV=1//1.6617e-59
MANES_04G0892001	-2.11008	0.0184519	-1.2595	0.161158	MANES_04G089200	sp|E1U332|ALL12_OLEEU Isoflavone reductase-like protein OS=Olea europaea PE=1 SV=1//1.9667e-166
MANES_10G0322001	-2.09921	0.0351166	-1.17453	0.0796667	MANES_10G032200	sp|B9SR15|CSPL4_RICCO CASP-like protein 4C1 OS=Ricinus communis GN=RCOM_0464280 PE=2 SV=1//8.46732e-83
MANES_09G0365001	-2.09628	0.0223327	-0.900667	0.253582	MANES_09G036500	sp|P46665|HAT14_ARATH Homeobox-leucine zipper protein HAT14 OS=Arabidopsis thaliana GN=HAT14 PE=2 SV=3//1.1419e-76
MANES_06G1311001	-2.09415	0.000520749	0.393363	0.500619	MANES_06G131100	sp|Q9LW50|ERF2_NICSY Ethylene-responsive transcription factor 2 OS=Nicotiana sylvestris GN=ERF2 PE=2 SV=1//1.48944e-65
MANES_17G0372001	-2.08469	0.00336048	-1.09837	0.125558	MANES_17G037200	-//-
MANES_02G2267001	-2.08213	0.000520749	-0.319838	0.542309	MANES_02G226700	sp|Q84WS8|U1125_ARATH U11/U12 small nuclear ribonucleoprotein 25 kDa protein OS=Arabidopsis thaliana GN=SNRNP25 PE=2 SV=1//1.00063e-59
MANES_15G1113001	-2.08048	0.000520749	-1.90226	0.269856	MANES_15G111300	sp|O81635|ATK4_ARATH Kinesin-4 OS=Arabidopsis thaliana GN=ATK4 PE=1 SV=2//7.72945e-69
MANES_02G0979001	-2.06911	0.0163284	-1.17786	0.0839466	MANES_02G097900	sp|P24068|OCS1_MAIZE Ocs element-binding factor 1 OS=Zea mays GN=OBF1 PE=2 SV=2//2.86502e-15
MANES_11G0347001	-2.06423	0.000520749	-0.173087	0.81996	MANES_11G034700	-//-
MANES_05G0422001	-2.04759	0.00407707	-1.57925	0.20766	MANES_05G042200	sp|Q9LE59|GAUT1_ARATH Polygalacturonate 4-alpha-galacturonosyltransferase OS=Arabidopsis thaliana GN=GAUT1 PE=1 SV=1//0
MANES_15G1383001	-2.04291	0.000520749	-0.736706	0.189073	MANES_15G138300	sp|Q8H129|PPA3_ARATH Purple acid phosphatase 3 OS=Arabidopsis thaliana GN=PAP3 PE=2 SV=1//2.17122e-135
MANES_14G1222001	-2.04012	0.00740893	-1.22366	0.0568998	MANES_14G122200	sp|Q84MA5|CAAT1_ARATH Cationic amino acid transporter 1 OS=Arabidopsis thaliana GN=CAT1 PE=1 SV=1//0
MANES_04G0078001	-2.03971	0.00926716	-3.10446	0.144287	MANES_04G007800	sp|Q9FK81|Y5258_ARATH Uncharacterized protein At5g22580 OS=Arabidopsis thaliana GN=At5g22580 PE=1 SV=1//9.03172e-32
MANES_12G0737001	-2.0318	0.000981481	-1.44264	0.314652	MANES_12G073700	sp|Q00624|ASOL_BRANA L-ascorbate oxidase homolog OS=Brassica napus GN=Bp10 PE=2 SV=1//0
MANES_16G1061001	-2.03148	0.000520749	-0.587429	0.0514099	MANES_16G106100	sp|O64495|SBT12_ARATH Subtilisin-like protease SBT1.2 OS=Arabidopsis thaliana GN=SBT1.2 PE=2 SV=1//9.60002e-172
MANES_08G1064001	-2.02669	0.000520749	-0.588962	0.144675	MANES_08G106400	sp|Q6I544|GL52_ORYSJ Germin-like protein 5-1 OS=Oryza sativa subsp. japonica GN=Os05g0277500 PE=2 SV=1//2.66455e-112
MANES_10G1490001	-2.01842	0.00261001	-1.70347	1	MANES_10G149000	sp|O24370|LOX21_SOLTU Linoleate 13S-lipoxygenase 2-1, chloroplastic OS=Solanum tuberosum GN=LOX2.1 PE=1 SV=1//0
MANES_15G1641001	-2.01801	0.000981481	-1.28605	0.351918	MANES_15G164100	sp|Q6Z382|COPG2_ORYSJ Coatomer subunit gamma-2 OS=Oryza sativa subsp. japonica GN=Os07g0201100 PE=2 SV=1//0
MANES_12G0537001	-2.01226	0.00644654	-1.32116	0.0662792	MANES_12G053700	-//-
MANES_17G0490001	-2.00696	0.000520749	0.289339	0.572078	MANES_17G049000	sp|Q01197|E6_GOSHI Protein E6 OS=Gossypium hirsutum GN=E6 PE=2 SV=1//1.07636e-17
MANES_13G1275001	-2.00632	0.00612071	-1.47577	0.0891903	MANES_13G127500	-//-
MANES_01G2218001	-2.00627	0.000520749	-0.621261	0.0956383	MANES_01G221800	sp|O81416|GUN17_ARATH Endoglucanase 17 OS=Arabidopsis thaliana GN=At4g02290 PE=2 SV=1//0
MANES_03G1967001	-2.00481	0.0119265	-1.48201	0.0685772	MANES_03G196700	-//-
MANES_14G1265001	-2.00431	0.0285368	-2.30781	0.103576	MANES_14G126500	sp|Q9LW68|LSH4_ARATH Protein LIGHT-DEPENDENT SHORT HYPOCOTYLS 4 OS=Arabidopsis thaliana GN=LSH4 PE=1 SV=1//3.15226e-65
MANES_09G1097001	-2.00161	0.0168559	-0.137836	0.8866	MANES_09G109700	sp|Q9M020|LRK63_ARATH Lectin-domain containing receptor kinase VI.3 OS=Arabidopsis thaliana GN=LECRK63 PE=2 SV=1//0
MANES_05G0685001	-1.99538	0.000520749	-0.367545	0.207068	MANES_05G068500	sp|Q9SQT8|DHQSD_ARATH Bifunctional 3-dehydroquinate dehydratase/shikimate dehydrogenase, chloroplastic OS=Arabidopsis thaliana GN=EMB3004 PE=1 SV=1//1.19148e-141
MANES_04G0054001	-1.98872	0.000520749	-0.940423	0.122407	MANES_04G005400	sp|Q9XGY7|FAR_SIMCH Alcohol-forming fatty acyl-CoA reductase OS=Simmondsia chinensis PE=1 SV=1//0
MANES_12G1145001	-1.98734	0.0171259	-2.92272	0.0500148	MANES_12G114500	sp|Q9M7N6|MAF1_SOLLC MFP1 attachment factor 1 OS=Solanum lycopersicum GN=MAF1 PE=1 SV=1//5.58887e-26
MANES_09G0886001	-1.98422	0.000520749	-0.431922	0.435082	MANES_09G088600	sp|Q9C7A2|Y3236_ARATH Ankyrin repeat-containing protein At3g12360 OS=Arabidopsis thaliana GN=At3g12360 PE=2 SV=1//0
MANES_03G0065001	-1.98204	0.00644654	-1.27027	0.145934	MANES_03G006500	sp|Q9LHE3|ASPG2_ARATH Protein ASPARTIC PROTEASE IN GUARD CELL 2 OS=Arabidopsis thaliana GN=ASPG2 PE=2 SV=1//2.51613e-63
MANES_14G1177001	-1.9804	0.0215717	-1.50789	1	MANES_14G117700	sp|Q5R6J3|S35F5_PONAB Solute carrier family 35 member F5 OS=Pongo abelii GN=SLC35F5 PE=2 SV=1//3.06501e-29
MANES_01G2713001	-1.97542	0.0405564	-2.05998	0.0752693	MANES_01G271300	sp|Q9M210|ERF35_ARATH Ethylene-responsive transcription factor ERF035 OS=Arabidopsis thaliana GN=ERF035 PE=2 SV=1//2.53391e-45
MANES_09G1035001	-1.97157	0.000520749	0.411493	0.334915	MANES_09G103500	sp|O80437|GPAT6_ARATH Glycerol-3-phosphate 2-O-acyltransferase 6 OS=Arabidopsis thaliana GN=GPAT6 PE=1 SV=1//0
MANES_13G0784001	-1.96789	0.0394933	-1.22507	1	MANES_13G078400	sp|Q766C3|NEP1_NEPGR Aspartic proteinase nepenthesin-1 OS=Nepenthes gracilis GN=nep1 PE=1 SV=1//6.58834e-138
MANES_14G0725001	-1.96646	0.000520749	-0.267399	0.676784	MANES_14G072500	sp|Q9LMC9|GLT2_ARATH Germin-like protein subfamily T member 2 OS=Arabidopsis thaliana GN=At1g18980 PE=2 SV=1//5.8813e-84
MANES_06G0099001	-1.96408	0.00926716	-1.04109	0.111807	MANES_06G009900	-//-
MANES_04G0363001	-1.96354	0.0171259	-0.868271	0.233618	MANES_04G036300	-//-
MANES_10G0872002	-1.95567	0.000520749	-1.26932	0.183893	MANES_10G087200	sp|Q6VAG0|TBA2_GOSHI Tubulin alpha-2 chain OS=Gossypium hirsutum PE=2 SV=1//0
MANES_10G1092001	-1.94684	0.0119265	-1.51509	1	MANES_10G109200	-//-
MANES_01G0926002	-1.9446	0.000520749	-0.17717	0.82942	MANES_01G092600	sp|O80622|EXP15_ARATH Expansin-A15 OS=Arabidopsis thaliana GN=EXPA15 PE=2 SV=2//8.49538e-125
MANES_05G0415001	-1.94151	0.000520749	-2.44773	1	MANES_05G041500	sp|Q9LLL8|SBT4E_ARATH Subtilisin-like protease SBT4.14 OS=Arabidopsis thaliana GN=SBT4.14 PE=2 SV=1//0
MANES_13G1066001	-1.93338	0.0412016	-0.950018	0.205578	MANES_13G106600	-//-
MANES_01G2201001	-1.93149	0.00222136	-0.805211	0.204095	MANES_01G220100	sp|Q5Z8Q9|PRP2A_ORYSJ Poly [ADP-ribose] polymerase 2-A OS=Oryza sativa subsp. japonica GN=PARP2-A PE=3 SV=2//0
MANES_10G0159001	-1.93113	0.0139008	-1.545	1	MANES_10G015900	sp|C0LGT6|EFR_ARATH LRR receptor-like serine/threonine-protein kinase EFR OS=Arabidopsis thaliana GN=EFR PE=1 SV=1//0
MANES_02G0931001	-1.92763	0.000520749	-0.612334	0.073824	MANES_02G093100	sp|O64989|C90B1_ARATH Cytochrome P450 90B1 OS=Arabidopsis thaliana GN=CYP90B1 PE=1 SV=2//0
MANES_01G2365001	-1.91996	0.000520749	-4.64469	0.0731162	MANES_01G236500	sp|Q9M263|GL24_ARATH Germin-like protein subfamily 2 member 4 OS=Arabidopsis thaliana GN=GLP10 PE=2 SV=1//7.74278e-105
MANES_08G1619001	-1.91894	0.00478264	-0.935858	0.132821	MANES_08G161900	sp|Q84LH3|WEX_ARATH Werner Syndrome-like exonuclease OS=Arabidopsis thaliana GN=WEX PE=1 SV=1//1.77474e-24
MANES_16G0040001	-1.90696	0.0173956	-0.985332	0.192058	MANES_16G004000	-//-
MANES_01G1439001	-1.90484	0.000520749	-0.544649	0.286241	MANES_01G143900	sp|Q8S950|NACK1_TOBAC Kinesin-like protein NACK1 OS=Nicotiana tabacum GN=NACK1 PE=1 SV=1//8.24631e-37
MANES_01G2381001	-1.90429	0.026646	-2.07477	0.0703803	MANES_01G238100	sp|Q9SCK6|NAC62_ARATH NAC domain-containing protein 62 OS=Arabidopsis thaliana GN=NAC062 PE=1 SV=1//1.29756e-08
MANES_10G0465001	-1.89805	0.000981481	-2.14835	0.176936	MANES_10G046500	sp|Q3UVK0|ERMP1_MOUSE Endoplasmic reticulum metallopeptidase 1 OS=Mus musculus GN=Ermp1 PE=2 SV=2//4.61059e-58
MANES_10G0513001	-1.89508	0.000520749	0.0548087	0.918806	MANES_10G051300	sp|F4I9E1|NFD4_ARATH Protein NUCLEAR FUSION DEFECTIVE 4 OS=Arabidopsis thaliana GN=NFD4 PE=3 SV=1//1.1752e-24
MANES_09G1025001	-1.89478	0.00372046	-0.824415	0.174906	MANES_09G102500	sp|Q9M390|PTR1_ARATH Protein NRT1/ PTR FAMILY 8.1 OS=Arabidopsis thaliana GN=NPF8.1 PE=1 SV=1//0
MANES_15G0401002	-1.8927	0.0122179	-1.07002	0.384706	MANES_15G040100	sp|P48489|PP1_ORYSJ Serine/threonine-protein phosphatase PP1 OS=Oryza sativa subsp. japonica GN=Os03g0268000 PE=2 SV=2//0
MANES_13G0380001	-1.8892	0.000520749	-1.7367	1	MANES_13G038000	sp|Q84JA6|CESA4_ARATH Cellulose synthase A catalytic subunit 4 [UDP-forming] OS=Arabidopsis thaliana GN=CESA4 PE=1 SV=1//0
MANES_S0881001	-1.88778	0.000520749	-0.536686	0.381087	MANES_S088100	-//-
MANES_04G0806001	-1.88611	0.0147161	-0.81939	0.283214	MANES_04G080600	sp|Q9FJG0|SAU20_ARATH Auxin-responsive protein SAUR20 OS=Arabidopsis thaliana GN=SAUR20 PE=2 SV=1//8.74371e-29
MANES_07G1403001	-1.88553	0.00478264	-2.5386	0.164154	MANES_07G140300	sp|C5A6N2|TRM1_THEGJ tRNA (guanine(26)-N(2))-dimethyltransferase OS=Thermococcus gammatolerans (strain DSM 15229 / JCM 11827 / EJ3) GN=trm1 PE=3 SV=1//2.12658e-25
MANES_07G1310001	-1.8818	0.0184519	-2.25844	1	MANES_07G131000	sp|Q9LY46|TBL29_ARATH Protein ESKIMO 1 OS=Arabidopsis thaliana GN=ESK1 PE=1 SV=1//0
MANES_14G0552002	-1.88103	0.00222136	-1.98775	0.0820418	MANES_14G055200	sp|Q5ZMT7|ADCK1_CHICK Uncharacterized aarF domain-containing protein kinase 1 OS=Gallus gallus GN=ADCK1 PE=2 SV=1//1.24744e-42
MANES_09G0897001	-1.87924	0.0344645	-0.679446	0.371472	MANES_09G089700	-//-
MANES_15G1274001	-1.87104	0.000520749	-0.83439	0.0896985	MANES_15G127400	-//-
MANES_03G0472001	-1.86731	0.00141071	-0.231035	0.789346	MANES_03G047200	sp|Q9FZ62|PPSP2_ARATH Inorganic pyrophosphatase 2 OS=Arabidopsis thaliana GN=At1g17710 PE=2 SV=1//2.11382e-93
MANES_09G1855002	-1.86471	0.0340092	-0.721067	0.656704	MANES_09G185500	sp|O22799|Y2349_ARATH Uncharacterized protein At2g33490 OS=Arabidopsis thaliana GN=At2g33490 PE=4 SV=2//8.3079e-178
MANES_01G2253001	-1.86407	0.0125011	-4.18227	0.412475	MANES_01G225300	sp|Q39265|ZFP6_ARATH Zinc finger protein 6 OS=Arabidopsis thaliana GN=ZFP6 PE=2 SV=1//5.57489e-14
MANES_11G1059007	-1.86094	0.0235543	-0.86628	0.320141	MANES_11G105900	sp|P92812|RM02_ORYSJ 60S ribosomal protein L2, mitochondrial OS=Oryza sativa subsp. japonica GN=RPL2 PE=2 SV=2//2.08939e-48
MANES_02G0695003	-1.85977	0.00141071	-0.765811	0.169892	MANES_02G069500	-//-
MANES_05G0962001	-1.85944	0.000520749	-0.21739	0.599409	MANES_05G096200	sp|Q8H157|PTR19_ARATH Protein NRT1/ PTR FAMILY 4.6 OS=Arabidopsis thaliana GN=NPF4.6 PE=1 SV=1//0
MANES_17G0913001	-1.85253	0.0342432	-1.34424	0.0516136	MANES_17G091300	-//-
MANES_08G0448003	-1.84907	0.0133363	-1.88207	0.0626209	MANES_08G044800	sp|P46313|FAD6E_ARATH Omega-6 fatty acid desaturase, endoplasmic reticulum OS=Arabidopsis thaliana GN=FAD2 PE=2 SV=1//0
MANES_05G1722001	-1.83753	0.000520749	-0.606056	0.0813595	MANES_05G172200	sp|Q9FX08|P2C12_ARATH Probable protein phosphatase 2C 12 OS=Arabidopsis thaliana GN=At1g47380 PE=2 SV=1//0
MANES_16G0869002	-1.8326	0.016062	-5.08432	0.195143	MANES_16G086900	-//-
MANES_17G0870001	-1.82772	0.0122179	-2.26438	0.052839	MANES_17G087000	sp|Q67ZF6|ACFR3_ARATH Probable transmembrane ascorbate ferrireductase 3 OS=Arabidopsis thaliana GN=CYB561C PE=2 SV=1//3.65136e-90
MANES_07G0580001	-1.8261	0.00222136	-1.4842	0.0584522	MANES_07G058000	sp|Q94JX5|WLIM1_ARATH LIM domain-containing protein WLIM1 OS=Arabidopsis thaliana GN=WLIM1 PE=1 SV=1//1.00235e-102
MANES_09G1828001	-1.80974	0.0205559	-1.15778	0.0592142	MANES_09G182800	-//-
MANES_05G1774001	-1.80051	0.000520749	0.461228	0.333047	MANES_05G177400	sp|P42753|CCD31_ARATH Cyclin-D3-1 OS=Arabidopsis thaliana GN=CYCD3-1 PE=1 SV=3//1.95199e-80
MANES_18G0267001	-1.79332	0.00834118	-1.10475	0.0593944	MANES_18G026700	sp|Q5RA22|5NTC_PONAB Cytosolic purine 5&apos;-nucleotidase OS=Pongo abelii GN=NT5C2 PE=2 SV=1//5.45874e-61
MANES_12G0967002	-1.7925	0.032902	-3.28516	0.0580847	MANES_12G096700	-//-
MANES_11G0609001	-1.78637	0.00443438	-0.58544	0.529722	MANES_11G060900	-//-
MANES_06G1132001	-1.7835	0.00141071	-0.17154	0.851268	MANES_06G113200	sp|Q9FXD8|PLY5_ARATH Probable pectate lyase 5 OS=Arabidopsis thaliana GN=At1g67750 PE=2 SV=2//0
MANES_13G0379001	-1.77144	0.0287735	-1.90132	1	MANES_13G037900	sp|F4IDQ5|JASON_ARATH Protein JASON OS=Arabidopsis thaliana GN=JASON PE=2 SV=1//2.0826e-09
MANES_08G1007001	-1.76992	0.0205559	-3.07113	1	MANES_08G100700	sp|Q9FZJ1|IRX10_ARATH Probable beta-1,4-xylosyltransferase IRX10 OS=Arabidopsis thaliana GN=IRX10 PE=2 SV=1//0
MANES_09G0101001	-1.76617	0.0366708	-0.0305107	0.986622	MANES_09G010100	sp|Q39096|ERD15_ARATH Protein EARLY RESPONSIVE TO DEHYDRATION 15 OS=Arabidopsis thaliana GN=ERD15 PE=1 SV=1//8.15362e-33
MANES_17G0369001	-1.75686	0.000520749	0.573698	0.337622	MANES_17G036900	sp|Q9LZ31|C77A4_ARATH Cytochrome P450 77A4 OS=Arabidopsis thaliana GN=CYP77A4 PE=2 SV=1//5.53555e-136
MANES_17G0497001	-1.75548	0.000520749	-0.873553	0.0592142	MANES_17G049700	sp|Q9SGP2|HSL1_ARATH Receptor-like protein kinase HSL1 OS=Arabidopsis thaliana GN=HSL1 PE=2 SV=1//0
MANES_16G0900001	-1.75364	0.00182357	-0.907721	0.0607178	MANES_16G090000	sp|Q9LSQ3|BH082_ARATH Transcription factor bHLH82 OS=Arabidopsis thaliana GN=BHLH82 PE=2 SV=1//2.07064e-50
MANES_04G0976001	-1.75343	0.0282936	-1.69685	0.11738	MANES_04G097600	sp|P0CE10|Y4102_ARATH Putative uncharacterized protein At4g01020, chloroplastic OS=Arabidopsis thaliana GN=At4g01020 PE=3 SV=1//4.58895e-16
MANES_10G0222001	-1.75135	0.00261001	-0.445961	0.592615	MANES_10G022200	sp|Q0WSN2|DAR2_ARATH Protein DA1-related 2 OS=Arabidopsis thaliana GN=DAR2 PE=2 SV=1//0
MANES_05G1746004	-1.75002	0.0465491	-3.62714	0.214375	MANES_05G174600	sp|Q9M2D8|Y3126_ARATH Uncharacterized protein At3g61260 OS=Arabidopsis thaliana GN=At3g61260 PE=1 SV=1//6.78625e-09
MANES_06G1056002	-1.7489	0.0440894	-0.988508	0.32757	MANES_06G105600	sp|Q9M1P7|BOR2_ARATH Probable boron transporter 2 OS=Arabidopsis thaliana GN=BOR2 PE=2 SV=1//0
MANES_03G0993001	-1.74831	0.000520749	-0.481303	0.0580847	MANES_03G099300	-//-
MANES_12G1520001	-1.74819	0.00222136	-0.991705	0.0580847	MANES_12G152000	sp|Q6Q4D0|TONS_ARATH Protein TONSOKU OS=Arabidopsis thaliana GN=TSK PE=1 SV=2//0
MANES_14G1724006	-1.74625	0.00926716	-0.44318	0.6516	MANES_14G172400	sp|Q9LVI4|TIF6B_ARATH Protein TIFY 6B OS=Arabidopsis thaliana GN=TIFY6B PE=1 SV=1//4.21613e-62
MANES_05G0759001	-1.74533	0.0257063	-1.30452	1	MANES_05G075900	sp|F4J0W4|MIRO2_ARATH Mitochondrial Rho GTPase 2 OS=Arabidopsis thaliana GN=MIRO2 PE=2 SV=1//0
MANES_03G0753001	-1.74446	0.0455221	-1.12814	0.222904	MANES_03G075300	-//-
MANES_11G0452002	-1.74395	0.0348918	-0.303173	0.881275	MANES_11G045200	sp|Q9CA93|BAC2_ARATH Mitochondrial arginine transporter BAC2 OS=Arabidopsis thaliana GN=BAC2 PE=1 SV=1//7.00119e-26
MANES_01G1285001	-1.7391	0.0254651	-2.43981	0.0741696	MANES_01G128500	sp|P29385|AGL5_ARATH Agamous-like MADS-box protein AGL5 OS=Arabidopsis thaliana GN=AGL5 PE=1 SV=1//1.81082e-111
MANES_18G1374001	-1.72674	0.0202976	-0.111187	0.923457	MANES_18G137400	-//-
MANES_06G0433001	-1.71993	0.00512661	-0.922232	0.192058	MANES_06G043300	sp|Q9LMA1|FMO1_ARATH Probable flavin-containing monooxygenase 1 OS=Arabidopsis thaliana GN=FMO1 PE=2 SV=1//1.63473e-117
MANES_12G0419001	-1.71952	0.00988022	-1.24798	0.0904917	MANES_12G041900	sp|Q3EB08|FBK69_ARATH F-box/kelch-repeat protein At3g24760 OS=Arabidopsis thaliana GN=At3g24760 PE=2 SV=1//4.31061e-91
MANES_01G0945001	-1.71681	0.000520749	-0.593983	0.20455	MANES_01G094500	sp|Q9FW03|MES11_ARATH Putative methylesterase 11, chloroplastic OS=Arabidopsis thaliana GN=MES11 PE=2 SV=1//3.08426e-163
MANES_05G1594001	-1.71193	0.000520749	-1.51367	0.0813595	MANES_05G159400	sp|Q54XC1|5NTC_DICDI Cytosolic purine 5&apos;-nucleotidase OS=Dictyostelium discoideum GN=nt5c2 PE=3 SV=1//1.46274e-60
MANES_01G2121001	-1.71149	0.000520749	-0.0936835	0.885644	MANES_01G212100	sp|Q42371|ERECT_ARATH LRR receptor-like serine/threonine-protein kinase ERECTA OS=Arabidopsis thaliana GN=ERECTA PE=1 SV=1//1.43906e-10
MANES_17G0134001	-1.71124	0.0442968	-1.41878	0.0954911	MANES_17G013400	sp|O49686|PYR1_ARATH Abscisic acid receptor PYR1 OS=Arabidopsis thaliana GN=PYR1 PE=1 SV=1//3.78081e-94
MANES_05G0280001	-1.7098	0.0434773	-0.934587	0.292286	MANES_05G028000	sp|Q8S8M5|ABIL1_ARATH Protein ABIL1 OS=Arabidopsis thaliana GN=ABIL1 PE=1 SV=1//6.13575e-127
MANES_09G1577001	-1.70971	0.00740893	-1.28387	0.0906381	MANES_09G157700	sp|P82732|DF184_ARATH Putative defensin-like protein 184 OS=Arabidopsis thaliana GN=LCR18 PE=3 SV=1//1.52176e-13
MANES_04G0119001	-1.70788	0.000520749	-0.513416	0.154602	MANES_04G011900	sp|Q67Y83|SCP51_ARATH Serine carboxypeptidase-like 51 OS=Arabidopsis thaliana GN=SCPL51 PE=2 SV=2//0
MANES_02G0250001	-1.68953	0.000981481	-1.06603	0.0605283	MANES_02G025000	sp|Q9C8S6|Y1322_ARATH C2 domain-containing protein At1g63220 OS=Arabidopsis thaliana GN=At1g63220 PE=1 SV=1//1.05474e-69
MANES_08G1008001	-1.68474	0.000520749	-0.821576	0.0740056	MANES_08G100800	sp|Q55CU8|RSC5_DICDI Random slug protein 5 OS=Dictyostelium discoideum GN=rsc5 PE=2 SV=1//5.09703e-23
MANES_15G1209001	-1.67669	0.000520749	-0.647891	0.073293	MANES_15G120900	sp|Q39128|KAT1_ARATH Potassium channel KAT1 OS=Arabidopsis thaliana GN=KAT1 PE=1 SV=2//3.33571e-18
MANES_02G0253001	-1.67347	0.00182357	-0.325689	0.592878	MANES_02G025300	sp|B0M3E8|UGE1_PEA Bifunctional UDP-glucose 4-epimerase and UDP-xylose 4-epimerase 1 OS=Pisum sativum GN=UGE1 PE=1 SV=2//0
MANES_17G1181001	-1.67184	0.0104697	-1.04048	0.184512	MANES_17G118100	sp|Q9FL16|PER63_ARATH Peroxidase 63 OS=Arabidopsis thaliana GN=PER63 PE=2 SV=1//7.87354e-156
MANES_12G0231005	-1.67167	0.0471576	-1.57785	0.0825603	MANES_12G023100	-//-
MANES_13G0010001	-1.66899	0.000520749	-0.478811	0.354381	MANES_13G001000	sp|Q8L7S0|ULP2B_ARATH Probable ubiquitin-like-specific protease 2B OS=Arabidopsis thaliana GN=ULP2B PE=1 SV=3//3.16623e-12
MANES_15G1389001	-1.66424	0.0163284	-1.4246	0.0869346	MANES_15G138900	-//-
MANES_04G1006001	-1.66414	0.00407707	-0.997394	0.0557686	MANES_04G100600	sp|Q9S9M8|TLP8_ARATH Tubby-like protein 8 OS=Arabidopsis thaliana GN=TULP8 PE=2 SV=1//1.36165e-141
MANES_13G0266001	-1.65458	0.000981481	-0.62134	0.153803	MANES_13G026600	-//-
MANES_02G0733001	-1.65402	0.0252221	-0.806906	0.246423	MANES_02G073300	sp|Q5I0I2|MARH2_RAT E3 ubiquitin-protein ligase MARCH2 OS=Rattus norvegicus GN=March2 PE=1 SV=1//2.23898e-07
MANES_15G0095001	-1.64756	0.00182357	-1.0821	0.0793108	MANES_15G009500	sp|Q9M9W9|P2C34_ARATH Probable protein phosphatase 2C 34 OS=Arabidopsis thaliana GN=At3g05640 PE=2 SV=1//3.58165e-166
MANES_03G0960001	-1.64724	0.0141729	-0.571936	1	MANES_03G096000	sp|Q9FQ19|SCC13_ARATH Sister chromatid cohesion 1 protein 3 OS=Arabidopsis thaliana GN=SYN3 PE=2 SV=2//8.21798e-130
MANES_01G1390001	-1.64301	0.0147161	-0.77202	0.277649	MANES_01G139000	sp|Q54DY9|BCS1B_DICDI Probable mitochondrial chaperone BCS1-B OS=Dictyostelium discoideum GN=bcsl1b PE=3 SV=1//3.3417e-32
MANES_05G0536001	-1.64095	0.000520749	-0.716163	0.0685772	MANES_05G053600	sp|P22180|PMA1_SOLLC Plasma membrane ATPase 1 OS=Solanum lycopersicum GN=LHA1 PE=2 SV=1//0
MANES_06G0072001	-1.63963	0.00988022	-1.0174	0.1061	MANES_06G007200	sp|Q41783|TBB6_MAIZE Tubulin beta-6 chain OS=Zea mays GN=TUBB6 PE=2 SV=1//0
MANES_08G0299001	-1.63472	0.0190063	0.0140085	0.984798	MANES_08G029900	sp|Q94KL7|SILD_FORIN Secoisolariciresinol dehydrogenase (Fragment) OS=Forsythia intermedia PE=1 SV=1//6.29853e-97
MANES_09G0997001	-1.63202	0.00182357	-0.488463	0.454768	MANES_09G099700	sp|Q9FHD7|Y5126_ARATH Probable serine/threonine-protein kinase At5g41260 OS=Arabidopsis thaliana GN=At5g41260 PE=1 SV=1//0
MANES_09G1876001	-1.62715	0.000981481	-0.855942	0.115693	MANES_09G187600	-//-
MANES_12G1219001	-1.62224	0.0257063	-0.951442	0.180502	MANES_12G121900	-//-
MANES_10G1449001	-1.61576	0.032902	-1.4841	0.213612	MANES_10G144900	-//-
MANES_09G0620001	-1.61387	0.0320171	-1.27754	0.100227	MANES_09G062000	sp|O49841|RAC2A_ARATH Ras-related protein RABC2a OS=Arabidopsis thaliana GN=RABC2A PE=1 SV=1//7.96394e-109
MANES_03G0286001	-1.60696	0.0335752	-1.12763	0.0629933	MANES_03G028600	-//-
MANES_13G1432001	-1.60491	0.00895559	-0.620196	0.301585	MANES_13G143200	sp|P47082|AVT1_YEAST Vacuolar amino acid transporter 1 OS=Saccharomyces cerevisiae (strain ATCC 204508 / S288c) GN=AVT1 PE=1 SV=1//4.48486e-28
MANES_S0459001	-1.6037	0.000520749	-0.813604	0.0766748	MANES_S045900	sp|P32295|ARG7_VIGRR Indole-3-acetic acid-induced protein ARG7 OS=Vigna radiata var. radiata GN=ARG7 PE=2 SV=1//2.07156e-15
MANES_15G0851002	-1.59765	0.0297086	-2.5906	0.451055	MANES_15G085100	-//-
MANES_05G0021001	-1.59525	0.000520749	-0.363977	0.323325	MANES_05G002100	sp|Q9LZK5|DNJ19_ARATH DnaJ protein ERDJ3B OS=Arabidopsis thaliana GN=ERDJ3B PE=1 SV=1//0
MANES_06G0595001	-1.59457	0.0311027	-1.54003	1	MANES_06G059500	sp|Q9SVG4|RETOL_ARATH Reticuline oxidase-like protein OS=Arabidopsis thaliana GN=At4g20830 PE=1 SV=2//1.00732e-172
MANES_11G1181001	-1.59155	0.00372046	-0.641375	0.220076	MANES_11G118100	sp|Q8VZG8|Y4885_ARATH Probable LRR receptor-like serine/threonine-protein kinase At4g08850 OS=Arabidopsis thaliana GN=At4g08850 PE=2 SV=3//1.72337e-07
MANES_05G0692001	-1.58837	0.0163284	-0.824205	0.269198	MANES_05G069200	-//-
MANES_16G0980001	-1.58377	0.0136196	-0.942343	0.0516136	MANES_16G098000	sp|P54069|BEM46_SCHPO Protein bem46 OS=Schizosaccharomyces pombe (strain 972 / ATCC 24843) GN=bem46 PE=2 SV=3//8.40743e-59
MANES_10G0734001	-1.58159	0.00141071	-0.827766	0.0841096	MANES_10G073400	sp|Q6EWX1|ORC4_ARATH Origin of replication complex subunit 4 OS=Arabidopsis thaliana GN=ORC4 PE=1 SV=1//0
MANES_05G0067001	-1.57584	0.0192691	-1.51802	0.0504198	MANES_05G006700	sp|Q9M263|GL24_ARATH Germin-like protein subfamily 2 member 4 OS=Arabidopsis thaliana GN=GLP10 PE=2 SV=1//1.11382e-106
MANES_01G2469001	-1.57144	0.000520749	-1.37259	0.0599694	MANES_01G246900	sp|O65717|CNGC1_ARATH Cyclic nucleotide-gated ion channel 1 OS=Arabidopsis thaliana GN=CNGC1 PE=1 SV=1//0
MANES_01G1490001	-1.56935	0.000520749	-0.703185	0.0913073	MANES_01G149000	sp|Q94CH6|EXL3_ARATH GDSL esterase/lipase EXL3 OS=Arabidopsis thaliana GN=EXL3 PE=2 SV=1//1.40075e-111
MANES_06G1088001	-1.56754	0.000520749	0.37547	0.422754	MANES_06G108800	sp|P0C8S1|RP8L2_ARATH Probable disease resistance RPP8-like protein 2 OS=Arabidopsis thaliana GN=RPP8L2 PE=3 SV=1//1.0947e-36
MANES_05G0922001	-1.56316	0.0373464	-1.35628	1	MANES_05G092200	sp|Q9ZWS9|ARR3_ARATH Two-component response regulator ARR3 OS=Arabidopsis thaliana GN=ARR3 PE=2 SV=1//9.27531e-67
MANES_01G2158001	-1.55571	0.000520749	-0.362147	0.436463	MANES_01G215800	sp|Q9M7K4|POT5_ARATH Potassium transporter 5 OS=Arabidopsis thaliana GN=POT5 PE=1 SV=1//0
MANES_08G1246001	-1.55543	0.00261001	0.059525	0.944358	MANES_08G124600	-//-
MANES_08G0246001	-1.55371	0.0428504	-1.00466	0.220522	MANES_08G024600	sp|Q9SR72|GL32_ARATH Germin-like protein subfamily 3 member 2 OS=Arabidopsis thaliana GN=At3g10080 PE=2 SV=1//2.48705e-103
MANES_04G1574001	-1.54999	0.000981481	-0.415406	0.287559	MANES_04G157400	sp|Q9LDH1|SIB1_ARATH Sigma factor binding protein 1, chloroplastic OS=Arabidopsis thaliana GN=SIB1 PE=1 SV=1//8.88226e-09
MANES_08G0678001	-1.53941	0.000981481	0.135475	0.810824	MANES_08G067800	sp|Q00451|PRF1_SOLLC 36.4 kDa proline-rich protein OS=Solanum lycopersicum GN=TPRP-F1 PE=2 SV=1//1.05563e-15
MANES_07G0918001	-1.53378	0.000520749	-0.585436	0.136683	MANES_07G091800	sp|Q8LK56|DME_ARATH Transcriptional activator DEMETER OS=Arabidopsis thaliana GN=DME PE=1 SV=2//3.17807e-08
MANES_01G0583001	-1.52262	0.00141071	-0.967295	0.0612695	MANES_01G058300	-//-
MANES_01G2593001	-1.51962	0.00261001	-0.224145	0.678799	MANES_01G259300	sp|B0X1Q4|RUMI_CULQU O-glucosyltransferase rumi homolog OS=Culex quinquefasciatus GN=CPIJ013394 PE=3 SV=1//8.11511e-26
MANES_12G1166001	-1.51744	0.0155273	-0.692864	0.417623	MANES_12G116600	-//-
MANES_03G1413003	-1.51658	0.0215717	-1.26446	0.0874537	MANES_03G141300	sp|Q94B74|NUDT2_ARATH Nudix hydrolase 2 OS=Arabidopsis thaliana GN=NUDT2 PE=1 SV=1//3.86922e-104
MANES_07G0227001	-1.5144	0.0104697	-0.0674469	0.947963	MANES_07G022700	sp|Q94AH3|NIPA4_ARATH Probable magnesium transporter NIPA4 OS=Arabidopsis thaliana GN=At1g71900 PE=2 SV=1//7.38557e-172
MANES_11G0223001	-1.50842	0.0247443	-0.159224	0.868816	MANES_11G022300	sp|Q93ZH2|NFYA3_ARATH Nuclear transcription factor Y subunit A-3 OS=Arabidopsis thaliana GN=NFYA3 PE=2 SV=2//5.98126e-65
MANES_01G2420001	-1.50727	0.00926716	-0.588922	0.416992	MANES_01G242000	sp|Q9ZUZ3|SAU32_ARATH Auxin-responsive protein SAUR32 OS=Arabidopsis thaliana GN=SAUR32 PE=2 SV=1//4.39389e-44
MANES_08G1702001	-1.50646	0.00182357	-0.999158	0.0620363	MANES_08G170200	sp|Q9LZV3|MAN6_ARATH Mannan endo-1,4-beta-mannosidase 6 OS=Arabidopsis thaliana GN=MAN6 PE=2 SV=1//0
MANES_01G1740001	-1.49449	0.000520749	-0.899216	0.0547865	MANES_01G174000	sp|Q41050|OEP16_PEA Outer envelope pore protein 16, chloroplastic OS=Pisum sativum GN=OEP16 PE=1 SV=1//3.06391e-61
MANES_14G0683001	-1.49027	0.0127903	-1.2141	0.310287	MANES_14G068300	sp|P42748|UBC4_ARATH Ubiquitin-conjugating enzyme E2 4 OS=Arabidopsis thaliana GN=UBC4 PE=2 SV=2//1.64656e-87
MANES_14G0899001	-1.48707	0.00772454	-0.985012	0.0896985	MANES_14G089900	sp|Q9C9B0|U89B1_ARATH UDP-glycosyltransferase 89B1 OS=Arabidopsis thaliana GN=UGT89B1 PE=2 SV=2//1.50817e-136
MANES_08G0911002	-1.48655	0.000520749	-0.489663	0.22265	MANES_08G091100	sp|Q6ZY51|PWD_ARATH Phosphoglucan, water dikinase, chloroplastic OS=Arabidopsis thaliana GN=GWD3 PE=1 SV=1//4.08597e-09
MANES_18G0320001	-1.48627	0.02403	-0.423775	0.560715	MANES_18G032000	sp|P90648|MHCKB_DICDI Myosin heavy chain kinase B OS=Dictyostelium discoideum GN=mhkB PE=2 SV=1//1.33504e-09
MANES_01G0733002	-1.48249	0.0308727	-0.695146	0.354381	MANES_01G073300	sp|B9RBT0|DRE2_RICCO Anamorsin homolog OS=Ricinus communis GN=RCOM_1680640 PE=3 SV=1//3.86237e-121
MANES_16G0193001	-1.47835	0.000520749	-0.472818	0.271713	MANES_16G019300	sp|Q9M0Y3|ENT3_ARATH Equilibrative nucleotide transporter 3 OS=Arabidopsis thaliana GN=ENT3 PE=1 SV=1//0
MANES_17G0395001	-1.4777	0.0157944	0.102934	0.878724	MANES_17G039500	sp|Q9FKL6|CB60B_ARATH Calmodulin-binding protein 60 B OS=Arabidopsis thaliana GN=CBP60B PE=2 SV=1//9.92654e-32
MANES_15G1110001	-1.47707	0.00407707	-0.445386	0.458682	MANES_15G111000	-//-
MANES_16G0853001	-1.47657	0.0171259	-2.42882	0.19316	MANES_16G085300	sp|Q39117|TGT2_ARATH Trihelix transcription factor GT-2 OS=Arabidopsis thaliana GN=GT-2 PE=2 SV=1//3.01231e-13
MANES_09G1506001	-1.47645	0.047568	-0.617886	0.611927	MANES_09G150600	-//-
MANES_14G0604001	-1.47619	0.000520749	-0.704611	0.113502	MANES_14G060400	sp|Q7XBA5|DI196_ORYSJ Protein DEHYDRATION-INDUCED 19 homolog 6 OS=Oryza sativa subsp. japonica GN=DI19-6 PE=2 SV=1//1.38668e-25
MANES_15G1554001	-1.47509	0.00895559	-0.756015	0.225022	MANES_15G155400	-//-
MANES_S0563001	-1.4747	0.00612071	-0.9861	0.14107	MANES_S056300	-//-
MANES_08G1735001	-1.47063	0.026646	-0.260313	1	MANES_08G173500	sp|Q9LZW3|PUB16_ARATH U-box domain-containing protein 16 OS=Arabidopsis thaliana GN=PUB16 PE=2 SV=1//0
MANES_14G0075001	-1.46897	0.0390679	-1.23503	0.150451	MANES_14G007500	sp|Q5E924|G3PP2_ARATH Glyceraldehyde-3-phosphate dehydrogenase GAPCP2, chloroplastic OS=Arabidopsis thaliana GN=GAPCP2 PE=2 SV=1//3.41423e-17
MANES_01G2380001	-1.46785	0.00644654	-2.88448	0.124813	MANES_01G238000	sp|O81916|YC22_ARATH Uncharacterized calcium-binding protein At1g02270 OS=Arabidopsis thaliana GN=At1g02270 PE=2 SV=2//9.25452e-34
MANES_14G0547001	-1.46602	0.000520749	-0.270448	0.740439	MANES_14G054700	-//-
MANES_03G0289008	-1.46508	0.00677562	-1.21541	0.124215	MANES_03G028900	sp|O49459|NAC73_ARATH NAC domain-containing protein 73 OS=Arabidopsis thaliana GN=NAC073 PE=2 SV=1//4.52787e-90
MANES_03G0528001	-1.46426	0.0485917	-0.0590669	1	MANES_03G052800	sp|Q38850|MYB5_ARATH Transcription repressor MYB5 OS=Arabidopsis thaliana GN=MYB5 PE=1 SV=1//2.31518e-57
MANES_09G0750001	-1.46318	0.0399264	-0.529773	0.502459	MANES_09G075000	sp|Q80V62|FACD2_MOUSE Fanconi anemia group D2 protein homolog OS=Mus musculus GN=Fancd2 PE=1 SV=2//1.1951e-59
MANES_03G1293002	-1.46309	0.0113514	-2.04983	0.263516	MANES_03G129300	sp|Q8GT74|NIP2_ARATH NEP1-interacting protein 2 OS=Arabidopsis thaliana GN=NIP2 PE=1 SV=1//1.15398e-41
MANES_06G1001002	-1.46278	0.0218286	-2.52756	0.186371	MANES_06G100100	sp|Q86HG0|GMPPA_DICDI Mannose-1-phosphate guanyltransferase alpha OS=Dictyostelium discoideum GN=gmppA PE=2 SV=1//5.48935e-112
MANES_03G1588001	-1.45572	0.0473525	-4.81462	1	MANES_03G158800	-//-
MANES_S0128001	-1.45543	0.000520749	-0.366688	0.395836	MANES_S012800	sp|Q8LG88|TDT_ARATH Tonoplast dicarboxylate transporter OS=Arabidopsis thaliana GN=TDT PE=2 SV=2//0
MANES_09G0424003	-1.4554	0.00478264	-0.539711	0.451811	MANES_09G042400	sp|Q9ZT42|RHF2A_ARATH E3 ubiquitin-protein ligase RHF2A OS=Arabidopsis thaliana GN=RHF2A PE=2 SV=1//1.53501e-118
MANES_09G1365001	-1.4534	0.00222136	-0.268684	0.630248	MANES_09G136500	sp|Q4WYG7|PNS1_ASPFU Protein pns1 OS=Neosartorya fumigata (strain ATCC MYA-4609 / Af293 / CBS 101355 / FGSC A1100) GN=pns1 PE=3 SV=1//1.62295e-12
MANES_07G0129001	-1.45333	0.0461372	-3.10865	1	MANES_07G012900	sp|Q4R630|NDC80_MACFA Kinetochore protein NDC80 homolog OS=Macaca fascicularis GN=NDC80 PE=2 SV=1//2.18907e-17
MANES_05G1556001	-1.45014	0.0228227	-0.255767	1	MANES_05G155600	sp|Q9SFZ3|BH110_ARATH Transcription factor bHLH110 OS=Arabidopsis thaliana GN=BHLH110 PE=2 SV=2//5.83978e-67
MANES_08G1733001	-1.44831	0.0301723	-1.05352	0.168794	MANES_08G173300	sp|Q7X996|CIPK2_ORYSJ CBL-interacting protein kinase 2 OS=Oryza sativa subsp. japonica GN=CIPK2 PE=2 SV=1//0
MANES_06G0543001	-1.44752	0.0317994	-1.37868	0.0881693	MANES_06G054300	sp|Q9LW68|LSH4_ARATH Protein LIGHT-DEPENDENT SHORT HYPOCOTYLS 4 OS=Arabidopsis thaliana GN=LSH4 PE=1 SV=1//4.51132e-63
MANES_15G0808001	-1.44681	0.000520749	-0.239581	0.516267	MANES_15G080800	sp|O81832|Y4729_ARATH G-type lectin S-receptor-like serine/threonine-protein kinase At4g27290 OS=Arabidopsis thaliana GN=At4g27290 PE=3 SV=4//0
MANES_10G1488001	-1.4448	0.000520749	-0.347937	0.283504	MANES_10G148800	sp|O24370|LOX21_SOLTU Linoleate 13S-lipoxygenase 2-1, chloroplastic OS=Solanum tuberosum GN=LOX2.1 PE=1 SV=1//0
MANES_11G0033001	-1.44436	0.0147161	-0.865967	0.63834	MANES_11G003300	sp|Q43046|COMT1_POPKI Caffeic acid 3-O-methyltransferase 1 OS=Populus kitakamiensis GN=HOMT1 PE=3 SV=1//7.21576e-108
MANES_08G0952001	-1.44376	0.000520749	-0.0569295	0.937905	MANES_08G095200	sp|Q700D9|MYBF_ARATH Putative Myb family transcription factor At1g14600 OS=Arabidopsis thaliana GN=At1g14600 PE=2 SV=2//6.15182e-25
MANES_04G0825001	-1.44179	0.0208071	-0.464751	0.542523	MANES_04G082500	-//-
MANES_01G0923001	-1.43917	0.00299047	-0.59952	0.306652	MANES_01G092300	sp|Q93Z27|CML45_ARATH Probable calcium-binding protein CML45 OS=Arabidopsis thaliana GN=CML45 PE=1 SV=1//3.76692e-31
MANES_09G1304001	-1.43893	0.000520749	-0.501361	0.296833	MANES_09G130400	sp|Q9LF50|MEX1_ARATH Maltose excess protein 1, chloroplastic OS=Arabidopsis thaliana GN=MEX1 PE=2 SV=2//2.41229e-146
MANES_09G1795001	-1.4389	0.0110583	-1.18874	0.140376	MANES_09G179500	-//-
MANES_03G0113002	-1.43875	0.0440894	-0.861835	0.315162	MANES_03G011300	-//-
MANES_05G0375002	-1.43728	0.0113514	-0.845059	0.0640857	MANES_05G037500	sp|Q1W376|PMM_SOYBN Phosphomannomutase OS=Glycine max PE=2 SV=1//2.62332e-159
MANES_13G0270001	-1.43349	0.000520749	0.417498	0.363148	MANES_13G027000	sp|Q9LPV5|NRT25_ARATH High affinity nitrate transporter 2.5 OS=Arabidopsis thaliana GN=NRT2.5 PE=2 SV=1//0
MANES_05G1965007	-1.42736	0.0477873	-0.214442	0.858797	MANES_05G196500	sp|Q9ZVE0|ORN_ARATH Oligoribonuclease OS=Arabidopsis thaliana GN=At2g26970 PE=2 SV=2//2.22671e-72
MANES_13G0257001	-1.41885	0.0340092	-0.763681	1	MANES_13G025700	sp|Q9S7E9|GGT2_ARATH Glutamate--glyoxylate aminotransferase 2 OS=Arabidopsis thaliana GN=GGAT2 PE=1 SV=1//0
MANES_11G0569001	-1.41865	0.00336048	-0.850194	0.109875	MANES_11G056900	sp|Q9LVZ7|PDCT1_ARATH Phosphatidylcholine:diacylglycerol cholinephosphotransferase 1 OS=Arabidopsis thaliana GN=ROD1 PE=1 SV=1//3.63077e-119
MANES_13G0626002	-1.41832	0.0116387	-0.627081	0.150172	MANES_13G062600	sp|Q9SJ41|C3H18_ARATH Zinc finger CCCH domain-containing protein 18 OS=Arabidopsis thaliana GN=At2g05160 PE=2 SV=1//1.93413e-165
MANES_12G0677001	-1.4139	0.00926716	0.909959	0.0883208	MANES_12G067700	-//-
MANES_S0634001	-1.41092	0.00182357	-0.485194	0.317702	MANES_S063400	sp|Q8W4J9|RPP8_ARATH Disease resistance protein RPP8 OS=Arabidopsis thaliana GN=RPP8 PE=1 SV=2//3.68824e-52
MANES_05G1690001	-1.40695	0.049005	-0.782168	0.312284	MANES_05G169000	sp|Q93ZB2|KO1_ARATH Ent-kaurene oxidase, chloroplastic OS=Arabidopsis thaliana GN=KO PE=1 SV=2//0
MANES_12G0933001	-1.40361	0.000520749	-0.769713	0.0670663	MANES_12G093300	sp|Q53UH4|DUSKY_IPONI Anthocyanidin 3-O-glucoside 2&apos;&apos;-O-glucosyltransferase OS=Ipomoea nil GN=3GGT PE=1 SV=1//0
MANES_02G1006003	-1.40144	0.0335752	-0.250792	0.814585	MANES_02G100600	sp|Q96EZ8|MCRS1_HUMAN Microspherule protein 1 OS=Homo sapiens GN=MCRS1 PE=1 SV=1//6.17412e-21
MANES_15G0574002	-1.4004	0.016062	-1.9077	0.275029	MANES_15G057400	sp|Q9H330|TM245_HUMAN Transmembrane protein 245 OS=Homo sapiens GN=TMEM245 PE=1 SV=2//2.18612e-12
MANES_01G0251002	-1.39546	0.0252221	-0.920651	0.21986	MANES_01G025100	sp|H2DH17|C7A22_PANGI Cytochrome P450 CYP749A22 OS=Panax ginseng PE=2 SV=1//0
MANES_09G1153001	-1.39139	0.00182357	0.232604	0.712599	MANES_09G115300	sp|P22195|PER1_ARAHY Cationic peroxidase 1 OS=Arachis hypogaea GN=PNC1 PE=1 SV=2//1.79962e-160
MANES_02G0837001	-1.38795	0.00443438	-0.686534	0.188487	MANES_02G083700	sp|Q9FFE6|AAE5_ARATH Probable acyl-activating enzyme 5, peroxisomal OS=Arabidopsis thaliana GN=AAE5 PE=2 SV=1//0
MANES_15G1323001	-1.38574	0.00772454	-0.123255	0.902017	MANES_15G132300	sp|P17407|21KD_DAUCA 21 kDa protein OS=Daucus carota PE=2 SV=1//9.01328e-36
MANES_05G1791001	-1.38451	0.000520749	-0.675331	0.108902	MANES_05G179100	sp|Q6WNQ8|C81E8_MEDTR Cytochrome P450 81E8 OS=Medicago truncatula GN=CYP81E8 PE=2 SV=1//4.89943e-163
MANES_01G0259001	-1.38379	0.010171	-1.27917	0.0609054	MANES_01G025900	-//-
MANES_05G0890001	-1.37856	0.00865028	-0.326485	0.739491	MANES_05G089000	sp|P0C7P8|LHWL1_ARATH Transcription factor EMB1444 OS=Arabidopsis thaliana GN=EMB1444 PE=2 SV=1//6.87121e-15
MANES_10G1424001	-1.37612	0.00141071	-0.791395	0.10007	MANES_10G142400	sp|Q7XA39|RGA4_SOLBU Putative disease resistance protein RGA4 OS=Solanum bulbocastanum GN=RGA4 PE=2 SV=1//5.14012e-163
MANES_02G0586001	-1.37596	0.00802823	-0.212119	0.734356	MANES_02G058600	sp|Q9SRT9|RGP1_ARATH UDP-arabinopyranose mutase 1 OS=Arabidopsis thaliana GN=RGP1 PE=1 SV=1//0
MANES_16G0866001	-1.37184	0.00222136	0.108692	0.867768	MANES_16G086600	sp|Q9CAH1|Y1725_ARATH Putative receptor-like protein kinase At1g72540 OS=Arabidopsis thaliana GN=At1g72540 PE=2 SV=1//1.6527e-151
MANES_01G2208001	-1.36835	0.000520749	-0.528472	0.210559	MANES_01G220800	sp|Q9M015|Y5161_ARATH Uncharacterized protein At5g01610 OS=Arabidopsis thaliana GN=At5g01610 PE=1 SV=1//4.92991e-13
MANES_01G0075001	-1.36825	0.00336048	-0.499591	0.34386	MANES_01G007500	sp|Q8RXR2|CLCF_ARATH Chloride channel protein CLC-f OS=Arabidopsis thaliana GN=CLC-F PE=2 SV=2//0
MANES_14G0193002	-1.36754	0.00141071	-0.735891	0.546881	MANES_14G019300	sp|Q9SUQ3|Y4374_ARATH Probable inactive receptor kinase At4g23740 OS=Arabidopsis thaliana GN=At4g23740 PE=2 SV=1//0
MANES_09G0068001	-1.36403	0.0165943	-1.33063	0.0702127	MANES_09G006800	sp|O80366|ARR9_ARATH Two-component response regulator ARR9 OS=Arabidopsis thaliana GN=ARR9 PE=1 SV=1//9.69097e-81
MANES_02G0106001	-1.3632	0.000520749	-0.405729	0.158029	MANES_02G010600	sp|Q42059|GUN6_ARATH Endoglucanase 6 OS=Arabidopsis thaliana GN=At1g64390 PE=2 SV=2//0
MANES_04G0891001	-1.36258	0.000520749	-0.362143	0.524386	MANES_04G089100	sp|E1U332|ALL12_OLEEU Isoflavone reductase-like protein OS=Olea europaea PE=1 SV=1//9.2235e-147
MANES_01G2264002	-1.35819	0.0465491	-0.128975	1	MANES_01G226400	-//-
MANES_14G1433001	-1.35456	0.00865028	-0.499672	1	MANES_14G143300	sp|Q9SWW6|CESA7_ARATH Cellulose synthase A catalytic subunit 7 [UDP-forming] OS=Arabidopsis thaliana GN=CESA7 PE=1 SV=1//0
MANES_09G0196001	-1.35118	0.000520749	0.526333	0.123615	MANES_09G019600	sp|Q8RWI9|AB15G_ARATH ABC transporter G family member 15 OS=Arabidopsis thaliana GN=ABCG15 PE=2 SV=2//0
MANES_15G0060001	-1.34757	0.000981481	-0.790311	0.224341	MANES_15G006000	sp|Q9LSP9|CTL2_ARATH Chitinase-like protein 2 OS=Arabidopsis thaliana GN=CTL2 PE=2 SV=1//0
MANES_S0746001	-1.34474	0.000520749	-0.503656	0.21547	MANES_S074600	sp|P24068|OCS1_MAIZE Ocs element-binding factor 1 OS=Zea mays GN=OBF1 PE=2 SV=2//2.38845e-18
MANES_09G0798001	-1.34432	0.0157944	-0.760185	0.199855	MANES_09G079800	sp|Q8RWU3|RVE8_ARATH Protein REVEILLE 8 OS=Arabidopsis thaliana GN=RVE8 PE=2 SV=1//1.25435e-120
MANES_14G0085001	-1.33951	0.0125011	-0.212988	0.784889	MANES_14G008500	-//-
MANES_11G0218001	-1.33797	0.00372046	-0.725403	0.16547	MANES_11G021800	-//-
MANES_02G1076001	-1.33535	0.031339	-1.10373	0.0891903	MANES_02G107600	sp|Q9QWZ1|RAD1_MOUSE Cell cycle checkpoint protein RAD1 OS=Mus musculus GN=Rad1 PE=1 SV=1//4.48113e-19
MANES_03G1255001	-1.33219	0.00957523	-0.5962	0.197913	MANES_03G125500	sp|Q8VZG8|Y4885_ARATH Probable LRR receptor-like serine/threonine-protein kinase At4g08850 OS=Arabidopsis thaliana GN=At4g08850 PE=2 SV=3//0
MANES_10G0102001	-1.3316	0.0228227	-0.331948	0.778977	MANES_10G010200	sp|Q9SRL8|LBD21_ARATH LOB domain-containing protein 21 OS=Arabidopsis thaliana GN=LBD21 PE=2 SV=1//3.56918e-60
MANES_08G0170001	-1.32784	0.000520749	-0.133985	0.778977	MANES_08G017000	sp|Q9S9K4|ASPL2_ARATH Aspartic proteinase-like protein 2 OS=Arabidopsis thaliana GN=At1g65240 PE=1 SV=2//1.09287e-72
MANES_13G0533001	-1.32482	0.0125011	-1.09695	0.0580847	MANES_13G053300	sp|P19892|RAA5E_ARATH Ras-related protein RABA5e OS=Arabidopsis thaliana GN=RABA5E PE=2 SV=1//1.68842e-113
MANES_06G1680001	-1.32461	0.00612071	-0.785832	0.0723664	MANES_06G168000	sp|P68428|H32_WHEAT Histone H3.2 OS=Triticum aestivum PE=1 SV=2//1.24338e-76
MANES_10G0232001	-1.32231	0.00802823	-0.860525	0.0943715	MANES_10G023200	sp|Q9SX38|DRL4_ARATH Putative disease resistance protein At1g50180 OS=Arabidopsis thaliana GN=At1g50180 PE=3 SV=2//3.18678e-104
MANES_02G1191001	-1.31527	0.000520749	-0.206578	0.688393	MANES_02G119100	sp|Q944C1|PLCD4_ARATH Phosphoinositide phospholipase C 4 OS=Arabidopsis thaliana GN=PLC4 PE=2 SV=2//0
MANES_07G1189002	-1.30918	0.0285368	-0.449315	0.294038	MANES_07G118900	-//-
MANES_01G0975001	-1.30014	0.000520749	-0.487034	0.178207	MANES_01G097500	sp|Q9LLC1|BCCP2_ARATH Biotin carboxyl carrier protein of acetyl-CoA carboxylase 2, chloroplastic OS=Arabidopsis thaliana GN=BCCP2 PE=2 SV=1//1.65628e-61
MANES_08G0571001	-1.29797	0.0215717	0.820846	0.226987	MANES_08G057100	sp|Q55EX9|Y8948_DICDI Putative methyltransferase DDB_G0268948 OS=Dictyostelium discoideum GN=DDB_G0268948 PE=1 SV=2//8.62403e-37
MANES_07G0904002	-1.29741	0.0181821	-0.309665	0.720479	MANES_07G090400	sp|Q9ZQ34|Y2433_ARATH Uncharacterized protein At2g24330 OS=Arabidopsis thaliana GN=At2g24330 PE=2 SV=1//5.32759e-132
MANES_11G0677001	-1.29672	0.0320171	0.99559	0.151298	MANES_11G067700	-//-
MANES_15G1151001	-1.29356	0.000520749	-0.439388	0.109564	MANES_15G115100	sp|Q9LT24|Y3985_ARATH BTB/POZ domain-containing protein At3g19850 OS=Arabidopsis thaliana GN=At3g19850 PE=2 SV=1//6.43106e-158
MANES_17G1105002	-1.29236	0.00336048	-0.849743	0.0640857	MANES_17G110500	sp|Q8VZV7|PMT9_ARATH Probable methyltransferase PMT9 OS=Arabidopsis thaliana GN=At5g14430 PE=2 SV=1//1.29864e-30
MANES_14G0841001	-1.28986	0.0245068	-1.00815	0.0825603	MANES_14G084100	sp|Q9SHD0|ZAT4_ARATH Zinc finger protein ZAT4 OS=Arabidopsis thaliana GN=ZAT4 PE=2 SV=1//7.3415e-28
MANES_S0880001	-1.28887	0.0362473	0.00975209	0.991003	MANES_S088000	-//-
MANES_14G1006001	-1.28733	0.00478264	-0.725745	0.107513	MANES_14G100600	-//-
MANES_16G1143001	-1.28666	0.000520749	-0.552171	0.207068	MANES_16G114300	-//-
MANES_11G0855001	-1.2863	0.000520749	-0.605758	0.141489	MANES_11G085500	sp|P55231|GLGL3_ARATH Glucose-1-phosphate adenylyltransferase large subunit 3, chloroplastic OS=Arabidopsis thaliana GN=APL3 PE=2 SV=2//0
MANES_04G1298001	-1.27837	0.0157944	-0.80396	0.206139	MANES_04G129700	sp|Q9CA89|ROGFC_ARATH Rop guanine nucleotide exchange factor 12 OS=Arabidopsis thaliana GN=ROPGEF12 PE=1 SV=1//0
MANES_06G1614001	-1.27537	0.00141071	-0.216057	0.703948	MANES_06G161400	sp|Q9LPS1|HXK3_ARATH Hexokinase-3 OS=Arabidopsis thaliana GN=At1g50460 PE=1 SV=1//0
MANES_02G2192001	-1.2744	0.048785	-0.559854	0.414502	MANES_02G219200	-//-
MANES_12G0524001	-1.27403	0.00740893	-1.02114	0.0544009	MANES_12G052400	sp|Q9SW95|SYNC2_ARATH Asparagine--tRNA ligase, cytoplasmic 2 OS=Arabidopsis thaliana GN=SYNC2 PE=1 SV=2//0
MANES_01G0365001	-1.27376	0.0261812	-0.794943	0.0637309	MANES_01G036500	sp|Q43385|DOF37_ARATH Dof zinc finger protein DOF3.7 OS=Arabidopsis thaliana GN=DOF3.7 PE=1 SV=2//8.19207e-37
MANES_09G1430001	-1.26483	0.000520749	-0.62395	0.116769	MANES_09G143000	sp|Q42954|KPYC_TOBAC Pyruvate kinase, cytosolic isozyme OS=Nicotiana tabacum PE=2 SV=1//0
MANES_04G1022001	-1.26338	0.0264212	-0.700236	0.292286	MANES_04G102200	sp|Q9FXH6|CNGC8_ARATH Putative cyclic nucleotide-gated ion channel 8 OS=Arabidopsis thaliana GN=CNGC8 PE=3 SV=2//0
MANES_02G1277001	-1.26213	0.0264212	-0.645648	0.476681	MANES_02G127700	-//-
MANES_18G0838001	-1.25806	0.000520749	-0.513945	0.223717	MANES_18G083800	sp|Q00763|COMT1_POPTM Caffeic acid 3-O-methyltransferase 1 OS=Populus tremuloides GN=OMT1 PE=1 SV=1//3.6116e-137
MANES_13G1535001	-1.24097	0.00141071	-0.418849	0.402667	MANES_13G153500	sp|Q9M1S3|ARP1_ARATH Probable RNA-binding protein ARP1 OS=Arabidopsis thaliana GN=ARP1 PE=2 SV=1//6.9561e-34
MANES_18G0938001	-1.23836	0.00709066	-0.694179	0.361199	MANES_18G093800	sp|Q70II3|EF110_ARATH Ethylene-responsive transcription factor ERF110 OS=Arabidopsis thaliana GN=ERF110 PE=2 SV=2//5.84407e-17
MANES_09G0084001	-1.23726	0.0228227	-0.855704	1	MANES_09G008400	sp|Q9ZVC2|NPR5_ARATH Regulatory protein NPR5 OS=Arabidopsis thaliana GN=NPR5 PE=1 SV=1//0
MANES_S0632001	-1.23586	0.000520749	-0.533472	0.121366	MANES_S063200	sp|Q8W4J9|RPP8_ARATH Disease resistance protein RPP8 OS=Arabidopsis thaliana GN=RPP8 PE=1 SV=2//9.68621e-56
MANES_18G1052001	-1.23574	0.000520749	-0.604775	0.0662792	MANES_18G105200	sp|Q0WP01|PTR9_ARATH Protein NRT1/ PTR FAMILY 5.10 OS=Arabidopsis thaliana GN=NPF5.10 PE=2 SV=1//0
MANES_08G1664001	-1.23556	0.000520749	-0.145073	0.709891	MANES_08G166400	sp|Q8GXZ3|Y5102_ARATH Serine/threonine-protein kinase At5g01020 OS=Arabidopsis thaliana GN=At5g01020 PE=1 SV=1//0
MANES_01G0287002	-1.23431	0.00182357	-0.869624	0.0540246	MANES_01G028700	sp|Q3EC77|PMT5_ARATH Probable methyltransferase PMT5 OS=Arabidopsis thaliana GN=At2g03480 PE=2 SV=2//0
MANES_02G1069001	-1.23423	0.000520749	-0.569788	0.0532336	MANES_02G106900	sp|O82485|OPT7_ARATH Oligopeptide transporter 7 OS=Arabidopsis thaliana GN=OPT7 PE=2 SV=1//0
MANES_16G1231001	-1.23401	0.0432719	-0.559644	0.475737	MANES_16G123100	-//-
MANES_07G1162001	-1.23244	0.0301723	-0.681188	0.252519	MANES_07G116200	-//-
MANES_10G1125001	-1.23196	0.00336048	-0.720646	0.0984936	MANES_10G112500	sp|Q9S7U9|M2K2_ARATH Mitogen-activated protein kinase kinase 2 OS=Arabidopsis thaliana GN=MKK2 PE=1 SV=2//2.83248e-159
MANES_06G1455003	-1.23095	0.0333618	-0.0727452	0.958947	MANES_06G145500	sp|Q0WV12|ANL2_ARATH Homeobox-leucine zipper protein ANTHOCYANINLESS 2 OS=Arabidopsis thaliana GN=ANL2 PE=2 SV=1//0
MANES_11G1261001	-1.2305	0.00443438	-0.439163	0.389655	MANES_11G126100	-//-
MANES_08G1526001	-1.22702	0.000520749	-0.509399	0.114906	MANES_08G152600	sp|Q5QQ56|XYLT1_CANFA Xylosyltransferase 1 OS=Canis familiaris GN=XYLT1 PE=2 SV=1//2.98495e-25
MANES_15G0529001	-1.22697	0.000520749	-0.452949	0.100875	MANES_15G052900	sp|Q56YJ8|FAMA_ARATH Transcription factor FAMA OS=Arabidopsis thaliana GN=FAMA PE=1 SV=1//1.01965e-130
MANES_07G0105001	-1.22421	0.00372046	-0.884329	0.0538312	MANES_07G010500	sp|Q9LRR4|R13L1_ARATH Putative disease resistance RPP13-like protein 1 OS=Arabidopsis thaliana GN=RPPL1 PE=3 SV=1//1.46705e-08
MANES_01G0124001	-1.22405	0.000520749	-0.361434	0.321649	MANES_01G012400	-//-
MANES_13G0589001	-1.22404	0.000520749	-0.526893	0.121656	MANES_13G058900	sp|P52417|GLGS2_VICFA Glucose-1-phosphate adenylyltransferase small subunit 2, chloroplastic OS=Vicia faba GN=AGPP PE=2 SV=1//0
MANES_12G0759001	-1.22333	0.00222136	-0.700258	0.135987	MANES_12G075900	sp|Q8VZU2|SY132_ARATH Syntaxin-132 OS=Arabidopsis thaliana GN=SYP132 PE=1 SV=1//7.88767e-103
MANES_05G0375001	-1.21882	0.00222136	-0.380864	0.437009	MANES_05G037500	sp|Q1W376|PMM_SOYBN Phosphomannomutase OS=Glycine max PE=2 SV=1//2.62332e-159
MANES_01G0154001	-1.21433	0.00579248	-0.828194	0.0648091	MANES_01G015400	sp|A6H195|MURG_FLAPJ UDP-N-acetylglucosamine--N-acetylmuramyl-(pentapeptide) pyrophosphoryl-undecaprenol N-acetylglucosamine transferase OS=Flavobacterium psychrophilum (strain JIP02/86 / ATCC 49511) GN=murG PE=3 SV=1//3.17628e-71
MANES_14G0370001	-1.21431	0.000981481	-0.390751	0.430411	MANES_14G037000	sp|Q9FII5|TDR_ARATH Leucine-rich repeat receptor-like protein kinase TDR OS=Arabidopsis thaliana GN=TDR PE=1 SV=1//0
MANES_13G1500001	-1.21163	0.00299047	-0.735743	0.246233	MANES_13G150000	sp|Q6R2K3|SRF3_ARATH Protein STRUBBELIG-RECEPTOR FAMILY 3 OS=Arabidopsis thaliana GN=SRF3 PE=2 SV=1//8.36596e-96
MANES_18G0112001	-1.21112	0.010171	-0.489092	0.343085	MANES_18G011200	sp|Q9LDD1|BRG3_ARATH Probable BOI-related E3 ubiquitin-protein ligase 3 OS=Arabidopsis thaliana GN=BRG3 PE=1 SV=1//6.40093e-16
MANES_08G0339002	-1.20966	0.000520749	-0.571311	0.106725	MANES_08G033900	sp|Q9SJ56|BLH1_ARATH BEL1-like homeodomain protein 1 OS=Arabidopsis thaliana GN=BLH1 PE=1 SV=1//1.55415e-152
MANES_09G1770002	-1.20462	0.000520749	-0.663659	0.107046	MANES_09G177000	sp|Q9Y2G0|EFR3B_HUMAN Protein EFR3 homolog B OS=Homo sapiens GN=EFR3B PE=1 SV=2//3.6109e-10
MANES_05G0622001	-1.20452	0.000520749	-0.149426	0.713245	MANES_05G062200	sp|P17407|21KD_DAUCA 21 kDa protein OS=Daucus carota PE=2 SV=1//1.41637e-25
MANES_02G0417001	-1.20407	0.0133363	-0.97453	0.124364	MANES_02G041700	-//-
MANES_16G1191001	-1.20355	0.000520749	-0.512732	0.0511985	MANES_16G119100	-//-
MANES_09G1527001	-1.20207	0.0155273	-0.760113	0.125704	MANES_09G152700	sp|P32294|AX22B_VIGRR Auxin-induced protein 22B OS=Vigna radiata var. radiata GN=AUX22B PE=2 SV=1//9.86708e-84
MANES_01G1314002	-1.20197	0.0208071	-1.09883	0.115059	MANES_01G131400	sp|Q9SS37|RTNLH_ARATH Reticulon-like protein B8 OS=Arabidopsis thaliana GN=RTNLB8 PE=2 SV=1//4.64394e-93
MANES_06G1455001	-1.20154	0.0200473	-0.600929	0.350911	MANES_06G145500	sp|Q0WV12|ANL2_ARATH Homeobox-leucine zipper protein ANTHOCYANINLESS 2 OS=Arabidopsis thaliana GN=ANL2 PE=2 SV=1//0
MANES_18G0544004	-1.20134	0.0382243	-1.08766	0.205129	MANES_18G054400	sp|Q9SXC4|IRX9H_ARATH Probable beta-1,4-xylosyltransferase IRX9H OS=Arabidopsis thaliana GN=IRX9H PE=2 SV=2//2.04152e-167
MANES_07G0824001	-1.20039	0.0461372	-0.301631	0.706192	MANES_07G082400	sp|Q0PCS3|CHR25_ARATH Protein CHROMATIN REMODELING 25 OS=Arabidopsis thaliana GN=CHR25 PE=1 SV=1//0
MANES_01G0295001	-1.19829	0.0179248	-0.17252	0.799908	MANES_01G029500	sp|Q4PSX1|CLE10_ARATH CLAVATA3/ESR (CLE)-related protein 10 OS=Arabidopsis thaliana GN=CLE10 PE=1 SV=1//1.02757e-08
MANES_12G1455001	-1.19821	0.000520749	-0.339278	0.501828	MANES_12G145500	-//-
MANES_06G0167001	-1.19582	0.000520749	-0.619292	0.0943715	MANES_06G016700	-//-
MANES_17G0088002	-1.19533	0.000520749	-1.56275	0.0956383	MANES_17G008800	sp|Q8H0W0|LPA3_ARATH Protein LOW PSII ACCUMULATION 3, chloroplastic OS=Arabidopsis thaliana GN=LPA3 PE=1 SV=1//1.6436e-06
MANES_08G1047002	-1.19496	0.016062	-0.414976	0.621978	MANES_08G104700	sp|Q9AT00|AB13I_ARATH Protein TRIGALACTOSYLDIACYLGLYCEROL 3, chloroplastic OS=Arabidopsis thaliana GN=TGD3 PE=1 SV=1//7.35807e-172
MANES_13G1230002	-1.19463	0.000981481	-0.47176	0.39648	MANES_13G123000	sp|Q3EDL4|Y1154_ARATH Probable serine/threonine-protein kinase At1g01540 OS=Arabidopsis thaliana GN=At1g01540 PE=1 SV=2//0
MANES_02G0855001	-1.19375	0.0471576	-0.268405	0.729618	MANES_02G085500	sp|P29381|AGL1_ARATH Agamous-like MADS-box protein AGL1 OS=Arabidopsis thaliana GN=AGL1 PE=1 SV=1//8.5549e-113
MANES_02G1491001	-1.19247	0.0326759	-0.853095	0.084967	MANES_02G149100	sp|Q940J1|ATB16_ARATH Homeobox-leucine zipper protein ATHB-16 OS=Arabidopsis thaliana GN=ATHB-16 PE=2 SV=2//7.89868e-58
MANES_12G1080001	-1.19245	0.000520749	-0.692668	0.0526298	MANES_12G108000	sp|Q8T9S7|PTEN_DICDI Phosphatidylinositol 3,4,5-trisphosphate 3-phosphatase and dual-specificity protein phosphatase PTEN OS=Dictyostelium discoideum GN=pteN PE=2 SV=1//7.90832e-54
MANES_05G1606001	-1.19083	0.0144489	-0.960726	0.0628038	MANES_05G160600	sp|Q9M069|E137_ARATH Glucan endo-1,3-beta-glucosidase 7 OS=Arabidopsis thaliana GN=At4g34480 PE=1 SV=2//0
MANES_06G0664001	-1.18983	0.0494297	-0.991844	0.20287	MANES_06G066400	-//-
MANES_11G1480001	-1.18619	0.000520749	-0.214094	0.71483	MANES_11G148000	sp|Q9SJJ3|BLH8_ARATH BEL1-like homeodomain protein 8 OS=Arabidopsis thaliana GN=BLH8 PE=1 SV=1//2.44783e-89
MANES_01G1697001	-1.18532	0.00740893	0.217813	0.681997	MANES_01G169700	sp|Q9M345|LRK42_ARATH L-type lectin-domain containing receptor kinase IV.2 OS=Arabidopsis thaliana GN=LECRK42 PE=2 SV=1//0
MANES_08G0377001	-1.18509	0.00336048	-0.566214	0.188968	MANES_08G037700	sp|Q6H501|HKT6_ORYSJ Probable cation transporter HKT6 OS=Oryza sativa subsp. japonica GN=HKT6 PE=2 SV=1//3.8248e-135
MANES_15G0962001	-1.18377	0.000520749	-0.608092	0.0651779	MANES_15G096200	sp|P26861|RM06_MARPO 60S ribosomal protein L6, mitochondrial OS=Marchantia polymorpha GN=RPL6 PE=3 SV=2//8.66309e-41
MANES_09G1095001	-1.18335	0.0190063	-0.0812511	0.913553	MANES_09G109500	-//-
MANES_01G0749001	-1.18289	0.000520749	-0.291203	0.318278	MANES_01G074900	sp|P17407|21KD_DAUCA 21 kDa protein OS=Daucus carota PE=2 SV=1//2.08209e-43
MANES_07G0576001	-1.18204	0.000520749	-0.666348	0.0509941	MANES_07G057600	-//-
MANES_03G1386001	-1.17664	0.000520749	-0.418415	0.118942	MANES_03G138600	sp|Q9LK64|AB3C_ARATH ABC transporter C family member 3 OS=Arabidopsis thaliana GN=ABCC3 PE=1 SV=1//0
MANES_06G0245001	-1.17658	0.0271267	-0.534481	0.409501	MANES_06G024500	-//-
MANES_02G1751001	-1.1761	0.000520749	-0.630633	0.0759818	MANES_02G175100	sp|F4I037|TBL7_ARATH Protein trichome berefringence-like 7 OS=Arabidopsis thaliana GN=TBL7 PE=3 SV=1//1.48704e-53
MANES_02G1393001	-1.17566	0.000520749	0.239609	0.551571	MANES_02G139300	sp|O81020|NPC2_ARATH Non-specific phospholipase C2 OS=Arabidopsis thaliana GN=NPC2 PE=2 SV=1//0
MANES_17G0140001	-1.17541	0.0453242	-0.0833431	0.928607	MANES_17G014000	-//-
MANES_11G0930001	-1.17355	0.0461372	0.740895	0.153424	MANES_11G093000	sp|P27484|GRP2_NICSY Glycine-rich protein 2 OS=Nicotiana sylvestris GN=GRP-2 PE=2 SV=1//3.98588e-33
MANES_01G1243001	-1.17222	0.0200473	-0.959285	0.121953	MANES_01G124300	sp|F8WKW1|UGT2_GARJA 7-deoxyloganetin glucosyltransferase OS=Gardenia jasminoides GN=UGT85A24 PE=1 SV=1//0
MANES_03G1997001	-1.17063	0.00926716	-0.86654	0.223717	MANES_03G199700	sp|Q9M9W9|P2C34_ARATH Probable protein phosphatase 2C 34 OS=Arabidopsis thaliana GN=At3g05640 PE=2 SV=1//1.00763e-165
MANES_08G0500002	-1.1693	0.0195291	-0.712429	0.240267	MANES_08G050000	-//-
MANES_08G0106001	-1.16756	0.0436889	-0.400719	0.570895	MANES_08G010600	-//-
MANES_05G0422002	-1.16594	0.010171	-1.30086	0.0830538	MANES_05G042200	sp|Q9LE59|GAUT1_ARATH Polygalacturonate 4-alpha-galacturonosyltransferase OS=Arabidopsis thaliana GN=GAUT1 PE=1 SV=1//0
MANES_12G1064001	-1.16442	0.00261001	-0.571176	0.130642	MANES_12G106400	sp|P47927|AP2_ARATH Floral homeotic protein APETALA 2 OS=Arabidopsis thaliana GN=AP2 PE=1 SV=1//9.36759e-105
MANES_12G0641001	-1.16194	0.0147161	-0.437819	0.404669	MANES_12G064100	-//-
MANES_01G1314001	-1.16083	0.000981481	-0.923677	0.0651779	MANES_01G131400	sp|Q9SS37|RTNLH_ARATH Reticulon-like protein B8 OS=Arabidopsis thaliana GN=RTNLB8 PE=2 SV=1//4.64394e-93
MANES_13G1353001	-1.16045	0.000981481	-0.582947	0.119268	MANES_13G135300	sp|Q8L3R2|CML41_ARATH Probable calcium-binding protein CML41 OS=Arabidopsis thaliana GN=CML41 PE=2 SV=2//1.72124e-55
MANES_07G1290001	-1.15699	0.000981481	-0.70814	0.0990965	MANES_07G129000	sp|Q9SRM5|CPR49_ARATH GDSL esterase/lipase CPRD49 OS=Arabidopsis thaliana GN=CPRD49 PE=2 SV=1//5.65857e-141
MANES_16G0659001	-1.15694	0.000520749	-0.419408	0.125252	MANES_16G065900	sp|Q3SZX8|CCD25_BOVIN Coiled-coil domain-containing protein 25 OS=Bos taurus GN=CCDC25 PE=2 SV=1//5.95498e-78
MANES_08G0582001	-1.15608	0.00182357	-0.639534	0.159363	MANES_08G058200	sp|O80365|ARR8_ARATH Two-component response regulator ARR8 OS=Arabidopsis thaliana GN=ARR8 PE=1 SV=1//2.63051e-82
MANES_14G1350001	-1.15603	0.00895559	-0.117706	0.876453	MANES_14G135000	sp|O64682|PID_ARATH Protein kinase PINOID OS=Arabidopsis thaliana GN=PID PE=1 SV=1//0
MANES_S0963001	-1.15594	0.000520749	-0.583249	0.0612695	MANES_S096300	sp|Q56YP2|PI5K1_ARATH Phosphatidylinositol 4-phosphate 5-kinase 1 OS=Arabidopsis thaliana GN=PIP5K1 PE=1 SV=1//0
MANES_13G1483001	-1.15324	0.00478264	-0.374606	0.461464	MANES_13G148300	sp|Q9SKT1|ERF53_ARATH Ethylene-responsive transcription factor ERF053 OS=Arabidopsis thaliana GN=ERF053 PE=2 SV=1//4.86e-44
MANES_09G0294001	-1.14708	0.0469663	-0.446089	0.481559	MANES_09G029400	sp|Q9SVY1|ZWIP2_ARATH Zinc finger protein WIP2 OS=Arabidopsis thaliana GN=WIP2 PE=1 SV=1//3.71569e-135
MANES_18G0686001	-1.14681	0.0320171	-0.828415	0.154059	MANES_18G068600	-//-
MANES_01G2645001	-1.14617	0.0355755	-0.382637	0.559554	MANES_01G264500	-//-
MANES_01G2049001	-1.14581	0.000520749	-0.413619	0.134266	MANES_01G204900	sp|F4HZB5|NET1D_ARATH Protein NETWORKED 1D OS=Arabidopsis thaliana GN=NET1D PE=3 SV=1//0
MANES_06G1379001	-1.14438	0.000981481	-0.205986	0.703559	MANES_06G137900	-//-
MANES_02G0479001	-1.14407	0.000520749	-0.281788	0.372868	MANES_02G047900	sp|Q8GWP0|MYB39_ARATH Transcription factor MYB39 OS=Arabidopsis thaliana GN=MYB39 PE=2 SV=1//1.01708e-64
MANES_17G1189001	-1.14299	0.00709066	-0.654673	0.124215	MANES_17G118900	-//-
MANES_14G0859002	-1.14052	0.000520749	-0.345712	0.260462	MANES_14G085900	sp|Q9FNR1|RBG3_ARATH Glycine-rich RNA-binding protein 3, mitochondrial OS=Arabidopsis thaliana GN=RBG3 PE=2 SV=1//3.82072e-52
MANES_06G1057001	-1.14005	0.000520749	-0.665669	0.0851374	MANES_06G105700	sp|Q9FM04|GDL88_ARATH GDSL esterase/lipase At5g62930 OS=Arabidopsis thaliana GN=At5g62930 PE=2 SV=3//7.74377e-139
MANES_11G0429001	-1.13965	0.0208071	-0.6762	0.0888447	MANES_11G042900	sp|Q1PEM5|PERK3_ARATH Proline-rich receptor-like protein kinase PERK3 OS=Arabidopsis thaliana GN=PERK3 PE=2 SV=2//5.23965e-25
MANES_10G1141001	-1.13943	0.030656	-0.793587	0.176813	MANES_10G114100	sp|Q9T048|DRL27_ARATH Disease resistance protein At4g27190 OS=Arabidopsis thaliana GN=At4g27190 PE=2 SV=1//3.29716e-06
MANES_16G0525001	-1.13773	0.000520749	-0.579396	0.0719873	MANES_16G052500	sp|Q81ST7|BSHA_BACAN N-acetyl-alpha-D-glucosaminyl L-malate synthase OS=Bacillus anthracis GN=bshA PE=1 SV=1//3.88007e-08
MANES_13G1444001	-1.13754	0.0165943	0.131171	0.853304	MANES_13G144400	sp|Q9S7A9|SPL4_ARATH Squamosa promoter-binding-like protein 4 OS=Arabidopsis thaliana GN=SPL4 PE=1 SV=1//3.56253e-38
MANES_10G1389002	-1.13643	0.0190063	-1.46872	0.0532336	MANES_10G138900	sp|Q500U8|TKPR1_ARATH Tetraketide alpha-pyrone reductase 1 OS=Arabidopsis thaliana GN=TKPR1 PE=1 SV=1//6.26042e-86
MANES_S0558001	-1.13613	0.00407707	-0.24969	0.752082	MANES_S055800	sp|O22874|EXPA8_ARATH Expansin-A8 OS=Arabidopsis thaliana GN=EXPA8 PE=2 SV=1//2.54368e-113
MANES_02G0017001	-1.13551	0.0113514	-0.761947	0.102151	MANES_02G001700	sp|F4I878|BLT_ARATH Protein BRANCHLESS TRICHOME OS=Arabidopsis thaliana GN=BLT PE=1 SV=1//1.97282e-12
MANES_14G1024001	-1.13531	0.000520749	-0.240067	0.556125	MANES_14G102400	sp|Q8RWD0|COL16_ARATH Zinc finger protein CONSTANS-LIKE 16 OS=Arabidopsis thaliana GN=COL16 PE=2 SV=2//4.20327e-81
MANES_01G2207001	-1.13139	0.00299047	-0.54552	0.177282	MANES_01G220700	sp|Q9M015|Y5161_ARATH Uncharacterized protein At5g01610 OS=Arabidopsis thaliana GN=At5g01610 PE=1 SV=1//2.47031e-14
MANES_10G1218001	-1.13039	0.000520749	0.00573054	0.991835	MANES_10G121800	sp|Q40285|UFOG2_MANES Anthocyanidin 3-O-glucosyltransferase 2 (Fragment) OS=Manihot esculenta GN=GT2 PE=2 SV=1//0
MANES_02G0797001	-1.12892	0.00579248	-0.593855	0.17288	MANES_02G079700	sp|Q93WJ9|KAN1_ARATH Transcription repressor KAN1 OS=Arabidopsis thaliana GN=KAN1 PE=1 SV=1//6.75285e-74
MANES_05G0410001	-1.1286	0.000520749	-0.516677	0.0771665	MANES_05G041000	sp|O64647|TCP9_ARATH Transcription factor TCP9 OS=Arabidopsis thaliana GN=TCP9 PE=2 SV=1//3.74385e-82
MANES_03G1291001	-1.12726	0.000520749	-0.327997	0.413833	MANES_03G129100	-//-
MANES_11G1264001	-1.12667	0.0285368	-0.380404	0.542216	MANES_11G126400	sp|Q9C7A2|Y3236_ARATH Ankyrin repeat-containing protein At3g12360 OS=Arabidopsis thaliana GN=At3g12360 PE=2 SV=1//4.66792e-07
MANES_08G1691001	-1.12273	0.0252221	0.03205	0.972296	MANES_08G169100	sp|Q9C9Z7|Y3857_ARATH BTB/POZ domain-containing protein At3g08570 OS=Arabidopsis thaliana GN=At3g08570 PE=2 SV=2//0
MANES_03G1111001	-1.12124	0.00182357	-0.614265	0.125252	MANES_03G111100	sp|Q86A88|DYL_DICDI Dynein light chain, cytoplasmic OS=Dictyostelium discoideum GN=dlcB PE=3 SV=1//1.06245e-13
MANES_09G1652002	-1.11965	0.00182357	-0.585236	0.138406	MANES_09G165200	sp|Q84K79|IDM2L_ARATH Alpha-crystallin domain-containing protein 22.3 OS=Arabidopsis thaliana GN=ACD22.3 PE=1 SV=1//2.87414e-61
MANES_01G0717001	-1.11767	0.0335752	-0.216729	0.793882	MANES_01G071700	sp|Q9LNA5|ACR8_ARATH ACT domain-containing protein ACR8 OS=Arabidopsis thaliana GN=ACR8 PE=2 SV=1//0
MANES_05G0495001	-1.11658	0.0430672	-0.894639	0.134563	MANES_05G049500	sp|Q9SHD0|ZAT4_ARATH Zinc finger protein ZAT4 OS=Arabidopsis thaliana GN=ZAT4 PE=2 SV=1//1.37794e-49
MANES_17G0561001	-1.11626	0.000520749	-0.18297	0.7306	MANES_17G056100	-//-
MANES_05G0987001	-1.11459	0.00141071	-0.0414129	0.948006	MANES_05G098700	sp|P10244|MYBB_HUMAN Myb-related protein B OS=Homo sapiens GN=MYBL2 PE=1 SV=1//7.26856e-25
MANES_03G1024002	-1.10999	0.0275919	-0.707367	0.271028	MANES_03G102400	sp|Q9MAH1|TTL1_ARATH TPR repeat-containing thioredoxin TTL1 OS=Arabidopsis thaliana GN=TTL1 PE=1 SV=1//1.53754e-31
MANES_06G0710001	-1.10971	0.00926716	-0.818267	0.0524354	MANES_06G071000	sp|Q9LS40|ASPG1_ARATH Protein ASPARTIC PROTEASE IN GUARD CELL 1 OS=Arabidopsis thaliana GN=ASPG1 PE=1 SV=1//0
MANES_09G0355001	-1.10909	0.00141071	0.0031523	0.99535	MANES_09G035500	sp|Q84JD5|P2C68_ARATH Probable protein phosphatase 2C 68 OS=Arabidopsis thaliana GN=At5g06750 PE=2 SV=1//0
MANES_08G1682001	-1.10879	0.000520749	-0.383699	0.298874	MANES_08G168200	sp|Q9C9Z2|RER3_ARATH Protein RETICULATA-RELATED 3 OS=Arabidopsis thaliana GN=RER3 PE=1 SV=1//3.32915e-106
MANES_05G1555003	-1.10715	0.00988022	-0.689132	0.188863	MANES_05G155500	sp|Q2RAC5|CCT13_ORYSJ Cyclin-T1-3 OS=Oryza sativa subsp. japonica GN=CYCT1-3 PE=3 SV=2//3.16101e-11
MANES_01G1077001	-1.10627	0.000981481	-0.66135	0.0593944	MANES_01G107700	sp|Q9SWS1|ACFR2_ARATH Probable transmembrane ascorbate ferrireductase 2 OS=Arabidopsis thaliana GN=CYB561B PE=1 SV=1//3.09204e-97
MANES_10G0277002	-1.10279	0.00141071	0.0273885	0.967714	MANES_10G027700	sp|Q9M2S4|LRKS4_ARATH L-type lectin-domain containing receptor kinase S.4 OS=Arabidopsis thaliana GN=LECRKS4 PE=2 SV=1//9.29864e-19
MANES_15G0007001	-1.1027	0.00407707	-0.425515	0.366608	MANES_15G000700	sp|Q0V7V2|P2C42_ARATH Probable protein phosphatase 2C 42 OS=Arabidopsis thaliana GN=At3g17090 PE=2 SV=1//0
MANES_03G0777001	-1.10159	0.0308727	-0.0738392	0.929296	MANES_03G077700	sp|Q9SAK5|APL_ARATH Myb family transcription factor APL OS=Arabidopsis thaliana GN=APL PE=2 SV=2//1.49302e-24
MANES_13G1333002	-1.0993	0.000981481	-1.80853	0.192658	MANES_13G133300	-//-
MANES_03G0623001	-1.09735	0.000520749	-0.0848273	0.85853	MANES_03G062300	sp|O82316|TIP41_ARATH Aquaporin TIP4-1 OS=Arabidopsis thaliana GN=TIP4-1 PE=2 SV=1//4.45104e-105
MANES_03G0143001	-1.09296	0.0125011	-0.75625	0.0747243	MANES_03G014300	-//-
MANES_04G1381001	-1.08855	0.0392839	-0.401063	0.448431	MANES_04G138100	sp|Q67YC0|PPSP1_ARATH Inorganic pyrophosphatase 1 OS=Arabidopsis thaliana GN=PS2 PE=1 SV=1//2.82018e-141
MANES_15G1866001	-1.08845	0.00709066	-0.251068	0.644894	MANES_15G186600	sp|Q9C6S7|PMTK_ARATH Probable methyltransferase PMT20 OS=Arabidopsis thaliana GN=At1g31850 PE=2 SV=1//0
MANES_03G0543001	-1.08686	0.000520749	0.169882	0.741136	MANES_03G054300	sp|Q43062|PME_PRUPE Pectinesterase/pectinesterase inhibitor PPE8B OS=Prunus persica PE=2 SV=1//0
MANES_08G1423001	-1.08495	0.0233062	0.304077	0.630943	MANES_08G142300	-//-
MANES_04G1021001	-1.08475	0.00336048	-0.396884	0.341884	MANES_04G102100	sp|Q9SAH3|Y1887_ARATH Putative receptor-like protein kinase At1g80870 OS=Arabidopsis thaliana GN=At1g80870 PE=3 SV=1//0
MANES_01G2016001	-1.08418	0.000981481	0.300145	0.528387	MANES_01G201600	sp|P13089|AUX28_SOYBN Auxin-induced protein AUX28 OS=Glycine max GN=AUX28 PE=2 SV=1//1.44675e-96
MANES_16G0201001	-1.08384	0.000520749	-0.466349	0.0804796	MANES_16G020100	sp|Q41144|STC_RICCO Sugar carrier protein C OS=Ricinus communis GN=STC PE=2 SV=1//0
MANES_06G0639004	-1.08369	0.00372046	-0.689996	0.131511	MANES_06G063900	-//-
MANES_15G1780001	-1.08362	0.00299047	-0.773709	0.152513	MANES_15G178000	sp|O34331|YLBH_BACSU Putative rRNA methyltransferase YlbH OS=Bacillus subtilis (strain 168) GN=ylbH PE=3 SV=2//9.12863e-16
MANES_10G0474001	-1.08228	0.000520749	-1.23763	0.312672	MANES_10G047400	sp|Q7XA06|SYT3_ARATH Synaptotagmin-3 OS=Arabidopsis thaliana GN=SYT3 PE=2 SV=1//0
MANES_09G1166001	-1.08199	0.000520749	-0.396218	0.149606	MANES_09G116600	sp|Q9SCU5|WNK5_ARATH Probable serine/threonine-protein kinase WNK5 OS=Arabidopsis thaliana GN=WNK5 PE=1 SV=2//0
MANES_14G0780001	-1.08069	0.00546589	-0.482273	0.258395	MANES_14G078000	sp|Q6DBG8|ARAD1_ARATH Probable arabinosyltransferase ARAD1 OS=Arabidopsis thaliana GN=ARAD1 PE=1 SV=1//2.06095e-71
MANES_05G0978002	-1.07659	0.0290047	-0.167514	0.844879	MANES_05G097800	sp|C0LGG9|Y5344_ARATH Probable LRR receptor-like serine/threonine-protein kinase At1g53440 OS=Arabidopsis thaliana GN=At1g53440 PE=2 SV=2//1.48748e-119
MANES_02G0134001	-1.07524	0.00546589	-0.83486	0.0711042	MANES_02G013400	-//-
MANES_05G1435001	-1.07397	0.0149896	-0.553369	0.335754	MANES_05G143500	sp|Q8L9W3|ATL23_ARATH E3 ubiquitin-protein ligase ATL23 OS=Arabidopsis thaliana GN=ATL23 PE=1 SV=2//9.77255e-40
MANES_05G1499001	-1.07362	0.0479922	-0.508926	0.433137	MANES_05G149900	-//-
MANES_18G0417001	-1.07274	0.049219	0.308983	0.689521	MANES_18G041700	sp|Q8GXG1|ASPGB_ARATH Probable isoaspartyl peptidase/L-asparaginase 2 OS=Arabidopsis thaliana GN=At3g16150 PE=2 SV=2//0
MANES_05G1426001	-1.07049	0.000981481	-0.676705	0.0906381	MANES_05G142600	-//-
MANES_06G0637001	-1.07007	0.00182357	-0.505582	0.201918	MANES_06G063700	sp|Q9ZU51|RHA2B_ARATH Probable E3 ubiquitin-protein ligase RHA2B OS=Arabidopsis thaliana GN=RHA2B PE=1 SV=2//8.74356e-44
MANES_01G1863001	-1.06902	0.000520749	-0.169602	0.63845	MANES_01G186300	sp|Q9M9T4|PKS2_ARATH Protein PHYTOCHROME KINASE SUBSTRATE 2 OS=Arabidopsis thaliana GN=PKS2 PE=1 SV=1//2.97544e-45
MANES_17G0850001	-1.0685	0.0139008	0.0117504	0.985902	MANES_17G085000	sp|Q42798|C93A1_SOYBN 3,9-dihydroxypterocarpan 6A-monooxygenase OS=Glycine max GN=CYP93A1 PE=1 SV=1//1.25902e-122
MANES_05G0978001	-1.0672	0.000520749	-0.136316	0.781876	MANES_05G097800	sp|C0LGG9|Y5344_ARATH Probable LRR receptor-like serine/threonine-protein kinase At1g53440 OS=Arabidopsis thaliana GN=At1g53440 PE=2 SV=2//1.48748e-119
MANES_01G2140002	-1.0656	0.000520749	-0.40587	0.212597	MANES_01G214000	sp|Q56XP4|NHX2_ARATH Sodium/hydrogen exchanger 2 OS=Arabidopsis thaliana GN=NHX2 PE=2 SV=2//0
MANES_18G1462001	-1.0656	0.000981481	-0.588996	0.226105	MANES_18G146200	sp|Q41596|CHI1_THECC Endochitinase 1 OS=Theobroma cacao GN=CHIA1 PE=2 SV=1//9.33843e-11
MANES_18G0555001	-1.06307	0.000520749	-0.454638	0.0806448	MANES_18G055500	sp|P50433|GLYM_SOLTU Serine hydroxymethyltransferase, mitochondrial OS=Solanum tuberosum PE=2 SV=1//0
MANES_11G1211001	-1.06125	0.000520749	-0.69153	0.0685772	MANES_11G121100	sp|C0LGP4|Y3475_ARATH Probable LRR receptor-like serine/threonine-protein kinase At3g47570 OS=Arabidopsis thaliana GN=At3g47570 PE=2 SV=1//1.8369e-48
MANES_01G0562001	-1.06051	0.0473525	-0.0961747	0.898295	MANES_01G056200	sp|O23090|BH014_ARATH Transcription factor bHLH14 OS=Arabidopsis thaliana GN=BHLH14 PE=2 SV=1//2.04082e-59
MANES_17G0390001	-1.05942	0.0360244	-0.527697	0.381407	MANES_17G039000	sp|Q94BV7|NDB2_ARATH External alternative NAD(P)H-ubiquinone oxidoreductase B2, mitochondrial OS=Arabidopsis thaliana GN=NDB2 PE=1 SV=1//0
MANES_09G0754001	-1.05206	0.02403	-0.444329	0.512758	MANES_09G075400	sp|Q98SJ2|DAZP1_XENLA DAZ-associated protein 1 OS=Xenopus laevis GN=dazap1 PE=1 SV=1//4.83117e-53
MANES_13G1520001	-1.05086	0.000520749	-0.360688	0.342406	MANES_13G152000	sp|P0CH30|RING1_GOSHI E3 ubiquitin-protein ligase RING1 OS=Gossypium hirsutum GN=RING1 PE=1 SV=1//5.47888e-11
MANES_06G0238001	-1.05079	0.000520749	-0.327347	0.286137	MANES_06G023800	sp|B0F481|BIODA_ARATH Bifunctional dethiobiotin synthetase/7,8-diamino-pelargonic acid aminotransferase, mitochondrial OS=Arabidopsis thaliana GN=BIO3-BIO1 PE=1 SV=1//0
MANES_01G0351002	-1.05067	0.000520749	-0.288751	0.432065	MANES_01G035100	sp|Q9SAK5|APL_ARATH Myb family transcription factor APL OS=Arabidopsis thaliana GN=APL PE=2 SV=2//2.39024e-40
MANES_18G0218001	-1.04613	0.00261001	-0.776963	0.0603401	MANES_18G021800	sp|F4HQX1|JAL3_ARATH Jacalin-related lectin 3 OS=Arabidopsis thaliana GN=JAL3 PE=2 SV=1//1.24071e-19
MANES_13G1134001	-1.04389	0.0403523	-0.839091	0.1146	MANES_13G113400	-//-
MANES_02G1351001	-1.04313	0.0205559	0.0622958	0.956807	MANES_02G135100	sp|Q55GJ3|NCA2_DICDI Nuclear control of ATPase protein 2 OS=Dictyostelium discoideum GN=nca2 PE=3 SV=1//1.12861e-13
MANES_15G1866002	-1.04232	0.0399264	-0.0326519	0.974907	MANES_15G186600	sp|Q9C6S7|PMTK_ARATH Probable methyltransferase PMT20 OS=Arabidopsis thaliana GN=At1g31850 PE=2 SV=1//0
MANES_18G1183001	-1.04069	0.00612071	-0.828099	0.056154	MANES_18G118300	sp|Q8GRL7|TBCE_ARATH Tubulin-folding cofactor E OS=Arabidopsis thaliana GN=TFCE PE=2 SV=1//0
MANES_05G1633001	-1.03944	0.0290047	-0.183863	0.790127	MANES_05G163300	-//-
MANES_14G1730001	-1.03893	0.000520749	-0.537081	0.0612695	MANES_14G173000	sp|Q9C516|XLG3_ARATH Extra-large guanine nucleotide-binding protein 3 OS=Arabidopsis thaliana GN=XLG3 PE=1 SV=1//0
MANES_01G0432001	-1.03856	0.000520749	-0.555174	0.0511985	MANES_01G043200	sp|Q6LA42|APRR5_ARATH Two-component response regulator-like APRR5 OS=Arabidopsis thaliana GN=APRR5 PE=1 SV=2//7.36499e-127
MANES_10G0189001	-1.03703	0.000520749	-0.55713	0.0929225	MANES_10G018900	sp|Q9LS40|ASPG1_ARATH Protein ASPARTIC PROTEASE IN GUARD CELL 1 OS=Arabidopsis thaliana GN=ASPG1 PE=1 SV=1//1.30608e-61
MANES_11G1492002	-1.03493	0.0426421	0.0466465	0.974247	MANES_11G149200	sp|P08926|RUBA_PEA RuBisCO large subunit-binding protein subunit alpha, chloroplastic OS=Pisum sativum PE=1 SV=2//1.55866e-38
MANES_01G2562001	-1.03029	0.000520749	-0.356506	0.223625	MANES_01G256200	sp|Q8GUH1|PUB33_ARATH U-box domain-containing protein 33 OS=Arabidopsis thaliana GN=PUB33 PE=2 SV=2//8.74903e-17
MANES_18G0737002	-1.03014	0.0407662	-0.68278	0.179373	MANES_18G073700	sp|Q8L751|ORP1C_ARATH Oxysterol-binding protein-related protein 1C OS=Arabidopsis thaliana GN=ORP1C PE=2 SV=1//1.87081e-109
MANES_03G1748001	-1.02958	0.00141071	-0.398559	0.258791	MANES_03G174800	sp|Q9LUI2|NET1A_ARATH Protein NETWORKED 1A OS=Arabidopsis thaliana GN=NET1A PE=1 SV=1//0
MANES_14G0074001	-1.02751	0.0282936	-0.744501	0.140797	MANES_14G007400	-//-
MANES_S0138001	-1.0264	0.000520749	-0.300093	0.450572	MANES_S013800	sp|C0HJG8|BSP_BOSSE Basic secretory protease (Fragments) OS=Boswellia serrata PE=1 SV=1//1.35995e-10
MANES_05G1904001	-1.0263	0.0155273	-0.231034	0.736429	MANES_05G190400	sp|B7KWT4|RUTD_METC4 Putative aminoacrylate hydrolase RutD OS=Methylobacterium extorquens (strain CM4 / NCIMB 13688) GN=rutD PE=3 SV=1//9.38876e-12
MANES_14G0823001	-1.02455	0.00261001	-0.461912	0.219192	MANES_14G082300	sp|F4I114|Y1960_ARATH Probable serine/threonine-protein kinase At1g09600 OS=Arabidopsis thaliana GN=At1g09600 PE=3 SV=1//0
MANES_14G1357001	-1.02405	0.0257063	-2.93311	0.13239	MANES_14G135700	sp|Q1LVZ2|MARH2_DANRE E3 ubiquitin-protein ligase MARCH2 OS=Danio rerio GN=march2 PE=2 SV=1//1.34053e-07
MANES_15G1148002	-1.02156	0.00612071	-0.635604	0.149895	MANES_15G114800	sp|Q8LPQ8|MSSP2_ARATH Monosaccharide-sensing protein 2 OS=Arabidopsis thaliana GN=MSSP2 PE=1 SV=2//0
MANES_11G0523001	-1.02027	0.000520749	-0.431805	0.205032	MANES_11G052300	sp|P0CL94|APTH1_CRYNJ Acyl-protein thioesterase 1 OS=Cryptococcus neoformans var. neoformans serotype D (strain JEC21 / ATCC MYA-565) GN=CNF02430 PE=3 SV=1//2.54966e-28
MANES_16G0914001	-1.01961	0.00546589	-0.295402	0.578503	MANES_16G091400	sp|Q9C9P4|KASC2_ARATH 3-oxoacyl-[acyl-carrier-protein] synthase II, chloroplastic OS=Arabidopsis thaliana GN=KAS2 PE=1 SV=1//0
MANES_18G0668001	-1.01482	0.0451285	-0.32923	0.619339	MANES_18G066800	sp|Q9CPR8|MAGG1_MOUSE Melanoma-associated antigen G1 OS=Mus musculus GN=Ndnl2 PE=1 SV=1//1.03281e-11
MANES_01G1386001	-1.01465	0.000520749	-0.33849	0.28179	MANES_01G138600	sp|Q9SPV4|SAMT_CLABR Salicylate carboxymethyltransferase OS=Clarkia breweri GN=SAMT PE=1 SV=1//2.53079e-146
MANES_16G0990002	-1.00901	0.0127903	-0.236202	0.662132	MANES_16G099000	-//-
MANES_05G0628001	-1.00802	0.00512661	0.0894566	0.883565	MANES_05G062800	sp|B3H5Q1|BGL11_ARATH Beta-glucosidase 11 OS=Arabidopsis thaliana GN=BGLU11 PE=2 SV=2//0
MANES_01G0909002	-1.00717	0.000520749	-0.50289	0.0950156	MANES_01G090900	sp|Q9LHF0|ZHD9_ARATH Zinc-finger homeodomain protein 9 OS=Arabidopsis thaliana GN=ZHD9 PE=1 SV=1//1.69931e-19
MANES_06G0366001	-1.00707	0.0190063	-0.659575	0.243638	MANES_06G036600	sp|Q56X72|RTNLS_ARATH Reticulon-like protein B21 OS=Arabidopsis thaliana GN=RTNLB21 PE=2 SV=2//1.20513e-115
MANES_17G1199003	-1.00557	0.00740893	-0.742856	0.057289	MANES_17G119900	sp|Q9FYT6|CRS1_MAIZE Chloroplastic group IIA intron splicing facilitator CRS1, chloroplastic OS=Zea mays GN=CRS1 PE=1 SV=1//4.46447e-110
MANES_08G1138001	-1.00458	0.00372046	-0.24001	0.63214	MANES_08G113800	sp|O81635|ATK4_ARATH Kinesin-4 OS=Arabidopsis thaliana GN=ATK4 PE=1 SV=2//0
MANES_07G0883001	-1.00449	0.00644654	-0.678785	0.109727	MANES_07G088300	-//-
MANES_13G1539001	-1.00442	0.00372046	0.418731	0.365233	MANES_13G153900	sp|Q9SZB9|PER47_ARATH Peroxidase 47 OS=Arabidopsis thaliana GN=PER47 PE=2 SV=2//9.36658e-175
MANES_15G0526001	-1.0038	0.0399264	-0.571649	0.255876	MANES_15G052600	sp|O48847|LUH_ARATH Transcriptional corepressor LEUNIG_HOMOLOG OS=Arabidopsis thaliana GN=LUH PE=1 SV=1//0
MANES_16G0388001	-1.00295	0.00865028	0.198675	0.772022	MANES_16G038800	-//-
MANES_12G1526001	-1.00027	0.0195291	-0.336428	0.547071	MANES_12G152600	sp|Q8LGD5|MKS1_ARATH Protein MKS1 OS=Arabidopsis thaliana GN=MKS1 PE=1 SV=2//1.21369e-20
MANES_03G1148001	-0.998555	0.000520749	-0.353544	0.199729	MANES_03G114800	sp|Q74LY0|MENG_LACJO Demethylmenaquinone methyltransferase OS=Lactobacillus johnsonii (strain CNCM I-12250 / La1 / NCC 533) GN=menG PE=3 SV=1//2.91064e-07
MANES_09G1030001	-0.997	0.000981481	-0.531689	0.0869346	MANES_09G103000	sp|Q8S4F6|SQD2_ARATH Sulfoquinovosyl transferase SQD2 OS=Arabidopsis thaliana GN=SQD2 PE=1 SV=1//0
MANES_03G1539001	-0.994223	0.0485917	-0.630273	0.187801	MANES_03G153900	sp|Q41916|CYT5_ARATH Cysteine proteinase inhibitor 5 OS=Arabidopsis thaliana GN=CYS5 PE=2 SV=2//5.73841e-27
MANES_09G1313001	-0.992596	0.000520749	-0.330398	0.334051	MANES_09G131300	sp|Q9LF68|BOLA4_ARATH Protein BOLA4, chloroplastic/mitochondrial OS=Arabidopsis thaliana GN=BOLA4 PE=1 SV=1//1.72691e-45
MANES_07G0267001	-0.992351	0.00141071	-0.619292	0.104521	MANES_07G026700	sp|P00064|CYC_ALLPO Cytochrome c OS=Allium porrum PE=1 SV=1//1.6303e-70
MANES_06G0855001	-0.99215	0.00141071	-0.261641	0.603197	MANES_06G085500	sp|Q9SBQ9|F3PH_PETHY Flavonoid 3&apos;-monooxygenase OS=Petunia hybrida GN=CYP75B2 PE=2 SV=1//0
MANES_04G0624001	-0.990689	0.000520749	0.0940988	0.815355	MANES_04G062400	sp|Q9SZ67|WRK19_ARATH Probable WRKY transcription factor 19 OS=Arabidopsis thaliana GN=WRKY19 PE=2 SV=1//1.80831e-40
MANES_06G1698001	-0.990522	0.000520749	-0.157953	0.700635	MANES_06G169800	-//-
MANES_15G1752001	-0.990123	0.000520749	-0.471255	0.0609054	MANES_15G175200	sp|Q38879|TRXH2_ARATH Thioredoxin H2 OS=Arabidopsis thaliana GN=TRX2 PE=2 SV=2//2.17827e-48
MANES_03G1260001	-0.989368	0.0348918	-0.54257	0.289996	MANES_03G126000	sp|Q8VZG8|Y4885_ARATH Probable LRR receptor-like serine/threonine-protein kinase At4g08850 OS=Arabidopsis thaliana GN=At4g08850 PE=2 SV=3//0
MANES_03G1413002	-0.989273	0.00802823	0.0600784	0.93319	MANES_03G141300	sp|Q94B74|NUDT2_ARATH Nudix hydrolase 2 OS=Arabidopsis thaliana GN=NUDT2 PE=1 SV=1//3.86922e-104
MANES_13G1195001	-0.988779	0.000520749	-0.212773	0.53563	MANES_13G119500	sp|P43297|RD21A_ARATH Cysteine proteinase RD21a OS=Arabidopsis thaliana GN=RD21A PE=1 SV=1//1.32025e-149
MANES_15G1714001	-0.988653	0.00612071	-0.491001	0.246829	MANES_15G171400	-//-
MANES_17G0417001	-0.988547	0.0133363	-0.470013	0.450031	MANES_17G041700	sp|Q9C942|CSE_ARATH Caffeoylshikimate esterase OS=Arabidopsis thaliana GN=CSE PE=1 SV=1//7.49574e-51
MANES_15G1127001	-0.986879	0.00222136	-0.526679	0.166383	MANES_15G112700	sp|O23685|AP1S2_ARATH AP-1 complex subunit sigma-2 OS=Arabidopsis thaliana GN=AAP19-2 PE=2 SV=1//8.78149e-105
MANES_12G0475002	-0.985827	0.0205559	-0.526795	0.367671	MANES_12G047500	sp|Q56XP9|ERFL1_ARATH Ethylene-responsive transcription factor-like protein At4g13040 OS=Arabidopsis thaliana GN=At4g13040 PE=2 SV=2//2.15178e-39
MANES_16G0346001	-0.98543	0.0348918	-0.625298	0.250175	MANES_16G034600	sp|Q54EY1|DTD_DICDI D-tyrosyl-tRNA(Tyr) deacylase OS=Dictyostelium discoideum GN=dtd PE=3 SV=1//2.50233e-56
MANES_17G0281001	-0.985268	0.00222136	-0.655618	0.0841096	MANES_17G028100	sp|A8R7E6|CERK1_ARATH Chitin elicitor receptor kinase 1 OS=Arabidopsis thaliana GN=CERK1 PE=1 SV=1//0
MANES_11G0351001	-0.984805	0.00988022	-0.50563	0.210024	MANES_11G035100	sp|B9GXD6|CSPLO_POPTR CASP-like protein 3A1 OS=Populus trichocarpa GN=POPTRDRAFT_553757 PE=3 SV=2//2.97456e-91
MANES_03G1593001	-0.983185	0.00802823	-0.693882	0.0685772	MANES_03G159300	sp|Q8N573|OXR1_HUMAN Oxidation resistance protein 1 OS=Homo sapiens GN=OXR1 PE=1 SV=2//2.74417e-24
MANES_09G1206001	-0.980439	0.00926716	-0.725181	0.0559599	MANES_09G120600	sp|P85192|UP1_HELAN Unknown protein 1 OS=Helianthus annuus PE=1 SV=1//3.42048e-13
MANES_12G0410002	-0.979868	0.0364605	-0.643481	0.357574	MANES_12G041000	-//-
MANES_14G0604002	-0.978871	0.00443438	-0.601984	0.0943715	MANES_14G060400	sp|Q7XBA5|DI196_ORYSJ Protein DEHYDRATION-INDUCED 19 homolog 6 OS=Oryza sativa subsp. japonica GN=DI19-6 PE=2 SV=1//1.38668e-25
MANES_02G1721001	-0.976213	0.000520749	-0.299774	0.332852	MANES_02G172100	sp|Q68FJ8|TM1L2_XENLA TOM1-like protein 2 OS=Xenopus laevis GN=tom1l2 PE=2 SV=1//2.33412e-32
MANES_10G0380001	-0.973414	0.00579248	-0.641076	0.156206	MANES_10G038000	-//-
MANES_03G1769001	-0.972561	0.00512661	-0.611881	0.0759818	MANES_03G176900	-//-
MANES_01G2603001	-0.969878	0.00141071	-0.495683	0.20547	MANES_01G260300	sp|Q5BJJ6|MAT2B_DANRE Methionine adenosyltransferase 2 subunit beta OS=Danio rerio GN=mat2b PE=2 SV=1//2.23409e-25
MANES_09G0424002	-0.967346	0.0320171	-1.56274	0.10784	MANES_09G042400	sp|Q9ZT42|RHF2A_ARATH E3 ubiquitin-protein ligase RHF2A OS=Arabidopsis thaliana GN=RHF2A PE=2 SV=1//1.53501e-118
MANES_12G1133001	-0.967304	0.000520749	-0.372938	0.203264	MANES_12G113300	sp|Q9FJX6|FH6_ARATH Formin-like protein 6 OS=Arabidopsis thaliana GN=FH6 PE=2 SV=1//3.15224e-46
MANES_14G0894001	-0.96642	0.000520749	-0.442091	0.20314	MANES_14G089400	-//-
MANES_04G0010002	-0.963866	0.00299047	-0.826225	0.1061	MANES_04G001000	sp|Q9LMU0|FCL2_ARATH Putative GDP-L-fucose synthase 2 OS=Arabidopsis thaliana GN=GER2 PE=1 SV=1//0
MANES_15G0222001	-0.96311	0.0208071	-0.421602	0.393884	MANES_15G022200	sp|P0C8Q9|Y5902_ARATH Uncharacterized protein At5g19025 OS=Arabidopsis thaliana GN=At5g19025 PE=2 SV=3//5.49074e-63
MANES_02G2163001	-0.962016	0.00957523	-0.215167	0.659606	MANES_02G216300	sp|Q94KD0|TA15B_ARATH Transcription initiation factor TFIID subunit 15b OS=Arabidopsis thaliana GN=TAF15B PE=1 SV=1//6.57318e-07
MANES_17G1069001	-0.959682	0.000520749	-0.602316	0.0806448	MANES_17G106900	sp|O15084|ANR28_HUMAN Serine/threonine-protein phosphatase 6 regulatory ankyrin repeat subunit A OS=Homo sapiens GN=ANKRD28 PE=1 SV=5//1.86318e-07
MANES_05G0905002	-0.957948	0.000520749	-0.410188	0.128017	MANES_05G090500	-//-
MANES_03G1290001	-0.956852	0.0342432	-0.689364	0.137849	MANES_03G129000	-//-
MANES_09G1091001	-0.956699	0.0192691	-0.0532492	0.938688	MANES_09G109100	sp|Q8GYB1|NUD15_ARATH Nudix hydrolase 15, mitochondrial OS=Arabidopsis thaliana GN=NUDT15 PE=1 SV=2//1.28745e-71
MANES_04G0954002	-0.954559	0.000520749	-0.445139	0.0866021	MANES_04G095400	sp|Q851Y7|GRXS7_ORYSJ Monothiol glutaredoxin-S7, chloroplastic OS=Oryza sativa subsp. japonica GN=GRXS7 PE=2 SV=1//4.69962e-57
MANES_15G1780002	-0.954369	0.0136196	-0.766055	0.166636	MANES_15G178000	sp|O34331|YLBH_BACSU Putative rRNA methyltransferase YlbH OS=Bacillus subtilis (strain 168) GN=ylbH PE=3 SV=2//9.12863e-16
MANES_01G0651002	-0.953541	0.000520749	-0.42928	0.193757	MANES_01G065100	sp|Q43070|GALE1_PEA UDP-glucose 4-epimerase OS=Pisum sativum GN=GALE PE=2 SV=1//2.94461e-30
MANES_14G0175002	-0.953539	0.000520749	-0.482445	0.135846	MANES_14G017500	sp|Q94BN2|SPSY_ARATH Spermine synthase OS=Arabidopsis thaliana GN=SPMS PE=1 SV=1//0
MANES_15G1810001	-0.9531	0.00612071	-0.0615803	0.918488	MANES_15G181000	sp|Q9FL07|ATL46_ARATH RING-H2 finger protein ATL46 OS=Arabidopsis thaliana GN=ATL46 PE=2 SV=1//7.00085e-117
MANES_08G1441001	-0.953093	0.000520749	-0.57566	0.0532336	MANES_08G144100	sp|Q43314|DHE1_ARATH Glutamate dehydrogenase 1 OS=Arabidopsis thaliana GN=GDH1 PE=2 SV=1//0
MANES_06G1076001	-0.952585	0.00261001	-0.55933	0.121068	MANES_06G107600	sp|Q9M0N1|PUX10_ARATH Plant UBX domain-containing protein 10 OS=Arabidopsis thaliana GN=PUX10 PE=2 SV=1//1.54763e-73
MANES_09G1516003	-0.952316	0.00579248	-0.171691	0.778166	MANES_09G151600	sp|Q9FUY2|LEUNG_ARATH Transcriptional corepressor LEUNIG OS=Arabidopsis thaliana GN=LUG PE=1 SV=2//2.04625e-14
MANES_12G0179001	-0.951865	0.000520749	-0.487197	0.0534433	MANES_12G017900	sp|C0LGI2|Y1677_ARATH Probable LRR receptor-like serine/threonine-protein kinase At1g67720 OS=Arabidopsis thaliana GN=At1g67720 PE=2 SV=1//0
MANES_11G0587001	-0.950416	0.00141071	-0.575238	0.0857849	MANES_11G058700	sp|O80358|FPG_ARATH Formamidopyrimidine-DNA glycosylase OS=Arabidopsis thaliana GN=FPG1 PE=1 SV=1//7.91027e-159
MANES_05G1919001	-0.946502	0.0208071	-1.94632	0.244048	MANES_05G191900	sp|Q10311|YD58_SCHPO Ankyrin repeat-containing protein C6C3.08 OS=Schizosaccharomyces pombe (strain 972 / ATCC 24843) GN=SPAC6C3.08 PE=3 SV=1//7.96323e-09
MANES_17G0392002	-0.945857	0.00579248	-0.648539	0.076839	MANES_17G039200	sp|Q60525|WAP53_MESAU Telomerase Cajal body protein 1 OS=Mesocricetus auratus GN=Wrap53 PE=2 SV=1//3.103e-06
MANES_08G1498001	-0.945661	0.00478264	-0.674822	0.0508056	MANES_08G149800	sp|Q08632|SDR1_PICAB Short-chain type dehydrogenase/reductase OS=Picea abies PE=2 SV=1//1.00032e-85
MANES_02G0038001	-0.945435	0.00222136	-0.545512	0.0687638	MANES_02G003800	sp|Q6N075|MFSD5_HUMAN Molybdate-anion transporter OS=Homo sapiens GN=MFSD5 PE=1 SV=2//2.18902e-70
MANES_18G1414001	-0.945225	0.000520749	-0.481969	0.140656	MANES_18G141400	sp|Q8RX71|BAG4_ARATH BAG family molecular chaperone regulator 4 OS=Arabidopsis thaliana GN=BAG4 PE=1 SV=1//9.3157e-63
MANES_01G1787001	-0.944669	0.00546589	-0.596688	0.154314	MANES_01G178700	-//-
MANES_15G0370002	-0.943884	0.0451285	-1.72214	0.269756	MANES_15G037000	-//-
MANES_02G0325001	-0.940931	0.0259517	0.4017	0.421957	MANES_02G032500	sp|Q9LNA5|ACR8_ARATH ACT domain-containing protein ACR8 OS=Arabidopsis thaliana GN=ACR8 PE=2 SV=1//0
MANES_18G0080001	-0.938851	0.0173956	-0.244623	0.811071	MANES_18G008000	sp|Q93ZY2|ROGF1_ARATH Rop guanine nucleotide exchange factor 1 OS=Arabidopsis thaliana GN=ROPGEF1 PE=1 SV=2//2.71053e-148
MANES_16G1139001	-0.938368	0.0133363	-0.281497	0.692471	MANES_16G113900	sp|Q9ZPI6|AIM1_ARATH Peroxisomal fatty acid beta-oxidation multifunctional protein AIM1 OS=Arabidopsis thaliana GN=AIM1 PE=1 SV=1//1.63087e-12
MANES_07G1214002	-0.937214	0.0116387	-0.664644	0.0508056	MANES_07G121400	sp|B3H5K9|NEDD1_ARATH Protein NEDD1 OS=Arabidopsis thaliana GN=NEDD1 PE=2 SV=1//0
MANES_05G0379001	-0.937139	0.0447062	-0.593414	0.199495	MANES_05G037900	sp|P37225|MAON_SOLTU NAD-dependent malic enzyme 59 kDa isoform, mitochondrial OS=Solanum tuberosum PE=1 SV=1//0
MANES_03G0294001	-0.936871	0.00512661	-0.337074	0.478274	MANES_03G029400	sp|O82201|AP4S_ARATH AP-4 complex subunit sigma OS=Arabidopsis thaliana GN=At2g19790 PE=1 SV=1//4.04297e-93
MANES_02G1377001	-0.933479	0.000520749	-0.470546	0.11382	MANES_02G137700	sp|C0HJB3|MANA_CANEN Alpha-mannosidase OS=Canavalia ensiformis PE=1 SV=1//1.04704e-16
MANES_01G1881001	-0.932604	0.0208071	-0.657455	0.13955	MANES_01G188100	sp|Q9M9S6|UTR3_ARATH UDP-galactose/UDP-glucose transporter 3 OS=Arabidopsis thaliana GN=UTR3 PE=1 SV=1//0
MANES_04G0386001	-0.931397	0.0104697	-0.20901	0.718973	MANES_04G038600	sp|A9X4U2|HSDD3_ARATH 3beta-hydroxysteroid-dehydrogenase/decarboxylase isoform 3 OS=Arabidopsis thaliana GN=3BETAHSD/D3 PE=2 SV=2//0
MANES_01G1339001	-0.931188	0.00261001	-0.0875153	0.854833	MANES_01G133900	sp|Q9SCQ7|AN32_ARATH Acidic leucine-rich nuclear phosphoprotein 32-related protein OS=Arabidopsis thaliana GN=At3g50690 PE=2 SV=1//1.23272e-69
MANES_07G0662001	-0.930494	0.00261001	0.0394779	0.949285	MANES_07G066200	sp|O82333|GH31_ARATH Probable indole-3-acetic acid-amido synthetase GH3.1 OS=Arabidopsis thaliana GN=GH3.1 PE=2 SV=1//0
MANES_17G1239001	-0.925854	0.00926716	-0.604389	0.0759818	MANES_17G123900	sp|Q94JU2|WTR18_ARATH WAT1-related protein At3g28050 OS=Arabidopsis thaliana GN=At3g28050 PE=2 SV=1//1.98162e-138
MANES_18G0962003	-0.925498	0.0230658	-0.658221	0.176813	MANES_18G096200	-//-
MANES_13G1185001	-0.925051	0.000520749	-0.362024	0.202514	MANES_13G118500	sp|C0LGS3|Y4372_ARATH Probable LRR receptor-like serine/threonine-protein kinase At4g37250 OS=Arabidopsis thaliana GN=At4g37250 PE=2 SV=1//0
MANES_11G1549001	-0.923242	0.0326759	-0.784064	0.099923	MANES_11G154900	sp|Q9SJK3|AGO5_ARATH Protein argonaute 5 OS=Arabidopsis thaliana GN=AGO5 PE=1 SV=2//0
MANES_07G0636001	-0.92236	0.0210532	-0.289146	0.643633	MANES_07G063600	-//-
MANES_01G1036001	-0.921984	0.00141071	-0.58574	0.0568998	MANES_01G103600	-//-
MANES_08G0048001	-0.92122	0.00926716	-0.463342	0.234847	MANES_08G004800	sp|Q9LFH9|LRK81_ARATH L-type lectin-domain containing receptor kinase VIII.1 OS=Arabidopsis thaliana GN=LECRK81 PE=2 SV=1//0
MANES_05G1866001	-0.921085	0.000520749	-0.434395	0.0864378	MANES_05G186600	sp|Q9FE59|SUC4_ARATH Sucrose transport protein SUC4 OS=Arabidopsis thaliana GN=SUC4 PE=1 SV=2//0
MANES_01G1074001	-0.920806	0.000520749	-0.489761	0.0771665	MANES_01G107400	sp|Q9FFW5|PERK8_ARATH Proline-rich receptor-like protein kinase PERK8 OS=Arabidopsis thaliana GN=PERK8 PE=1 SV=1//0
MANES_S1110001	-0.920608	0.0335752	-0.41719	0.460717	MANES_S111000	sp|O81865|P2A01_ARATH Protein PHLOEM PROTEIN 2-LIKE A1 OS=Arabidopsis thaliana GN=PP2A1 PE=2 SV=1//4.78818e-64
MANES_04G1649001	-0.919035	0.00141071	-0.381071	0.410777	MANES_04G164900	sp|Q9LM76|PUB44_ARATH U-box domain-containing protein 44 OS=Arabidopsis thaliana GN=PUB44 PE=1 SV=1//7.63028e-13
MANES_05G2012001	-0.918944	0.000520749	-0.828837	0.106725	MANES_05G201200	sp|Q9SV36|ARK1_ARATH Armadillo repeat-containing kinesin-like protein 1 OS=Arabidopsis thaliana GN=ARK1 PE=1 SV=2//0
MANES_18G0347001	-0.918259	0.0485917	-0.256931	0.683361	MANES_18G034700	sp|O22227|MIZ1_ARATH Protein MIZU-KUSSEI 1 OS=Arabidopsis thaliana GN=MIZ1 PE=1 SV=1//6.54184e-41
MANES_02G1221001	-0.916179	0.00895559	-0.45458	0.233831	MANES_02G122100	sp|Q9SBA7|STP8_ARATH Sugar transport protein 8 OS=Arabidopsis thaliana GN=STP8 PE=2 SV=2//0
MANES_09G0559001	-0.915602	0.0176651	-0.53943	0.245689	MANES_09G055900	sp|Q8LBM4|ISAM1_ARATH Iron-sulfur assembly protein IscA-like 1, mitochondrial OS=Arabidopsis thaliana GN=At2g16710 PE=2 SV=2//1.57834e-35
MANES_03G0480001	-0.913622	0.00802823	-0.597939	0.10248	MANES_03G048000	-//-
MANES_01G2263001	-0.913115	0.000520749	-0.182603	0.596981	MANES_01G226300	sp|Q9LZK5|DNJ19_ARATH DnaJ protein ERDJ3B OS=Arabidopsis thaliana GN=ERDJ3B PE=1 SV=1//0
MANES_06G1487001	-0.912417	0.00612071	-0.401878	0.311835	MANES_06G148700	sp|B9DFR3|PAE9_ARATH Pectin acetylesterase 9 OS=Arabidopsis thaliana GN=PAE9 PE=2 SV=1//4.83052e-180
MANES_04G0830002	-0.911884	0.000520749	-0.465843	0.116916	MANES_04G083000	sp|Q43075|SPE1_PEA Arginine decarboxylase OS=Pisum sativum PE=2 SV=1//0
MANES_02G0230001	-0.911688	0.0133363	-0.308717	0.572222	MANES_02G023000	sp|Q2PGG3|SRR_ARATH Serine racemase OS=Arabidopsis thaliana GN=SR PE=1 SV=1//6.68335e-155
MANES_07G0886001	-0.910824	0.0184519	-0.288333	0.674211	MANES_07G088600	-//-
MANES_09G0316001	-0.906707	0.0364605	-0.239415	0.636948	MANES_09G031600	sp|B8XCH5|QKY_ARATH Protein QUIRKY OS=Arabidopsis thaliana GN=QKY PE=2 SV=1//0
MANES_02G1447001	-0.905619	0.00612071	-0.30882	0.487203	MANES_02G144700	sp|P0DMS1|NET2A_ARATH Protein NETWORKED 2A OS=Arabidopsis thaliana GN=NET2A PE=2 SV=1//0
MANES_05G2045002	-0.904929	0.00261001	-0.240549	0.457109	MANES_05G204500	-//-
MANES_06G1287001	-0.900948	0.00740893	-0.504103	0.0866021	MANES_06G128700	sp|Q2HXL0|RBOHC_SOLTU Respiratory burst oxidase homolog protein C OS=Solanum tuberosum GN=RBOHC PE=1 SV=2//0
MANES_12G1159001	-0.89971	0.0218286	-0.00132035	0.994775	MANES_12G115900	sp|Q9SZG0|HHP4_ARATH Heptahelical transmembrane protein 4 OS=Arabidopsis thaliana GN=HHP4 PE=2 SV=1//0
MANES_01G2634001	-0.897786	0.00141071	-0.510849	0.140656	MANES_01G263400	sp|Q8S8S2|LPCT2_ARATH Lysophospholipid acyltransferase LPEAT2 OS=Arabidopsis thaliana GN=LPEAT2 PE=1 SV=1//0
MANES_06G0235001	-0.896432	0.00740893	-0.109501	0.853838	MANES_06G023500	sp|Q8LFJ8|RFA2B_ARATH Replication protein A 32 kDa subunit B OS=Arabidopsis thaliana GN=RPA2B PE=2 SV=1//2.79458e-31
MANES_14G0707001	-0.894971	0.00261001	-0.229491	0.542454	MANES_14G070700	sp|Q86HG0|GMPPA_DICDI Mannose-1-phosphate guanyltransferase alpha OS=Dictyostelium discoideum GN=gmppA PE=2 SV=1//1.74163e-119
MANES_18G0853001	-0.891727	0.00443438	-0.568487	0.0714514	MANES_18G085300	sp|O23657|RABC1_ARATH Ras-related protein RABC1 OS=Arabidopsis thaliana GN=RABC1 PE=1 SV=1//2.69203e-118
MANES_17G0739001	-0.890338	0.000520749	0.126939	0.729054	MANES_17G073900	sp|Q93VD3|CIPKN_ARATH CBL-interacting serine/threonine-protein kinase 23 OS=Arabidopsis thaliana GN=CIPK23 PE=1 SV=1//0
MANES_07G1166001	-0.888834	0.0200473	-0.740776	0.0646243	MANES_07G116600	sp|Q9C7A8|PSF2_ARATH DNA replication complex GINS protein PSF2 OS=Arabidopsis thaliana GN=GINS2 PE=2 SV=2//1.31491e-90
MANES_08G0802001	-0.888718	0.0247443	-0.64213	0.113378	MANES_08G080200	sp|Q9LZ98|AB20I_ARATH ABC transporter I family member 20 OS=Arabidopsis thaliana GN=ABCI20 PE=2 SV=1//0
MANES_18G1427001	-0.887129	0.00988022	-0.665326	0.0827124	MANES_18G142700	-//-
MANES_11G0780002	-0.885174	0.0287735	-0.263276	0.564482	MANES_11G078000	-//-
MANES_02G1126002	-0.883056	0.00512661	-0.444127	0.233535	MANES_02G112600	sp|Q8W2B8|SAT4_ARATH Serine acetyltransferase 4 OS=Arabidopsis thaliana GN=SAT4 PE=1 SV=1//2.16356e-158
MANES_01G2660001	-0.881479	0.0390679	-0.427465	0.444606	MANES_01G266000	sp|P57108|GSTZ_EUPES Glutathione S-transferase zeta class OS=Euphorbia esula PE=2 SV=1//4.19892e-60
MANES_17G0345001	-0.881371	0.00546589	-0.545213	0.21986	MANES_17G034500	sp|Q3ZPN4|ACMAT_VITLA Methanol O-anthraniloyltransferase OS=Vitis labrusca GN=AMAT PE=1 SV=1//0
MANES_01G2344002	-0.88035	0.00141071	-0.314439	0.425838	MANES_01G234400	sp|Q9FWX7|AB11B_ARATH ABC transporter B family member 11 OS=Arabidopsis thaliana GN=ABCB11 PE=2 SV=1//0
MANES_07G0679001	-0.879875	0.000520749	-0.226477	0.474401	MANES_07G067900	sp|Q2N5X0|KYNB_ERYLH Kynurenine formamidase OS=Erythrobacter litoralis (strain HTCC2594) GN=kynB PE=3 SV=1//1.84023e-22
MANES_03G2062001	-0.879826	0.000520749	-0.174495	0.630668	MANES_03G206200	sp|Q9LSN7|BH147_ARATH Transcription factor bHLH147 OS=Arabidopsis thaliana GN=BHLH147 PE=1 SV=1//2.87094e-35
MANES_06G1629001	-0.879034	0.00299047	-0.476263	0.168519	MANES_06G162900	sp|Q9S9N9|CCR1_ARATH Cinnamoyl-CoA reductase 1 OS=Arabidopsis thaliana GN=CCR1 PE=1 SV=1//1.24615e-94
MANES_07G0991001	-0.87668	0.00141071	-0.312537	0.369482	MANES_07G099100	sp|Q9ZUA0|OST1B_ARATH Dolichyl-diphosphooligosaccharide--protein glycosyltransferase subunit 1B OS=Arabidopsis thaliana GN=OST1B PE=2 SV=1//0
MANES_01G1028001	-0.876601	0.00740893	0.331986	0.461574	MANES_01G102800	sp|Q69F95|C85A_PHAVU Cytochrome P450 85A OS=Phaseolus vulgaris GN=BA13 PE=3 SV=2//0
MANES_13G0957001	-0.874692	0.000981481	-0.227882	0.540776	MANES_13G095700	sp|P37822|AROG_SOLTU Phospho-2-dehydro-3-deoxyheptonate aldolase 2, chloroplastic OS=Solanum tuberosum GN=SHKB PE=2 SV=1//0
MANES_14G1131001	-0.874306	0.000520749	-0.363194	0.184512	MANES_14G113100	sp|Q949Q7|SCP29_ARATH Serine carboxypeptidase-like 29 OS=Arabidopsis thaliana GN=SCPL29 PE=2 SV=1//0
MANES_14G0777001	-0.870616	0.000520749	-0.370814	0.22679	MANES_14G077700	sp|P81392|MYB06_ANTMA Myb-related protein 306 OS=Antirrhinum majus GN=MYB306 PE=2 SV=1//2.44379e-105
MANES_12G0543001	-0.869158	0.000981481	-0.291752	0.413434	MANES_12G054300	sp|O50064|FIMB2_ARATH Fimbrin-2 OS=Arabidopsis thaliana GN=FIM2 PE=2 SV=1//0
MANES_13G0891001	-0.867717	0.0483909	-0.667631	0.146497	MANES_13G089100	sp|Q9M0R2|PATL5_ARATH Patellin-5 OS=Arabidopsis thaliana GN=PATL5 PE=1 SV=2//8.46424e-160
MANES_17G1120001	-0.867635	0.0287735	-0.415802	0.326241	MANES_17G112000	sp|Q8W034|RNP1_ARATH Heterogeneous nuclear ribonucleoprotein 1 OS=Arabidopsis thaliana GN=RNP1 PE=1 SV=1//3.69891e-14
MANES_09G0007001	-0.86704	0.00141071	-0.81383	0.0547865	MANES_09G000700	sp|Q9SX20|PTR18_ARATH Protein NRT1/ PTR FAMILY 3.1 OS=Arabidopsis thaliana GN=NPF3.1 PE=2 SV=1//0
MANES_09G0210003	-0.866299	0.0337856	-0.409045	0.339739	MANES_09G021000	sp|O81644|VILI2_ARATH Villin-2 OS=Arabidopsis thaliana GN=VLN2 PE=1 SV=2//0
MANES_05G1029001	-0.865267	0.0252221	-0.488426	0.334543	MANES_05G102900	sp|O80612|APY6_ARATH Probable apyrase 6 OS=Arabidopsis thaliana GN=APY6 PE=2 SV=2//0
MANES_07G0851001	-0.864296	0.00677562	-0.563274	0.0987906	MANES_07G085100	sp|Q9CAF2|NUD26_ARATH Nudix hydrolase 26, chloroplastic OS=Arabidopsis thaliana GN=NUDT26 PE=1 SV=1//8.75541e-95
MANES_15G1246001	-0.86307	0.000981481	0.0378136	0.942409	MANES_15G124600	sp|Q93VD3|CIPKN_ARATH CBL-interacting serine/threonine-protein kinase 23 OS=Arabidopsis thaliana GN=CIPK23 PE=1 SV=1//7.88881e-27
MANES_02G1614001	-0.859973	0.0110583	-0.529805	0.154314	MANES_02G161400	-//-
MANES_03G0444001	-0.857759	0.000520749	-0.278351	0.429044	MANES_03G044400	sp|P13708|SUSY_SOYBN Sucrose synthase OS=Glycine max GN=SS PE=1 SV=2//0
MANES_04G0740001	-0.855329	0.00772454	-0.285715	0.498091	MANES_04G074000	sp|F4IHJ0|SFH8_ARATH Phosphatidylinositol/phosphatidylcholine transfer protein SFH8 OS=Arabidopsis thaliana GN=SFH8 PE=2 SV=1//0
MANES_S0856001	-0.855045	0.0147161	-0.830379	0.0577044	MANES_S085600	sp|Q9URY4|YI01_SCHPO Putative amidase C869.01 OS=Schizosaccharomyces pombe (strain 972 / ATCC 24843) GN=SPAC869.01 PE=3 SV=1//6.38985e-84
MANES_12G0418001	-0.855008	0.0366708	-0.556893	0.178461	MANES_12G041800	sp|Q8N5L8|RP25L_HUMAN Ribonuclease P protein subunit p25-like protein OS=Homo sapiens GN=RPP25L PE=1 SV=1//4.69283e-15
MANES_05G0877001	-0.854835	0.013063	-0.399441	0.359688	MANES_05G087700	sp|Q9ZP54|PARP1_ARATH Poly [ADP-ribose] polymerase 1 OS=Arabidopsis thaliana GN=PARP1 PE=1 SV=2//0
MANES_02G1368001	-0.85456	0.000520749	-0.20978	0.524074	MANES_02G136800	sp|Q8RY82|FB121_ARATH F-box protein At2g32560 OS=Arabidopsis thaliana GN=At2g32560 PE=2 SV=1//3.37808e-154
MANES_08G1276001	-0.854121	0.000520749	-0.391814	0.130236	MANES_08G127600	sp|Q9M081|SC24B_ARATH Protein transport protein Sec24-like At4g32640 OS=Arabidopsis thaliana GN=At4g32640 PE=2 SV=3//0
MANES_13G0103001	-0.853914	0.00182357	-0.550075	0.0846448	MANES_13G010300	-//-
MANES_04G0350001	-0.8529	0.000520749	-0.3886	0.142051	MANES_04G035000	sp|Q8LPG9|IQD14_ARATH Protein IQ-DOMAIN 14 OS=Arabidopsis thaliana GN=IQD14 PE=1 SV=1//2.40977e-20
MANES_05G1804001	-0.850707	0.000520749	-0.472438	0.0601632	MANES_05G180400	sp|Q08467|CSK21_ARATH Casein kinase II subunit alpha-1 OS=Arabidopsis thaliana GN=CKA1 PE=1 SV=3//0
MANES_01G0283001	-0.849476	0.000520749	-0.363702	0.191204	MANES_01G028300	sp|Q9FZ86|PDCB3_ARATH PLASMODESMATA CALLOSE-BINDING PROTEIN 3 OS=Arabidopsis thaliana GN=PDCB3 PE=1 SV=1//9.39274e-35
MANES_05G1152001	-0.84783	0.000981481	-0.414441	0.153933	MANES_05G115200	sp|Q9ZPQ3|GEK1_ARATH D-aminoacyl-tRNA deacylase OS=Arabidopsis thaliana GN=GEK1 PE=1 SV=2//9.12301e-158
MANES_12G0609001	-0.845524	0.0273621	-0.547919	0.153933	MANES_12G060900	-//-
MANES_02G0593001	-0.84509	0.000981481	-0.425424	0.193757	MANES_02G059300	sp|Q42429|AGL8_SOLTU Agamous-like MADS-box protein AGL8 homolog OS=Solanum tuberosum PE=2 SV=1//5.93384e-80
MANES_12G0140001	-0.84356	0.0157944	-0.754497	0.467221	MANES_12G014000	-//-
MANES_12G0216001	-0.843152	0.0342432	-0.523682	0.261997	MANES_12G021600	sp|Q9FXE5|FUCO3_ARATH Alpha-L-fucosidase 3 OS=Arabidopsis thaliana GN=FXG1 PE=2 SV=1//8.93413e-173
MANES_07G0859001	-0.842783	0.0202976	-0.822757	0.0522331	MANES_07G085900	sp|P42730|CLPB1_ARATH Chaperone protein ClpB1 OS=Arabidopsis thaliana GN=CLPB1 PE=1 SV=2//1.10467e-12
MANES_07G0521001	-0.841399	0.00336048	-0.207891	0.619104	MANES_07G052100	sp|Q94KL8|SILD_PODPE Secoisolariciresinol dehydrogenase (Fragment) OS=Podophyllum peltatum PE=1 SV=1//6.51842e-91
MANES_15G1380001	-0.841387	0.000520749	-0.489329	0.0567087	MANES_15G138000	-//-
MANES_01G1840001	-0.841152	0.000520749	-0.459028	0.0794919	MANES_01G184000	sp|Q9FNF2|SSY1_ARATH Starch synthase 1, chloroplastic/amyloplastic OS=Arabidopsis thaliana GN=SS1 PE=2 SV=1//0
MANES_06G1509001	-0.840163	0.0331275	0.0106616	0.985797	MANES_06G150900	sp|Q94G16|TATB_PEA Sec-independent protein translocase protein TATB, chloroplastic OS=Pisum sativum GN=TATB PE=1 SV=1//2.58522e-68
MANES_02G1905001	-0.840071	0.0424488	-0.799102	0.0685772	MANES_02G190500	sp|Q40863|EMB8_PICGL Embryogenesis-associated protein EMB8 OS=Picea glauca GN=EMB8 PE=2 SV=1//1.9961e-54
MANES_11G1320001	-0.839877	0.0366708	-0.510337	0.288772	MANES_11G132000	sp|Q8LDN4|CLE46_ARATH CLAVATA3/ESR (CLE)-related protein 46 OS=Arabidopsis thaliana GN=CLE46 PE=3 SV=1//3.00026e-07
MANES_09G1037001	-0.839435	0.00644654	-0.406516	0.303436	MANES_09G103700	sp|Q93Z81|CAX3_ARATH Vacuolar cation/proton exchanger 3 OS=Arabidopsis thaliana GN=CAX3 PE=1 SV=1//2.97132e-165
MANES_03G1325001	-0.83891	0.000520749	-0.143914	0.713784	MANES_03G132500	sp|P55857|SUMO1_ORYSJ Small ubiquitin-related modifier 1 OS=Oryza sativa subsp. japonica GN=SUMO1 PE=1 SV=1//6.02304e-40
MANES_12G0168001	-0.837461	0.00802823	-0.423496	0.16427	MANES_12G016800	sp|Q8LF36|2A5T_ARATH Serine/threonine protein phosphatase 2A 57 kDa regulatory subunit B&apos; theta isoform OS=Arabidopsis thaliana GN=B&apos;THETA PE=2 SV=2//0
MANES_14G1436001	-0.837245	0.0165943	-0.309674	0.502611	MANES_14G143600	-//-
MANES_05G1280002	-0.83631	0.0322424	-0.424229	0.433891	MANES_05G128000	-//-
MANES_18G0299001	-0.83551	0.00182357	-0.396677	0.242808	MANES_18G029900	sp|Q06031|GP63_CRIFA Leishmanolysin homolog OS=Crithidia fasciculata GN=gp63 PE=3 SV=2//1.01237e-43
MANES_05G0826001	-0.835064	0.00372046	-0.55466	0.0869346	MANES_05G082600	sp|Q9FDX9|GG1_ARATH Guanine nucleotide-binding protein subunit gamma 1 OS=Arabidopsis thaliana GN=GG1 PE=1 SV=1//2.32048e-29
MANES_09G0300001	-0.833852	0.0184519	-0.471186	0.255205	MANES_09G030000	sp|Q9FL54|DNAJ6_ARATH Chaperone protein dnaJ 6 OS=Arabidopsis thaliana GN=ATJ6 PE=2 SV=1//2.85328e-114
MANES_01G2190001	-0.831591	0.00677562	-0.0795903	0.882003	MANES_01G219000	sp|Q9LZI2|UXS2_ARATH UDP-glucuronic acid decarboxylase 2 OS=Arabidopsis thaliana GN=UXS2 PE=1 SV=1//0
MANES_05G0020001	-0.830854	0.000520749	-0.231436	0.469441	MANES_05G002000	sp|P38661|PDIA6_MEDSA Probable protein disulfide-isomerase A6 OS=Medicago sativa PE=2 SV=1//0
MANES_04G0123002	-0.830807	0.0335752	-0.685934	0.118942	MANES_04G012300	sp|Q6PS57|CKS1_ORYSJ Cyclin-dependent kinases regulatory subunit 1 OS=Oryza sativa subsp. japonica GN=CKS1 PE=2 SV=1//1.94779e-43
MANES_10G0039001	-0.829302	0.00612071	-0.228084	0.545488	MANES_10G003900	sp|Q9LVM0|Y5830_ARATH Probable inactive receptor kinase At5g58300 OS=Arabidopsis thaliana GN=At5g58300 PE=2 SV=1//0
MANES_02G2006001	-0.82889	0.000520749	-0.276907	0.363501	MANES_02G200600	sp|Q9T048|DRL27_ARATH Disease resistance protein At4g27190 OS=Arabidopsis thaliana GN=At4g27190 PE=2 SV=1//3.11034e-54
MANES_02G0756001	-0.828788	0.000520749	-0.373014	0.19043	MANES_02G075600	sp|Q9LVH4|CAR4_ARATH Protein C2-DOMAIN ABA-RELATED 4 OS=Arabidopsis thaliana GN=CAR4 PE=1 SV=1//4.89566e-74
MANES_04G1527001	-0.828317	0.00546589	-0.24089	0.542523	MANES_04G152700	sp|Q9C7S5|PSYR1_ARATH Tyrosine-sulfated glycopeptide receptor 1 OS=Arabidopsis thaliana GN=PSYR1 PE=2 SV=1//2.30513e-07
MANES_14G0206001	-0.826079	0.0294731	-0.784676	0.0609054	MANES_14G020600	sp|Q9FLX4|MAKR5_ARATH Probable membrane-associated kinase regulator 5 OS=Arabidopsis thaliana GN=MAKR5 PE=2 SV=1//3.60058e-21
MANES_14G0204001	-0.823467	0.00407707	-0.621463	0.0754453	MANES_14G020400	sp|Q7ZZ25|ATD1A_DANRE ATPase family AAA domain-containing protein 1-A OS=Danio rerio GN=atad1a PE=2 SV=2//6.93263e-68
MANES_05G0074001	-0.821554	0.00299047	-0.377398	0.219408	MANES_05G007400	sp|Q8LPH6|MYB86_ARATH Transcription factor MYB86 OS=Arabidopsis thaliana GN=MYB86 PE=2 SV=1//1.00218e-76
MANES_15G1763001	-0.820711	0.000520749	-0.36869	0.175969	MANES_15G176300	sp|Q9EPI1|XYLT1_RAT Xylosyltransferase 1 (Fragment) OS=Rattus norvegicus GN=Xylt1 PE=2 SV=1//1.50005e-19
MANES_03G1845001	-0.820356	0.0348918	-0.247675	0.55686	MANES_03G184500	sp|Q8LA32|LUL4_ARATH Probable E3 ubiquitin-protein ligase LUL4 OS=Arabidopsis thaliana GN=LUL4 PE=2 SV=1//3.28827e-109
MANES_15G0301001	-0.820195	0.0168559	0.029924	0.964038	MANES_15G030100	-//-
MANES_10G1510001	-0.819447	0.0107676	0.0474251	0.939157	MANES_10G151000	sp|Q64311|NTAN1_MOUSE Protein N-terminal asparagine amidohydrolase OS=Mus musculus GN=Ntan1 PE=2 SV=3//2.04952e-22
MANES_18G1031001	-0.818656	0.00141071	-0.145945	0.71815	MANES_18G103100	sp|Q9LQF0|TCP23_ARATH Transcription factor TCP23 OS=Arabidopsis thaliana GN=TCP23 PE=1 SV=1//1.96768e-58
MANES_04G0629001	-0.817875	0.0119265	-0.462899	0.190195	MANES_04G062900	-//-
MANES_08G1567002	-0.817718	0.00579248	0.256479	0.751916	MANES_08G156700	-//-
MANES_13G0178001	-0.817064	0.0195291	-0.554619	0.158029	MANES_13G017800	sp|Q9C9N5|Y1668_ARATH Probable inactive leucine-rich repeat receptor-like protein kinase At1g66830 OS=Arabidopsis thaliana GN=At1g66830 PE=2 SV=1//3.48794e-146
MANES_15G0474001	-0.816558	0.00141071	-0.532821	0.0590254	MANES_15G047400	sp|P54144|AMT11_ARATH Ammonium transporter 1 member 1 OS=Arabidopsis thaliana GN=AMT1-1 PE=1 SV=1//0
MANES_08G0444001	-0.813441	0.00579248	-0.0421706	0.936734	MANES_08G044400	sp|Q84JD5|P2C68_ARATH Probable protein phosphatase 2C 68 OS=Arabidopsis thaliana GN=At5g06750 PE=2 SV=1//0
MANES_04G0339002	-0.812015	0.0451285	-0.651874	0.233927	MANES_04G033900	sp|Q9ZV33|DOF22_ARATH Dof zinc finger protein DOF2.2 OS=Arabidopsis thaliana GN=DOF2.2 PE=2 SV=2//3.45182e-17
MANES_01G2588002	-0.811879	0.02403	-0.693311	0.0911278	MANES_01G258800	sp|O80834|AHL9_ARATH AT-hook motif nuclear-localized protein 9 OS=Arabidopsis thaliana GN=AHL9 PE=2 SV=1//2.11068e-57
MANES_02G1597001	-0.811358	0.00865028	-0.226703	0.585542	MANES_02G159700	sp|Q56YP2|PI5K1_ARATH Phosphatidylinositol 4-phosphate 5-kinase 1 OS=Arabidopsis thaliana GN=PIP5K1 PE=1 SV=1//0
MANES_11G0777001	-0.80996	0.000520749	-0.491017	0.0555738	MANES_11G077700	sp|O82509|TBL23_ARATH Protein trichome birefringence-like 23 OS=Arabidopsis thaliana GN=TBL23 PE=2 SV=1//8.87753e-176
MANES_13G0051001	-0.807544	0.00182357	-0.447484	0.111167	MANES_13G005100	sp|Q2L4X1|BZW2_MUSMM Basic leucine zipper and W2 domain-containing protein 2 OS=Mus musculus molossinus GN=Bzw2 PE=2 SV=1//1.27116e-67
MANES_16G0033001	-0.807424	0.000520749	-0.448052	0.0890109	MANES_16G003300	sp|Q5XEZ5|CSC1_ARATH Calcium permeable stress-gated cation channel 1 OS=Arabidopsis thaliana GN=CSC1 PE=2 SV=1//0
MANES_16G1303002	-0.807071	0.0119265	-0.548475	0.104833	MANES_16G130300	sp|Q1G3T1|TDL1_ARATH TPD1 protein homolog 1 OS=Arabidopsis thaliana GN=TDL1 PE=2 SV=1//3.18249e-20
MANES_12G0644001	-0.806891	0.000981481	-0.468989	0.0676422	MANES_12G064400	-//-
MANES_06G1627001	-0.806698	0.0355755	-0.407849	0.382002	MANES_06G162700	sp|Q94CJ5|RER4_ARATH Protein RETICULATA-RELATED 4 OS=Arabidopsis thaliana GN=RER4 PE=2 SV=1//2.36411e-167
MANES_01G2235001	-0.806586	0.000981481	-0.356473	0.230374	MANES_01G223500	sp|O22261|NDT1_ARATH Nicotinamide adenine dinucleotide transporter 1, chloroplastic OS=Arabidopsis thaliana GN=NDT1 PE=1 SV=2//1.15759e-146
MANES_05G2058001	-0.806376	0.000520749	-0.170734	0.610811	MANES_05G205800	sp|Q9FF99|AAP7_ARATH Probable amino acid permease 7 OS=Arabidopsis thaliana GN=AAP7 PE=2 SV=1//0
MANES_09G0786001	-0.804043	0.000520749	-0.45607	0.0908135	MANES_09G078600	-//-
MANES_18G0138001	-0.803805	0.000520749	-0.487844	0.0567087	MANES_18G013800	-//-
MANES_03G1094001	-0.803667	0.0287735	-0.517718	0.167794	MANES_03G109400	sp|Q9LDZ1|VQ19_ARATH VQ motif-containing protein 19 OS=Arabidopsis thaliana GN=VQ19 PE=1 SV=1//5.6476e-49
MANES_07G0762001	-0.802391	0.0237874	0.0344168	0.957627	MANES_07G076200	sp|Q8W3M4|Y4744_ARATH Uncharacterized protein At4g06744 OS=Arabidopsis thaliana GN=At4g06744 PE=2 SV=1//6.74836e-98
MANES_05G0633001	-0.801982	0.00612071	-0.575034	0.0736653	MANES_05G063300	sp|P0C8Z0|Y8359_ORYSI Uncharacterized protein OsI_027940 OS=Oryza sativa subsp. indica GN=OsI_027940 PE=1 SV=2//4.768e-49
MANES_11G0948001	-0.800502	0.00834118	-0.479382	0.175504	MANES_11G094800	sp|P81393|MYB08_ANTMA Myb-related protein 308 OS=Antirrhinum majus GN=MYB308 PE=2 SV=1//8.11603e-111
MANES_10G1065001	-0.799944	0.0301723	0.438973	0.42629	MANES_10G106500	sp|Q93VV5|PTR16_ARATH Protein NRT1/ PTR FAMILY 4.3 OS=Arabidopsis thaliana GN=NPF4.3 PE=2 SV=1//0
MANES_01G0985002	-0.799633	0.0453242	-0.0561733	0.933506	MANES_01G098500	sp|Q9MAB9|MUB1_ARATH Membrane-anchored ubiquitin-fold protein 1 OS=Arabidopsis thaliana GN=MUB1 PE=1 SV=1//7.69308e-44
MANES_12G1031001	-0.798225	0.000981481	-0.327869	0.251145	MANES_12G103100	sp|Q0WNX9|KRP6_ARATH Cyclin-dependent kinase inhibitor 6 OS=Arabidopsis thaliana GN=KRP6 PE=1 SV=2//4.56467e-17
MANES_02G0804001	-0.797494	0.000520749	-0.387754	0.143626	MANES_02G080400	sp|Q42521|DCE1_ARATH Glutamate decarboxylase 1 OS=Arabidopsis thaliana GN=GAD1 PE=1 SV=2//0
MANES_16G0936001	-0.794594	0.0285368	-0.31822	0.485613	MANES_16G093600	sp|A7PZL3|PGLR_VITVI Probable polygalacturonase OS=Vitis vinifera GN=GSVIVT00026920001 PE=1 SV=1//5.85958e-120
MANES_14G0719001	-0.794355	0.000520749	-0.283219	0.333612	MANES_14G071900	sp|Q2V9B0|MY1R1_SOLTU Transcription factor MYB1R1 OS=Solanum tuberosum PE=2 SV=1//3.41773e-57
MANES_16G1328001	-0.793879	0.00141071	-6e-05	0.997335	MANES_16G132800	sp|Q9LS40|ASPG1_ARATH Protein ASPARTIC PROTEASE IN GUARD CELL 1 OS=Arabidopsis thaliana GN=ASPG1 PE=1 SV=1//2.43615e-57
MANES_01G0008001	-0.793339	0.00612071	-0.437983	0.171445	MANES_01G000800	-//-
MANES_06G0047005	-0.793257	0.0107676	-0.0375428	0.939988	MANES_06G004700	sp|Q6P4K6|S11IP_XENTR Serine/threonine-protein kinase 11-interacting protein OS=Xenopus tropicalis GN=stk11ip PE=2 SV=1//8.27209e-25
MANES_15G1726001	-0.793046	0.013063	-0.523858	0.129936	MANES_15G172600	sp|P0C7R0|PPR69_ARATH Pentatricopeptide repeat-containing protein At1g32415, mitochondrial OS=Arabidopsis thaliana GN=PCMP-E56 PE=2 SV=1//0
MANES_06G0261001	-0.791729	0.0331275	-0.180779	0.730015	MANES_06G026100	-//-
MANES_18G1258003	-0.791561	0.0397071	-0.314544	0.616168	MANES_18G125800	sp|P35135|UBC4_SOLLC Ubiquitin-conjugating enzyme E2-17 kDa OS=Solanum lycopersicum PE=2 SV=1//1.38603e-102
MANES_12G0357001	-0.791126	0.0390679	-0.272546	0.544064	MANES_12G035700	sp|P27061|PPA1_SOLLC Acid phosphatase 1 OS=Solanum lycopersicum GN=APS1 PE=2 SV=1//1.24169e-59
MANES_08G0665001	-0.790985	0.0163284	-0.33744	0.407679	MANES_08G066500	sp|Q9M9M4|CSLD3_ARATH Cellulose synthase-like protein D3 OS=Arabidopsis thaliana GN=CSLD3 PE=1 SV=1//4.38715e-128
MANES_03G0340001	-0.790042	0.0136196	-0.366093	0.382965	MANES_03G034000	sp|Q32P84|TM258_BOVIN Transmembrane protein 258 OS=Bos taurus GN=TMEM258 PE=3 SV=1//1.6682e-07
MANES_01G1025001	-0.789528	0.0220796	0.417115	0.317861	MANES_01G102500	sp|Q9SCZ4|FERON_ARATH Receptor-like protein kinase FERONIA OS=Arabidopsis thaliana GN=FER PE=1 SV=1//0
MANES_15G1519001	-0.789093	0.0208071	-0.675815	0.0586354	MANES_15G151900	sp|Q93ZC9|GLAK1_ARATH Glucuronokinase 1 OS=Arabidopsis thaliana GN=GLCAK1 PE=1 SV=1//0
MANES_03G1611001	-0.789074	0.0405564	-0.791318	0.0612695	MANES_03G161100	sp|O53732|UFAA1_MYCTU Tuberculostearic acid methyltransferase UfaA1 OS=Mycobacterium tuberculosis (strain ATCC 25618 / H37Rv) GN=ufaA1 PE=1 SV=3//6.91291e-61
MANES_13G0106001	-0.788666	0.00261001	-0.510315	0.104987	MANES_13G010600	-//-
MANES_08G1733002	-0.788582	0.00141071	-0.349883	0.305744	MANES_08G173300	sp|Q7X996|CIPK2_ORYSJ CBL-interacting protein kinase 2 OS=Oryza sativa subsp. japonica GN=CIPK2 PE=2 SV=1//0
MANES_14G0843001	-0.788217	0.000981481	-0.290904	0.347884	MANES_14G084300	sp|Q39017|DGK1_ARATH Diacylglycerol kinase 1 OS=Arabidopsis thaliana GN=DGK1 PE=1 SV=2//0
MANES_08G0930001	-0.786246	0.00261001	-0.6483	0.0622354	MANES_08G093000	sp|P48619|FAD3C_RICCO Omega-3 fatty acid desaturase, chloroplastic OS=Ricinus communis GN=FAD7A-1 PE=2 SV=1//0
MANES_S0533001	-0.785942	0.00261001	0.191086	0.634267	MANES_S053300	sp|O81117|C94A1_VICSA Cytochrome P450 94A1 OS=Vicia sativa GN=CYP94A1 PE=2 SV=2//0
MANES_02G0577001	-0.785826	0.00802823	-0.136184	0.751647	MANES_02G057700	sp|Q9SCZ4|FERON_ARATH Receptor-like protein kinase FERONIA OS=Arabidopsis thaliana GN=FER PE=1 SV=1//0
MANES_08G1517001	-0.784805	0.048184	-0.466656	0.206406	MANES_08G151700	sp|Q8S9K3|VAR3_ARATH Zinc finger protein VAR3, chloroplastic OS=Arabidopsis thaliana GN=VAR3 PE=1 SV=2//1.41767e-07
MANES_09G1425001	-0.784378	0.0110583	-0.519465	0.105954	MANES_09G142500	sp|Q6NKW9|E138_ARATH Glucan endo-1,3-beta-glucosidase 8 OS=Arabidopsis thaliana GN=At1g64760 PE=1 SV=2//0
MANES_08G1532001	-0.784323	0.00988022	-0.290483	0.483875	MANES_08G153200	sp|Q8VXX4|RFC3_ARATH Replication factor C subunit 3 OS=Arabidopsis thaliana GN=RFC3 PE=2 SV=1//0
MANES_18G1053001	-0.784311	0.000981481	-0.484786	0.0546024	MANES_18G105300	sp|Q0WP01|PTR9_ARATH Protein NRT1/ PTR FAMILY 5.10 OS=Arabidopsis thaliana GN=NPF5.10 PE=2 SV=1//0
MANES_04G0546002	-0.784071	0.0368908	0.204117	0.722022	MANES_04G054600	sp|Q93ZR6|WSD1_ARATH O-acyltransferase WSD1 OS=Arabidopsis thaliana GN=WSD1 PE=2 SV=1//4.07848e-64
MANES_03G0920001	-0.783507	0.000981481	-0.358046	0.208089	MANES_03G092000	sp|C0LGN2|Y3148_ARATH Probable leucine-rich repeat receptor-like serine/threonine-protein kinase At3g14840 OS=Arabidopsis thaliana GN=LRR-RLK PE=2 SV=1//0
MANES_01G0186001	-0.78295	0.000520749	-0.392661	0.140656	MANES_01G018600	sp|Q9SLN8|DBR_TOBAC 2-alkenal reductase (NADP(+)-dependent) OS=Nicotiana tabacum GN=DBR PE=1 SV=1//0
MANES_11G0870001	-0.782716	0.000520749	-0.515055	0.0538312	MANES_11G087000	-//-
MANES_10G1055001	-0.781575	0.00772454	-0.309661	0.423273	MANES_10G105500	sp|Q7XJE6|MCA1_ARATH Metacaspase-1 OS=Arabidopsis thaliana GN=AMC1 PE=1 SV=1//4.2009e-70
MANES_04G0182001	-0.781516	0.000520749	-0.470117	0.0940507	MANES_04G018200	sp|Q55874|Y103_SYNY3 Uncharacterized protein sll0103 OS=Synechocystis sp. (strain PCC 6803 / Kazusa) GN=sll0103 PE=3 SV=1//1.04908e-12
MANES_08G1121001	-0.780978	0.000520749	-0.289134	0.340295	MANES_08G112100	sp|O04834|SAR1A_ARATH GTP-binding protein SAR1A OS=Arabidopsis thaliana GN=SAR1A PE=2 SV=1//2.30462e-121
MANES_S0718001	-0.779607	0.026646	0.254986	0.548806	MANES_S071800	sp|Q1LUA8|EI3EB_DANRE Eukaryotic translation initiation factor 3 subunit E-B OS=Danio rerio GN=eif3eb PE=3 SV=2//6.05985e-30
MANES_10G0190001	-0.778762	0.0242673	-0.340738	0.440696	MANES_10G019000	-//-
MANES_09G0691001	-0.777963	0.000520749	-0.32662	0.260363	MANES_09G069100	-//-
MANES_17G1237001	-0.777667	0.0294731	-0.527264	0.215227	MANES_17G123700	sp|F4KHA8|WTR41_ARATH WAT1-related protein At5g40230 OS=Arabidopsis thaliana GN=At5g40230 PE=3 SV=1//3.759e-70
MANES_11G0114001	-0.777572	0.000520749	-0.34027	0.21419	MANES_11G011400	sp|Q9FXT9|PRS7_ORYSJ 26S protease regulatory subunit 7 OS=Oryza sativa subsp. japonica GN=RPT1A PE=2 SV=1//0
MANES_02G2101001	-0.777554	0.00612071	-0.071522	0.884039	MANES_02G210100	sp|Q39202|RLK1_ARATH G-type lectin S-receptor-like serine/threonine-protein kinase RLK1 OS=Arabidopsis thaliana GN=RLK1 PE=2 SV=2//0
MANES_05G0851002	-0.777492	0.00443438	-0.426826	0.179491	MANES_05G085100	sp|Q9FLG2|MRS22_ARATH Magnesium transporter MRS2-2 OS=Arabidopsis thaliana GN=MRS2-2 PE=2 SV=1//1.46711e-163
MANES_14G1737001	-0.774062	0.0233062	-0.520056	0.172362	MANES_14G173700	sp|Q86UY6|NAA40_HUMAN N-alpha-acetyltransferase 40 OS=Homo sapiens GN=NAA40 PE=1 SV=1//6.93408e-32
MANES_04G0140001	-0.773436	0.00988022	-0.364994	0.311451	MANES_04G014000	sp|Q9FFB3|VP241_ARATH Vacuolar protein sorting-associated protein 24 homolog 1 OS=Arabidopsis thaliana GN=VPS24-1 PE=1 SV=1//2.31923e-105
MANES_13G0053001	-0.772423	0.000520749	-0.46358	0.0628038	MANES_13G005300	sp|O48965|IDI2_CAMAC Isopentenyl-diphosphate Delta-isomerase II OS=Camptotheca acuminata GN=IPI2 PE=2 SV=1//4.44035e-145
MANES_04G1387001	-0.771837	0.0362473	-0.0269867	0.971351	MANES_04G138700	sp|Q9LV48|PERK1_ARATH Proline-rich receptor-like protein kinase PERK1 OS=Arabidopsis thaliana GN=PERK1 PE=2 SV=1//7.65239e-96
MANES_06G0431001	-0.771447	0.000520749	-0.23073	0.469228	MANES_06G043100	-//-
MANES_10G0196001	-0.768604	0.0405564	-0.448955	0.279411	MANES_10G019600	sp|Q9M2S4|LRKS4_ARATH L-type lectin-domain containing receptor kinase S.4 OS=Arabidopsis thaliana GN=LECRKS4 PE=2 SV=1//5.88067e-07
MANES_12G0082001	-0.767861	0.040139	-0.452115	0.309978	MANES_12G008200	-//-
MANES_11G1469001	-0.767194	0.0139008	-0.625262	0.057097	MANES_11G146900	sp|F4JSE7|EDR2_ARATH Protein ENHANCED DISEASE RESISTANCE 2 OS=Arabidopsis thaliana GN=EDR2 PE=2 SV=1//2.90671e-27
MANES_02G0529001	-0.766745	0.0322424	-0.252596	0.597628	MANES_02G052900	sp|Q6Z8K4|MUB3_ORYSJ Membrane-anchored ubiquitin-fold protein 3 OS=Oryza sativa subsp. japonica GN=MUB3 PE=3 SV=1//2.10196e-21
MANES_03G1656001	-0.765963	0.0155273	-1.01376	0.104521	MANES_03G165600	sp|Q8L467|BH104_ARATH Transcription factor bHLH104 OS=Arabidopsis thaliana GN=BHLH104 PE=2 SV=1//2.38543e-58
MANES_12G0591001	-0.765894	0.00182357	-0.390765	0.192894	MANES_12G059100	-//-
MANES_04G0993001	-0.764781	0.00579248	-0.462849	0.139263	MANES_04G099300	sp|P93194|RPK1_IPONI Receptor-like protein kinase OS=Ipomoea nil GN=INRPK1 PE=2 SV=2//0
MANES_01G2599002	-0.764711	0.00512661	-0.567483	0.0780699	MANES_01G259900	sp|Q1W376|PMM_SOYBN Phosphomannomutase OS=Glycine max PE=2 SV=1//2.11009e-160
MANES_11G0214002	-0.764452	0.00261001	-0.447503	0.108426	MANES_11G021400	-//-
MANES_10G1157001	-0.764271	0.00957523	-0.497199	0.174906	MANES_10G115700	sp|F4I116|SYLC_ARATH Leucine--tRNA ligase, cytoplasmic OS=Arabidopsis thaliana GN=At1g09620 PE=1 SV=1//0
MANES_08G1070001	-0.763957	0.000520749	-0.301726	0.301167	MANES_08G107000	-//-
MANES_17G1105001	-0.763065	0.0317994	-0.690082	0.0787927	MANES_17G110500	sp|Q8VZV7|PMT9_ARATH Probable methyltransferase PMT9 OS=Arabidopsis thaliana GN=At5g14430 PE=2 SV=1//1.29864e-30
MANES_02G1222001	-0.762157	0.000520749	-0.319289	0.283214	MANES_02G122200	sp|Q8S9H7|DIV_ANTMA Transcription factor DIVARICATA OS=Antirrhinum majus GN=DIVARICATA PE=2 SV=1//1.13459e-129
MANES_13G0754001	-0.761551	0.0122179	-0.454432	0.200364	MANES_13G075400	sp|Q91Z38|TTC1_MOUSE Tetratricopeptide repeat protein 1 OS=Mus musculus GN=Ttc1 PE=2 SV=1//1.87945e-12
MANES_08G0352001	-0.760886	0.00182357	-0.407383	0.144142	MANES_08G035200	-//-
MANES_01G2171001	-0.760795	0.00512661	-0.52844	0.0862776	MANES_01G217100	sp|Q3ZC22|HSBP1_BOVIN Heat shock factor-binding protein 1 OS=Bos taurus GN=HSBP1 PE=3 SV=1//4.09273e-14
MANES_13G0480001	-0.760745	0.0107676	-0.316181	0.412475	MANES_13G048000	sp|Q9ZTS1|SYM_ORYSJ Probable methionine--tRNA ligase OS=Oryza sativa subsp. japonica GN=Os06g0508700 PE=2 SV=2//0
MANES_11G0240001	-0.75992	0.000520749	-0.124507	0.747681	MANES_11G024000	sp|Q9SLK6|ALA6_ARATH Phospholipid-transporting ATPase 6 OS=Arabidopsis thaliana GN=ALA6 PE=1 SV=2//0
MANES_15G1254001	-0.759192	0.0388477	-0.645663	0.0685772	MANES_15G125400	-//-
MANES_06G1395001	-0.758979	0.00478264	-0.362586	0.285017	MANES_06G139500	sp|P36163|OMA1_YEAST Mitochondrial metalloendopeptidase OMA1 OS=Saccharomyces cerevisiae (strain ATCC 204508 / S288c) GN=OMA1 PE=1 SV=2//2.90871e-17
MANES_15G0221001	-0.758208	0.0122179	-0.585645	0.0705551	MANES_15G022100	sp|Q9LUG9|MD33A_ARATH Mediator of RNA polymerase II transcription subunit 33A OS=Arabidopsis thaliana GN=MED33A PE=1 SV=1//0
MANES_S0216001	-0.757791	0.000520749	-0.0620315	0.887363	MANES_S021600	sp|Q9LHD1|AB15B_ARATH ABC transporter B family member 15 OS=Arabidopsis thaliana GN=ABCB15 PE=3 SV=1//0
MANES_10G1292001	-0.757682	0.00222136	-0.511344	0.079993	MANES_10G129200	-//-
MANES_03G1100001	-0.757344	0.00141071	-0.407253	0.120511	MANES_03G110000	sp|F4I114|Y1960_ARATH Probable serine/threonine-protein kinase At1g09600 OS=Arabidopsis thaliana GN=At1g09600 PE=3 SV=1//0
MANES_14G1683002	-0.757068	0.0155273	-0.38708	0.497233	MANES_14G168300	sp|Q8DKR7|DNAJ_THEEB Chaperone protein DnaJ OS=Thermosynechococcus elongatus (strain BP-1) GN=dnaJ PE=3 SV=2//1.27377e-119
MANES_08G0131001	-0.755877	0.0242673	-0.627244	0.0927584	MANES_08G013100	sp|O49841|RAC2A_ARATH Ras-related protein RABC2a OS=Arabidopsis thaliana GN=RABC2A PE=1 SV=1//3.65689e-83
MANES_04G0854001	-0.75542	0.00141071	-0.193393	0.573342	MANES_04G085400	sp|Q94A40|COPA1_ARATH Coatomer subunit alpha-1 OS=Arabidopsis thaliana GN=At1g62020 PE=2 SV=2//0
MANES_08G0914001	-0.753935	0.0116387	0.0106962	0.98829	MANES_08G091400	-//-
MANES_11G0481002	-0.75358	0.00141071	-0.492906	0.0651779	MANES_11G048100	sp|Q9C827|COB22_ARATH Coatomer subunit beta&apos;-2 OS=Arabidopsis thaliana GN=At1g52360 PE=2 SV=1//0
MANES_15G0504001	-0.752644	0.00222136	-0.475821	0.107366	MANES_15G050400	sp|O23016|KCAB_ARATH Probable voltage-gated potassium channel subunit beta OS=Arabidopsis thaliana GN=KAB1 PE=1 SV=1//0
MANES_03G0411001	-0.752459	0.00512661	-0.51653	0.0862776	MANES_03G041100	sp|Q93VM8|COPT5_ARATH Copper transporter 5 OS=Arabidopsis thaliana GN=COPT5 PE=1 SV=1//2.57073e-36
MANES_02G1382002	-0.751811	0.000981481	-0.494394	0.0582751	MANES_02G138200	sp|P34893|CH10_ARATH 10 kDa chaperonin OS=Arabidopsis thaliana GN=CPN10 PE=3 SV=1//5.77216e-48
MANES_09G1013001	-0.748814	0.00407707	-0.476547	0.102321	MANES_09G101300	sp|O81845|PUMP1_ARATH Mitochondrial uncoupling protein 1 OS=Arabidopsis thaliana GN=PUMP1 PE=1 SV=1//1.38305e-09
MANES_13G1453001	-0.748686	0.00182357	-0.464507	0.083237	MANES_13G145300	sp|Q93ZR6|WSD1_ARATH O-acyltransferase WSD1 OS=Arabidopsis thaliana GN=WSD1 PE=2 SV=1//1.72365e-42
MANES_06G0753001	-0.747279	0.0104697	-0.995876	0.394136	MANES_06G075300	sp|Q8VYP9|ICML1_ARATH Probable isoprenylcysteine alpha-carbonyl methylesterase ICMEL1 OS=Arabidopsis thaliana GN=ICMEL1 PE=2 SV=1//2.94228e-174
MANES_01G1228001	-0.746713	0.00261001	-0.397445	0.148634	MANES_01G122800	sp|P50218|IDHC_TOBAC Isocitrate dehydrogenase [NADP] OS=Nicotiana tabacum PE=2 SV=1//0
MANES_03G0125001	-0.745191	0.00222136	-0.3849	0.160891	MANES_03G012500	-//-
MANES_03G1066001	-0.74508	0.00957523	-0.393861	0.268516	MANES_03G106600	sp|B0LT89|STK24_RAT Serine/threonine-protein kinase 24 OS=Rattus norvegicus GN=Stk24 PE=2 SV=1//2.20037e-104
MANES_08G0918002	-0.744769	0.0366708	-0.623365	0.0770129	MANES_08G091800	sp|O49595|HMGB1_ARATH High mobility group B protein 1 OS=Arabidopsis thaliana GN=HMGB1 PE=1 SV=1//5.15093e-37
MANES_01G1322001	-0.744692	0.0382243	-0.721754	0.0509941	MANES_01G132200	sp|Q9SFT7|Y3707_ARATH Serine/threonine-protein kinase At3g07070 OS=Arabidopsis thaliana GN=At3g07070 PE=2 SV=1//3.8384e-80
MANES_12G0421001	-0.742824	0.0477873	-0.45433	0.312284	MANES_12G042100	sp|Q9FKB0|LSM5_ARATH Sm-like protein LSM5 OS=Arabidopsis thaliana GN=LSM5 PE=1 SV=1//4.63541e-43
MANES_15G1370001	-0.742774	0.00222136	0.071109	0.871469	MANES_15G137000	sp|Q9XID3|Y1343_ARATH G-type lectin S-receptor-like serine/threonine-protein kinase At1g34300 OS=Arabidopsis thaliana GN=At1g34300 PE=2 SV=1//5.18454e-110
MANES_10G0065001	-0.742245	0.0264212	-0.314962	0.423586	MANES_10G006500	sp|Q9LXA9|BH061_ARATH Transcription factor bHLH61 OS=Arabidopsis thaliana GN=BHLH61 PE=2 SV=1//2.96141e-10
MANES_01G1411001	-0.741056	0.0147161	-0.199551	0.661306	MANES_01G141100	sp|Q9ZPX1|ARF5_ARATH ADP-ribosylation factor-like protein 2 OS=Arabidopsis thaliana GN=ARL2 PE=2 SV=1//4.86587e-110
MANES_15G0653001	-0.740417	0.00988022	-0.400485	0.231267	MANES_15G065300	sp|Q9FLN5|VA0E1_ARATH V-type proton ATPase subunit e1 OS=Arabidopsis thaliana GN=VHA-e1 PE=2 SV=1//5.53231e-38
MANES_09G0234001	-0.740177	0.000981481	-0.295734	0.318605	MANES_09G023400	-//-
MANES_02G0883001	-0.73861	0.00407707	-0.135771	0.71551	MANES_02G088300	sp|Q93VQ0|VCL1_ARATH Protein VACUOLELESS1 OS=Arabidopsis thaliana GN=VCL1 PE=1 SV=1//0
MANES_04G0577001	-0.73841	0.0104697	-0.540977	0.0917608	MANES_04G057700	sp|P54168|YPGQ_BACSU Uncharacterized protein YpgQ OS=Bacillus subtilis (strain 168) GN=ypgQ PE=4 SV=1//5.05719e-23
MANES_11G0735001	-0.736891	0.0407662	-0.580473	0.108138	MANES_11G073500	sp|Q8RWF4|NIPA8_ARATH Probable magnesium transporter NIPA8 OS=Arabidopsis thaliana GN=At3g26670 PE=2 SV=1//0
MANES_13G1258001	-0.736772	0.0155273	-0.543457	0.0994352	MANES_13G125800	sp|Q9SCS3|PGML4_ARATH Phosphoglycerate mutase-like protein 4 OS=Arabidopsis thaliana GN=At3g50520 PE=2 SV=1//2.13507e-111
MANES_17G0907001	-0.735851	0.000981481	-0.271882	0.391192	MANES_17G090700	sp|O49133|GALUR_FRAAN D-galacturonate reductase OS=Fragaria ananassa GN=GALUR PE=1 SV=1//6.0867e-166
MANES_02G0932001	-0.734985	0.010171	-0.451404	0.165745	MANES_02G093200	sp|O82663|SDHA1_ARATH Succinate dehydrogenase [ubiquinone] flavoprotein subunit 1, mitochondrial OS=Arabidopsis thaliana GN=SDH1-1 PE=1 SV=1//0
MANES_15G1261001	-0.734725	0.0261812	-0.479153	0.213375	MANES_15G126100	sp|Q5QQ56|XYLT1_CANFA Xylosyltransferase 1 OS=Canis familiaris GN=XYLT1 PE=2 SV=1//5.52127e-17
MANES_18G0139001	-0.734199	0.00677562	-0.449868	0.169272	MANES_18G013900	sp|Q84WL9|AP2S_ARATH AP-2 complex subunit sigma OS=Arabidopsis thaliana GN=AP17 PE=2 SV=1//1.20794e-88
MANES_02G0923001	-0.733889	0.00512661	-0.0368661	0.937718	MANES_02G092300	sp|Q9SCQ7|AN32_ARATH Acidic leucine-rich nuclear phosphoprotein 32-related protein OS=Arabidopsis thaliana GN=At3g50690 PE=2 SV=1//9.69737e-74
MANES_06G0761001	-0.733829	0.00261001	-0.414587	0.12844	MANES_06G076100	sp|P87242|YC0H_SCHPO HD domain-containing protein C4G3.17 OS=Schizosaccharomyces pombe (strain 972 / ATCC 24843) GN=SPCC4G3.17 PE=3 SV=1//9.01753e-48
MANES_17G0735001	-0.733385	0.00182357	-0.454903	0.0743586	MANES_17G073500	sp|Q67YS6|ALIS2_ARATH Putative ALA-interacting subunit 2 OS=Arabidopsis thaliana GN=ALIS2 PE=2 SV=1//9.39366e-170
MANES_13G0958001	-0.733011	0.00612071	-0.478681	0.101223	MANES_13G095800	sp|Q9LX90|PABN3_ARATH Polyadenylate-binding protein 3 OS=Arabidopsis thaliana GN=PABN3 PE=1 SV=1//1.62315e-70
MANES_01G1417001	-0.732341	0.00709066	-0.345289	0.32594	MANES_01G141700	sp|Q9FVX1|GRXC3_ARATH Glutaredoxin-C3 OS=Arabidopsis thaliana GN=GRXC3 PE=2 SV=1//1.56688e-47
MANES_11G0101001	-0.730979	0.00261001	0.125678	0.769978	MANES_11G010100	sp|Q9LNU1|CRSP_ARATH CO(2)-response secreted protease OS=Arabidopsis thaliana GN=CRSP PE=2 SV=1//0
MANES_01G0739001	-0.730481	0.0173956	-0.39866	0.262082	MANES_01G073900	sp|Q94AZ4|CML13_ARATH Probable calcium-binding protein CML13 OS=Arabidopsis thaliana GN=CML13 PE=2 SV=1//1.14211e-80
MANES_02G0431001	-0.730124	0.0141729	-0.396826	0.261114	MANES_02G043100	-//-
MANES_18G0122001	-0.730035	0.00579248	-0.142069	0.743058	MANES_18G012200	sp|Q9STX5|ENPL_ARATH Endoplasmin homolog OS=Arabidopsis thaliana GN=SHD PE=1 SV=1//0
MANES_06G1043001	-0.72984	0.0353463	-0.636501	0.0764924	MANES_06G104300	sp|Q84WP5|CSPL8_ARATH CASP-like protein 4A3 OS=Arabidopsis thaliana GN=At2g36330 PE=2 SV=1//6.08466e-67
MANES_18G0911002	-0.729675	0.00644654	-0.547324	0.0626209	MANES_18G091100	sp|P48504|QCR6_SOLTU Cytochrome b-c1 complex subunit 6 OS=Solanum tuberosum PE=1 SV=2//1.15591e-26
MANES_08G0021001	-0.728916	0.0139008	-0.452872	0.151141	MANES_08G002100	-//-
MANES_15G1685001	-0.728814	0.0127903	-0.224464	0.577775	MANES_15G168500	sp|O23140|AP2M_ARATH AP-2 complex subunit mu OS=Arabidopsis thaliana GN=AP2M PE=1 SV=1//1.39532e-46
MANES_14G1183001	-0.728378	0.0418244	-0.734364	0.0653636	MANES_14G118300	-//-
MANES_05G2060001	-0.727888	0.00407707	0.119931	0.779429	MANES_05G206000	sp|Q84VX0|RFS1_ARATH Probable galactinol--sucrose galactosyltransferase 1 OS=Arabidopsis thaliana GN=RFS1 PE=2 SV=1//0
MANES_17G0780002	-0.727461	0.0147161	-0.698108	0.0793108	MANES_17G078000	sp|Q9SXS2|SUT33_ARATH Probable sulfate transporter 3.3 OS=Arabidopsis thaliana GN=SULTR3;3 PE=2 SV=2//4.39661e-20
MANES_13G0559001	-0.727117	0.0278264	-0.531894	0.16103	MANES_13G055900	-//-
MANES_05G1370001	-0.726139	0.0210532	-0.376846	0.349055	MANES_05G137000	sp|Q96C01|F136A_HUMAN Protein FAM136A OS=Homo sapiens GN=FAM136A PE=1 SV=1//9.02461e-10
MANES_11G0522001	-0.725666	0.00182357	-0.0365028	0.936765	MANES_11G052200	sp|Q9SSB8|CX5B2_ARATH Cytochrome c oxidase subunit 5b-2, mitochondrial OS=Arabidopsis thaliana GN=COX5B-2 PE=2 SV=1//2.27951e-54
MANES_09G0684001	-0.725592	0.0366708	-0.417133	0.298246	MANES_09G068400	sp|P0DI68|CSPL1_BRADI CASP-like protein 5A1 OS=Brachypodium distachyon PE=2 SV=1//9.59256e-72
MANES_07G0693001	-0.724288	0.00612071	-0.0805966	0.868616	MANES_07G069300	sp|Q00874|DR100_ARATH DNA-damage-repair/toleration protein DRT100 OS=Arabidopsis thaliana GN=DRT100 PE=2 SV=2//6.98159e-33
MANES_03G0323001	-0.724179	0.0104697	-0.425391	0.177177	MANES_03G032300	sp|Q8S9H7|DIV_ANTMA Transcription factor DIVARICATA OS=Antirrhinum majus GN=DIVARICATA PE=2 SV=1//3.17426e-27
MANES_18G1459001	-0.723976	0.00141071	-0.51951	0.0610944	MANES_18G145900	sp|P29031|CHIB_POPTR Acidic endochitinase WIN6.2B OS=Populus trichocarpa PE=2 SV=2//6.91228e-15
MANES_01G0698001	-0.723915	0.0210532	-0.452875	0.220295	MANES_01G069800	sp|Q8L3Z8|FZR2_ARATH Protein FIZZY-RELATED 2 OS=Arabidopsis thaliana GN=FZR2 PE=1 SV=1//0
MANES_13G0391001	-0.723762	0.00141071	-0.457069	0.0869346	MANES_13G039100	sp|Q9SK66|NDUA9_ARATH NADH dehydrogenase [ubiquinone] 1 alpha subcomplex subunit 9, mitochondrial OS=Arabidopsis thaliana GN=At2g20360 PE=1 SV=2//0
MANES_16G1334001	-0.722952	0.0280637	-0.295935	0.511957	MANES_16G133400	sp|Q3E965|GDU5_ARATH Protein GLUTAMINE DUMPER 5 OS=Arabidopsis thaliana GN=GDU5 PE=2 SV=2//8.74386e-16
MANES_01G0533001	-0.720271	0.00222136	0.434844	0.0899841	MANES_01G053300	sp|Q03685|BIP5_TOBAC Luminal-binding protein 5 OS=Nicotiana tabacum GN=BIP5 PE=2 SV=1//0
MANES_13G0866002	-0.719558	0.00709066	-0.498929	0.122862	MANES_13G086600	sp|Q5M755|PAP7_ARATH Probable plastid-lipid-associated protein 7, chloroplastic OS=Arabidopsis thaliana GN=PAP7 PE=2 SV=1//1.25776e-21
MANES_02G1286001	-0.718107	0.00299047	-0.514137	0.0624275	MANES_02G128600	sp|Q8SKU2|TIC62_PEA Protein TIC 62, chloroplastic OS=Pisum sativum GN=TIC62 PE=1 SV=2//3.89893e-14
MANES_03G0485001	-0.716534	0.0235543	-0.56639	0.0934025	MANES_03G048500	-//-
MANES_14G0997001	-0.716322	0.0110583	-0.153157	0.696403	MANES_14G099700	sp|Q9C6L8|ALMT4_ARATH Aluminum-activated malate transporter 4 OS=Arabidopsis thaliana GN=ALMT4 PE=3 SV=1//0
MANES_05G1559001	-0.715813	0.0176651	-0.0284567	0.964102	MANES_05G155900	sp|F4IHJ0|SFH8_ARATH Phosphatidylinositol/phosphatidylcholine transfer protein SFH8 OS=Arabidopsis thaliana GN=SFH8 PE=2 SV=1//0
MANES_14G0076001	-0.715609	0.00299047	-0.430275	0.0898324	MANES_14G007600	sp|Q9FZ45|Y1686_ARATH Uncharacterized membrane protein At1g16860 OS=Arabidopsis thaliana GN=At1g16860 PE=1 SV=1//0
MANES_12G0808001	-0.715436	0.00222136	-0.14951	0.663692	MANES_12G080800	sp|Q94IB8|LCB1_ARATH Long chain base biosynthesis protein 1 OS=Arabidopsis thaliana GN=LCB1 PE=1 SV=1//0
MANES_16G0930001	-0.715085	0.000520749	0.0147482	0.975689	MANES_16G093000	-//-
MANES_03G0643001	-0.712816	0.0149896	-0.447689	0.17249	MANES_03G064300	sp|Q67XG0|GLB3_ARATH Two-on-two hemoglobin-3 OS=Arabidopsis thaliana GN=GLB3 PE=1 SV=1//2.90811e-96
MANES_01G1234002	-0.71173	0.00957523	-0.444467	0.184249	MANES_01G123400	sp|Q93Y22|COPD_ARATH Coatomer subunit delta OS=Arabidopsis thaliana GN=At5g05010 PE=1 SV=2//0
MANES_08G0447001	-0.710694	0.00141071	-0.487493	0.0648091	MANES_08G044700	sp|Q8S9M1|PAP13_ARATH Probable plastid-lipid-associated protein 13, chloroplastic OS=Arabidopsis thaliana GN=PAP13 PE=2 SV=2//9.6675e-97
MANES_03G0328002	-0.710685	0.0215717	-0.410953	0.333712	MANES_03G032800	sp|Q94K18|Y4966_ARATH Uncharacterized protein At4g29660 OS=Arabidopsis thaliana GN=EMB2752 PE=4 SV=1//4.6872e-41
MANES_02G1254001	-0.710519	0.00141071	0.0978743	0.802331	MANES_02G125400	sp|Q39065|COPT1_ARATH Copper transporter 1 OS=Arabidopsis thaliana GN=COPT1 PE=2 SV=2//4.9535e-35
MANES_05G1053001	-0.709381	0.00222136	-0.468639	0.0655544	MANES_05G105300	sp|Q9SWH5|FUT1_ARATH Galactoside 2-alpha-L-fucosyltransferase OS=Arabidopsis thaliana GN=FUT1 PE=1 SV=2//0
MANES_01G1376001	-0.70926	0.0149896	0.0802146	0.86438	MANES_01G137600	sp|Q9FWS1|AUL1_ARATH Auxilin-like protein 1 OS=Arabidopsis thaliana GN=AUL1 PE=2 SV=2//5.45944e-07
MANES_02G1193002	-0.709165	0.00261001	-0.220691	0.495624	MANES_02G119300	sp|Q9SP02|CP20A_ARATH Peptidyl-prolyl cis-trans isomerase CYP20-1 OS=Arabidopsis thaliana GN=CYP20-1 PE=1 SV=1//9.68252e-102
MANES_16G0621001	-0.708752	0.00443438	-0.448253	0.0874537	MANES_16G062100	sp|Q94FN2|MOR1_ARATH Protein MOR1 OS=Arabidopsis thaliana GN=MOR1 PE=1 SV=1//0
MANES_17G0979001	-0.708118	0.0337856	-0.671343	0.0547865	MANES_17G097900	-//-
MANES_12G1506001	-0.70557	0.00182357	-0.34364	0.220636	MANES_12G150600	sp|P53492|ACT7_ARATH Actin-7 OS=Arabidopsis thaliana GN=ACT7 PE=1 SV=1//0
MANES_04G0712001	-0.705145	0.000520749	-0.433366	0.0862776	MANES_04G071200	sp|Q9SZN1|VATB2_ARATH V-type proton ATPase subunit B2 OS=Arabidopsis thaliana GN=VHA-B2 PE=1 SV=1//0
MANES_10G0836001	-0.704849	0.00740893	-0.427704	0.169055	MANES_10G083600	sp|Q5ZKQ8|ARL8A_CHICK ADP-ribosylation factor-like protein 8A OS=Gallus gallus GN=ARL8A PE=2 SV=1//1.34541e-82
MANES_08G1537001	-0.704739	0.00740893	-0.48806	0.0976864	MANES_08G153700	sp|Q9ASS7|CAAT2_ARATH Cationic amino acid transporter 2, vacuolar OS=Arabidopsis thaliana GN=CAT2 PE=2 SV=1//0
MANES_09G0783001	-0.703274	0.00895559	0.294589	0.392071	MANES_09G078300	-//-
MANES_01G0320001	-0.702041	0.0344645	-0.607274	0.0837684	MANES_01G032000	-//-
MANES_03G0200001	-0.701568	0.00512661	0.0789561	0.858114	MANES_03G020000	-//-
MANES_18G0847001	-0.7006	0.047568	-0.546924	0.147208	MANES_18G084700	-//-
MANES_03G1278001	-0.70023	0.00261001	-0.309989	0.285338	MANES_03G127800	sp|Q9M5A9|GPT1_ARATH Glucose-6-phosphate/phosphate translocator 1, chloroplastic OS=Arabidopsis thaliana GN=GPT1 PE=2 SV=1//0
MANES_12G1495001	-0.699122	0.00299047	-0.340129	0.242913	MANES_12G149500	sp|F4KFC7|MD26C_ARATH Probable mediator of RNA polymerase II transcription subunit 26c OS=Arabidopsis thaliana GN=MED26C PE=1 SV=1//1.86305e-119
MANES_13G0356001	-0.697672	0.0384462	-0.594636	0.0995755	MANES_13G035600	sp|Q93XX8|NOP10_ARATH H/ACA ribonucleoprotein complex subunit 3-like protein OS=Arabidopsis thaliana GN=At2g20490 PE=2 SV=2//4.2277e-32
MANES_04G0436002	-0.697548	0.0144489	-0.527779	0.0620363	MANES_04G043600	sp|Q67XL4|Y3544_ARATH Uncharacterized CRM domain-containing protein At3g25440, chloroplastic OS=Arabidopsis thaliana GN=At3g25440 PE=2 SV=1//1.41004e-42
MANES_10G1023001	-0.696692	0.00222136	-0.367741	0.184364	MANES_10G102300	sp|Q8W490|PEPK2_ARATH Serine/threonine-protein kinase PEPKR2 OS=Arabidopsis thaliana GN=PEPKR2 PE=2 SV=1//3.81385e-179
MANES_06G0142001	-0.695821	0.0104697	-0.386043	0.228889	MANES_06G014200	sp|P49636|RL40_NICSY Ubiquitin-60S ribosomal protein L40 OS=Nicotiana sylvestris GN=UBICEP52-7 PE=2 SV=2//4.32859e-86
MANES_09G0299001	-0.695234	0.00182357	-0.0548972	0.900211	MANES_09G029900	sp|Q9LT35|NEK6_ARATH Serine/threonine-protein kinase Nek6 OS=Arabidopsis thaliana GN=NEK6 PE=3 SV=1//2.57209e-08
MANES_11G0155001	-0.695059	0.00372046	0.126926	0.73028	MANES_11G015500	-//-
MANES_10G0105001	-0.694671	0.00957523	-0.390408	0.223271	MANES_10G010500	sp|Q0WNJ6|CLAH1_ARATH Clathrin heavy chain 1 OS=Arabidopsis thaliana GN=CHC1 PE=1 SV=1//0
MANES_03G0977001	-0.694245	0.0190063	-0.552538	0.0534433	MANES_03G097700	sp|Q8RXG3|M2K5_ARATH Mitogen-activated protein kinase kinase 5 OS=Arabidopsis thaliana GN=MKK5 PE=1 SV=2//1.05272e-165
MANES_01G2620001	-0.694044	0.00407707	-0.173258	0.611982	MANES_01G262000	sp|Q8GWV5|PUB3_ARATH U-box domain-containing protein 3 OS=Arabidopsis thaliana GN=PUB3 PE=2 SV=2//1.2581e-14
MANES_15G0238001	-0.692971	0.0447062	-0.252805	0.589359	MANES_15G023800	sp|Q9ZR37|DUS1_ARATH Dual specificity protein phosphatase 1 OS=Arabidopsis thaliana GN=DSPTP1 PE=1 SV=1//1.33885e-82
MANES_13G0243001	-0.692494	0.00261001	-0.209492	0.51485	MANES_13G024300	-//-
MANES_05G0215001	-0.691032	0.00579248	-0.212026	0.566572	MANES_05G021500	-//-
MANES_02G1889001	-0.69058	0.00709066	-0.4283	0.152917	MANES_02G188900	-//-
MANES_01G1206001	-0.689758	0.0465491	-0.611394	0.0820418	MANES_01G120600	sp|Q9ZQ96|U73C3_ARATH UDP-glycosyltransferase 73C3 OS=Arabidopsis thaliana GN=UGT73C3 PE=2 SV=1//0
MANES_10G0541001	-0.689612	0.016062	-0.247386	0.495029	MANES_10G054100	sp|Q0WQF7|ODP21_ARATH Dihydrolipoyllysine-residue acetyltransferase component 1 of pyruvate dehydrogenase complex, mitochondrial OS=Arabidopsis thaliana GN=LTA3 PE=2 SV=2//1.83027e-36
MANES_07G0025001	-0.688463	0.00512661	-0.459857	0.0716246	MANES_07G002500	sp|O24370|LOX21_SOLTU Linoleate 13S-lipoxygenase 2-1, chloroplastic OS=Solanum tuberosum GN=LOX2.1 PE=1 SV=1//0
MANES_01G0363001	-0.688434	0.00222136	-0.248423	0.41843	MANES_01G036300	sp|Q8L7F9|B3GTF_ARATH Beta-1,3-galactosyltransferase 15 OS=Arabidopsis thaliana GN=B3GALT15 PE=2 SV=1//0
MANES_12G0362001	-0.688362	0.0280637	-0.494826	0.151429	MANES_12G036200	sp|Q9FNC9|TOM92_ARATH Mitochondrial import receptor subunit TOM9-2 OS=Arabidopsis thaliana GN=TOM9-2 PE=1 SV=3//7.52292e-36
MANES_06G0891001	-0.686797	0.0107676	0.0244688	0.960568	MANES_06G089100	sp|Q9FLQ7|FH20_ARATH Formin-like protein 20 OS=Arabidopsis thaliana GN=FH20 PE=2 SV=3//1.81128e-139
MANES_S0982001	-0.685721	0.00222136	-0.351288	0.20262	MANES_S098200	sp|Q9LUN2|YSL5_ARATH Probable metal-nicotianamine transporter YSL5 OS=Arabidopsis thaliana GN=YSL5 PE=1 SV=1//0
MANES_08G0205001	-0.685207	0.00372046	-0.36197	0.20651	MANES_08G020500	sp|Q9SJQ6|ROS1_ARATH Protein ROS1 OS=Arabidopsis thaliana GN=ROS1 PE=1 SV=2//9.59429e-48
MANES_04G1231002	-0.68514	0.0225704	-0.686486	0.0603401	MANES_04G123100	-//-
MANES_08G0824001	-0.684272	0.00546589	-0.218615	0.560849	MANES_08G082400	sp|Q8LGG8|USPAL_ARATH Universal stress protein A-like protein OS=Arabidopsis thaliana GN=At3g01520 PE=1 SV=2//2.90829e-07
MANES_18G0769001	-0.684049	0.0371194	-0.425206	0.260072	MANES_18G076900	sp|Q9CAP8|LACS9_ARATH Long chain acyl-CoA synthetase 9, chloroplastic OS=Arabidopsis thaliana GN=LACS9 PE=2 SV=1//3.70655e-132
MANES_01G1872001	-0.683983	0.0133363	-0.380745	0.223408	MANES_01G187200	sp|Q9FN03|UVR8_ARATH Ultraviolet-B receptor UVR8 OS=Arabidopsis thaliana GN=UVR8 PE=1 SV=1//1.26344e-08
MANES_05G1360001	-0.6823	0.00802823	-0.426372	0.15222	MANES_05G136000	sp|Q8LDK3|NDUB2_ARATH NADH dehydrogenase [ubiquinone] 1 beta subcomplex subunit 2 OS=Arabidopsis thaliana GN=At1g76200 PE=3 SV=1//1.24699e-23
MANES_06G0563001	-0.681578	0.0136196	-0.285095	0.41023	MANES_06G056300	-//-
MANES_09G1535001	-0.680158	0.0324533	-0.317131	0.428502	MANES_09G153500	-//-
MANES_11G0708001	-0.679814	0.0116387	-0.408974	0.193628	MANES_11G070800	sp|Q84L33|RD23B_ARATH Ubiquitin receptor RAD23b OS=Arabidopsis thaliana GN=RAD23B PE=1 SV=3//6.92098e-139
MANES_09G0679001	-0.679264	0.0113514	-0.430392	0.154979	MANES_09G067900	sp|Q9ZUU3|PP190_ARATH Pentatricopeptide repeat-containing protein At2g37230 OS=Arabidopsis thaliana GN=At2g37230 PE=2 SV=1//0
MANES_01G1326001	-0.679047	0.00372046	-0.315336	0.287845	MANES_01G132600	-//-
MANES_16G0649001	-0.678188	0.0165943	-0.214957	0.557975	MANES_16G064900	sp|Q9LK09|SYP32_ARATH Syntaxin-32 OS=Arabidopsis thaliana GN=SYP32 PE=2 SV=1//1.38834e-108
MANES_11G0236001	-0.677271	0.00546589	-0.292012	0.347722	MANES_11G023600	sp|Q8RWN9|ODP22_ARATH Dihydrolipoyllysine-residue acetyltransferase component 2 of pyruvate dehydrogenase complex, mitochondrial OS=Arabidopsis thaliana GN=At3g13930 PE=2 SV=2//0
MANES_13G0546001	-0.676582	0.00443438	-0.450015	0.0695024	MANES_13G054600	sp|Q9SKX1|IBH1_ARATH Transcription factor IBH1 OS=Arabidopsis thaliana GN=IBH1 PE=1 SV=1//5.71094e-18
MANES_02G0331001	-0.676436	0.0453242	-0.298502	0.463933	MANES_02G033100	sp|Q9C5X3|KEULE_ARATH SNARE-interacting protein KEULE OS=Arabidopsis thaliana GN=KEU PE=1 SV=2//7.94917e-28
MANES_08G1122001	-0.676349	0.00372046	-0.0949989	0.811675	MANES_08G112200	sp|Q01474|SAR1B_ARATH GTP-binding protein SAR1B OS=Arabidopsis thaliana GN=SAR1B PE=1 SV=1//4.71842e-121
MANES_04G0533001	-0.674988	0.00336048	-0.141309	0.699088	MANES_04G053300	sp|Q7XTT4|NUCL2_ORYSJ Nucleolin 2 OS=Oryza sativa subsp. japonica GN=Os04g0620700 PE=2 SV=2//1.28915e-59
MANES_17G0223001	-0.674435	0.0116387	-0.150121	0.712348	MANES_17G022300	sp|Q9LJI5|VA0D1_ARATH V-type proton ATPase subunit d1 OS=Arabidopsis thaliana GN=VHA-d1 PE=2 SV=1//1.26223e-50
MANES_04G0160003	-0.674033	0.0237874	-0.610269	0.057097	MANES_04G016000	sp|Q9ZUU8|KINB3_ARATH SNF1-related protein kinase regulatory subunit beta-3 OS=Arabidopsis thaliana GN=KINB3 PE=1 SV=1//5.53895e-46
MANES_02G0412001	-0.673522	0.00612071	-0.439951	0.113228	MANES_02G041200	-//-
MANES_S0162001	-0.673191	0.0173956	-0.520816	0.0700411	MANES_S016200	sp|O64527|Y1926_ARATH UPF0678 fatty acid-binding protein-like protein At1g79260 OS=Arabidopsis thaliana GN=At1g79260 PE=1 SV=1//3.29768e-78
MANES_15G1878003	-0.673103	0.0179248	-0.59516	0.0520319	MANES_15G187800	sp|Q940J8|PAE7_ARATH Pectin acetylesterase 7 OS=Arabidopsis thaliana GN=PAE7 PE=2 SV=1//0
MANES_01G0454001	-0.673026	0.0147161	-0.456502	0.16157	MANES_01G045400	-//-
MANES_15G1549001	-0.67191	0.0141729	-0.413627	0.193271	MANES_15G154900	sp|Q8LB02|SDHB2_ARATH Succinate dehydrogenase [ubiquinone] iron-sulfur subunit 2, mitochondrial OS=Arabidopsis thaliana GN=SDH2-2 PE=1 SV=2//2.78142e-167
MANES_S0961001	-0.670601	0.00512661	-0.314137	0.26765	MANES_S096100	sp|Q9MAK9|PS10B_ARATH 26S protease regulatory subunit S10B homolog B OS=Arabidopsis thaliana GN=RPT4B PE=1 SV=1//2.48631e-154
MANES_03G1427001	-0.669234	0.00299047	-0.439667	0.0867663	MANES_03G142700	sp|F4JVA9|SFH2_ARATH Phosphatidylinositol/phosphatidylcholine transfer protein SFH2 OS=Arabidopsis thaliana GN=SFH2 PE=2 SV=1//7.58742e-22
MANES_07G1055001	-0.667814	0.00222136	-0.280926	0.344331	MANES_07G105500	sp|Q0IIM8|TBC8B_HUMAN TBC1 domain family member 8B OS=Homo sapiens GN=TBC1D8B PE=1 SV=2//5.30567e-37
MANES_06G1692001	-0.666494	0.0179248	0.221169	0.559671	MANES_06G169200	sp|Q39202|RLK1_ARATH G-type lectin S-receptor-like serine/threonine-protein kinase RLK1 OS=Arabidopsis thaliana GN=RLK1 PE=2 SV=2//0
MANES_14G0942001	-0.665932	0.0215717	-0.503184	0.0916159	MANES_14G094200	sp|O82567|AAPT1_ARATH Choline/ethanolaminephosphotransferase 1 OS=Arabidopsis thaliana GN=AAPT1 PE=1 SV=1//0
MANES_15G1445001	-0.665779	0.0190063	-0.407787	0.206729	MANES_15G144500	-//-
MANES_13G0753001	-0.665695	0.0434773	-0.13305	0.79554	MANES_13G075300	-//-
MANES_14G0594001	-0.665429	0.00336048	-0.230103	0.479824	MANES_14G059400	sp|P37117|C71A4_SOLME Cytochrome P450 71A4 OS=Solanum melongena GN=CYP71A4 PE=2 SV=1//0
MANES_01G1066001	-0.665356	0.00512661	-0.402104	0.136267	MANES_01G106600	sp|Q42679|DCAM_CATRO S-adenosylmethionine decarboxylase proenzyme OS=Catharanthus roseus GN=SAMDC PE=1 SV=1//6.45973e-180
MANES_02G0352001	-0.665235	0.0282936	-0.549908	0.0764924	MANES_02G035200	sp|A7YVD7|NDUF6_BOVIN NADH dehydrogenase (ubiquinone) complex I, assembly factor 6 OS=Bos taurus GN=NDUFAF6 PE=2 SV=1//3.94818e-55
MANES_18G0391001	-0.664404	0.0202976	-0.553045	0.0616696	MANES_18G039100	sp|O80594|ERG28_ARATH Ergosterol biosynthetic protein 28 OS=Arabidopsis thaliana GN=At1g10030 PE=2 SV=2//2.9024e-34
MANES_06G1041001	-0.663714	0.010171	-0.311674	0.349055	MANES_06G104100	sp|Q8GYT9|SIS3_ARATH E3 ubiquitin-protein ligase SIS3 OS=Arabidopsis thaliana GN=SIS3 PE=2 SV=2//0
MANES_07G1025001	-0.663133	0.0176651	-0.581253	0.0526298	MANES_07G102500	sp|Q9FT52|ATP5H_ARATH ATP synthase subunit d, mitochondrial OS=Arabidopsis thaliana GN=At3g52300 PE=1 SV=3//7.54618e-80
MANES_01G2529001	-0.662696	0.0366708	-0.383087	0.274399	MANES_01G252900	sp|O23702|CTBP_ARATH C-terminal binding protein AN OS=Arabidopsis thaliana GN=AN PE=1 SV=1//0
MANES_17G1225001	-0.662465	0.00740893	-0.350576	0.236449	MANES_17G122500	sp|Q3TYG6|F179A_MOUSE Protein FAM179A OS=Mus musculus GN=Fam179a PE=2 SV=1//2.36646e-06
MANES_02G0827001	-0.660838	0.0110583	-0.346719	0.281274	MANES_02G082700	-//-
MANES_05G1454001	-0.660758	0.00612071	-0.316779	0.309795	MANES_05G145400	sp|B6ETT4|SYT2_ARATH Synaptotagmin-2 OS=Arabidopsis thaliana GN=SYT2 PE=2 SV=1//0
MANES_04G1141001	-0.659575	0.0308727	-0.871479	0.222387	MANES_04G114100	-//-
MANES_01G0652001	-0.659563	0.00895559	-0.357833	0.240605	MANES_01G065200	sp|Q9T0D3|HFB2B_ARATH Heat stress transcription factor B-2b OS=Arabidopsis thaliana GN=HSFB2B PE=2 SV=1//6.34742e-86
MANES_S0320001	-0.65904	0.00546589	-0.421058	0.109875	MANES_S032000	sp|Q9LH39|PHSD_ARATH Probable polyamine transporter At3g19553 OS=Arabidopsis thaliana GN=At3g19553 PE=3 SV=1//0
MANES_09G0874001	-0.658544	0.00407707	-0.318489	0.253345	MANES_09G087400	sp|Q9M354|AGD6_ARATH Probable ADP-ribosylation factor GTPase-activating protein AGD6 OS=Arabidopsis thaliana GN=AGD6 PE=1 SV=1//2.51677e-174
MANES_05G1387001	-0.657639	0.0220796	-0.529047	0.0749127	MANES_05G138700	sp|Q8GW64|PTHC_ARATH Peptidyl-tRNA hydrolase, chloroplastic OS=Arabidopsis thaliana GN=At1g18440 PE=2 SV=2//3.27218e-117
MANES_09G1411001	-0.656685	0.0179248	-0.372422	0.247207	MANES_09G141100	sp|Q9SRW7|APK3_ARATH Adenylyl-sulfate kinase 3 OS=Arabidopsis thaliana GN=APK3 PE=1 SV=1//1.53501e-125
MANES_17G0080001	-0.656247	0.0213183	-0.561629	0.0500148	MANES_17G008000	sp|P42735|CDI8_ARATH Cadmium-induced protein AS8 OS=Arabidopsis thaliana GN=At4g19070 PE=2 SV=1//8.30738e-43
MANES_S0099001	-0.6546	0.00512661	-0.52111	0.0500148	MANES_S009900	sp|Q9ZWQ7|DAD1_CITUN Dolichyl-diphosphooligosaccharide--protein glycosyltransferase subunit DAD1 OS=Citrus unshiu GN=DAD1 PE=3 SV=1//1.2342e-74
MANES_05G1699001	-0.654245	0.00546589	-0.334155	0.221652	MANES_05G169900	sp|Q9CAD5|YODA_ARATH Mitogen-activated protein kinase kinase kinase YODA OS=Arabidopsis thaliana GN=YDA PE=1 SV=1//1.62834e-93
MANES_14G1146001	-0.653966	0.00740893	-0.104925	0.785334	MANES_14G114600	sp|Q9BZH6|WDR11_HUMAN WD repeat-containing protein 11 OS=Homo sapiens GN=WDR11 PE=1 SV=1//9.53785e-40
MANES_01G1839001	-0.653952	0.00372046	-0.366737	0.172998	MANES_01G183900	sp|Q9KG32|Y283_BACHD Uncharacterized isomerase BH0283 OS=Bacillus halodurans (strain ATCC BAA-125 / DSM 18197 / FERM 7344 / JCM 9153 / C-125) GN=BH0283 PE=3 SV=1//3.03339e-64
MANES_18G0406001	-0.653082	0.00957523	-0.230744	0.501564	MANES_18G040600	sp|Q8GS71|FRA1_ARATH Kinesin-like protein FRA1 OS=Arabidopsis thaliana GN=FRA1 PE=1 SV=1//0
MANES_12G0506001	-0.651899	0.00443438	-0.474741	0.0547865	MANES_12G050600	sp|Q38935|FK151_ARATH Peptidyl-prolyl cis-trans isomerase FKBP15-1 OS=Arabidopsis thaliana GN=FKBP15-1 PE=2 SV=2//2.78266e-71
MANES_06G1460001	-0.651222	0.0278264	-0.354203	0.36487	MANES_06G146000	-//-
MANES_16G0906003	-0.650192	0.0413984	-0.300969	0.463588	MANES_16G090600	sp|P13708|SUSY_SOYBN Sucrose synthase OS=Glycine max GN=SS PE=1 SV=2//0
MANES_01G0426002	-0.646788	0.031339	-0.29293	0.440851	MANES_01G042600	sp|Q9SG10|CID10_ARATH Polyadenylate-binding protein-interacting protein 10 OS=Arabidopsis thaliana GN=CID10 PE=2 SV=1//5.04642e-144
MANES_08G0013001	-0.646702	0.00644654	-0.384988	0.163372	MANES_08G001300	sp|Q9LZ06|GSTL3_ARATH Glutathione S-transferase L3 OS=Arabidopsis thaliana GN=GSTL3 PE=2 SV=1//5.25876e-116
MANES_02G1102001	-0.646533	0.00579248	-0.269778	0.420758	MANES_02G110200	sp|Q42560|ACO1_ARATH Aconitate hydratase 1 OS=Arabidopsis thaliana GN=ACO1 PE=1 SV=2//0
MANES_09G1368001	-0.646064	0.0292388	0.0719955	0.879351	MANES_09G136800	sp|P55080|MFAP1_CHICK Microfibrillar-associated protein 1 OS=Gallus gallus GN=MFAP1 PE=2 SV=1//1.75588e-46
MANES_10G1458002	-0.645344	0.0459339	-0.299005	0.472729	MANES_10G145800	sp|Q9SI54|LSM7_ARATH Sm-like protein LSM7 OS=Arabidopsis thaliana GN=LSM7 PE=1 SV=1//1.63358e-54
MANES_12G0666001	-0.644365	0.00407707	-0.454337	0.0703803	MANES_12G066600	sp|P42744|ULA1_ARATH NEDD8-activating enzyme E1 regulatory subunit OS=Arabidopsis thaliana GN=AXR1 PE=1 SV=1//0
MANES_14G1089001	-0.644334	0.00407707	-0.188131	0.57508	MANES_14G108900	sp|Q9ZU52|ALFC3_ARATH Probable fructose-bisphosphate aldolase 3, chloroplastic OS=Arabidopsis thaliana GN=FBA3 PE=1 SV=1//0
MANES_17G0022001	-0.64416	0.0252221	-0.345057	0.285442	MANES_17G002200	sp|Q69U49|RMR2_ORYSJ Receptor homology region, transmembrane domain- and RING domain-containing protein 2 OS=Oryza sativa subsp. japonica GN=RMR1 PE=2 SV=2//8.21562e-12
MANES_07G1028001	-0.643148	0.0407662	-0.23769	0.517064	MANES_07G102800	sp|Q9SF32|IQD1_ARATH Protein IQ-DOMAIN 1 OS=Arabidopsis thaliana GN=IQD1 PE=1 SV=1//2.36166e-79
MANES_07G1422001	-0.642846	0.00802823	-0.480381	0.0777043	MANES_07G142200	sp|P48505|UCR11_SOLTU Ubiquinol-cytochrome c reductase complex 6.7 kDa protein OS=Solanum tuberosum PE=1 SV=2//1.15339e-07
MANES_02G2029001	-0.642427	0.0192691	-0.392776	0.232749	MANES_02G202900	sp|Q54NS9|AIFA_DICDI Apoptosis-inducing factor homolog A OS=Dictyostelium discoideum GN=aifA PE=3 SV=1//1.1017e-42
MANES_15G1892001	-0.642335	0.0333618	-0.102739	0.82824	MANES_15G189200	sp|Q9ZNU6|DET1_SOLLC Light-mediated development protein DET1 OS=Solanum lycopersicum GN=DET1 PE=1 SV=1//0
MANES_09G0729001	-0.641185	0.00478264	-0.430923	0.112757	MANES_09G072900	-//-
MANES_12G0194001	-0.640835	0.0197864	-0.544994	0.0705551	MANES_12G019400	sp|Q9SAF0|ORP1D_ARATH Oxysterol-binding protein-related protein 1D OS=Arabidopsis thaliana GN=ORP1D PE=2 SV=1//0
MANES_05G2070001	-0.640792	0.0157944	-0.500791	0.102796	MANES_05G207000	sp|Q8LAC4|URH2_ARATH Probable uridine nucleosidase 2 OS=Arabidopsis thaliana GN=URH2 PE=2 SV=1//6.08628e-139
MANES_04G1360001	-0.640209	0.00336048	-0.479507	0.0590254	MANES_04G136000	sp|O65924|Y2921_ARATH Putative leucine-rich repeat receptor-like protein kinase At2g19210 OS=Arabidopsis thaliana GN=At2g19210 PE=3 SV=1//0
MANES_03G1022001	-0.639988	0.00644654	-0.461115	0.0725613	MANES_03G102200	sp|Q94A97|UBC35_ARATH Ubiquitin-conjugating enzyme E2 35 OS=Arabidopsis thaliana GN=UBC35 PE=1 SV=1//1.60843e-105
MANES_08G0868001	-0.639931	0.0163284	-0.219509	0.571832	MANES_08G086800	sp|O81845|PUMP1_ARATH Mitochondrial uncoupling protein 1 OS=Arabidopsis thaliana GN=PUMP1 PE=1 SV=1//2.16923e-163
MANES_10G1204001	-0.639631	0.0181821	-0.340567	0.292691	MANES_10G120400	sp|Q9C518|TCP8_ARATH Transcription factor TCP8 OS=Arabidopsis thaliana GN=TCP8 PE=1 SV=1//3.24709e-12
MANES_07G1267001	-0.639493	0.016062	-0.33611	0.298065	MANES_07G126700	sp|Q9LY62|GT644_ARATH Glycosyltransferase family 64 protein C4 OS=Arabidopsis thaliana GN=EPC1 PE=2 SV=1//1.6128e-143
MANES_04G1454001	-0.638103	0.0285368	-0.384167	0.254489	MANES_04G145400	sp|Q9SYH2|TAF9_ARATH Transcription initiation factor TFIID subunit 9 OS=Arabidopsis thaliana GN=TAF9 PE=1 SV=1//2.10335e-80
MANES_18G0274001	-0.637993	0.0133363	-0.289991	0.390333	MANES_18G027400	-//-
MANES_18G0774001	-0.636947	0.00546589	-0.359318	0.200963	MANES_18G077400	sp|Q8LLE5|FPP_SOLLC Filament-like plant protein (Fragment) OS=Solanum lycopersicum GN=FPP PE=1 SV=1//1.84851e-147
MANES_14G1707001	-0.636696	0.0390679	-0.595276	0.0817125	MANES_14G170700	sp|P23919|KTHY_HUMAN Thymidylate kinase OS=Homo sapiens GN=DTYMK PE=1 SV=4//1.8907e-51
MANES_14G0133001	-0.636417	0.00612071	-0.443852	0.0789704	MANES_14G013300	sp|Q66GR3|BH130_ARATH Transcription factor bHLH130 OS=Arabidopsis thaliana GN=BHLH130 PE=1 SV=1//7.58232e-50
MANES_08G0762001	-0.636363	0.00895559	-0.255434	0.442634	MANES_08G076200	sp|Q8R0F9|S14L4_MOUSE SEC14-like protein 4 OS=Mus musculus GN=Sec14l4 PE=2 SV=1//1.77865e-13
MANES_05G0621001	-0.635535	0.013063	-0.195712	0.581051	MANES_05G062100	sp|Q9LZI2|UXS2_ARATH UDP-glucuronic acid decarboxylase 2 OS=Arabidopsis thaliana GN=UXS2 PE=1 SV=1//0
MANES_12G0515001	-0.635405	0.00709066	-0.45805	0.0642539	MANES_12G051500	sp|P9WML1|YHI2_MYCTU Uncharacterized HIT-like protein Rv1262c OS=Mycobacterium tuberculosis (strain ATCC 25618 / H37Rv) GN=Rv1262c PE=3 SV=1//4.32417e-24
MANES_06G1025001	-0.634366	0.0139008	-0.420074	0.150172	MANES_06G102500	sp|Q0A5W2|BIOF_ALKEH 8-amino-7-oxononanoate synthase OS=Alkalilimnicola ehrlichii (strain ATCC BAA-1101 / DSM 17681 / MLHE-1) GN=bioF PE=3 SV=1//3.22192e-66
MANES_01G1588001	-0.634117	0.00579248	-0.384369	0.144404	MANES_01G158800	sp|Q9FHN8|KCBP_ARATH Kinesin-like calmodulin-binding protein OS=Arabidopsis thaliana GN=KCBP PE=1 SV=1//0
MANES_10G0263003	-0.63354	0.0373464	-0.478071	0.143499	MANES_10G026300	sp|Q9VD44|GLD2A_DROME Poly(A) RNA polymerase gld-2 homolog A OS=Drosophila melanogaster GN=Gld2 PE=1 SV=3//7.12194e-20
MANES_18G0224001	-0.632545	0.0127903	0.170379	0.622767	MANES_18G022400	sp|Q9FWS1|AUL1_ARATH Auxilin-like protein 1 OS=Arabidopsis thaliana GN=AUL1 PE=2 SV=2//5.48545e-14
MANES_15G0202001	-0.632488	0.00926716	-0.480232	0.0509941	MANES_15G020200	sp|Q10L32|MSRB5_ORYSJ Peptide methionine sulfoxide reductase B5 OS=Oryza sativa subsp. japonica GN=MSRB5 PE=2 SV=1//1.47499e-73
MANES_13G1413002	-0.632414	0.0230658	-0.463334	0.183893	MANES_13G141300	sp|O49460|PHB1_ARATH Prohibitin-1, mitochondrial OS=Arabidopsis thaliana GN=PHB1 PE=1 SV=1//3.58078e-161
MANES_06G1180001	-0.631856	0.00677562	-0.387695	0.14	MANES_06G118000	sp|Q8LFN2|Y3037_ARATH Probable inactive leucine-rich repeat receptor-like protein kinase At3g03770 OS=Arabidopsis thaliana GN=At3g03770 PE=2 SV=1//2.42262e-136
MANES_13G1552001	-0.631352	0.0407662	-0.592531	0.0691345	MANES_13G155200	sp|Q94IB8|LCB1_ARATH Long chain base biosynthesis protein 1 OS=Arabidopsis thaliana GN=LCB1 PE=1 SV=1//5.35329e-11
MANES_01G1721002	-0.630695	0.0278264	-0.497735	0.124658	MANES_01G172100	sp|Q6R0E3|TRP5_ARATH Telomere repeat-binding protein 5 OS=Arabidopsis thaliana GN=TRP5 PE=1 SV=2//5.53766e-121
MANES_12G1167001	-0.63041	0.0125011	-0.216256	0.517159	MANES_12G116700	-//-
MANES_08G0558001	-0.629943	0.00926716	-0.12208	0.743865	MANES_08G055800	-//-
MANES_06G0676001	-0.629376	0.00895559	0.170247	0.631087	MANES_06G067600	-//-
MANES_02G0075001	-0.629102	0.0125011	0.00348743	0.993528	MANES_02G007500	sp|Q0WVN5|CSLG3_ARATH Cellulose synthase-like protein G3 OS=Arabidopsis thaliana GN=CSLG3 PE=2 SV=2//0
MANES_08G1228002	-0.628178	0.0202976	-0.186444	0.684976	MANES_08G122800	-//-
MANES_04G0132001	-0.62742	0.0125011	0.190585	0.590342	MANES_04G013200	sp|O14099|YERG_SCHPO Uncharacterized RING finger protein C2F3.16 OS=Schizosaccharomyces pombe (strain 972 / ATCC 24843) GN=SPAC2F3.16 PE=3 SV=1//1.44481e-15
MANES_S0470001	-0.627197	0.0451285	-0.331919	0.373702	MANES_S047000	sp|O64764|TRXO1_ARATH Thioredoxin O1, mitochondrial OS=Arabidopsis thaliana GN=At2g35010 PE=2 SV=1//1.55079e-10
MANES_02G0049001	-0.627107	0.0225704	-0.487895	0.111005	MANES_02G004900	sp|Q921I0|ORML1_MOUSE ORM1-like protein 1 OS=Mus musculus GN=Ormdl1 PE=2 SV=1//4.98292e-29
MANES_01G1940001	-0.626848	0.00709066	-0.393312	0.131652	MANES_01G194000	sp|Q2V9B0|MY1R1_SOLTU Transcription factor MYB1R1 OS=Solanum tuberosum PE=2 SV=1//4.64066e-42
MANES_06G0955001	-0.626171	0.00579248	-0.307125	0.269679	MANES_06G095500	sp|P35130|UBC2_MEDSA Ubiquitin-conjugating enzyme E2 2 OS=Medicago sativa GN=UBC2 PE=2 SV=1//1.77049e-105
MANES_17G0520001	-0.625905	0.010171	-0.182423	0.590463	MANES_17G052000	sp|Q5R644|API5_PONAB Apoptosis inhibitor 5 OS=Pongo abelii GN=API5 PE=2 SV=1//3.8578e-63
MANES_12G0467001	-0.625416	0.0308727	-0.518267	0.0917608	MANES_12G046700	-//-
MANES_17G0509001	-0.625085	0.030656	-0.307729	0.414184	MANES_17G050900	sp|Q8LHP0|ELOF1_ORYSJ Transcription elongation factor 1 homolog OS=Oryza sativa subsp. japonica GN=Os07g0631100 PE=3 SV=1//1.74393e-40
MANES_16G1211001	-0.624792	0.0113514	-0.23681	0.464096	MANES_16G121100	sp|Q9LFN6|RH56_ARATH DEAD-box ATP-dependent RNA helicase 56 OS=Arabidopsis thaliana GN=RH56 PE=1 SV=2//0
MANES_06G0083001	-0.62467	0.00709066	-0.168397	0.628989	MANES_06G008300	sp|P90587|WD66_PHYPO 66 kDa stress protein OS=Physarum polycephalum PE=2 SV=1//6.56686e-153
MANES_14G0439001	-0.6245	0.0144489	-0.322495	0.276718	MANES_14G043900	sp|Q940Q8|IX10L_ARATH Probable beta-1,4-xylosyltransferase IRX10L OS=Arabidopsis thaliana GN=IRX10L PE=2 SV=1//0
MANES_09G1099002	-0.624189	0.0144489	-0.530725	0.0516136	MANES_09G109900	sp|P92974|UBE12_ARATH Ubiquitin-activating enzyme E1 2 OS=Arabidopsis thaliana GN=UBA2 PE=1 SV=1//0
MANES_15G0231001	-0.623101	0.0290047	-0.400263	0.220189	MANES_15G023100	sp|Q55909|Y305_SYNY3 TVP38/TMEM64 family membrane protein slr0305 OS=Synechocystis sp. (strain PCC 6803 / Kazusa) GN=slr0305 PE=3 SV=1//3.69611e-32
MANES_03G0081001	-0.622377	0.0324533	-0.474367	0.133111	MANES_03G008100	sp|Q3KPR1|C1D_XENLA Nuclear nucleic acid-binding protein C1D OS=Xenopus laevis GN=c1d PE=2 SV=1//3.09737e-06
MANES_18G1030001	-0.621639	0.00512661	-0.347297	0.208089	MANES_18G103000	sp|Q67XD9|CINV2_ARATH Alkaline/neutral invertase CINV2 OS=Arabidopsis thaliana GN=CINV2 PE=1 SV=1//0
MANES_01G1874001	-0.621517	0.00772454	0.182034	0.602594	MANES_01G187400	-//-
MANES_02G1333001	-0.621159	0.00579248	-0.327835	0.255205	MANES_02G133300	sp|O23715|PSA3_ARATH Proteasome subunit alpha type-3 OS=Arabidopsis thaliana GN=PAG1 PE=1 SV=2//5.56414e-161
MANES_01G0383001	-0.620326	0.0215717	-0.39144	0.209102	MANES_01G038300	sp|Q9UUH7|GYP7_SCHPO GTPase-activating protein gyp7 OS=Schizosaccharomyces pombe (strain 972 / ATCC 24843) GN=gyp7 PE=3 SV=1//2.3125e-21
MANES_04G0002002	-0.619491	0.00512661	-0.218476	0.487218	MANES_04G000200	sp|Q0WPH8|NEK5_ARATH Serine/threonine-protein kinase Nek5 OS=Arabidopsis thaliana GN=NEK5 PE=1 SV=1//0
MANES_18G1125001	-0.616296	0.0133363	-0.439569	0.0986398	MANES_18G112500	sp|Q9M084|SYDC2_ARATH Aspartate--tRNA ligase 2, cytoplasmic OS=Arabidopsis thaliana GN=IBI1 PE=1 SV=1//1.32522e-155
MANES_16G1050001	-0.616138	0.0197864	-0.496425	0.0810202	MANES_16G105000	sp|Q9M0E0|R15A5_ARATH 40S ribosomal protein S15a-5 OS=Arabidopsis thaliana GN=RPS15AE PE=2 SV=1//4.63179e-73
MANES_01G1712001	-0.614355	0.00895559	-0.398479	0.129805	MANES_01G171200	sp|Q8VZI8|FTSHA_ARATH ATP-dependent zinc metalloprotease FTSH 10, mitochondrial OS=Arabidopsis thaliana GN=FTSH10 PE=1 SV=1//0
MANES_13G0426001	-0.61347	0.00709066	-0.208848	0.514224	MANES_13G042600	-//-
MANES_12G1201001	-0.612684	0.0192691	0.0547825	0.901167	MANES_12G120100	sp|Q9T074|PCKA_ARATH Phosphoenolpyruvate carboxykinase [ATP] OS=Arabidopsis thaliana GN=PCKA PE=1 SV=1//0
MANES_14G0080001	-0.611612	0.0116387	-0.371721	0.18551	MANES_14G008000	sp|Q9LDU6|ST7R_ARATH 7-dehydrocholesterol reductase OS=Arabidopsis thaliana GN=DWF5 PE=1 SV=1//0
MANES_14G1413001	-0.610838	0.0184519	-0.469363	0.0973468	MANES_14G141300	sp|Q9ZRD6|YKT61_ARATH VAMP-like protein YKT61 OS=Arabidopsis thaliana GN=YKT61 PE=2 SV=1//2.24693e-126
MANES_14G1655001	-0.60875	0.0342432	-0.524372	0.0879846	MANES_14G165500	sp|Q8LPL8|POT13_ARATH Potassium transporter 13 OS=Arabidopsis thaliana GN=POT13 PE=1 SV=1//5.25465e-94
MANES_05G2061001	-0.608208	0.00772454	-0.0951176	0.80513	MANES_05G206100	sp|Q9LTT8|VCS_ARATH Enhancer of mRNA-decapping protein 4 OS=Arabidopsis thaliana GN=VCS PE=1 SV=1//1.72573e-19
MANES_17G0312001	-0.607444	0.0485917	-0.443489	0.217975	MANES_17G031200	sp|Q9LSQ5|FQR1_ARATH NAD(P)H dehydrogenase (quinone) FQR1 OS=Arabidopsis thaliana GN=FQR1 PE=1 SV=1//1.11623e-109
MANES_02G2202001	-0.607368	0.0110583	-0.416601	0.114448	MANES_02G220200	sp|Q9FX21|STT3B_ARATH Dolichyl-diphosphooligosaccharide--protein glycosyltransferase subunit STT3B OS=Arabidopsis thaliana GN=STT3B PE=2 SV=1//0
MANES_08G1696001	-0.606578	0.0297086	-0.450488	0.144003	MANES_08G169600	-//-
MANES_13G1262001	-0.606378	0.0195291	-0.331296	0.279664	MANES_13G126200	-//-
MANES_06G1237001	-0.606143	0.0125011	-0.222642	0.494227	MANES_06G123700	sp|Q0WQK2|ZDHC9_ARATH Probable protein S-acyltransferase 7 OS=Arabidopsis thaliana GN=PAT07 PE=1 SV=1//1.21836e-172
MANES_05G0142001	-0.605598	0.0122179	-0.345616	0.229609	MANES_05G014200	sp|Q6GQT9|NOMO1_MOUSE Nodal modulator 1 OS=Mus musculus GN=Nomo1 PE=1 SV=1//2.74569e-153
MANES_01G1815001	-0.604754	0.00926716	-0.361594	0.19278	MANES_01G181500	sp|Q9LNK7|NIPA3_ARATH Probable magnesium transporter NIPA3 OS=Arabidopsis thaliana GN=At1g34470 PE=2 SV=1//2.2433e-130
MANES_03G1949001	-0.604311	0.0469663	-0.361113	0.319105	MANES_03G194900	sp|O75506|HSBP1_HUMAN Heat shock factor-binding protein 1 OS=Homo sapiens GN=HSBP1 PE=1 SV=1//1.66513e-14
MANES_14G1318001	-0.604284	0.0127903	-0.482803	0.0544009	MANES_14G131800	sp|Q6P8E9|NH2L1_XENTR NHP2-like protein 1 OS=Xenopus tropicalis GN=nhp2l1 PE=2 SV=1//1.44539e-58
MANES_16G1288001	-0.603219	0.010171	0.483796	0.0750931	MANES_16G128800	sp|Q8W1D5|CIPKP_ARATH CBL-interacting serine/threonine-protein kinase 25 OS=Arabidopsis thaliana GN=CIPK25 PE=2 SV=1//0
MANES_12G0640001	-0.602914	0.0122179	-0.426451	0.105318	MANES_12G064000	-//-
MANES_17G0631001	-0.601287	0.013063	-0.45962	0.0745376	MANES_17G063100	sp|O81481|IF4E1_MAIZE Eukaryotic translation initiation factor 4E-1 OS=Zea mays PE=2 SV=1//6.77983e-06
MANES_06G1018001	-0.6012	0.035794	-0.578445	0.0544009	MANES_06G101800	sp|Q3E870|SDH7B_ARATH Succinate dehydrogenase subunit 7B, mitochondrial OS=Arabidopsis thaliana GN=SDH7B PE=1 SV=1//1.11729e-35
MANES_10G0041001	-0.601154	0.0442968	-0.312364	0.379622	MANES_10G004100	-//-
MANES_09G1076001	-0.600466	0.0165943	-0.487558	0.0639067	MANES_09G107600	sp|Q9STZ2|SELT_ARATH SelT-like protein OS=Arabidopsis thaliana GN=At3g47300 PE=2 SV=2//4.56792e-75
MANES_14G0176001	-0.599644	0.0249885	-0.323662	0.310774	MANES_14G017600	sp|Q9M3B6|PKP4_ARATH Plastidial pyruvate kinase 4, chloroplastic OS=Arabidopsis thaliana GN=PKP4 PE=2 SV=1//0
MANES_08G1667001	-0.598898	0.0360244	-0.565766	0.0616696	MANES_08G166700	sp|P35493|PMGI_RICCO 2,3-bisphosphoglycerate-independent phosphoglycerate mutase OS=Ricinus communis PE=1 SV=2//0
MANES_09G1443001	-0.598175	0.0278264	-0.419092	0.169776	MANES_09G144300	sp|Q9SPM5|APY2_ARATH Apyrase 2 OS=Arabidopsis thaliana GN=APY2 PE=1 SV=1//0
MANES_14G0953001	-0.598	0.0113514	0.0308487	0.946805	MANES_14G095300	sp|Q9SX33|ALA9_ARATH Putative phospholipid-transporting ATPase 9 OS=Arabidopsis thaliana GN=ALA9 PE=3 SV=1//0
MANES_04G1411001	-0.597639	0.0413984	-0.566284	0.0584522	MANES_04G141100	sp|Q84LG4|COPZ2_ARATH Coatomer subunit zeta-2 OS=Arabidopsis thaliana GN=At3g09800 PE=2 SV=1//4.3921e-71
MANES_17G0456001	-0.597635	0.00802823	-0.127774	0.732732	MANES_17G045600	sp|Q8VY10|UBC24_ARATH Probable ubiquitin-conjugating enzyme E2 24 OS=Arabidopsis thaliana GN=UBC24 PE=2 SV=1//0
MANES_01G2211001	-0.597088	0.0144489	-0.355022	0.187662	MANES_01G221100	sp|F4JHH5|SC15B_ARATH Exocyst complex component SEC15B OS=Arabidopsis thaliana GN=SEC15B PE=1 SV=1//0
MANES_06G1476001	-0.597005	0.0301723	-0.0594574	0.900929	MANES_06G147600	sp|B0X1Q4|RUMI_CULQU O-glucosyltransferase rumi homolog OS=Culex quinquefasciatus GN=CPIJ013394 PE=3 SV=1//8.03922e-27
MANES_13G0768001	-0.596427	0.00926716	-0.258253	0.402381	MANES_13G076800	sp|O64477|Y2913_ARATH G-type lectin S-receptor-like serine/threonine-protein kinase At2g19130 OS=Arabidopsis thaliana GN=At2g19130 PE=2 SV=1//0
MANES_02G1954001	-0.595866	0.0205559	-0.20986	0.528567	MANES_02G195400	sp|Q72AW6|CLPB_DESVH Chaperone protein ClpB OS=Desulfovibrio vulgaris (strain Hildenborough / ATCC 29579 / NCIMB 8303) GN=clpB PE=3 SV=1//2.94371e-13
MANES_14G1480001	-0.594797	0.0315798	-0.115543	0.796285	MANES_14G148000	sp|Q500U8|TKPR1_ARATH Tetraketide alpha-pyrone reductase 1 OS=Arabidopsis thaliana GN=TKPR1 PE=1 SV=1//4.40915e-36
MANES_06G0014001	-0.594175	0.0280637	-0.0301046	0.95552	MANES_06G001400	sp|F4IPE3|IDD15_ARATH Protein SHOOT GRAVITROPISM 5 OS=Arabidopsis thaliana GN=SGR5 PE=1 SV=1//1.02037e-150
MANES_14G1520001	-0.594043	0.00772454	-0.293558	0.315243	MANES_14G152000	sp|B9IM09|CSPLG_POPTR CASP-like protein 2C1 OS=Populus trichocarpa GN=POPTRDRAFT_578614 PE=3 SV=2//1.74958e-66
MANES_12G1274001	-0.593589	0.0116387	-0.265074	0.385902	MANES_12G127400	sp|Q9FKP5|UBP17_ARATH Ubiquitin carboxyl-terminal hydrolase 17 OS=Arabidopsis thaliana GN=UBP17 PE=2 SV=1//0
MANES_14G1057001	-0.593448	0.0152565	-0.301185	0.310928	MANES_14G105700	sp|Q8RWA5|NDT2_ARATH Nicotinamide adenine dinucleotide transporter 2, mitochondrial OS=Arabidopsis thaliana GN=NDT2 PE=1 SV=1//3.93967e-136
MANES_05G1414002	-0.592475	0.0438907	-0.310721	0.377287	MANES_05G141400	sp|Q8LFG1|AMY2_ARATH Probable alpha-amylase 2 OS=Arabidopsis thaliana GN=AMY2 PE=2 SV=1//0
MANES_09G0506002	-0.591206	0.0223327	-0.0308488	0.94803	MANES_09G050600	sp|Q94KL7|SILD_FORIN Secoisolariciresinol dehydrogenase (Fragment) OS=Forsythia intermedia PE=1 SV=1//4.74134e-133
MANES_02G0031001	-0.590356	0.0184519	-0.490421	0.0644357	MANES_02G003100	-//-
MANES_10G0588001	-0.589925	0.0317994	-0.354799	0.270716	MANES_10G058800	sp|Q5U403|MVD1_DANRE Diphosphomevalonate decarboxylase OS=Danio rerio GN=mvd PE=2 SV=1//3.77124e-109
MANES_06G1790001	-0.589906	0.0141729	-0.334567	0.225456	MANES_06G179000	sp|Q9FWR2|AVPX_ARATH Pyrophosphate-energized membrane proton pump 3 OS=Arabidopsis thaliana GN=AVPL2 PE=3 SV=1//0
MANES_06G0207001	-0.589702	0.02403	-0.187327	0.594869	MANES_06G020700	-//-
MANES_08G1663001	-0.589413	0.0163284	-0.480584	0.0672712	MANES_08G166300	-//-
MANES_05G1720002	-0.588185	0.0197864	-0.420021	0.138266	MANES_05G172000	-//-
MANES_11G0923001	-0.587947	0.0337856	-0.303578	0.381305	MANES_11G092300	-//-
MANES_03G1961002	-0.585424	0.0368908	-0.574847	0.0540246	MANES_03G196100	sp|Q940B8|KIN13_ARATH Kinesin-13A OS=Arabidopsis thaliana GN=KINESIN-13A PE=1 SV=1//0
MANES_06G1775001	-0.584995	0.0173956	-0.25114	0.424414	MANES_06G177500	sp|Q9SM09|VATA_CITUN V-type proton ATPase catalytic subunit A OS=Citrus unshiu PE=2 SV=1//0
MANES_11G0195001	-0.584321	0.0335752	-0.205756	0.57761	MANES_11G019500	sp|Q9SYH1|RSH3C_ARATH Probable GTP diphosphokinase RSH3, chloroplastic OS=Arabidopsis thaliana GN=RSH3 PE=2 SV=1//0
MANES_17G1057001	-0.583753	0.0331275	-0.473426	0.0906381	MANES_17G105700	sp|Q9WX76|RRF_THET8 Ribosome-recycling factor OS=Thermus thermophilus (strain HB8 / ATCC 27634 / DSM 579) GN=frr PE=1 SV=1//3.87007e-37
MANES_17G0012001	-0.582798	0.0133363	-0.354336	0.202142	MANES_17G001200	sp|Q8L7A9|AP4E_ARATH AP-4 complex subunit epsilon OS=Arabidopsis thaliana GN=At1g31730 PE=1 SV=1//0
MANES_09G1294001	-0.582185	0.0173956	-0.397317	0.129936	MANES_09G129400	-//-
MANES_12G0193001	-0.581422	0.0197864	-0.475771	0.0764924	MANES_12G019300	sp|Q9SAF1|ARP3_ARATH Actin-related protein 3 OS=Arabidopsis thaliana GN=ARP3 PE=1 SV=1//0
MANES_01G1292001	-0.581387	0.0368908	-0.292834	0.407231	MANES_01G129200	sp|O80856|ARC1A_ARATH Actin-related protein 2/3 complex subunit 1A OS=Arabidopsis thaliana GN=ARPC1A PE=2 SV=1//0
MANES_15G0401003	-0.581182	0.0430672	-0.300606	0.441795	MANES_15G040100	sp|P48489|PP1_ORYSJ Serine/threonine-protein phosphatase PP1 OS=Oryza sativa subsp. japonica GN=Os03g0268000 PE=2 SV=2//0
MANES_18G0448001	-0.580702	0.0192691	-0.271878	0.425285	MANES_18G044800	-//-
MANES_16G0880001	-0.5786	0.0213183	-0.447644	0.103897	MANES_16G088000	sp|Q8RXD3|AIP2_ARATH E3 ubiquitin-protein ligase AIP2 OS=Arabidopsis thaliana GN=AIP2 PE=1 SV=1//3.9498e-121
MANES_01G1536001	-0.576597	0.0181821	-0.101495	0.804323	MANES_01G153600	sp|Q8LFC0|IDH1_ARATH Isocitrate dehydrogenase [NAD] regulatory subunit 1, mitochondrial OS=Arabidopsis thaliana GN=IDH1 PE=2 SV=2//0
MANES_15G1134001	-0.576576	0.0290047	-0.403633	0.168388	MANES_15G113400	sp|Q949P3|Y2734_ARATH Uncharacterized protein At2g17340 OS=Arabidopsis thaliana GN=At2g17340 PE=1 SV=1//0
MANES_02G2269001	-0.576508	0.016062	-0.140329	0.699531	MANES_02G226900	sp|Q6Z2W3|ARFE_ORYSJ Auxin response factor 5 OS=Oryza sativa subsp. japonica GN=ARF5 PE=2 SV=2//2.76362e-93
MANES_18G0673001	-0.574485	0.048184	-0.51298	0.0763178	MANES_18G067300	sp|Q43125|CRY1_ARATH Cryptochrome-1 OS=Arabidopsis thaliana GN=CRY1 PE=1 SV=2//0
MANES_06G0394001	-0.572686	0.0233062	-0.0773234	0.864881	MANES_06G039400	sp|Q9ZRD6|YKT61_ARATH VAMP-like protein YKT61 OS=Arabidopsis thaliana GN=YKT61 PE=2 SV=1//5.04298e-130
MANES_07G0308001	-0.572251	0.0445184	-0.387477	0.251508	MANES_07G030800	sp|Q8L5Y6|CAND1_ARATH Cullin-associated NEDD8-dissociated protein 1 OS=Arabidopsis thaliana GN=CAND1 PE=1 SV=1//0
MANES_06G1750001	-0.571204	0.0192691	-0.472293	0.0702127	MANES_06G175000	-//-
MANES_13G0012001	-0.571177	0.0344645	-0.24183	0.476111	MANES_13G001200	sp|Q9C5H6|CSTR3_ARATH CMP-sialic acid transporter 3 OS=Arabidopsis thaliana GN=UTR6 PE=2 SV=1//0
MANES_02G1788001	-0.571026	0.0168559	0.0708411	0.862861	MANES_02G178800	sp|Q8S3U9|SEC5A_ARATH Exocyst complex component SEC5A OS=Arabidopsis thaliana GN=SEC5A PE=1 SV=1//0
MANES_13G0114001	-0.570758	0.018732	-0.340032	0.240724	MANES_13G011400	sp|Q9C7F7|LTPG1_ARATH Non-specific lipid transfer protein GPI-anchored 1 OS=Arabidopsis thaliana GN=LTPG1 PE=1 SV=1//1.11485e-38
MANES_17G0254001	-0.56917	0.0235543	-0.109094	0.809373	MANES_17G025400	sp|Q54DY9|BCS1B_DICDI Probable mitochondrial chaperone BCS1-B OS=Dictyostelium discoideum GN=bcsl1b PE=3 SV=1//3.29019e-26
MANES_18G0265001	-0.569066	0.0155273	-0.28614	0.340061	MANES_18G026500	sp|C0LGK4|Y2165_ARATH Probable LRR receptor-like serine/threonine-protein kinase At2g16250 OS=Arabidopsis thaliana GN=At2g16250 PE=2 SV=1//0
MANES_03G0819001	-0.568577	0.0335752	-0.159656	0.670687	MANES_03G081900	sp|Q5KQN0|CAX2_ORYSJ Vacuolar cation/proton exchanger 2 OS=Oryza sativa subsp. japonica GN=CAX2 PE=2 SV=2//0
MANES_15G0219001	-0.568234	0.0163284	-0.339907	0.214563	MANES_15G021900	sp|Q8W4J2|MPK16_ARATH Mitogen-activated protein kinase 16 OS=Arabidopsis thaliana GN=MPK16 PE=2 SV=2//0
MANES_18G0035001	-0.567861	0.0176651	-0.333183	0.231822	MANES_18G003500	sp|P93006|P2C27_ARATH Probable protein phosphatase 2C 27 OS=Arabidopsis thaliana GN=At2g33700 PE=2 SV=1//0
MANES_04G0313001	-0.567457	0.0364605	-0.471725	0.100544	MANES_04G031300	sp|O24466|RAE1A_ARATH Ras-related protein RABE1a OS=Arabidopsis thaliana GN=RABE1A PE=1 SV=1//3.13484e-108
MANES_01G0024001	-0.567315	0.0331275	-0.453493	0.0959416	MANES_01G002400	sp|P62201|CALM_LILLO Calmodulin OS=Lilium longiflorum PE=2 SV=2//2.7867e-101
MANES_06G0618001	-0.56723	0.0290047	-0.0614756	0.895036	MANES_06G061800	-//-
MANES_09G0782002	-0.566874	0.035794	-0.527119	0.0740056	MANES_09G078200	sp|Q5I0K7|ALG13_RAT UDP-N-acetylglucosamine transferase subunit ALG13 homolog OS=Rattus norvegicus GN=Alg13 PE=1 SV=1//2.12394e-31
MANES_14G1028001	-0.566526	0.0179248	-0.438348	0.0909663	MANES_14G102800	-//-
MANES_01G2119001	-0.565163	0.0190063	-0.0473171	0.915939	MANES_01G211900	sp|Q8GUL1|AT18G_ARATH Autophagy-related protein 18g OS=Arabidopsis thaliana GN=ATG18G PE=2 SV=1//0
MANES_10G0550001	-0.564646	0.0392839	-0.204361	0.592923	MANES_10G055000	sp|Q9LK31|Y3272_ARATH Kelch repeat-containing protein At3g27220 OS=Arabidopsis thaliana GN=At3g27220 PE=2 SV=1//0
MANES_01G2492001	-0.563904	0.0299423	-0.291531	0.364635	MANES_01G249200	sp|Q944H5|MTM1_ARATH Mitochondrial carrier protein MTM1 OS=Arabidopsis thaliana GN=MTM1 PE=2 SV=1//8.21257e-144
MANES_05G1139001	-0.563385	0.0190063	-0.327848	0.249428	MANES_05G113900	sp|Q8GYX8|DNJ10_ARATH Chaperone protein dnaJ 10 OS=Arabidopsis thaliana GN=ATJ10 PE=2 SV=2//0
MANES_12G0545001	-0.563174	0.0237874	-0.189654	0.580975	MANES_12G054500	sp|Q9Y305|ACOT9_HUMAN Acyl-coenzyme A thioesterase 9, mitochondrial OS=Homo sapiens GN=ACOT9 PE=1 SV=2//1.63496e-47
MANES_02G2155001	-0.563112	0.0230658	-0.278755	0.419086	MANES_02G215500	sp|Q940K0|DRL15_ARATH Probable disease resistance protein At1g61180 OS=Arabidopsis thaliana GN=At1g61180 PE=2 SV=2//6.93673e-10
MANES_13G1202001	-0.562994	0.018732	-0.261354	0.390782	MANES_13G120200	sp|Q42551|SCE1_ARATH SUMO-conjugating enzyme SCE1 OS=Arabidopsis thaliana GN=SCE1 PE=1 SV=1//1.59017e-101
MANES_01G0091001	-0.56188	0.0285368	-0.284275	0.366663	MANES_01G009100	sp|O80582|FBK46_ARATH F-box/kelch-repeat protein At2g44130 OS=Arabidopsis thaliana GN=At2g44130 PE=2 SV=2//1.43706e-98
MANES_10G0944001	-0.56165	0.0386485	-0.387964	0.194008	MANES_10G094400	sp|Q9LXA7|GTE2_ARATH Transcription factor GTE2 OS=Arabidopsis thaliana GN=GTE2 PE=2 SV=2//3.90907e-80
MANES_02G0330001	-0.561637	0.0181821	-0.261151	0.383448	MANES_02G033000	sp|Q9C5X3|KEULE_ARATH SNARE-interacting protein KEULE OS=Arabidopsis thaliana GN=KEU PE=1 SV=2//0
MANES_11G0877001	-0.561311	0.0230658	-0.368818	0.18011	MANES_11G087700	sp|Q94A40|COPA1_ARATH Coatomer subunit alpha-1 OS=Arabidopsis thaliana GN=At1g62020 PE=2 SV=2//0
MANES_07G0179001	-0.561216	0.0399264	-0.289685	0.362357	MANES_07G017900	sp|O04086|Y1105_ARATH Probable receptor-like protein kinase At1g11050 OS=Arabidopsis thaliana GN=At1g11050 PE=2 SV=1//0
MANES_14G1354002	-0.561163	0.049005	-0.30818	0.360832	MANES_14G135400	sp|O14197|YDQ4_SCHPO Uncharacterized transporter C5D6.04 OS=Schizosaccharomyces pombe (strain 972 / ATCC 24843) GN=SPAC5D6.04 PE=3 SV=1//1.90191e-06
MANES_08G1280001	-0.559307	0.0471576	-0.290342	0.407911	MANES_08G128000	sp|Q9CAV6|WNK1_ARATH Serine/threonine-protein kinase WNK1 OS=Arabidopsis thaliana GN=WNK1 PE=1 SV=1//0
MANES_07G0071001	-0.559099	0.0340092	-0.447562	0.124813	MANES_07G007100	sp|Q38859|NRPBB_ARATH DNA-directed RNA polymerases II, IV and V subunit 11 OS=Arabidopsis thaliana GN=NRPB11 PE=1 SV=1//3.18912e-72
MANES_S0901001	-0.558874	0.0181821	-0.465456	0.0674559	MANES_S090100	sp|Q39254|CAX2_ARATH Vacuolar cation/proton exchanger 2 OS=Arabidopsis thaliana GN=CAX2 PE=1 SV=2//5.88932e-148
MANES_07G0916001	-0.558467	0.0171259	-0.268624	0.384414	MANES_07G091600	sp|O48928|C77A3_SOYBN Cytochrome P450 77A3 OS=Glycine max GN=CYP77A3 PE=2 SV=1//0
MANES_10G0120001	-0.557771	0.02403	-0.372279	0.167514	MANES_10G012000	sp|Q9D880|TIM50_MOUSE Mitochondrial import inner membrane translocase subunit TIM50 OS=Mus musculus GN=Timm50 PE=1 SV=1//1.41957e-15
MANES_15G1213001	-0.557704	0.0192691	-0.233622	0.449055	MANES_15G121300	-//-
MANES_16G1113001	-0.557007	0.0290047	-0.206821	0.54538	MANES_16G111300	sp|Q9FFN2|GLYT3_ARATH Probable glycosyltransferase At5g03795 OS=Arabidopsis thaliana GN=At5g03795 PE=3 SV=2//3.00796e-97
MANES_15G0563001	-0.556088	0.0181821	-0.234751	0.464381	MANES_15G056300	sp|Q9SDN0|DNJ20_ARATH Chaperone protein dnaJ 20, chloroplastic OS=Arabidopsis thaliana GN=ATJ20 PE=1 SV=2//1.8434e-47
MANES_02G0362001	-0.55573	0.0165943	-0.350732	0.19883	MANES_02G036200	sp|P49244|FABH1_CUPWR 3-oxoacyl-[acyl-carrier-protein] synthase 3 A, chloroplastic OS=Cuphea wrightii GN=KAS3A PE=2 SV=2//0
MANES_18G0596001	-0.55566	0.040139	-0.262372	0.439537	MANES_18G059600	sp|Q9SB50|AP4M_ARATH AP-4 complex subunit mu OS=Arabidopsis thaliana GN=AP4M PE=2 SV=1//0
MANES_02G1643001	-0.55557	0.0208071	-0.214554	0.495029	MANES_02G164300	sp|Q9CAQ2|Y1754_ARATH Acetyltransferase At1g77540 OS=Arabidopsis thaliana GN=At1g77540 PE=1 SV=2//1.60428e-41
MANES_03G0035001	-0.554951	0.0449216	0.0306825	0.951249	MANES_03G003500	sp|Q03194|PMA4_NICPL Plasma membrane ATPase 4 OS=Nicotiana plumbaginifolia GN=PMA4 PE=2 SV=1//0
MANES_06G1282001	-0.55477	0.0364605	-0.191066	0.592207	MANES_06G128200	sp|Q39817|CALX_SOYBN Calnexin homolog OS=Glycine max PE=2 SV=1//0
MANES_01G1076001	-0.552609	0.0242673	0.373018	0.160891	MANES_01G107600	sp|F4HRT5|CRWN1_ARATH Protein CROWDED NUCLEI 1 OS=Arabidopsis thaliana GN=CRWN1 PE=1 SV=1//0
MANES_08G0607001	-0.552157	0.0202976	-0.418159	0.0992707	MANES_08G060700	sp|Q8L7S4|MP702_ARATH Microtubule-associated protein 70-2 OS=Arabidopsis thaliana GN=MAP70.2 PE=1 SV=1//0
MANES_07G1096001	-0.552019	0.0348918	0.0804787	0.84752	MANES_07G109600	sp|Q8GYD9|SDE3_ARATH Probable RNA helicase SDE3 OS=Arabidopsis thaliana GN=SDE3 PE=1 SV=1//2.96041e-59
MANES_01G0118001	-0.550935	0.0375717	-0.278152	0.409501	MANES_01G011800	sp|Q94C12|NDBAB_ARATH NADH dehydrogenase [ubiquinone] 1 beta subcomplex subunit 10-B OS=Arabidopsis thaliana GN=At3g18410 PE=2 SV=1//2.18872e-58
MANES_09G0734001	-0.548871	0.0218286	-0.0888449	0.829974	MANES_09G073400	sp|F4JMJ1|HSP7R_ARATH Heat shock 70 kDa protein 17 OS=Arabidopsis thaliana GN=HSP70-17 PE=2 SV=1//0
MANES_05G0804001	-0.547219	0.0360244	-0.280701	0.398768	MANES_05G080400	sp|Q9SV13|SUT31_ARATH Sulfate transporter 3.1 OS=Arabidopsis thaliana GN=SULTR3;1 PE=2 SV=1//0
MANES_S0173001	-0.546761	0.0388477	-0.403235	0.151557	MANES_S017300	sp|C0LGK9|Y2242_ARATH Probable LRR receptor-like serine/threonine-protein kinase At2g24230 OS=Arabidopsis thaliana GN=At2g24230 PE=2 SV=1//5.50397e-27
MANES_01G2334001	-0.546742	0.0252221	-0.0415988	0.925396	MANES_01G233400	sp|Q9SMX9|SPL1_ARATH Squamosa promoter-binding-like protein 1 OS=Arabidopsis thaliana GN=SPL1 PE=1 SV=2//0
MANES_14G1224001	-0.546549	0.0259517	-0.443409	0.0914617	MANES_14G122400	sp|O64587|ACD11_ARATH Accelerated cell death 11 OS=Arabidopsis thaliana GN=ACD11 PE=1 SV=1//1.44768e-102
MANES_03G1693001	-0.545357	0.0271267	-0.250163	0.430104	MANES_03G169300	sp|Q6AWW5|Y5262_ARATH Ankyrin repeat-containing protein At5g02620 OS=Arabidopsis thaliana GN=At5g02620 PE=1 SV=1//2.77978e-07
MANES_01G1843001	-0.545165	0.0297086	-0.0970594	0.805626	MANES_01G184300	-//-
MANES_04G1289001	-0.545122	0.0215717	-0.299387	0.310928	MANES_04G128900	sp|Q66GQ3|PDI16_ARATH Protein disulfide isomerase-like 1-6 OS=Arabidopsis thaliana GN=PDIL1-6 PE=2 SV=1//0
MANES_06G0360001	-0.544308	0.0399264	-0.292947	0.359983	MANES_06G036000	sp|Q9AXJ4|IF5A_MANES Eukaryotic translation initiation factor 5A OS=Manihot esculenta PE=2 SV=2//1.69406e-45
MANES_15G1650001	-0.544256	0.0233062	-0.340459	0.226105	MANES_15G165000	sp|Q9SXA1|P4KA1_ARATH Phosphatidylinositol 4-kinase alpha 1 OS=Arabidopsis thaliana GN=PI4KA1 PE=1 SV=2//0
MANES_02G0606001	-0.54422	0.0210532	-0.0159081	0.973154	MANES_02G060600	sp|Q9LFV3|Y5157_ARATH Probable leucine-rich repeat receptor-like serine/threonine-protein kinase At5g15730 OS=Arabidopsis thaliana GN=At5g15730 PE=2 SV=1//0
MANES_03G2050002	-0.543892	0.0445184	-0.267475	0.432822	MANES_03G205000	sp|Q93VT8|ACLB1_ORYSJ ATP-citrate synthase beta chain protein 1 OS=Oryza sativa subsp. japonica GN=ACLB-1 PE=2 SV=1//0
MANES_02G1781001	-0.543674	0.0230658	-0.304786	0.284415	MANES_02G178100	sp|Q9MA75|VIP1_ARATH Transcription factor VIP1 OS=Arabidopsis thaliana GN=VIP1 PE=1 SV=1//1.45492e-68
MANES_04G1295001	-0.543581	0.0322424	-0.23085	0.486611	MANES_04G129500	sp|Q65CJ7|HPPR_PLESU Hydroxyphenylpyruvate reductase OS=Plectranthus scutellarioides GN=HPPR PE=1 SV=2//4.79749e-78
MANES_16G0826001	-0.543461	0.0233062	-0.41795	0.107971	MANES_16G082600	sp|Q9JJA2|COG8_MOUSE Conserved oligomeric Golgi complex subunit 8 OS=Mus musculus GN=Cog8 PE=2 SV=3//5.33464e-95
MANES_09G0673001	-0.542653	0.0213183	-0.322082	0.262197	MANES_09G067300	sp|P54774|CDC48_SOYBN Cell division cycle protein 48 homolog OS=Glycine max GN=CDC48 PE=2 SV=1//0
MANES_13G1024001	-0.542485	0.0275919	-0.100556	0.808716	MANES_13G102400	sp|Q9ZRF1|MTDH_FRAAN Probable mannitol dehydrogenase OS=Fragaria ananassa GN=CAD PE=2 SV=1//4.89797e-167
MANES_02G0187001	-0.541992	0.0311027	-0.409248	0.15222	MANES_02G018700	sp|Q38897|BEL1_ARATH Homeobox protein BEL1 homolog OS=Arabidopsis thaliana GN=BEL1 PE=1 SV=2//1.00233e-129
MANES_06G0410001	-0.540011	0.0210532	-0.44062	0.0828874	MANES_06G041000	sp|Q9FYQ8|TMN11_ARATH Transmembrane 9 superfamily member 11 OS=Arabidopsis thaliana GN=TMN11 PE=2 SV=1//0
MANES_01G2185001	-0.539842	0.0311027	-0.132605	0.718466	MANES_01G218500	sp|O22243|C3H31_ARATH Zinc finger CCCH domain-containing protein 31 OS=Arabidopsis thaliana GN=At2g47680 PE=2 SV=2//0
MANES_05G0699001	-0.539835	0.0304155	-0.461819	0.084967	MANES_05G069900	sp|Q8L7U5|BSL1_ARATH Serine/threonine-protein phosphatase BSL1 OS=Arabidopsis thaliana GN=BSL1 PE=1 SV=2//0
MANES_05G1772001	-0.539317	0.0228227	-0.0648273	0.878667	MANES_05G177200	sp|Q9C626|FB37_ARATH F-box protein At1g47056 OS=Arabidopsis thaliana GN=At1g47056 PE=2 SV=1//0
MANES_11G1409001	-0.538747	0.0285368	-0.345074	0.230475	MANES_11G140900	sp|Q6T486|RBRA_DICDI Probable E3 ubiquitin-protein ligase rbrA OS=Dictyostelium discoideum GN=rbrA PE=3 SV=1//5.22631e-17
MANES_14G0600001	-0.538554	0.0428504	-0.474298	0.0861324	MANES_14G060000	sp|P82413|RK19_SPIOL 50S ribosomal protein L19, chloroplastic OS=Spinacia oleracea GN=RPL19 PE=1 SV=2//4.09482e-30
MANES_03G1890001	-0.538477	0.0264212	-0.397084	0.120788	MANES_03G189000	sp|Q9ZNV9|AHP1_ARATH Histidine-containing phosphotransfer protein 1 OS=Arabidopsis thaliana GN=AHP1 PE=1 SV=1//7.02463e-70
MANES_06G0861001	-0.537893	0.0215717	-0.284809	0.338574	MANES_06G086100	sp|Q9SD88|ASTER_ARATH Protein Asterix OS=Arabidopsis thaliana GN=At5g07960 PE=3 SV=1//5.09661e-49
MANES_06G0839001	-0.537621	0.0252221	-0.321521	0.258611	MANES_06G083900	sp|Q9SD80|TOM5_ARATH Mitochondrial import receptor subunit TOM5 homolog OS=Arabidopsis thaliana GN=TOM5 PE=1 SV=3//4.41242e-16
MANES_02G1744001	-0.534783	0.0465491	-0.280838	0.415202	MANES_02G174400	sp|Q6NMM8|F8H_ARATH Probable glucuronoxylan glucuronosyltransferase F8H OS=Arabidopsis thaliana GN=F8H PE=2 SV=1//1.07485e-18
MANES_01G1313001	-0.53412	0.0469663	-0.527322	0.0538312	MANES_01G131300	sp|Q9SLQ8|PSBP_CUCSA Oxygen-evolving enhancer protein 2, chloroplastic OS=Cucumis sativus GN=PSBP PE=2 SV=1//5.4394e-142
MANES_06G0200001	-0.534093	0.0259517	-0.410081	0.110676	MANES_06G020000	-//-
MANES_01G0518001	-0.53334	0.0317994	-0.0603378	0.895074	MANES_01G051800	sp|Q6R3L0|YSL1_ARATH Metal-nicotianamine transporter YSL1 OS=Arabidopsis thaliana GN=YSL1 PE=2 SV=2//0
MANES_06G0875001	-0.53274	0.0280637	-0.345074	0.208644	MANES_06G087500	sp|Q9FF10|HPSE1_ARATH Heparanase-like protein 1 OS=Arabidopsis thaliana GN=At5g07830 PE=2 SV=1//0
MANES_13G0670001	-0.532629	0.0264212	-0.00303057	0.994084	MANES_13G067000	sp|Q9LVE0|PTR33_ARATH Protein NRT1/ PTR FAMILY 6.4 OS=Arabidopsis thaliana GN=NPF6.4 PE=1 SV=1//0
MANES_12G0099001	-0.532405	0.0368908	-0.295524	0.372277	MANES_12G009900	sp|Q6TAW2|SERP2_MOUSE Stress-associated endoplasmic reticulum protein 2 OS=Mus musculus GN=Serp2 PE=3 SV=2//2.03132e-11
MANES_03G1492001	-0.531915	0.0331275	-0.395357	0.141204	MANES_03G149200	sp|Q43621|GSHRC_PEA Glutathione reductase, cytosolic OS=Pisum sativum PE=2 SV=1//0
MANES_17G0243001	-0.531793	0.0405564	-0.283414	0.390782	MANES_17G024300	sp|O81445|CNBL1_ARATH Calcineurin B-like protein 1 OS=Arabidopsis thaliana GN=CBL1 PE=1 SV=3//3.73311e-128
MANES_04G1544001	-0.531069	0.0282936	-0.394464	0.135007	MANES_04G154400	sp|Q9M612|NACA_PINTA Nascent polypeptide-associated complex subunit alpha-like protein OS=Pinus taeda PE=2 SV=1//1.07386e-74
MANES_11G0922001	-0.530747	0.0424488	-0.125105	0.747485	MANES_11G092200	sp|P53800|FDFT_NICBE Squalene synthase OS=Nicotiana benthamiana PE=2 SV=1//2.39584e-13
MANES_14G0466001	-0.530405	0.0326759	-0.467911	0.0655544	MANES_14G046600	sp|Q9LSZ9|LCB2A_ARATH Long chain base biosynthesis protein 2a OS=Arabidopsis thaliana GN=LCB2a PE=1 SV=1//0
MANES_04G1429001	-0.53008	0.0233062	-0.166737	0.625006	MANES_04G142900	sp|Q9FNA9|PDAT1_ARATH Phospholipid:diacylglycerol acyltransferase 1 OS=Arabidopsis thaliana GN=PDAT1 PE=2 SV=1//0
MANES_02G0614001	-0.529975	0.0351166	-0.0330023	0.942584	MANES_02G061400	sp|Q28HE5|S38A6_XENTR Probable sodium-coupled neutral amino acid transporter 6 OS=Xenopus tropicalis GN=slc38a6 PE=2 SV=1//8.62968e-22
MANES_03G1177001	-0.52842	0.0259517	-0.447649	0.0758025	MANES_03G117700	sp|Q8L6Y1|UBP14_ARATH Ubiquitin carboxyl-terminal hydrolase 14 OS=Arabidopsis thaliana GN=UBP14 PE=1 SV=1//0
MANES_S0190001	-0.528362	0.0412016	-0.242438	0.471198	MANES_S019000	sp|Q9SS48|SDP6_ARATH Glycerol-3-phosphate dehydrogenase SDP6, mitochondrial OS=Arabidopsis thaliana GN=SDP6 PE=1 SV=1//0
MANES_01G2399001	-0.527964	0.0261812	-0.465386	0.0603401	MANES_01G239900	sp|O24457|ODPA3_ARATH Pyruvate dehydrogenase E1 component subunit alpha-3, chloroplastic OS=Arabidopsis thaliana GN=PDH-E1 ALPHA PE=2 SV=1//0
MANES_05G1961001	-0.527653	0.030656	-0.474857	0.0588281	MANES_05G196100	sp|O60121|YH77_SCHPO Uncharacterized protein C16G5.07c OS=Schizosaccharomyces pombe (strain 972 / ATCC 24843) GN=SPBC16G5.07c PE=3 SV=1//7.86348e-98
MANES_17G0486001	-0.527362	0.0364605	-0.214373	0.523354	MANES_17G048600	sp|Q688X9|DI191_ORYSJ Protein DEHYDRATION-INDUCED 19 OS=Oryza sativa subsp. japonica GN=DI19-1 PE=2 SV=1//8.92927e-69
MANES_11G1459001	-0.526573	0.0407662	-0.136907	0.713559	MANES_11G145900	sp|Q9SKN2|DRB2_ARATH Double-stranded RNA-binding protein 2 OS=Arabidopsis thaliana GN=DRB2 PE=1 SV=1//2.12137e-138
MANES_12G1144001	-0.525813	0.0299423	-0.425075	0.102634	MANES_12G114400	sp|Q6WNQ8|C81E8_MEDTR Cytochrome P450 81E8 OS=Medicago truncatula GN=CYP81E8 PE=2 SV=1//0
MANES_15G1868001	-0.525473	0.0280637	-0.0421077	0.921585	MANES_15G186800	sp|Q6Z8C8|CDKF4_ORYSJ Cyclin-dependent kinase F-4 OS=Oryza sativa subsp. japonica GN=CDKF-4 PE=2 SV=1//0
MANES_17G0384001	-0.524838	0.0426421	-0.231451	0.474372	MANES_17G038400	sp|Q9LYT3|TT12_ARATH Protein TRANSPARENT TESTA 12 OS=Arabidopsis thaliana GN=TT12 PE=2 SV=1//6.78901e-135
MANES_07G1371001	-0.524555	0.0428504	-0.485742	0.0848113	MANES_07G137100	sp|Q9SPE6|SNAA2_ARATH Alpha-soluble NSF attachment protein 2 OS=Arabidopsis thaliana GN=ASNAP2 PE=1 SV=1//6.22272e-142
MANES_02G0125001	-0.52383	0.0438907	-0.446956	0.0981698	MANES_02G012500	sp|O04619|ADNT1_ARATH Mitochondrial adenine nucleotide transporter ADNT1 OS=Arabidopsis thaliana GN=ADNT1 PE=2 SV=1//0
MANES_11G0508001	-0.523737	0.0348918	-0.256053	0.429117	MANES_11G050800	sp|O67781|AAT_AQUAE Aspartate aminotransferase OS=Aquifex aeolicus (strain VF5) GN=aspC PE=3 SV=1//1.26028e-37
MANES_04G0485001	-0.522565	0.0463536	-0.432108	0.112757	MANES_04G048500	sp|Q9NU19|TB22B_HUMAN TBC1 domain family member 22B OS=Homo sapiens GN=TBC1D22B PE=1 SV=3//6.40199e-109
MANES_02G0632001	-0.521973	0.0308727	-0.290856	0.309708	MANES_02G063200	sp|Q9SL48|SLY1_ARATH SEC1 family transport protein SLY1 OS=Arabidopsis thaliana GN=SLY1 PE=1 SV=1//0
MANES_09G0588001	-0.521915	0.0399264	-0.425331	0.111499	MANES_09G058800	sp|Q42711|MDARS_CUCSA Monodehydroascorbate reductase, seedling isozyme OS=Cucumis sativus PE=2 SV=1//0
MANES_17G0676001	-0.521864	0.0324533	-0.178581	0.598803	MANES_17G067600	sp|Q9ASX9|BH144_ARATH Transcription factor bHLH144 OS=Arabidopsis thaliana GN=BHLH144 PE=1 SV=1//4.24536e-42
MANES_08G1019001	-0.520406	0.0273621	-0.371114	0.158166	MANES_08G101900	sp|Q5W7F2|AGD3_ARATH ADP-ribosylation factor GTPase-activating protein AGD3 OS=Arabidopsis thaliana GN=AGD3 PE=1 SV=1//0
MANES_03G1635001	-0.519229	0.035794	-0.392791	0.147848	MANES_03G163500	sp|Q940J9|PMT8_ARATH Probable methyltransferase PMT8 OS=Arabidopsis thaliana GN=At1g04430 PE=2 SV=1//0
MANES_18G0478001	-0.518949	0.0320171	-0.115252	0.761176	MANES_18G047800	sp|Q9C7Z9|SCP18_ARATH Serine carboxypeptidase-like 18 OS=Arabidopsis thaliana GN=SCPL18 PE=2 SV=2//2.76738e-180
MANES_12G1505001	-0.518891	0.0386485	-0.451872	0.0791519	MANES_12G150500	sp|P53492|ACT7_ARATH Actin-7 OS=Arabidopsis thaliana GN=ACT7 PE=1 SV=1//0
MANES_11G1578001	-0.518387	0.0498197	-0.203525	0.547604	MANES_11G157800	-//-
MANES_04G0428001	-0.516689	0.0353463	0.0682829	0.874791	MANES_04G042800	sp|Q5SPP5|EFR3B_DANRE Protein EFR3 homolog B OS=Danio rerio GN=efr3b PE=3 SV=2//9.77509e-11
MANES_05G1063001	-0.516662	0.0320171	-0.411456	0.112114	MANES_05G106300	sp|F4I248|CSCLB_ARATH CSC1-like protein At1g69450 OS=Arabidopsis thaliana GN=At1g69450 PE=2 SV=1//0
MANES_04G0915001	-0.516557	0.0463536	-0.346183	0.24036	MANES_04G091500	sp|Q9LPW7|AFB3_ARATH Protein AUXIN SIGNALING F-BOX 3 OS=Arabidopsis thaliana GN=AFB3 PE=1 SV=1//0
MANES_15G1616001	-0.515283	0.0344645	-0.362593	0.188968	MANES_15G161600	sp|P38385|SC61G_ORYSJ Protein transport protein Sec61 subunit gamma OS=Oryza sativa subsp. japonica GN=Os02g0178400 PE=3 SV=1//9.42742e-27
MANES_09G1286001	-0.514764	0.0377882	-0.456798	0.0749127	MANES_09G128600	sp|Q9LX65|VATH_ARATH V-type proton ATPase subunit H OS=Arabidopsis thaliana GN=VHA-H PE=1 SV=1//0
MANES_10G1100001	-0.512512	0.0409941	-0.444664	0.0763178	MANES_10G110000	sp|Q9LQ55|DRP2B_ARATH Dynamin-2B OS=Arabidopsis thaliana GN=DRP2B PE=1 SV=2//0
MANES_13G1373001	-0.512058	0.0360244	-0.378036	0.161832	MANES_13G137300	sp|Q9ZUA0|OST1B_ARATH Dolichyl-diphosphooligosaccharide--protein glycosyltransferase subunit 1B OS=Arabidopsis thaliana GN=OST1B PE=2 SV=1//0
MANES_16G0904001	-0.511503	0.0461372	-0.148176	0.684585	MANES_16G090400	sp|Q7XZU2|SAC3_ARATH Phosphoinositide phosphatase SAC3 OS=Arabidopsis thaliana GN=SAC3 PE=2 SV=1//0
MANES_02G0697001	-0.511338	0.0407662	-0.364356	0.170948	MANES_02G069700	sp|Q9LF14|CRS2B_ARATH Chloroplastic group IIB intron splicing facilitator CRS2-B, chloroplastic OS=Arabidopsis thaliana GN=CRS2B PE=2 SV=1//6.58433e-106
MANES_12G0337001	-0.509535	0.0382243	-0.334669	0.229609	MANES_12G033700	sp|Q93Z16|RPN2_ARATH Dolichyl-diphosphooligosaccharide--protein glycosyltransferase subunit 2 OS=Arabidopsis thaliana GN=RPN2 PE=2 SV=1//0
MANES_13G0820001	-0.509532	0.0455221	-0.431431	0.111499	MANES_13G082000	sp|F4KFC7|MD26C_ARATH Probable mediator of RNA polymerase II transcription subunit 26c OS=Arabidopsis thaliana GN=MED26C PE=1 SV=1//1.12739e-106
MANES_12G1030001	-0.508776	0.0440894	-0.170214	0.629965	MANES_12G103000	sp|Q8GUM4|Y3739_ARATH Uncharacterized membrane protein At3g27390 OS=Arabidopsis thaliana GN=At3g27390 PE=1 SV=2//8.18402e-134
MANES_03G0771001	-0.508443	0.0375717	-0.184368	0.585208	MANES_03G077100	sp|P31582|RAF2A_ARATH Ras-related protein RABF2a OS=Arabidopsis thaliana GN=RABF2A PE=1 SV=1//4.16646e-130
MANES_12G1588001	-0.508401	0.0459339	0.160249	0.650916	MANES_12G158800	sp|Q8RWD6|FB271_ARATH F-box protein At5g39450 OS=Arabidopsis thaliana GN=At5g39450 PE=2 SV=1//0
MANES_01G0294001	-0.508283	0.0380183	-0.230698	0.463588	MANES_01G029400	sp|Q9LMG7|PPA2_ARATH Probable inactive purple acid phosphatase 2 OS=Arabidopsis thaliana GN=PAP2 PE=2 SV=1//2.74287e-37
MANES_01G0937001	-0.508023	0.0438907	-0.0224789	0.963787	MANES_01G093700	sp|Q9SCZ4|FERON_ARATH Receptor-like protein kinase FERONIA OS=Arabidopsis thaliana GN=FER PE=1 SV=1//0
MANES_04G0831001	-0.507886	0.0380183	-0.459602	0.0633557	MANES_04G083100	sp|Q9SJU9|GC1_ARATH Epimerase family protein SDR39U1 homolog, chloroplastic OS=Arabidopsis thaliana GN=GC1 PE=2 SV=2//8.15848e-180
MANES_13G1342001	-0.507335	0.0471576	-0.21024	0.541672	MANES_13G134200	sp|Q7XA39|RGA4_SOLBU Putative disease resistance protein RGA4 OS=Solanum bulbocastanum GN=RGA4 PE=2 SV=1//2.16526e-173
MANES_12G1215001	-0.506853	0.0438907	-0.446879	0.0992707	MANES_12G121500	sp|Q94JY4|BRK1_ARATH Protein BRICK 1 OS=Arabidopsis thaliana GN=BRK1 PE=1 SV=1//4.53685e-48
MANES_07G1038001	-0.505994	0.0455221	-0.298513	0.325285	MANES_07G103800	sp|Q9SFB5|SCP27_ARATH Serine carboxypeptidase-like 27 OS=Arabidopsis thaliana GN=SCPL27 PE=2 SV=1//0
MANES_12G0521001	-0.505982	0.0373464	-0.366583	0.17288	MANES_12G052100	-//-
MANES_01G0580001	-0.5049	0.0390679	-0.0598256	0.887137	MANES_01G058000	sp|Q40353|MMK2_MEDSA Mitogen-activated protein kinase homolog MMK2 OS=Medicago sativa GN=MMK2 PE=2 SV=1//0
MANES_05G1550001	-0.504648	0.0371194	-0.45417	0.0676422	MANES_05G155000	sp|Q9MAK9|PS10B_ARATH 26S protease regulatory subunit S10B homolog B OS=Arabidopsis thaliana GN=RPT4B PE=1 SV=1//0
MANES_02G0570001	-0.503699	0.0440894	-0.0399462	0.930036	MANES_02G057000	sp|Q9SCZ4|FERON_ARATH Receptor-like protein kinase FERONIA OS=Arabidopsis thaliana GN=FER PE=1 SV=1//0
MANES_17G0597002	-0.503596	0.0453242	-0.288143	0.352947	MANES_17G059700	sp|Q54XK2|SC61A_DICDI Protein transport protein Sec61 subunit alpha OS=Dictyostelium discoideum GN=sec61a PE=3 SV=1//0
MANES_02G2049001	-0.500706	0.0366708	-0.387084	0.133844	MANES_02G204900	sp|Q9LQ55|DRP2B_ARATH Dynamin-2B OS=Arabidopsis thaliana GN=DRP2B PE=1 SV=2//0
MANES_15G1686001	-0.500575	0.0390679	-0.245404	0.41351	MANES_15G168600	sp|O23140|AP2M_ARATH AP-2 complex subunit mu OS=Arabidopsis thaliana GN=AP2M PE=1 SV=1//0
MANES_10G0099001	-0.500195	0.0442968	-0.389472	0.144939	MANES_10G009900	sp|Q6P806|SAM50_XENTR Sorting and assembly machinery component 50 homolog OS=Xenopus tropicalis GN=samm50 PE=2 SV=1//3.21496e-27
MANES_18G1278001	-0.50004	0.0442968	-0.469575	0.0599694	MANES_18G127800	sp|Q944L7|Y1480_ARATH Uncharacterized protein At1g18480 OS=Arabidopsis thaliana GN=At1g18480 PE=2 SV=1//2.63431e-52
MANES_14G1009001	-0.499571	0.0442968	-0.226446	0.465699	MANES_14G100900	sp|Q9SQI8|ODP24_ARATH Dihydrolipoyllysine-residue acetyltransferase component 4 of pyruvate dehydrogenase complex, chloroplastic OS=Arabidopsis thaliana GN=LTA2 PE=2 SV=1//0
MANES_18G0161001	-0.498933	0.049005	-0.239196	0.44657	MANES_18G016100	sp|Q9FXI5|IQD32_ARATH Protein IQ-DOMAIN 32 OS=Arabidopsis thaliana GN=IQD32 PE=1 SV=3//4.53751e-13
MANES_06G0629001	-0.498439	0.0430672	-0.185784	0.575318	MANES_06G062900	sp|Q01859|ATPBM_ORYSJ ATP synthase subunit beta, mitochondrial OS=Oryza sativa subsp. japonica GN=ATPB PE=1 SV=2//0
MANES_02G0905001	-0.497744	0.0477873	-0.227246	0.474372	MANES_02G090500	sp|Q9SKX5|PAO2_ARATH Probable polyamine oxidase 2 OS=Arabidopsis thaliana GN=PAO2 PE=2 SV=1//0
MANES_14G1307001	-0.497529	0.0420322	-0.382937	0.157766	MANES_14G130700	sp|P83291|NB5R2_ARATH NADH-cytochrome b5 reductase-like protein OS=Arabidopsis thaliana GN=CBR2 PE=1 SV=2//0
MANES_18G1251001	-0.497399	0.0422331	-0.384158	0.156737	MANES_18G125100	sp|P46269|QCR8_SOLTU Cytochrome b-c1 complex subunit 8 OS=Solanum tuberosum PE=1 SV=2//8.76902e-39
MANES_03G0156001	-0.497141	0.0413984	-0.355116	0.194625	MANES_03G015600	sp|Q9LFN6|RH56_ARATH DEAD-box ATP-dependent RNA helicase 56 OS=Arabidopsis thaliana GN=RH56 PE=1 SV=2//0
MANES_06G0940001	-0.494074	0.0477873	-0.236781	0.450822	MANES_06G094000	-//-
MANES_08G0047001	-0.493895	0.0465491	-0.375676	0.172616	MANES_08G004700	-//-
MANES_08G1542001	-0.493483	0.0453242	-0.447592	0.0780699	MANES_08G154200	sp|P42745|UBC2_ARATH Ubiquitin-conjugating enzyme E2 2 OS=Arabidopsis thaliana GN=UBC2 PE=2 SV=1//2.80104e-105
MANES_14G1031001	-0.492794	0.0434773	-0.290508	0.322964	MANES_14G103100	sp|Q3ZBV1|IST1_BOVIN IST1 homolog OS=Bos taurus GN=IST1 PE=2 SV=1//1.10347e-28
MANES_06G0414001	-0.49182	0.0459339	-0.349482	0.199495	MANES_06G041400	sp|Q641J8|RF12A_XENLA E3 ubiquitin-protein ligase RNF12-A OS=Xenopus laevis GN=rnf12-a PE=1 SV=1//6.36639e-13
MANES_01G2614001	-0.488163	0.0449216	-0.450104	0.0718032	MANES_01G261400	sp|Q93W95|PMTD_ARATH Probable methyltransferase PMT13 OS=Arabidopsis thaliana GN=At4g00740 PE=2 SV=1//0
MANES_01G0976001	-0.486489	0.0479922	-0.345827	0.206598	MANES_01G097600	sp|Q42290|MPPB_ARATH Probable mitochondrial-processing peptidase subunit beta OS=Arabidopsis thaliana GN=At3g02090 PE=2 SV=2//0
MANES_17G0910001	-0.484216	0.0483909	-0.0885161	0.821146	MANES_17G091000	sp|Q940S0|TMN2_ARATH Transmembrane 9 superfamily member 2 OS=Arabidopsis thaliana GN=TMN2 PE=2 SV=1//0
MANES_15G0999001	-0.483868	0.0445184	-0.282956	0.331167	MANES_15G099900	sp|Q9LUC3|MPK19_ARATH Mitogen-activated protein kinase 19 OS=Arabidopsis thaliana GN=MPK19 PE=2 SV=2//0
MANES_11G0787001	-0.480353	0.0473525	-0.37256	0.163145	MANES_11G078700	-//-
MANES_07G0889001	0.469615	0.0473525	0.401884	0.115857	MANES_07G088900	sp|Q9SU25|T2FA_ARATH Transcription initiation factor IIF subunit alpha OS=Arabidopsis thaliana GN=RAP74 PE=1 SV=1//3.70785e-11
MANES_04G0866001	0.479287	0.0498197	0.306903	0.281274	MANES_04G086600	sp|Q9SJT1|SAE2_ARATH SUMO-activating enzyme subunit 2 OS=Arabidopsis thaliana GN=SAE2 PE=1 SV=1//0
MANES_07G0581001	0.482582	0.0494297	0.437481	0.0861324	MANES_07G058100	-//-
MANES_05G1595001	0.483404	0.0453242	0.216782	0.492799	MANES_05G159500	-//-
MANES_17G0948001	0.484851	0.0467606	0.388051	0.130236	MANES_17G094800	sp|Q32PX7|FUBP1_RAT Far upstream element-binding protein 1 OS=Rattus norvegicus GN=Fubp1 PE=1 SV=1//1.13492e-07
MANES_09G1320001	0.484908	0.0483909	0.335421	0.227571	MANES_09G132000	-//-
MANES_17G0526001	0.485617	0.0498197	0.418009	0.116318	MANES_17G052600	sp|Q9H5Z1|DHX35_HUMAN Probable ATP-dependent RNA helicase DHX35 OS=Homo sapiens GN=DHX35 PE=1 SV=2//0
MANES_01G2205001	0.487123	0.0457343	0.34766	0.23168	MANES_01G220500	sp|Q9M015|Y5161_ARATH Uncharacterized protein At5g01610 OS=Arabidopsis thaliana GN=At5g01610 PE=1 SV=1//4.09644e-10
MANES_12G1117001	0.488939	0.0451285	0.346074	0.217975	MANES_12G111700	sp|Q08466|CSK22_ARATH Casein kinase II subunit alpha-2 OS=Arabidopsis thaliana GN=CKA2 PE=2 SV=3//0
MANES_18G0345001	0.491457	0.0471576	0.454931	0.0784266	MANES_18G034500	sp|V5YMB3|DAPB3_PSEMX Dipeptidyl aminopeptidase BIII OS=Pseudoxanthomonas mexicana GN=dapb3 PE=1 SV=1//1.19273e-22
MANES_16G0338001	0.493458	0.0418244	0.42231	0.099923	MANES_16G033800	sp|Q62785|HAP28_RAT 28 kDa heat- and acid-stable phosphoprotein OS=Rattus norvegicus GN=Pdap1 PE=1 SV=1//6.56656e-09
MANES_15G0551001	0.494222	0.048785	0.395914	0.140926	MANES_15G055100	sp|Q9LVA2|PP443_ARATH Pentatricopeptide repeat-containing protein At5g62370 OS=Arabidopsis thaliana GN=At5g62370 PE=2 SV=1//0
MANES_04G1627001	0.494291	0.0496213	0.39737	0.139263	MANES_04G162700	sp|Q9C5D2|FBL4_ARATH F-box/LRR-repeat protein 4 OS=Arabidopsis thaliana GN=FBL4 PE=2 SV=1//5.67516e-17
MANES_16G0072001	0.494636	0.049219	0.18715	0.583035	MANES_16G007200	sp|Q8W4K1|TYW23_ARATH tRNA wybutosine-synthesizing protein 2/3/4 OS=Arabidopsis thaliana GN=At4g04670 PE=2 SV=1//4.51717e-84
MANES_S0566002	0.494656	0.0455221	0.442833	0.0992707	MANES_S056600	sp|Q9LJX4|PUM5_ARATH Pumilio homolog 5 OS=Arabidopsis thaliana GN=APUM5 PE=1 SV=2//0
MANES_02G0301001	0.495783	0.0469663	0.274214	0.384347	MANES_02G030100	sp|O82743|AGL19_ARATH Agamous-like MADS-box protein AGL19 OS=Arabidopsis thaliana GN=AGL19 PE=1 SV=1//1.38063e-69
MANES_03G0730001	0.496342	0.0422331	0.12167	0.743093	MANES_03G073000	sp|E5KCJ8|Y3IP1_TOBAC Ycf3-interacting protein 1, chloroplastic OS=Nicotiana tabacum PE=1 SV=2//6.94353e-89
MANES_18G1420001	0.496814	0.0434773	0.116756	0.754529	MANES_18G142000	sp|A6QPN6|GILT_BOVIN Gamma-interferon-inducible lysosomal thiol reductase OS=Bos taurus GN=IFI30 PE=2 SV=1//8.76288e-10
MANES_06G1519001	0.49684	0.0469663	0.380214	0.160891	MANES_06G151900	sp|Q9FLW0|Y5241_ARATH Probable receptor-like protein kinase At5g24010 OS=Arabidopsis thaliana GN=At5g24010 PE=1 SV=1//0
MANES_S0630001	0.498989	0.0494297	0.190721	0.574203	MANES_S063000	sp|P29766|RL8_SOLLC 60S ribosomal protein L8 OS=Solanum lycopersicum GN=RPL8 PE=2 SV=1//2.69946e-170
MANES_07G1331001	0.500501	0.0447062	0.149302	0.677655	MANES_07G133100	sp|O48902|MDHP_MEDSA Malate dehydrogenase [NADP], chloroplastic OS=Medicago sativa GN=MDH1 PE=2 SV=1//0
MANES_06G0408001	0.501571	0.0440894	0.374715	0.167393	MANES_06G040800	sp|Q10710|STA_RICCO Sugar carrier protein A OS=Ricinus communis GN=STA PE=2 SV=1//2.49345e-26
MANES_12G0110001	0.501672	0.0418244	0.140438	0.695756	MANES_12G011000	-//-
MANES_01G0439001	0.502847	0.0436889	0.0285232	0.952215	MANES_01G043900	sp|Q94JX9|NACA2_ARATH Nascent polypeptide-associated complex subunit alpha-like protein 2 OS=Arabidopsis thaliana GN=At3g49470 PE=2 SV=2//4.71848e-52
MANES_12G0611001	0.503554	0.0394933	0.452063	0.0763178	MANES_12G061100	sp|F4IGA5|NU133_ARATH Nuclear pore complex protein NUP133 OS=Arabidopsis thaliana GN=NUP133 PE=1 SV=1//0
MANES_02G1909001	0.504303	0.0409941	0.197481	0.559113	MANES_02G190900	sp|O22938|PXC3_ARATH Leucine-rich repeat receptor-like tyrosine-protein kinase PXC3 OS=Arabidopsis thaliana GN=PXC3 PE=2 SV=1//1.75029e-119
MANES_05G1906001	0.504418	0.0386485	0.433825	0.0825603	MANES_05G190600	sp|Q54D08|LST8_DICDI Protein LST8 homolog OS=Dictyostelium discoideum GN=lst8 PE=1 SV=1//6.13697e-129
MANES_02G0168001	0.504422	0.0412016	0.36581	0.169272	MANES_02G016800	sp|Q9Y4E6|WDR7_HUMAN WD repeat-containing protein 7 OS=Homo sapiens GN=WDR7 PE=1 SV=2//1.54627e-07
MANES_09G0991001	0.504817	0.0420322	0.244178	0.437574	MANES_09G099100	-//-
MANES_05G1195001	0.504938	0.0348918	0.30685	0.288679	MANES_05G119500	sp|Q7M3S9|RNGB_DICDI RING finger protein B OS=Dictyostelium discoideum GN=rngB PE=2 SV=2//3.19233e-08
MANES_05G0018001	0.505213	0.0453242	0.222912	0.501411	MANES_05G001800	sp|P52424|PUR5_VIGUN Phosphoribosylformylglycinamidine cyclo-ligase, chloroplastic/mitochondrial OS=Vigna unguiculata GN=PUR5 PE=2 SV=1//1.12426e-173
MANES_15G1168001	0.505317	0.0413984	0.359882	0.184875	MANES_15G116800	sp|P49211|RL321_ARATH 60S ribosomal protein L32-1 OS=Arabidopsis thaliana GN=RPL32A PE=2 SV=2//6.99855e-71
MANES_12G0195001	0.506305	0.0366708	0.427097	0.0927584	MANES_12G019500	sp|A7S6A5|SDA1_NEMVE Protein SDA1 homolog OS=Nematostella vectensis GN=sdad1 PE=3 SV=1//2.70313e-94
MANES_16G1348001	0.506777	0.0388477	-0.513972	0.0990965	MANES_16G134800	sp|Q9SV15|WRK11_ARATH Probable WRKY transcription factor 11 OS=Arabidopsis thaliana GN=WRKY11 PE=2 SV=2//7.98966e-131
MANES_01G1070001	0.507581	0.0477873	0.215494	0.505774	MANES_01G107000	sp|Q84TD8|FLXL2_ARATH Protein FLX-like 2 OS=Arabidopsis thaliana GN=FLXL2 PE=1 SV=1//7.75393e-97
MANES_06G1369001	0.507658	0.0413984	0.299578	0.322271	MANES_06G136900	sp|P49200|RS201_ARATH 40S ribosomal protein S20-1 OS=Arabidopsis thaliana GN=RPS20A PE=2 SV=2//6.33157e-75
MANES_02G1546001	0.507753	0.0420322	0.465286	0.0904917	MANES_02G154600	sp|Q9Y7K5|YGI3_SCHPO Uncharacterized WD repeat-containing protein C2A9.03 OS=Schizosaccharomyces pombe (strain 972 / ATCC 24843) GN=SPBC2A9.03 PE=3 SV=2//3.83371e-38
MANES_03G0836001	0.508678	0.0353463	0.3458	0.212097	MANES_03G083600	sp|Q9FPS2|UBP25_ARATH Ubiquitin carboxyl-terminal hydrolase 25 OS=Arabidopsis thaliana GN=UBP25 PE=2 SV=1//0
MANES_13G1075001	0.510093	0.0394933	0.450701	0.0707446	MANES_13G107500	sp|Q5RBU7|PCP_PONAB Lysosomal Pro-X carboxypeptidase OS=Pongo abelii GN=PRCP PE=2 SV=1//1.87933e-137
MANES_05G0518001	0.510113	0.0382243	0.304957	0.291989	MANES_05G051800	-//-
MANES_03G1561001	0.51054	0.0397071	0.0338649	0.938913	MANES_03G156100	sp|O23614|CTPA2_ARATH Carboxyl-terminal-processing peptidase 2, chloroplastic OS=Arabidopsis thaliana GN=CTPA2 PE=1 SV=1//0
MANES_14G1681001	0.51079	0.0371194	0.123215	0.732885	MANES_14G168100	-//-
MANES_03G1337001	0.510826	0.0498197	0.28663	0.348242	MANES_03G133700	sp|D3ZTQ1|SFSWA_RAT Splicing factor, suppressor of white-apricot homolog OS=Rattus norvegicus GN=Sfswap PE=2 SV=1//2.76075e-12
MANES_04G0212001	0.511699	0.0477873	0.519635	0.0661199	MANES_04G021200	sp|Q6K215|PIP22_ORYSJ Probable aquaporin PIP2-2 OS=Oryza sativa subsp. japonica GN=PIP2-2 PE=2 SV=1//2.40335e-174
MANES_16G0231002	0.512193	0.0324533	0.449558	0.0820418	MANES_16G023100	sp|Q8H0T9|KTNB1_ARATH Katanin p80 WD40 repeat-containing subunit B1 homolog OS=Arabidopsis thaliana GN=At5g23430 PE=2 SV=3//4.39755e-39
MANES_05G1890001	0.512679	0.0315798	0.226655	0.466797	MANES_05G189000	sp|Q9STV0|GWD2_ARATH Alpha-glucan water dikinase 2 OS=Arabidopsis thaliana GN=GWD2 PE=2 SV=3//0
MANES_01G2169001	0.512735	0.0342432	0.235213	0.442114	MANES_01G216900	sp|Q9SRY4|LPA1_ARATH Protein LOW PSII ACCUMULATION 1, chloroplastic OS=Arabidopsis thaliana GN=LPA1 PE=1 SV=1//0
MANES_04G0007001	0.513241	0.0340092	0.388906	0.142337	MANES_04G000700	sp|Q42965|NRL4A_TOBAC Bifunctional nitrilase/nitrile hydratase NIT4A OS=Nicotiana tabacum GN=NIT4A PE=2 SV=1//0
MANES_01G2490001	0.514236	0.0304155	0.437851	0.0793108	MANES_01G249000	sp|P38557|TBG1_ARATH Tubulin gamma-1 chain OS=Arabidopsis thaliana GN=TUBG1 PE=1 SV=1//0
MANES_01G0826001	0.514364	0.0388477	0.188022	0.57691	MANES_01G082600	sp|O23515|RL151_ARATH 60S ribosomal protein L15-1 OS=Arabidopsis thaliana GN=RPL15A PE=2 SV=1//2.85757e-114
MANES_06G0886001	0.51575	0.0337856	0.372342	0.171829	MANES_06G088600	sp|Q9AXJ4|IF5A_MANES Eukaryotic translation initiation factor 5A OS=Manihot esculenta PE=2 SV=2//1.19231e-106
MANES_09G0452001	0.51594	0.0335752	0.355735	0.194625	MANES_09G045200	sp|P43298|TMK1_ARATH Receptor protein kinase TMK1 OS=Arabidopsis thaliana GN=TMK1 PE=1 SV=1//0
MANES_06G1719001	0.516229	0.0355755	0.484937	0.053639	MANES_06G171900	-//-
MANES_05G0750001	0.517105	0.0317994	0.262272	0.400145	MANES_05G075000	sp|Q9VU02|SMD1_DROME Probable small nuclear ribonucleoprotein Sm D1 OS=Drosophila melanogaster GN=SmD1 PE=1 SV=1//2.87964e-40
MANES_04G0249001	0.518068	0.0366708	0.378293	0.162458	MANES_04G024900	sp|Q9FJI1|KAD6_ARATH Adenylate kinase isoenzyme 6 homolog OS=Arabidopsis thaliana GN=AAK6 PE=1 SV=1//9.06218e-77
MANES_15G0752001	0.518205	0.048184	0.350488	0.223033	MANES_15G075200	sp|Q9C6I6|ETFA_ARATH Electron transfer flavoprotein subunit alpha, mitochondrial OS=Arabidopsis thaliana GN=ETFA PE=1 SV=1//2.24247e-172
MANES_16G0997001	0.519087	0.0432719	0.386049	0.185775	MANES_16G099700	sp|F4IEY4|TRB5_ARATH Telomere repeat-binding factor 5 OS=Arabidopsis thaliana GN=At1g72740 PE=2 SV=1//3.69233e-54
MANES_06G1718001	0.519592	0.0337856	0.214221	0.496064	MANES_06G171800	sp|Q9SEE9|SR45_ARATH Serine/arginine-rich splicing factor SR45 OS=Arabidopsis thaliana GN=SR45 PE=1 SV=1//7.45732e-50
MANES_18G0136001	0.519595	0.0375717	0.456764	0.075625	MANES_18G013600	sp|O44017|ERD2_ENTHI ER lumen protein-retaining receptor OS=Entamoeba histolytica GN=ERD2 PE=3 SV=1//9.73873e-29
MANES_07G0089001	0.520251	0.0348918	0.489541	0.056154	MANES_07G008900	sp|Q7XA40|RGA3_SOLBU Putative disease resistance protein RGA3 OS=Solanum bulbocastanum GN=RGA3 PE=2 SV=2//5.6436e-167
MANES_15G0102001	0.520298	0.0259517	0.273873	0.35051	MANES_15G010200	sp|Q84JZ6|MORF3_ARATH Multiple organellar RNA editing factor 3, mitochondrial OS=Arabidopsis thaliana GN=MORF3 PE=1 SV=1//5.67919e-85
MANES_01G1162001	0.52048	0.0362473	0.334127	0.243315	MANES_01G116200	sp|Q9FVX2|PP129_ARATH Pentatricopeptide repeat-containing protein At1g77360, mitochondrial OS=Arabidopsis thaliana GN=At1g77360 PE=2 SV=2//7.96514e-55
MANES_12G0360001	0.520699	0.0366708	0.362483	0.192429	MANES_12G036000	sp|P49690|RL23_ARATH 60S ribosomal protein L23 OS=Arabidopsis thaliana GN=RPL23A PE=2 SV=3//1.79899e-93
MANES_18G0913001	0.520928	0.0413984	0.230475	0.484374	MANES_18G091300	sp|P46276|F16P2_SOLTU Fructose-1,6-bisphosphatase, cytosolic OS=Solanum tuberosum PE=2 SV=1//0
MANES_01G1114001	0.521796	0.0340092	0.253976	0.41183	MANES_01G111400	sp|Q9FKN4|CRS2A_ARATH Chloroplastic group IIB intron splicing facilitator CRS2-A, chloroplastic OS=Arabidopsis thaliana GN=CRS2A PE=2 SV=1//3.78261e-101
MANES_07G0811001	0.521994	0.0412016	0.406419	0.149606	MANES_07G081100	sp|Q949P1|ABAH1_ARATH Abscisic acid 8&apos;-hydroxylase 1 OS=Arabidopsis thaliana GN=CYP707A1 PE=2 SV=1//0
MANES_11G1297001	0.522359	0.0257063	0.449855	0.0709396	MANES_11G129700	sp|Q7XA39|RGA4_SOLBU Putative disease resistance protein RGA4 OS=Solanum bulbocastanum GN=RGA4 PE=2 SV=1//0
MANES_04G0210001	0.522648	0.0320171	0.223758	0.475655	MANES_04G021000	sp|O50003|RL12_PRUAR 60S ribosomal protein L12 OS=Prunus armeniaca GN=RPL12 PE=2 SV=1//1.02627e-105
MANES_13G0036001	0.523156	0.0344645	0.3866	0.138833	MANES_13G003600	sp|Q9Y383|LC7L2_HUMAN Putative RNA-binding protein Luc7-like 2 OS=Homo sapiens GN=LUC7L2 PE=1 SV=2//3.26702e-17
MANES_07G0976001	0.524817	0.0447062	0.369691	0.213375	MANES_07G097600	sp|Q6BDA0|ELF6_ARATH Probable lysine-specific demethylase ELF6 OS=Arabidopsis thaliana GN=ELF6 PE=1 SV=1//1.24395e-56
MANES_08G0413001	0.524859	0.0366708	0.288805	0.340691	MANES_08G041300	sp|Q43291|RL211_ARATH 60S ribosomal protein L21-1 OS=Arabidopsis thaliana GN=RPL21A PE=2 SV=2//2.85757e-107
MANES_07G1041001	0.524898	0.0340092	0.228434	0.524969	MANES_07G104100	sp|O80961|MLO12_ARATH MLO-like protein 12 OS=Arabidopsis thaliana GN=MLO12 PE=2 SV=2//0
MANES_01G0405001	0.52502	0.0388477	0.091642	0.829435	MANES_01G040500	sp|P49599|P2C57_ARATH Protein phosphatase 2C 57 OS=Arabidopsis thaliana GN=PPH1 PE=1 SV=2//1.13167e-176
MANES_14G1652001	0.525188	0.040139	0.416631	0.119432	MANES_14G165200	sp|Q6YJI5|TRM11_CHICK tRNA (guanine(10)-N2)-methyltransferase homolog OS=Gallus gallus GN=TRMT11 PE=2 SV=1//2.82878e-87
MANES_09G0619001	0.525249	0.0273621	0.324192	0.24036	MANES_09G061900	sp|Q15428|SF3A2_HUMAN Splicing factor 3A subunit 2 OS=Homo sapiens GN=SF3A2 PE=1 SV=2//1.49576e-70
MANES_11G1102001	0.525573	0.0335752	0.161141	0.642087	MANES_11G110200	-//-
MANES_16G0902001	0.525624	0.0254651	0.322363	0.249223	MANES_16G090200	sp|O48713|SMU2_ARATH Suppressor of mec-8 and unc-52 protein homolog 2 OS=Arabidopsis thaliana GN=SMU2 PE=1 SV=1//0
MANES_09G0911001	0.525676	0.0386485	0.347591	0.224682	MANES_09G091100	sp|Q9SR22|PAE5_ARATH Pectin acetylesterase 5 OS=Arabidopsis thaliana GN=PAE5 PE=2 SV=1//0
MANES_01G1169001	0.525816	0.0477873	0.199222	0.571286	MANES_01G116900	sp|Q9LVH4|CAR4_ARATH Protein C2-DOMAIN ABA-RELATED 4 OS=Arabidopsis thaliana GN=CAR4 PE=1 SV=1//2.09874e-83
MANES_11G0982001	0.527447	0.0299423	0.199534	0.534961	MANES_11G098200	sp|Q8VXV7|LDL1_ARATH Lysine-specific histone demethylase 1 homolog 1 OS=Arabidopsis thaliana GN=LDL1 PE=1 SV=1//0
MANES_12G0088001	0.528189	0.0278264	0.404583	0.113988	MANES_12G008800	-//-
MANES_18G1210001	0.529537	0.0386485	0.503988	0.0532336	MANES_18G121000	-//-
MANES_05G0144001	0.529969	0.0280637	0.432008	0.0968917	MANES_05G014400	sp|Q99575|POP1_HUMAN Ribonucleases P/MRP protein subunit POP1 OS=Homo sapiens GN=POP1 PE=1 SV=2//2.41982e-11
MANES_01G0714001	0.530136	0.0282936	0.370998	0.168143	MANES_01G071400	sp|Q9SZ69|SAP7_ARATH Zinc finger A20 and AN1 domain-containing stress-associated protein 7 OS=Arabidopsis thaliana GN=SAP7 PE=1 SV=1//3.11189e-44
MANES_15G1106001	0.530814	0.0311027	0.475557	0.0595891	MANES_15G110600	sp|Q9SAV3|ODBB1_ARATH 2-oxoisovalerate dehydrogenase subunit beta 1, mitochondrial OS=Arabidopsis thaliana GN=BCDH BETA1 PE=2 SV=1//0
MANES_13G0362001	0.531416	0.026646	0.435432	0.0862776	MANES_13G036200	sp|Q9XGR4|2AB2A_ARATH Serine/threonine protein phosphatase 2A regulatory subunit B&apos;&apos;alpha OS=Arabidopsis thaliana GN=B&apos;&apos;ALPHA PE=1 SV=1//0
MANES_13G1475001	0.533286	0.0245068	0.325991	0.249103	MANES_13G147500	sp|Q940P5|TET19_ARATH Tetraspanin-19 OS=Arabidopsis thaliana GN=TOM2AH3 PE=2 SV=1//4.30223e-85
MANES_15G0097001	0.533964	0.0259517	0.395242	0.143207	MANES_15G009700	sp|Q9SRX2|RL191_ARATH 60S ribosomal protein L19-1 OS=Arabidopsis thaliana GN=RPL19A PE=2 SV=1//1.26605e-102
MANES_02G0265001	0.534296	0.0407662	-0.367808	0.242164	MANES_02G026500	sp|Q9CAN1|RBL2_ARATH RHOMBOID-like protein 2 OS=Arabidopsis thaliana GN=RBL2 PE=1 SV=1//1.45139e-105
MANES_06G0253001	0.534535	0.0261812	0.0233219	0.961138	MANES_06G025300	-//-
MANES_09G0871001	0.534697	0.0375717	0.462109	0.0745376	MANES_09G087100	sp|Q94AA1|UN933_ARATH UNC93-like protein 3 OS=Arabidopsis thaliana GN=At3g09470 PE=2 SV=1//0
MANES_02G2154001	0.534975	0.0275919	0.482655	0.056154	MANES_02G215400	sp|Q9T048|DRL27_ARATH Disease resistance protein At4g27190 OS=Arabidopsis thaliana GN=At4g27190 PE=2 SV=1//2.04934e-59
MANES_06G1002001	0.535087	0.0317994	0.459975	0.0689391	MANES_06G100200	sp|Q9S795|BADH1_ARATH Betaine aldehyde dehydrogenase 1, chloroplastic OS=Arabidopsis thaliana GN=ALDH10A8 PE=2 SV=1//0
MANES_13G0047001	0.535215	0.0311027	0.349499	0.222262	MANES_13G004700	sp|Q9S9K4|ASPL2_ARATH Aspartic proteinase-like protein 2 OS=Arabidopsis thaliana GN=At1g65240 PE=1 SV=2//7.12727e-97
MANES_11G0521001	0.535401	0.0428504	0.407872	0.161927	MANES_11G052100	-//-
MANES_01G2682001	0.536245	0.0399264	0.35937	0.217861	MANES_01G268200	-//-
MANES_09G0213001	0.536453	0.0287735	0.414042	0.121366	MANES_09G021300	sp|Q9S793|FRS8_ARATH Protein FAR1-RELATED SEQUENCE 8 OS=Arabidopsis thaliana GN=FRS8 PE=2 SV=2//0
MANES_18G0168001	0.536867	0.0320171	0.414288	0.111638	MANES_18G016800	sp|F4JLS1|LDL3_ARATH Lysine-specific histone demethylase 1 homolog 3 OS=Arabidopsis thaliana GN=LDL3 PE=2 SV=1//8.2212e-10
MANES_02G0006001	0.537425	0.0287735	0.485948	0.056154	MANES_02G000600	sp|Q9LXS1|MTPA2_ARATH Metal tolerance protein A2 OS=Arabidopsis thaliana GN=MTPA2 PE=2 SV=2//7.18209e-173
MANES_03G1995001	0.537826	0.0273621	0.304977	0.302682	MANES_03G199500	sp|Q9LUQ6|RL192_ARATH 60S ribosomal protein L19-2 OS=Arabidopsis thaliana GN=RPL19B PE=2 SV=1//7.92588e-111
MANES_06G1153001	0.538161	0.0220796	0.347299	0.213989	MANES_06G115300	sp|Q9DC40|TELO2_MOUSE Telomere length regulation protein TEL2 homolog OS=Mus musculus GN=Telo2 PE=1 SV=2//1.89468e-35
MANES_04G1385001	0.538325	0.0218286	0.110403	0.7698	MANES_04G138500	-//-
MANES_09G1029002	0.538503	0.031339	0.23844	0.46282	MANES_09G102900	sp|Q8W4A5|APO2_ARATH APO protein 2, chloroplastic OS=Arabidopsis thaliana GN=APO2 PE=2 SV=1//0
MANES_13G0113001	0.538552	0.0261812	0.464561	0.0653636	MANES_13G011300	sp|Q91YT7|YTHD2_MOUSE YTH domain-containing family protein 2 OS=Mus musculus GN=Ythdf2 PE=2 SV=1//2.02255e-57
MANES_16G1314001	0.539021	0.0451285	0.478071	0.0898324	MANES_16G131400	sp|Q9LEW0|UBP22_ARATH Ubiquitin carboxyl-terminal hydrolase 22 OS=Arabidopsis thaliana GN=UBP22 PE=2 SV=1//0
MANES_11G1322001	0.539047	0.0287735	0.402716	0.13773	MANES_11G132200	sp|Q42540|UBC7_ARATH Ubiquitin-conjugating enzyme E2 7 OS=Arabidopsis thaliana GN=UBC7 PE=2 SV=1//2.31639e-87
MANES_03G1554001	0.540808	0.0242673	0.313371	0.269942	MANES_03G155400	-//-
MANES_08G1594001	0.541284	0.0377882	0.248857	0.460777	MANES_08G159400	sp|Q9LER0|PP381_ARATH Pentatricopeptide repeat-containing protein At5g14770, mitochondrial OS=Arabidopsis thaliana GN=At5g14770 PE=3 SV=2//3.00914e-41
MANES_04G0642001	0.54142	0.0364605	0.144686	0.710909	MANES_04G064200	sp|O82660|P2SAF_ARATH Photosystem II stability/assembly factor HCF136, chloroplastic OS=Arabidopsis thaliana GN=HCF136 PE=1 SV=1//0
MANES_03G0440001	0.542314	0.0335752	-0.188196	0.588435	MANES_03G044000	sp|O65282|CH10C_ARATH 20 kDa chaperonin, chloroplastic OS=Arabidopsis thaliana GN=CPN21 PE=1 SV=2//2.03905e-127
MANES_18G1197002	0.542465	0.0498197	0.30842	0.372618	MANES_18G119700	sp|O80543|Y1280_ARATH Putative methyltransferase At1g22800 OS=Arabidopsis thaliana GN=At1g22800 PE=2 SV=2//3.99269e-135
MANES_09G1128001	0.542601	0.0249885	0.385031	0.156071	MANES_09G112800	sp|Q8RWU5|FBL3_ARATH F-box/LRR-repeat protein 3 OS=Arabidopsis thaliana GN=FBL3 PE=2 SV=1//0
MANES_13G0102001	0.544261	0.0179248	0.470082	0.0651779	MANES_13G010200	sp|Q9FYG2|CMTA4_ARATH Calmodulin-binding transcription activator 4 OS=Arabidopsis thaliana GN=CMTA4 PE=1 SV=1//0
MANES_14G1257001	0.544844	0.0213183	0.0830477	0.833583	MANES_14G125700	sp|B5X582|TWIH_ARATH Twinkle homolog protein, chloroplastic/mitochondrial OS=Arabidopsis thaliana GN=At1g30680 PE=1 SV=1//0
MANES_06G0583001	0.544861	0.0254651	0.424863	0.0975273	MANES_06G058300	sp|P24226|HISX_BRAOC Histidinol dehydrogenase, chloroplastic OS=Brassica oleracea var. capitata GN=HDH PE=1 SV=1//0
MANES_15G1722001	0.54551	0.0449216	0.47194	0.0992707	MANES_15G172200	sp|Q8R149|BUD13_MOUSE BUD13 homolog OS=Mus musculus GN=Bud13 PE=1 SV=1//4.04417e-35
MANES_12G0682001	0.545876	0.0184519	0.418621	0.107513	MANES_12G068200	sp|Q8LPQ9|FPA_ARATH Flowering time control protein FPA OS=Arabidopsis thaliana GN=FPA PE=2 SV=2//7.00676e-26
MANES_15G0115001	0.546414	0.0168559	0.301561	0.319598	MANES_15G011500	sp|Q9M9W1|RL222_ARATH 60S ribosomal protein L22-2 OS=Arabidopsis thaliana GN=RPL22B PE=2 SV=1//2.58514e-51
MANES_13G0218001	0.546687	0.0282936	0.491457	0.053639	MANES_13G021800	sp|Q9LIP4|C71BX_ARATH Cytochrome P450 71B36 OS=Arabidopsis thaliana GN=CYP71B36 PE=3 SV=1//0
MANES_03G1705001	0.54717	0.0473525	0.157205	0.71142	MANES_03G170500	-//-
MANES_14G1556001	0.547598	0.0271267	0.329598	0.254694	MANES_14G155600	sp|Q9SAK0|PP132_ARATH Pentatricopeptide repeat-containing protein At1g79490, mitochondrial OS=Arabidopsis thaliana GN=EMB2217 PE=2 SV=1//0
MANES_02G0208001	0.54771	0.048785	0.278202	0.402381	MANES_02G020800	sp|Q9SRE5|Y1666_ARATH Uncharacterized protein At1g76660 OS=Arabidopsis thaliana GN=At1g76660 PE=2 SV=1//5.42766e-31
MANES_14G0721001	0.54783	0.0252221	0.348312	0.23684	MANES_14G072100	sp|Q8VYP6|NOL9_ARATH Polynucleotide 5&apos;-hydroxyl-kinase NOL9 OS=Arabidopsis thaliana GN=At5g11010 PE=2 SV=1//5.30807e-148
MANES_01G0382001	0.547856	0.0192691	0.46738	0.0653636	MANES_01G038200	sp|P40934|CYB5_BRAOB Cytochrome b5 OS=Brassica oleracea var. botrytis GN=CYB5 PE=1 SV=1//3.1224e-69
MANES_02G1582002	0.548045	0.026646	0.424002	0.131511	MANES_02G158200	sp|P48724|IF5_PHAVU Eukaryotic translation initiation factor 5 OS=Phaseolus vulgaris GN=EIF5 PE=2 SV=1//0
MANES_17G0230001	0.548127	0.0364605	0.380757	0.181193	MANES_17G023000	sp|Q8LGJ5|PCO2_ARATH Plant cysteine oxidase 2 OS=Arabidopsis thaliana GN=PCO2 PE=1 SV=1//4.94736e-107
MANES_16G0637001	0.548468	0.0273621	0.264064	0.391597	MANES_16G063700	sp|Q1EBV7|BASS2_ARATH Sodium/pyruvate cotransporter BASS2, chloroplastic OS=Arabidopsis thaliana GN=BASS2 PE=2 SV=1//0
MANES_05G0524001	0.548573	0.0202976	0.349466	0.208992	MANES_05G052400	-//-
MANES_08G1523001	0.550432	0.0168559	0.364431	0.175737	MANES_08G152300	sp|P46070|TF3B_KLULA Transcription factor IIIB 70 kDa subunit OS=Kluyveromyces lactis (strain ATCC 8585 / CBS 2359 / DSM 70799 / NBRC 1267 / NRRL Y-1140 / WM37) GN=TDS4 PE=3 SV=2//6.87262e-42
MANES_10G0053001	0.551006	0.02403	0.233191	0.472647	MANES_10G005300	sp|Q42967|DCUP_TOBAC Uroporphyrinogen decarboxylase, chloroplastic OS=Nicotiana tabacum GN=DCUP PE=1 SV=1//0
MANES_14G0189001	0.551232	0.0324533	0.430238	0.124658	MANES_14G018900	sp|Q9FK13|PDV1_ARATH Plastid division protein PDV1 OS=Arabidopsis thaliana GN=PDV1 PE=1 SV=1//1.07945e-95
MANES_15G1070001	0.551388	0.0205559	0.48549	0.0511985	MANES_15G107000	sp|Q9LHP2|SL30A_ARATH Serine/arginine-rich SC35-like splicing factor SCL30A OS=Arabidopsis thaliana GN=SCL30A PE=1 SV=1//3.17315e-49
MANES_10G1259001	0.55156	0.0223327	0.371052	0.160065	MANES_10G125900	sp|Q4ZIN3|MBRL_HUMAN Membralin OS=Homo sapiens GN=TMEM259 PE=1 SV=1//3.86788e-19
MANES_04G1175001	0.551579	0.0181821	0.403748	0.126144	MANES_04G117500	sp|O48652|UVR3_ARATH (6-4)DNA photolyase OS=Arabidopsis thaliana GN=UVR3 PE=1 SV=2//0
MANES_05G1044001	0.551697	0.0233062	0.0472786	0.914557	MANES_05G104400	sp|Q9XI73|PNSL2_ARATH Photosynthetic NDH subunit of lumenal location 2, chloroplastic OS=Arabidopsis thaliana GN=PNSL2 PE=1 SV=1//3.1173e-57
MANES_02G1621001	0.551779	0.0195291	0.355747	0.18794	MANES_02G162100	-//-
MANES_01G2095001	0.553082	0.0179248	0.446582	0.0741696	MANES_01G209500	-//-
MANES_10G1072001	0.553223	0.047568	0.511256	0.0787927	MANES_10G107200	-//-
MANES_17G0707001	0.553931	0.0157944	0.410203	0.121656	MANES_17G070700	sp|Q8LGH4|CUL4_ARATH Cullin-4 OS=Arabidopsis thaliana GN=CUL4 PE=1 SV=1//0
MANES_11G0006001	0.553961	0.0294731	0.509277	0.0648091	MANES_11G000600	sp|Q59536|PTRB_MORLA Protease 2 OS=Moraxella lacunata GN=ptrB PE=3 SV=1//2.6346e-121
MANES_18G0101001	0.554191	0.0317994	0.475834	0.0664776	MANES_18G010100	sp|Q99JH1|RP25L_MOUSE Ribonuclease P protein subunit p25-like protein OS=Mus musculus GN=Rpp25l PE=2 SV=1//3.00466e-20
MANES_02G2217001	0.5543	0.0465491	0.544565	0.0635409	MANES_02G221700	sp|B4SA76|TRUA_PELPB tRNA pseudouridine synthase A OS=Pelodictyon phaeoclathratiforme (strain DSM 5477 / BU-1) GN=truA PE=3 SV=1//1.66998e-13
MANES_14G0337001	0.554574	0.0249885	0.188173	0.577005	MANES_14G033700	sp|P49200|RS201_ARATH 40S ribosomal protein S20-1 OS=Arabidopsis thaliana GN=RPS20A PE=2 SV=2//3.75896e-69
MANES_12G0842001	0.554587	0.0428504	0.269683	0.416487	MANES_12G084200	-//-
MANES_01G1348001	0.55523	0.0264212	0.331115	0.24953	MANES_01G134800	sp|O82663|SDHA1_ARATH Succinate dehydrogenase [ubiquinone] flavoprotein subunit 1, mitochondrial OS=Arabidopsis thaliana GN=SDH1-1 PE=1 SV=1//0
MANES_08G0521001	0.556181	0.0225704	0.471243	0.0718032	MANES_08G052100	-//-
MANES_S0019001	0.556729	0.0205559	0.380522	0.149895	MANES_S001900	-//-
MANES_08G1626001	0.557398	0.0225704	0.376316	0.187091	MANES_08G162600	sp|Q6AWX0|XYLL2_ARATH D-xylose-proton symporter-like 2 OS=Arabidopsis thaliana GN=At5g17010 PE=1 SV=1//0
MANES_15G1008001	0.557986	0.0157944	0.357264	0.183077	MANES_15G100800	sp|Q9LUD7|CALS8_ARATH Putative callose synthase 8 OS=Arabidopsis thaliana GN=CALS8 PE=2 SV=2//0
MANES_03G0988001	0.558525	0.0292388	0.335045	0.26903	MANES_03G098800	sp|Q54Y85|DPOE2_DICDI DNA polymerase epsilon subunit 2 OS=Dictyostelium discoideum GN=pole2 PE=3 SV=1//6.61963e-99
MANES_06G1165001	0.558746	0.0247443	0.349089	0.233288	MANES_06G116500	-//-
MANES_15G0562002	0.560348	0.0242673	0.421631	0.117218	MANES_15G056200	sp|O75691|UTP20_HUMAN Small subunit processome component 20 homolog OS=Homo sapiens GN=UTP20 PE=1 SV=3//4.23859e-22
MANES_18G0547001	0.560456	0.026646	0.21064	0.534363	MANES_18G054700	sp|Q9T074|PCKA_ARATH Phosphoenolpyruvate carboxykinase [ATP] OS=Arabidopsis thaliana GN=PCKA PE=1 SV=1//0
MANES_05G1812001	0.560474	0.0184519	0.435416	0.0806448	MANES_05G181200	-//-
MANES_04G0525001	0.561096	0.0230658	0.305178	0.315583	MANES_04G052500	-//-
MANES_03G1874001	0.561588	0.0428504	0.481695	0.101374	MANES_03G187400	sp|Q9H9S4|CB39L_HUMAN Calcium-binding protein 39-like OS=Homo sapiens GN=CAB39L PE=1 SV=3//5.22349e-68
MANES_02G0046001	0.561793	0.0348918	0.412029	0.142484	MANES_02G004600	sp|Q2TBW5|ZNHI2_BOVIN Zinc finger HIT domain-containing protein 2 OS=Bos taurus GN=ZNHIT2 PE=2 SV=1//2.4292e-17
MANES_16G0695001	0.56209	0.0149896	0.394616	0.126295	MANES_16G069500	sp|Q6AXX4|SAS10_RAT Something about silencing protein 10 OS=Rattus norvegicus GN=Utp3 PE=2 SV=1//9.94889e-07
MANES_01G2484001	0.562332	0.0208071	0.480328	0.0620363	MANES_01G248400	sp|Q6I581|GH35_ORYSJ Probable indole-3-acetic acid-amido synthetase GH3.5 OS=Oryza sativa subsp. japonica GN=GH3.5 PE=2 SV=1//0
MANES_14G0358001	0.562918	0.0242673	0.459348	0.089524	MANES_14G035800	sp|Q8VYC8|RIN2_ARATH E3 ubiquitin protein ligase RIN2 OS=Arabidopsis thaliana GN=RIN2 PE=1 SV=1//0
MANES_02G1951001	0.563466	0.0230658	0.176741	0.608005	MANES_02G195100	sp|Q5P316|RL18_AROAE 50S ribosomal protein L18 OS=Aromatoleum aromaticum (strain EbN1) GN=rplR PE=3 SV=1//1.70621e-10
MANES_07G0144001	0.5638	0.0192691	0.348387	0.21419	MANES_07G014400	sp|Q8BJ56|PLPL2_MOUSE Patatin-like phospholipase domain-containing protein 2 OS=Mus musculus GN=Pnpla2 PE=1 SV=1//3.77308e-17
MANES_03G0254001	0.565186	0.0208071	0.418803	0.105954	MANES_03G025400	sp|O80653|SKIP_ARATH SNW/SKI-interacting protein OS=Arabidopsis thaliana GN=SKIP PE=1 SV=1//0
MANES_02G0491001	0.565474	0.0230658	0.339011	0.23604	MANES_02G049100	sp|Q8GUH7|CSCLC_ARATH CSC1-like protein HYP1 OS=Arabidopsis thaliana GN=HYP1 PE=2 SV=1//0
MANES_13G0880001	0.567052	0.0399264	0.400372	0.195264	MANES_13G088000	-//-
MANES_03G0712001	0.567677	0.0205559	0.316262	0.266753	MANES_03G071200	sp|Q84JF5|PTA14_ARATH Protein PLASTID TRANSCRIPTIONALLY ACTIVE 14 OS=Arabidopsis thaliana GN=PTAC14 PE=1 SV=1//6.72869e-07
MANES_14G0727001	0.568168	0.0432719	0.244497	0.504522	MANES_14G072700	-//-
MANES_09G0290001	0.568844	0.0202976	0.290808	0.313156	MANES_09G029000	sp|Q8LG50|LPAT2_ARATH 1-acyl-sn-glycerol-3-phosphate acyltransferase 2 OS=Arabidopsis thaliana GN=LPAT2 PE=1 SV=2//0
MANES_09G0392001	0.569071	0.0192691	0.357453	0.19316	MANES_09G039200	sp|Q9FDZ9|RL212_ARATH 60S ribosomal protein L21-2 OS=Arabidopsis thaliana GN=RPL21E PE=2 SV=1//6.3002e-107
MANES_06G0941001	0.56944	0.0233062	0.435214	0.119894	MANES_06G094100	sp|Q9SN74|BH047_ARATH Transcription factor bHLH47 OS=Arabidopsis thaliana GN=BHLH47 PE=2 SV=1//3.21327e-61
MANES_01G2530001	0.569509	0.0237874	0.489162	0.0637309	MANES_01G253000	sp|C0SVG5|RVE5_ARATH Protein REVEILLE 5 OS=Arabidopsis thaliana GN=RVE5 PE=2 SV=1//1.0738e-89
MANES_07G0922001	0.56992	0.0442968	0.285414	0.400919	MANES_07G092200	sp|Q3AV98|PYRH_SYNS9 Uridylate kinase OS=Synechococcus sp. (strain CC9902) GN=pyrH PE=3 SV=1//2.08959e-61
MANES_03G1379001	0.56999	0.0447062	0.566676	0.0568998	MANES_03G137900	sp|Q9SJ41|C3H18_ARATH Zinc finger CCCH domain-containing protein 18 OS=Arabidopsis thaliana GN=At2g05160 PE=2 SV=1//1.15474e-149
MANES_01G2675002	0.57002	0.0200473	0.493863	0.0853056	MANES_01G267500	sp|Q9LXU9|IRKI_ARATH IRK-interacting protein OS=Arabidopsis thaliana GN=IRKI PE=1 SV=1//1.44233e-09
MANES_09G0763001	0.570161	0.0280637	0.364533	0.220952	MANES_09G076300	sp|Q555C6|VP13B_DICDI Putative vacuolar protein sorting-associated protein 13B OS=Dictyostelium discoideum GN=vps13B PE=3 SV=1//1.77086e-20
MANES_11G1238001	0.570193	0.0428504	0.217679	0.565889	MANES_11G123800	-//-
MANES_04G0254001	0.570259	0.0218286	0.280638	0.373936	MANES_04G025400	sp|Q42601|CARB_ARATH Carbamoyl-phosphate synthase large chain, chloroplastic OS=Arabidopsis thaliana GN=CARB PE=1 SV=1//0
MANES_16G1067001	0.570543	0.030656	0.496987	0.0657502	MANES_16G106700	-//-
MANES_01G0538001	0.570576	0.0181821	0.453672	0.0763178	MANES_01G053800	sp|Q3U2U7|MET17_MOUSE Methyltransferase-like protein 17, mitochondrial OS=Mus musculus GN=Mettl17 PE=2 SV=2//1.16517e-26
MANES_05G1989001	0.570822	0.0147161	0.488431	0.0506195	MANES_05G198900	sp|O23278|PP310_ARATH Pentatricopeptide repeat-containing protein At4g14190, chloroplastic OS=Arabidopsis thaliana GN=At4g14190 PE=2 SV=2//2.93009e-159
MANES_03G0097001	0.570844	0.0436889	0.414585	0.190326	MANES_03G009700	sp|Q6S7B0|TAF5_ARATH Transcription initiation factor TFIID subunit 5 OS=Arabidopsis thaliana GN=TAF5 PE=1 SV=1//1.71859e-29
MANES_13G1313001	0.570986	0.0407662	0.101965	0.827641	MANES_13G131300	sp|Q67YT8|RUS4_ARATH Protein root UVB sensitive 4 OS=Arabidopsis thaliana GN=RUS4 PE=2 SV=1//0
MANES_10G0791001	0.572177	0.0168559	0.403238	0.131814	MANES_10G079100	-//-
MANES_11G0057001	0.572843	0.0449216	0.283075	0.430683	MANES_11G005700	sp|Q9LK88|NQR_ARATH NADPH:quinone oxidoreductase OS=Arabidopsis thaliana GN=NQR PE=1 SV=1//1.36743e-100
MANES_03G0693001	0.572852	0.0149896	0.416124	0.106725	MANES_03G069300	sp|Q71N54|LCAT4_ARATH Lecithin-cholesterol acyltransferase-like 4 OS=Arabidopsis thaliana GN=LCAT4 PE=1 SV=1//0
MANES_18G0017001	0.574151	0.0168559	0.0711516	0.863713	MANES_18G001700	sp|Q9SAH9|CCR2_ARATH Cinnamoyl-CoA reductase 2 OS=Arabidopsis thaliana GN=CCR2 PE=1 SV=1//2.35273e-67
MANES_16G0486001	0.57593	0.0155273	0.322239	0.256973	MANES_16G048600	sp|Q4R5D9|YTHD2_MACFA YTH domain-containing family protein 2 OS=Macaca fascicularis GN=YTHDF2 PE=2 SV=1//7.07546e-57
MANES_02G1067001	0.575996	0.0348918	0.338805	0.291498	MANES_02G106700	sp|Q9M622|RMR1_ARATH Receptor homology region, transmembrane domain- and RING domain-containing protein 1 OS=Arabidopsis thaliana GN=RMR1 PE=2 SV=1//1.3692e-88
MANES_14G1324001	0.576559	0.0110583	0.388154	0.148513	MANES_14G132400	sp|O48782|HMOX1_ARATH Heme oxygenase 1, chloroplastic OS=Arabidopsis thaliana GN=HO1 PE=1 SV=2//2.64953e-136
MANES_16G1335001	0.576729	0.0136196	0.478832	0.0631859	MANES_16G133500	sp|Q9FVR6|Y1222_ARATH Uncharacterized protein At1g32220, chloroplastic OS=Arabidopsis thaliana GN=At1g32220 PE=2 SV=1//1.51568e-50
MANES_14G0083001	0.57704	0.0366708	0.426869	0.148634	MANES_14G008300	-//-
MANES_08G1562001	0.577084	0.0136196	0.373578	0.174134	MANES_08G156200	sp|Q946J8|LHP1_ARATH Chromo domain-containing protein LHP1 OS=Arabidopsis thaliana GN=LHP1 PE=1 SV=2//8.54899e-77
MANES_06G0084001	0.577328	0.0149896	0.0148794	0.97443	MANES_06G008400	sp|O24076|GBLP_MEDSA Guanine nucleotide-binding protein subunit beta-like protein OS=Medicago sativa GN=GB1 PE=2 SV=1//0
MANES_03G2130001	0.577394	0.0294731	0.493969	0.0848113	MANES_03G213000	-//-
MANES_14G0299001	0.577436	0.00926716	0.173278	0.613392	MANES_14G029900	-//-
MANES_12G1290001	0.58071	0.0165943	0.485285	0.0534433	MANES_12G129000	sp|Q9LYT3|TT12_ARATH Protein TRANSPARENT TESTA 12 OS=Arabidopsis thaliana GN=TT12 PE=2 SV=1//1.64406e-108
MANES_18G1268002	0.581264	0.0144489	0.416691	0.135704	MANES_18G126800	-//-
MANES_03G2090001	0.581561	0.0179248	0.372899	0.183536	MANES_03G209000	-//-
MANES_08G1025001	0.58165	0.0136196	0.262849	0.368939	MANES_08G102500	-//-
MANES_03G0505001	0.58219	0.0149896	0.482438	0.0509941	MANES_03G050500	sp|Q6Q152|CPY57_ARATH Peptidyl-prolyl cis-trans isomerase CYP57 OS=Arabidopsis thaliana GN=CYP57 PE=1 SV=1//0
MANES_08G0052001	0.582915	0.00988022	0.463443	0.0637309	MANES_08G005200	sp|O49500|MBR2_ARATH E3 ubiquitin-protein ligase MBR2 OS=Arabidopsis thaliana GN=MBR2 PE=1 SV=1//2.32474e-17
MANES_09G0209001	0.583367	0.02403	-0.304402	0.352851	MANES_09G020900	-//-
MANES_03G2077001	0.583762	0.0127903	0.254457	0.399273	MANES_03G207700	sp|Q0VMF9|RS6_ALCBS 30S ribosomal protein S6 OS=Alcanivorax borkumensis (strain ATCC 700651 / DSM 11573 / NCIMB 13689 / SK2) GN=rpsF PE=3 SV=1//1.60558e-23
MANES_13G0565001	0.583793	0.0149896	0.361416	0.205354	MANES_13G056500	sp|Q9ASS4|Y5838_ARATH Probably inactive leucine-rich repeat receptor-like protein kinase At5g48380 OS=Arabidopsis thaliana GN=At5g48380 PE=1 SV=1//0
MANES_10G0054002	0.584355	0.0432719	0.296886	0.383906	MANES_10G005400	sp|P77475|YQAB_ECOLI Fructose-1-phosphate phosphatase YqaB OS=Escherichia coli (strain K12) GN=yqaB PE=1 SV=1//7.81665e-06
MANES_03G2119001	0.584898	0.0215717	0.352007	0.230804	MANES_03G211900	-//-
MANES_01G2161001	0.585165	0.0110583	0.392444	0.142051	MANES_01G216100	sp|Q93VB2|AT18A_ARATH Autophagy-related protein 18a OS=Arabidopsis thaliana GN=ATG18A PE=1 SV=1//0
MANES_03G0781001	0.585411	0.0141729	0.484502	0.0530449	MANES_03G078100	sp|Q93YR2|BASS1_ARATH Probable sodium/metabolite cotransporter BASS1, chloroplastic OS=Arabidopsis thaliana GN=BASS1 PE=2 SV=1//0
MANES_12G0542001	0.585756	0.0122179	-0.06349	0.882405	MANES_12G054200	-//-
MANES_01G0620001	0.586261	0.0247443	0.508162	0.0506195	MANES_01G062000	sp|Q8GXB3|AHL5_ARATH AT-hook motif nuclear-localized protein 5 OS=Arabidopsis thaliana GN=AHL5 PE=1 SV=1//1.18894e-82
MANES_09G1488001	0.586554	0.0163284	0.451278	0.0906381	MANES_09G148800	sp|Q9QXN3|TRIP4_MOUSE Activating signal cointegrator 1 OS=Mus musculus GN=Trip4 PE=1 SV=2//1.72195e-21
MANES_06G1224001	0.5877	0.010171	0.307034	0.288131	MANES_06G122400	sp|Q7TNV0|DEK_MOUSE Protein DEK OS=Mus musculus GN=Dek PE=1 SV=1//8.63894e-12
MANES_04G1106001	0.587869	0.0442968	0.241839	0.547632	MANES_04G110600	sp|F4JKH6|TSS_ARATH Protein TSS OS=Arabidopsis thaliana GN=TSS PE=1 SV=1//0
MANES_07G0782001	0.587893	0.0247443	0.455309	0.107513	MANES_07G078200	sp|Q8WUY9|DEP1B_HUMAN DEP domain-containing protein 1B OS=Homo sapiens GN=DEPDC1B PE=1 SV=2//8.01539e-06
MANES_05G0341001	0.587978	0.0215717	0.453738	0.0972016	MANES_05G034100	sp|F4HSD5|TRM32_ARATH Protein TRM32 OS=Arabidopsis thaliana GN=TRM32 PE=2 SV=1//2.73636e-06
MANES_13G0879001	0.58867	0.026646	0.437665	0.128911	MANES_13G087900	sp|Q54Q39|PP1R7_DICDI Protein phosphatase 1 regulatory subunit pprA OS=Dictyostelium discoideum GN=pprA PE=3 SV=1//2.36742e-07
MANES_16G0612001	0.588923	0.0223327	0.364226	0.20287	MANES_16G061200	sp|Q54V77|PYRG_DICDI CTP synthase OS=Dictyostelium discoideum GN=ctps PE=3 SV=1//0
MANES_08G0709001	0.588934	0.013063	0.398882	0.125872	MANES_08G070900	sp|O74503|UAF30_SCHPO Upstream activation factor subunit spp27 OS=Schizosaccharomyces pombe (strain 972 / ATCC 24843) GN=spp27 PE=1 SV=1//7.39723e-08
MANES_09G1353001	0.590085	0.0190063	0.0109849	0.981674	MANES_09G135300	sp|Q9LYT3|TT12_ARATH Protein TRANSPARENT TESTA 12 OS=Arabidopsis thaliana GN=TT12 PE=2 SV=1//1.07581e-97
MANES_11G0478001	0.59086	0.0184519	0.278403	0.39017	MANES_11G047800	sp|Q9M7J4|MFP1_TOBAC MAR-binding filament-like protein 1-1 OS=Nicotiana tabacum GN=MFP1-1 PE=2 SV=1//3.93445e-166
MANES_14G0265001	0.590892	0.010171	0.378917	0.151688	MANES_14G026500	sp|Q8GXS3|CFIS2_ARATH Pre-mRNA cleavage factor Im 25 kDa subunit 2 OS=Arabidopsis thaliana GN=CFIS2 PE=1 SV=1//5.28255e-132
MANES_12G0025001	0.590936	0.0149896	0.335068	0.236609	MANES_12G002500	sp|O22860|RL38_ARATH 60S ribosomal protein L38 OS=Arabidopsis thaliana GN=RPL38A PE=3 SV=1//4.75701e-39
MANES_03G1641001	0.591393	0.0181821	0.444569	0.0864378	MANES_03G164100	sp|O48905|MDHC_MEDSA Malate dehydrogenase, cytoplasmic OS=Medicago sativa GN=CMDH PE=2 SV=1//0
MANES_06G1208002	0.592007	0.0351166	0.435551	0.2639	MANES_06G120800	sp|Q9FMV0|FBL91_ARATH F-box/LRR-repeat protein At5g63520 OS=Arabidopsis thaliana GN=At5g63520 PE=2 SV=1//4.37419e-139
MANES_12G0272001	0.592885	0.0104697	0.470965	0.0584522	MANES_12G027200	sp|P42347|PI3K1_SOYBN Phosphatidylinositol 3-kinase, root isoform OS=Glycine max PE=2 SV=1//0
MANES_09G1400001	0.593031	0.0122179	0.364653	0.180502	MANES_09G140000	sp|Q8BKC5|IPO5_MOUSE Importin-5 OS=Mus musculus GN=Ipo5 PE=1 SV=3//0
MANES_02G1415001	0.593568	0.010171	0.474712	0.0504198	MANES_02G141500	sp|Q15427|SF3B4_HUMAN Splicing factor 3B subunit 4 OS=Homo sapiens GN=SF3B4 PE=1 SV=1//4.01123e-06
MANES_09G1784001	0.59408	0.0152565	0.42177	0.129653	MANES_09G178400	-//-
MANES_02G0333001	0.594151	0.0290047	0.467802	0.108277	MANES_02G033300	sp|Q8VYP5|ZDH14_ARATH Probable protein S-acyltransferase 14 OS=Arabidopsis thaliana GN=PAT14 PE=2 SV=1//1.12085e-123
MANES_13G1121001	0.594166	0.0125011	0.208273	0.513542	MANES_13G112100	sp|P51414|RL261_ARATH 60S ribosomal protein L26-1 OS=Arabidopsis thaliana GN=RPL26A PE=2 SV=2//1.25391e-69
MANES_15G0441003	0.594912	0.0320171	0.347303	0.309345	MANES_15G044100	sp|Q8W034|RNP1_ARATH Heterogeneous nuclear ribonucleoprotein 1 OS=Arabidopsis thaliana GN=RNP1 PE=1 SV=1//3.06738e-96
MANES_17G0407002	0.595352	0.0485917	0.154417	0.714642	MANES_17G040700	sp|A2YMP7|SCAM1_ORYSI Putative secretory carrier-associated membrane protein 1 OS=Oryza sativa subsp. indica GN=SCAMP1 PE=3 SV=1//7.4596e-145
MANES_14G0437001	0.595368	0.0218286	0.32068	0.340856	MANES_14G043700	sp|Q9FI44|SDAF2_ARATH Succinate dehydrogenase assembly factor 2, mitochondrial OS=Arabidopsis thaliana GN=SDHAF2 PE=1 SV=1//5.92496e-74
MANES_12G1537001	0.595999	0.00834118	0.297417	0.303953	MANES_12G153700	sp|Q9SA18|AKH1_ARATH Bifunctional aspartokinase/homoserine dehydrogenase 1, chloroplastic OS=Arabidopsis thaliana GN=AKHSDH1 PE=1 SV=1//0
MANES_05G0937001	0.596061	0.0364605	0.235358	0.504417	MANES_05G093700	sp|Q6NQK9|CCB4_ARATH Protein COFACTOR ASSEMBLY OF COMPLEX C SUBUNIT B CCB4, chloroplastic OS=Arabidopsis thaliana GN=CCB4 PE=1 SV=1//3.20018e-131
MANES_14G1072001	0.596138	0.0254651	0.507991	0.0741696	MANES_14G107200	-//-
MANES_11G1107001	0.59638	0.0147161	0.504068	0.0508056	MANES_11G110700	sp|O15118|NPC1_HUMAN Niemann-Pick C1 protein OS=Homo sapiens GN=NPC1 PE=1 SV=2//1.25805e-40
MANES_17G0310001	0.597545	0.0125011	0.298972	0.313155	MANES_17G031000	sp|Q9LPZ1|MORF9_ARATH Multiple organellar RNA editing factor 9, chloroplastic OS=Arabidopsis thaliana GN=MORF9 PE=1 SV=1//1.3913e-95
MANES_16G0061001	0.597754	0.0171259	0.414412	0.186739	MANES_16G006100	sp|Q948T6|LGUL_ORYSJ Lactoylglutathione lyase OS=Oryza sativa subsp. japonica GN=GLX-I PE=1 SV=2//1.31884e-171
MANES_03G0220001	0.598303	0.0163284	0.501566	0.0534433	MANES_03G022000	sp|F4IUE7|COV1_ARATH Protein CONTINUOUS VASCULAR RING 1 OS=Arabidopsis thaliana GN=COV1 PE=1 SV=2//6.35992e-140
MANES_18G0366002	0.598847	0.0453242	0.146417	0.74343	MANES_18G036600	sp|Q9SZB2|TIC22_ARATH Protein TIC 22, chloroplastic OS=Arabidopsis thaliana GN=TIC22 PE=1 SV=1//3.10218e-124
MANES_04G0069001	0.598859	0.0125011	0.297436	0.326328	MANES_04G006900	sp|Q9FK88|INVE_ARATH Alkaline/neutral invertase E, chloroplastic OS=Arabidopsis thaliana GN=INVE PE=1 SV=1//0
MANES_18G0503001	0.599003	0.0213183	0.277148	0.414238	MANES_18G050300	sp|O48651|ERG1_PANGI Squalene monooxygenase OS=Panax ginseng PE=2 SV=1//0
MANES_S0924001	0.599105	0.00895559	0.0860585	0.828405	MANES_S092400	sp|Q9SV68|QORH_ARATH Putative quinone-oxidoreductase homolog, chloroplastic OS=Arabidopsis thaliana GN=At4g13010 PE=2 SV=1//0
MANES_09G0396001	0.600692	0.0390679	0.410159	0.176813	MANES_09G039600	sp|Q8LB33|FB330_ARATH F-box protein At3g58530 OS=Arabidopsis thaliana GN=At3g58530 PE=2 SV=1//3.03711e-166
MANES_08G0921001	0.601952	0.0113514	0.18117	0.600529	MANES_08G092100	sp|Q93Z81|CAX3_ARATH Vacuolar cation/proton exchanger 3 OS=Arabidopsis thaliana GN=CAX3 PE=1 SV=1//0
MANES_09G0784005	0.603681	0.0424488	0.00708681	0.989461	MANES_09G078400	sp|Q9ATB4|TAD2B_ARATH Transcriptional adapter ADA2b OS=Arabidopsis thaliana GN=ADA2B PE=1 SV=1//0
MANES_12G0175001	0.604378	0.041611	0.404854	0.214655	MANES_12G017500	sp|Q9FXD6|ARR11_ARATH Two-component response regulator ARR11 OS=Arabidopsis thaliana GN=ARR11 PE=1 SV=1//1.03826e-12
MANES_07G0781001	0.604734	0.0430672	0.494962	0.122407	MANES_07G078100	sp|Q9LDD8|MCCB_ARATH Methylcrotonoyl-CoA carboxylase beta chain, mitochondrial OS=Arabidopsis thaliana GN=MCCB PE=2 SV=1//0
MANES_12G0845001	0.604755	0.0271267	0.498989	0.0721789	MANES_12G084500	sp|Q9SKU6|PP166_ARATH Pentatricopeptide repeat-containing protein At2g20710, mitochondrial OS=Arabidopsis thaliana GN=At2g20710 PE=2 SV=1//4.77362e-140
MANES_02G0083001	0.604789	0.0331275	0.347939	0.301843	MANES_02G008300	-//-
MANES_01G2147001	0.605067	0.0104697	0.111975	0.774297	MANES_01G214700	sp|O04341|GRXS9_ARATH Monothiol glutaredoxin-S9 OS=Arabidopsis thaliana GN=GRXS9 PE=3 SV=1//1.28932e-45
MANES_04G1352002	0.60507	0.0282936	0.15931	0.689898	MANES_04G135200	-//-
MANES_16G0724001	0.60639	0.0163284	0.472946	0.0698525	MANES_16G072400	sp|P42158|KC1D_ARATH Casein kinase I isoform delta-like OS=Arabidopsis thaliana GN=At4g26100 PE=2 SV=2//6.8335e-172
MANES_08G1183001	0.606633	0.00802823	0.393853	0.150172	MANES_08G118300	sp|Q3E902|RS212_ARATH 40S ribosomal protein S21-2 OS=Arabidopsis thaliana GN=RPS21C PE=1 SV=2//1.36925e-45
MANES_02G0324001	0.606845	0.0104697	0.292947	0.300214	MANES_02G032400	sp|Q8GW78|CLP41_ARATH Clp protease-related protein At4g12060, chloroplastic OS=Arabidopsis thaliana GN=At4g12060 PE=1 SV=1//2.34947e-82
MANES_06G0992001	0.607148	0.00772454	0.0942275	0.810847	MANES_06G099200	sp|Q9S7Q2|PP124_ARATH Pentatricopeptide repeat-containing protein At1g74850, chloroplastic OS=Arabidopsis thaliana GN=PTAC2 PE=2 SV=1//0
MANES_01G1700003	0.607968	0.0301723	0.564613	0.0532336	MANES_01G170000	sp|Q9SNB4|PCL1_ARATH Transcription factor LUX OS=Arabidopsis thaliana GN=LUX PE=1 SV=1//1.01348e-76
MANES_03G0420001	0.608277	0.0122179	0.330523	0.241476	MANES_03G042000	sp|Q5RJV0|COQ9_XENTR Ubiquinone biosynthesis protein COQ9, mitochondrial OS=Xenopus tropicalis GN=coq9 PE=2 SV=1//2.36723e-44
MANES_08G1127001	0.608511	0.00834118	0.412786	0.107366	MANES_08G112700	sp|Q8N9H8|MUT7_HUMAN Exonuclease mut-7 homolog OS=Homo sapiens GN=EXD3 PE=2 SV=3//1.86258e-15
MANES_09G0730001	0.608621	0.0110583	0.482389	0.0612695	MANES_09G073000	sp|P51419|RL273_ARATH 60S ribosomal protein L27-3 OS=Arabidopsis thaliana GN=RPL27C PE=2 SV=2//8.09612e-58
MANES_S0228001	0.608833	0.0149896	0.238257	0.464832	MANES_S022800	sp|Q9LS48|SG1_ARATH protein SLOW GREEN 1, chloroplastic OS=Arabidopsis thaliana GN=SG1 PE=1 SV=1//3.5253e-43
MANES_18G1042001	0.60894	0.00988022	0.427703	0.0958041	MANES_18G104200	sp|Q6P4Y0|CDKAL_XENTR Threonylcarbamoyladenosine tRNA methylthiotransferase OS=Xenopus tropicalis GN=cdkal1 PE=2 SV=1//3.74601e-174
MANES_14G1347001	0.609025	0.0428504	0.390193	0.258066	MANES_14G134700	-//-
MANES_16G1052001	0.609557	0.00895559	0.257242	0.400466	MANES_16G105200	-//-
MANES_02G1637001	0.609577	0.0275919	0.588621	0.0593944	MANES_02G163700	sp|Q9MBA1|CAO_ARATH Chlorophyllide a oxygenase, chloroplastic OS=Arabidopsis thaliana GN=CAO PE=1 SV=1//0
MANES_01G0160001	0.610241	0.0208071	0.440205	0.17249	MANES_01G016000	sp|Q3ED68|Y1295_ARATH Uncharacterized PKHD-type hydroxylase At1g22950 OS=Arabidopsis thaliana GN=At1g22950 PE=2 SV=2//8.83442e-158
MANES_01G2191001	0.610415	0.00834118	0.361875	0.172362	MANES_01G219100	sp|Q9C942|CSE_ARATH Caffeoylshikimate esterase OS=Arabidopsis thaliana GN=CSE PE=1 SV=1//1.03679e-56
MANES_11G0270001	0.611352	0.00478264	0.362536	0.188221	MANES_11G027000	sp|Q9C718|RH20_ARATH DEAD-box ATP-dependent RNA helicase 20 OS=Arabidopsis thaliana GN=RH20 PE=2 SV=1//0
MANES_01G0750001	0.611453	0.0116387	0.214636	0.528825	MANES_01G075000	sp|P34811|EFGC1_SOYBN Elongation factor G-1, chloroplastic OS=Glycine max GN=fusA1 PE=3 SV=2//0
MANES_13G0246001	0.61161	0.00740893	0.280478	0.341797	MANES_13G024600	-//-
MANES_03G1888001	0.611814	0.00834118	0.278116	0.35399	MANES_03G188800	sp|Q93W28|Y4554_ARATH Uncharacterized protein At4g15545 OS=Arabidopsis thaliana GN=At4g15545 PE=1 SV=1//5.23997e-123
MANES_11G1294002	0.61242	0.0308727	0.309513	0.396065	MANES_11G129400	sp|Q5BJP5|TM230_RAT Transmembrane protein 230 OS=Rattus norvegicus GN=Tmem230 PE=2 SV=1//7.71536e-07
MANES_08G0118001	0.612541	0.00957523	0.474465	0.0574904	MANES_08G011800	sp|O81117|C94A1_VICSA Cytochrome P450 94A1 OS=Vicia sativa GN=CYP94A1 PE=2 SV=2//1.60656e-138
MANES_18G0966001	0.612579	0.00644654	0.420255	0.11973	MANES_18G096600	sp|Q9XIC5|NAC17_ARATH NAC domain-containing protein 17 OS=Arabidopsis thaliana GN=NAC017 PE=2 SV=1//8.94414e-129
MANES_06G0775001	0.612636	0.0451285	0.239344	0.558368	MANES_06G077500	sp|Q54R62|UCKC_DICDI Uridine-cytidine kinase C OS=Dictyostelium discoideum GN=udkC PE=3 SV=1//2.87569e-103
MANES_02G0999001	0.612773	0.00895559	0.476381	0.0502138	MANES_02G099900	sp|Q14149|MORC3_HUMAN MORC family CW-type zinc finger protein 3 OS=Homo sapiens GN=MORC3 PE=1 SV=3//1.85057e-56
MANES_13G0598001	0.612898	0.00772454	0.298797	0.318278	MANES_13G059800	sp|Q9SSE5|COL9_ARATH Zinc finger protein CONSTANS-LIKE 9 OS=Arabidopsis thaliana GN=COL9 PE=2 SV=1//3.3723e-116
MANES_16G0489001	0.613858	0.00895559	0.39925	0.159648	MANES_16G048900	sp|O64517|MCA4_ARATH Metacaspase-4 OS=Arabidopsis thaliana GN=AMC4 PE=1 SV=1//1.75496e-172
MANES_09G0762001	0.614061	0.00988022	0.398682	0.140259	MANES_09G076200	sp|Q54LB8|VP13A_DICDI Putative vacuolar protein sorting-associated protein 13A OS=Dictyostelium discoideum GN=vps13A PE=2 SV=1//2.90112e-35
MANES_05G0069001	0.614187	0.0133363	0.0911535	0.839474	MANES_05G006900	sp|Q41651|CYPB_VICFA Peptidyl-prolyl cis-trans isomerase, chloroplastic OS=Vicia faba PE=1 SV=1//8.84812e-96
MANES_18G1046001	0.614265	0.0195291	0.33327	0.308237	MANES_18G104600	sp|Q4R1I9|ANGLT_ROSHC Anthocyanidin 5,3-O-glucosyltransferase OS=Rosa hybrid cultivar GN=RhGT1 PE=2 SV=1//3.10367e-127
MANES_10G0170001	0.61488	0.0297086	0.350766	0.291219	MANES_10G017000	-//-
MANES_06G1215001	0.61646	0.02403	0.439091	0.210119	MANES_06G121500	sp|Q9FED2|HA22E_ARATH HVA22-like protein e OS=Arabidopsis thaliana GN=HVA22E PE=2 SV=1//1.50484e-52
MANES_05G1382001	0.616813	0.0438907	0.449226	0.186599	MANES_05G138200	sp|Q9LS46|ALMT9_ARATH Aluminum-activated malate transporter 9 OS=Arabidopsis thaliana GN=ALMT9 PE=2 SV=1//5.73791e-173
MANES_03G1669001	0.617216	0.00709066	0.365624	0.170299	MANES_03G166900	sp|Q9LSW2|ARP9_ARATH Actin-related protein 9 OS=Arabidopsis thaliana GN=ARP9 PE=2 SV=1//0
MANES_18G1415001	0.619258	0.00740893	0.198482	0.535836	MANES_18G141500	sp|O64738|ZIP6_ARATH Zinc transporter 6, chloroplastic OS=Arabidopsis thaliana GN=ZIP6 PE=3 SV=1//6.14252e-145
MANES_03G2116001	0.619538	0.00740893	0.367364	0.184138	MANES_03G211600	sp|Q9SBJ1|PDK_ARATH [Pyruvate dehydrogenase (acetyl-transferring)] kinase, mitochondrial OS=Arabidopsis thaliana GN=PDK PE=1 SV=1//0
MANES_11G0196001	0.619773	0.0125011	0.361007	0.218703	MANES_11G019600	sp|Q9SYH2|TAF9_ARATH Transcription initiation factor TFIID subunit 9 OS=Arabidopsis thaliana GN=TAF9 PE=1 SV=1//3.59621e-82
MANES_12G0051001	0.620816	0.010171	0.323679	0.278564	MANES_12G005100	sp|Q9STY4|RIBR_ARATH Riboflavin biosynthesis protein PYRR, chloroplastic OS=Arabidopsis thaliana GN=PYRR PE=1 SV=1//0
MANES_11G1209001	0.622072	0.0168559	0.353115	0.25161	MANES_11G120900	sp|Q9LX29|ACR4L_ARATH Serine/threonine-protein kinase-like protein ACR4 OS=Arabidopsis thaliana GN=ACR4 PE=1 SV=1//0
MANES_12G0928001	0.622164	0.00772454	0.228285	0.487094	MANES_12G092800	sp|P0CZ23|ACOX3_ARATH Acyl-coenzyme A oxidase 3, peroxisomal OS=Arabidopsis thaliana GN=ACX3 PE=1 SV=1//0
MANES_03G0846001	0.623019	0.00988022	0.400265	0.135987	MANES_03G084600	-//-
MANES_01G1367001	0.623688	0.0147161	0.136339	0.729196	MANES_01G136700	sp|Q9FJY7|PP449_ARATH Pentatricopeptide repeat-containing protein At5g66520 OS=Arabidopsis thaliana GN=PCMP-H61 PE=2 SV=1//0
MANES_18G0394001	0.623834	0.0133363	0.0950354	0.827947	MANES_18G039400	sp|Q3EDL4|Y1154_ARATH Probable serine/threonine-protein kinase At1g01540 OS=Arabidopsis thaliana GN=At1g01540 PE=1 SV=2//0
MANES_08G1653001	0.624728	0.00926716	0.391709	0.13239	MANES_08G165300	sp|P41127|RL131_ARATH 60S ribosomal protein L13-1 OS=Arabidopsis thaliana GN=RPL13B PE=1 SV=1//2.83257e-121
MANES_08G0451001	0.626389	0.048184	0.198159	0.655091	MANES_08G045100	sp|Q6DGZ0|GPT11_DANRE G patch domain-containing protein 11 OS=Danio rerio GN=gpatch11 PE=2 SV=1//2.28005e-15
MANES_02G0515001	0.628114	0.0104697	-0.0461368	0.918235	MANES_02G051500	sp|Q84J46|PP262_ARATH Pentatricopeptide repeat-containing protein At3g29290 OS=Arabidopsis thaliana GN=EMB2076 PE=2 SV=1//0
MANES_01G0097001	0.628195	0.00802823	0.28547	0.367791	MANES_01G009700	-//-
MANES_01G1549001	0.628852	0.00709066	0.218097	0.485829	MANES_01G154900	sp|Q9FVC8|DAPA2_ARATH 4-hydroxy-tetrahydrodipicolinate synthase 2, chloroplastic OS=Arabidopsis thaliana GN=DHDPS2 PE=1 SV=2//0
MANES_05G0585001	0.6294	0.00546589	0.287494	0.333347	MANES_05G058500	sp|Q9M903|TGD4_ARATH Protein TRIGALACTOSYLDIACYLGLYCEROL 4, chloroplastic OS=Arabidopsis thaliana GN=TGD4 PE=1 SV=1//7.27603e-67
MANES_01G2294001	0.629624	0.00802823	0.322609	0.266845	MANES_01G229400	sp|Q9SIC9|PP178_ARATH Pentatricopeptide repeat-containing protein At2g31400, chloroplastic OS=Arabidopsis thaliana GN=At2g31400 PE=2 SV=1//0
MANES_01G2648001	0.629741	0.0113514	0.403997	0.138406	MANES_01G264800	sp|Q9H8Y5|ANKZ1_HUMAN Ankyrin repeat and zinc finger domain-containing protein 1 OS=Homo sapiens GN=ANKZF1 PE=1 SV=1//3.25182e-14
MANES_10G0637001	0.629862	0.00865028	0.455242	0.0780699	MANES_10G063700	sp|O15050|TRNK1_HUMAN TPR and ankyrin repeat-containing protein 1 OS=Homo sapiens GN=TRANK1 PE=2 SV=4//2.10307e-57
MANES_14G1689001	0.630163	0.0141729	0.509465	0.0553739	MANES_14G168900	sp|Q9C9U3|DOX2_ARATH Alpha-dioxygenase 2 OS=Arabidopsis thaliana GN=DOX2 PE=2 SV=1//0
MANES_09G0002001	0.630491	0.0107676	0.306678	0.331328	MANES_09G000200	sp|Q9LXX5|PPD6_ARATH PsbP domain-containing protein 6, chloroplastic OS=Arabidopsis thaliana GN=PPD6 PE=1 SV=1//1.31139e-128
MANES_01G0125001	0.630589	0.00988022	0.288023	0.359194	MANES_01G012500	-//-
MANES_08G0210001	0.630834	0.0107676	0.291237	0.358648	MANES_08G021000	sp|Q0WPF2|PCFS4_ARATH Polyadenylation and cleavage factor homolog 4 OS=Arabidopsis thaliana GN=PCFS4 PE=1 SV=1//1.46078e-26
MANES_03G0520001	0.630995	0.00512661	0.319263	0.260072	MANES_03G052000	sp|Q5XEM9|ALFL5_ARATH PHD finger protein ALFIN-LIKE 5 OS=Arabidopsis thaliana GN=AL5 PE=2 SV=1//4.72064e-107
MANES_17G0644001	0.631787	0.00772454	0.390511	0.147848	MANES_17G064400	-//-
MANES_05G2052001	0.632053	0.00740893	0.464445	0.0666669	MANES_05G205200	sp|P35135|UBC4_SOLLC Ubiquitin-conjugating enzyme E2-17 kDa OS=Solanum lycopersicum PE=2 SV=1//3.42532e-101
MANES_18G1412001	0.632392	0.0202976	0.263144	0.484787	MANES_18G141200	sp|Q67ZM7|PHYK2_ARATH Probable phytol kinase 2, chloroplastic OS=Arabidopsis thaliana GN=At5g58560 PE=2 SV=2//7.6475e-111
MANES_01G1918001	0.633101	0.00895559	0.297684	0.31353	MANES_01G191800	sp|Q94AX2|PTST_ARATH Protein PTST, chloroplastic OS=Arabidopsis thaliana GN=PTST PE=1 SV=1//7.37008e-12
MANES_05G0271001	0.634512	0.00579248	0.414183	0.105954	MANES_05G027100	sp|Q9FPW6|POB1_ARATH BTB/POZ domain-containing protein POB1 OS=Arabidopsis thaliana GN=POB1 PE=2 SV=2//0
MANES_03G1156001	0.635441	0.0285368	0.394922	0.217287	MANES_03G115600	sp|Q9LID0|LDL2_ARATH Lysine-specific histone demethylase 1 homolog 2 OS=Arabidopsis thaliana GN=LDL2 PE=2 SV=1//0
MANES_18G0649001	0.635786	0.0455221	0.575076	0.0725613	MANES_18G064900	-//-
MANES_09G0970001	0.636087	0.0136196	0.445527	0.10768	MANES_09G097000	sp|B9DFK5|RETIC_ARATH Protein RETICULATA OS=Arabidopsis thaliana GN=RE PE=1 SV=1//7.45173e-144
MANES_16G0530001	0.636106	0.0181821	0.556864	0.0502138	MANES_16G053000	sp|P50218|IDHC_TOBAC Isocitrate dehydrogenase [NADP] OS=Nicotiana tabacum PE=2 SV=1//0
MANES_01G2609001	0.638085	0.00957523	0.475041	0.0644357	MANES_01G260900	sp|Q93Z92|RING4_ARATH E3 ubiquitin-protein ligase At4g11680 OS=Arabidopsis thaliana GN=At4g11680 PE=2 SV=1//1.16256e-94
MANES_03G2027001	0.638744	0.0107676	0.337001	0.262486	MANES_03G202700	sp|Q9CX48|ZCH10_MOUSE Zinc finger CCHC domain-containing protein 10 OS=Mus musculus GN=Zcchc10 PE=2 SV=1//7.79126e-07
MANES_05G1415001	0.639425	0.0127903	0.00712844	0.988384	MANES_05G141500	sp|Q292F9|GDAP2_DROPS Protein GDAP2 homolog OS=Drosophila pseudoobscura pseudoobscura GN=GA15091 PE=3 SV=1//4.50994e-12
MANES_18G1382001	0.639836	0.0344645	0.183212	0.67911	MANES_18G138200	sp|B1NWJ6|NU5C_MANES NAD(P)H-quinone oxidoreductase subunit 5, chloroplastic OS=Manihot esculenta GN=ndhF PE=3 SV=1//8.52598e-49
MANES_05G0997001	0.64042	0.00372046	0.232342	0.442394	MANES_05G099700	sp|Q9FLF0|RS92_ARATH 40S ribosomal protein S9-2 OS=Arabidopsis thaliana GN=RPS9C PE=2 SV=1//2.77982e-122
MANES_15G0188001	0.641087	0.00443438	0.358868	0.198942	MANES_15G018800	sp|O78328|DXS_CAPAN Probable 1-deoxy-D-xylulose-5-phosphate synthase, chloroplastic OS=Capsicum annuum GN=TKT2 PE=2 SV=1//0
MANES_06G0061002	0.641367	0.00709066	0.311127	0.37537	MANES_06G006100	sp|Q9LVH5|OE64C_ARATH Outer envelope protein 64, chloroplastic OS=Arabidopsis thaliana GN=OEP64 PE=1 SV=1//0
MANES_01G0254001	0.641702	0.00579248	0.39985	0.124505	MANES_01G025400	sp|Q54GN8|NSA2_DICDI Ribosome biogenesis protein NSA2 homolog OS=Dictyostelium discoideum GN=nsa2 PE=3 SV=1//6.79583e-139
MANES_14G0438001	0.641809	0.00579248	0.484713	0.0557686	MANES_14G043800	sp|Q9FI46|CRL_ARATH Chromophore lyase CRL, chloroplastic OS=Arabidopsis thaliana GN=CRL PE=1 SV=1//6.75704e-151
MANES_18G0270002	0.642058	0.0139008	0.441071	0.149073	MANES_18G027000	sp|Q8RXN5|TYW1_ARATH S-adenosyl-L-methionine-dependent tRNA 4-demethylwyosine synthase OS=Arabidopsis thaliana GN=TYW1 PE=2 SV=1//0
MANES_14G0336001	0.642065	0.00478264	0.344027	0.219754	MANES_14G033600	sp|P62302|RS13_SOYBN 40S ribosomal protein S13 OS=Glycine max GN=RPS13 PE=2 SV=1//4.92554e-63
MANES_08G1212001	0.642195	0.00644654	0.472575	0.0639067	MANES_08G121200	sp|Q8RXF8|MIRO1_ARATH Mitochondrial Rho GTPase 1 OS=Arabidopsis thaliana GN=MIRO1 PE=1 SV=1//0
MANES_10G1061001	0.643198	0.0348918	0.38297	0.362178	MANES_10G106100	sp|Q93YU2|RUS6_ARATH Protein root UVB sensitive 6 OS=Arabidopsis thaliana GN=RUS6 PE=2 SV=1//1.68654e-33
MANES_08G1451001	0.64348	0.00677562	0.412724	0.114307	MANES_08G145100	sp|Q84JN1|APRL7_ARATH 5&apos;-adenylylsulfate reductase-like 7 OS=Arabidopsis thaliana GN=APRL7 PE=2 SV=1//2.66141e-95
MANES_01G0012001	0.643798	0.00407707	0.161864	0.643751	MANES_01G001200	sp|Q9SAC0|ZCIS_ARATH 15-cis-zeta-carotene isomerase, chloroplastic OS=Arabidopsis thaliana GN=Z-ISO PE=1 SV=1//1.91435e-172
MANES_13G0873001	0.644047	0.00895559	0.428888	0.104376	MANES_13G087300	sp|Q6C315|ATG13_YARLI Autophagy-related protein 13 OS=Yarrowia lipolytica (strain CLIB 122 / E 150) GN=ATG13 PE=3 SV=1//1.4281e-14
MANES_01G1813001	0.64437	0.0125011	0.351508	0.273388	MANES_01G181300	-//-
MANES_06G0338001	0.644442	0.0179248	0.340688	0.303575	MANES_06G033800	sp|Q66IW8|BRF2_XENLA Transcription factor IIIB 50 kDa subunit OS=Xenopus laevis GN=brf2 PE=2 SV=1//2.04779e-08
MANES_15G0548001	0.64476	0.013063	0.385886	0.209792	MANES_15G054800	sp|O49169|EF1A_MANES Elongation factor 1-alpha OS=Manihot esculenta GN=EF1 PE=3 SV=1//0
MANES_14G0614001	0.644829	0.00834118	0.400552	0.135846	MANES_14G061400	sp|P49637|R27A3_ARATH 60S ribosomal protein L27a-3 OS=Arabidopsis thaliana GN=RPL27AC PE=2 SV=2//5.25582e-87
MANES_05G0641001	0.645169	0.0133363	0.527136	0.0540246	MANES_05G064100	sp|O82244|ALG3_ARATH Dol-P-Man:Man(5)GlcNAc(2)-PP-Dol alpha-1,3-mannosyltransferase OS=Arabidopsis thaliana GN=ALG3 PE=1 SV=1//0
MANES_06G0952001	0.645271	0.00512661	0.388944	0.140124	MANES_06G095200	sp|Q84K47|AB2A_ARATH ABC transporter A family member 2 OS=Arabidopsis thaliana GN=ABCA2 PE=2 SV=1//0
MANES_16G0786001	0.645685	0.00579248	0.459953	0.0714514	MANES_16G078600	sp|Q96AE4|FUBP1_HUMAN Far upstream element-binding protein 1 OS=Homo sapiens GN=FUBP1 PE=1 SV=3//1.11375e-14
MANES_06G0915001	0.64593	0.0173956	0.42134	0.155976	MANES_06G091500	sp|Q03488|FBP1_PETHY Floral homeotic protein FBP1 OS=Petunia hybrida GN=FBP1 PE=2 SV=1//3.35609e-17
MANES_06G0492001	0.646063	0.00372046	0.467512	0.0580847	MANES_06G049200	sp|Q9LIH9|RH51_ARATH DEAD-box ATP-dependent RNA helicase 51 OS=Arabidopsis thaliana GN=RH51 PE=2 SV=1//0
MANES_01G0436001	0.647068	0.0152565	0.436508	0.151141	MANES_01G043600	sp|Q43609|COMT1_PRUDU Caffeic acid 3-O-methyltransferase OS=Prunus dulcis GN=COMT1 PE=2 SV=1//0
MANES_06G0347001	0.648114	0.0392839	-0.129429	0.82725	MANES_06G034700	sp|Q0D7E4|NRAM1_ORYSJ Metal transporter Nramp1 OS=Oryza sativa subsp. japonica GN=NRAMP1 PE=2 SV=1//2.16717e-37
MANES_10G0421001	0.648164	0.0483909	0.41568	0.39213	MANES_10G042100	-//-
MANES_05G0017001	0.649948	0.00677562	0.0658667	0.885176	MANES_05G001700	sp|Q54V77|PYRG_DICDI CTP synthase OS=Dictyostelium discoideum GN=ctps PE=3 SV=1//0
MANES_18G0545002	0.6503	0.0218286	0.418783	0.163015	MANES_18G054500	sp|Q92797|SYMPK_HUMAN Symplekin OS=Homo sapiens GN=SYMPK PE=1 SV=2//5.70224e-10
MANES_18G1410001	0.652263	0.00372046	0.246956	0.416912	MANES_18G141000	sp|Q8LPR9|TI110_ARATH Protein TIC110, chloroplastic OS=Arabidopsis thaliana GN=TIC110 PE=1 SV=1//3.41162e-164
MANES_03G0114001	0.652642	0.00926716	0.468729	0.0759818	MANES_03G011400	-//-
MANES_02G1159001	0.653457	0.00988022	0.348155	0.291326	MANES_02G115900	sp|Q8GX84|C3H1_ARATH Zinc finger CCCH domain-containing protein 1 OS=Arabidopsis thaliana GN=At1g01350 PE=2 SV=2//1.76357e-154
MANES_05G1294001	0.653467	0.00988022	0.339362	0.26533	MANES_05G129400	sp|Q9SZL8|FRS5_ARATH Protein FAR1-RELATED SEQUENCE 5 OS=Arabidopsis thaliana GN=FRS5 PE=2 SV=1//0
MANES_03G0104001	0.653496	0.0353463	0.327268	0.396065	MANES_03G010400	sp|Q9S775|PKL_ARATH CHD3-type chromatin-remodeling factor PICKLE OS=Arabidopsis thaliana GN=PKL PE=1 SV=1//0
MANES_03G1777001	0.654502	0.00644654	0.129466	0.73151	MANES_03G177700	-//-
MANES_18G0415001	0.654997	0.00772454	0.153134	0.69167	MANES_18G041500	sp|Q42463|DCL_SOLLC Protein DCL, chloroplastic OS=Solanum lycopersicum GN=DCL PE=2 SV=1//7.88631e-30
MANES_08G0889001	0.657405	0.00740893	0.0588267	0.892475	MANES_08G088900	sp|O80934|Y2766_ARATH Uncharacterized protein At2g37660, chloroplastic OS=Arabidopsis thaliana GN=At2g37660 PE=2 SV=2//1.71348e-141
MANES_06G1188001	0.657417	0.010171	0.199782	0.584823	MANES_06G118800	-//-
MANES_06G0610001	0.657745	0.00612071	0.422538	0.125558	MANES_06G061000	sp|Q9M0V3|DDB1A_ARATH DNA damage-binding protein 1a OS=Arabidopsis thaliana GN=DDB1A PE=1 SV=1//0
MANES_08G1076002	0.659002	0.035794	0.32483	0.405769	MANES_08G107600	sp|Q3E6S9|CNIF3_ARATH Probable L-cysteine desulfhydrase, chloroplastic OS=Arabidopsis thaliana GN=CpNIFS3 PE=1 SV=1//0
MANES_18G1016001	0.659288	0.0348918	0.45508	0.208422	MANES_18G101600	-//-
MANES_14G1344002	0.660186	0.0463536	0.567967	0.485088	MANES_14G134400	sp|Q2UVJ5|CCC1_ARATH Cation-chloride cotransporter 1 OS=Arabidopsis thaliana GN=CCC1 PE=1 SV=1//0
MANES_01G2401001	0.660433	0.00546589	0.294543	0.328755	MANES_01G240100	sp|P52855|RLA1_MAIZE 60S acidic ribosomal protein P1 OS=Zea mays GN=RPP1A PE=1 SV=1//1.13654e-27
MANES_S0176001	0.660614	0.00546589	0.482668	0.0565285	MANES_S017600	sp|Q9LVN1|FH13_ARATH Formin-like protein 13 OS=Arabidopsis thaliana GN=FH13 PE=2 SV=3//1.41555e-33
MANES_01G0484001	0.660884	0.00740893	0.151209	0.66494	MANES_01G048400	sp|Q9SX68|RK18_ARATH 50S ribosomal protein L18, chloroplastic OS=Arabidopsis thaliana GN=RPL18 PE=2 SV=1//6.80088e-70
MANES_08G0274001	0.660889	0.00478264	0.466064	0.0618642	MANES_08G027400	sp|P49636|RL40_NICSY Ubiquitin-60S ribosomal protein L40 OS=Nicotiana sylvestris GN=UBICEP52-7 PE=2 SV=2//6.12471e-83
MANES_09G0497001	0.661025	0.00926716	0.11672	0.780163	MANES_09G049700	sp|P49215|RS17_SOLLC 40S ribosomal protein S17 OS=Solanum lycopersicum GN=RPS17 PE=2 SV=3//8.57607e-73
MANES_05G1751001	0.661688	0.00182357	0.48167	0.0588281	MANES_05G175100	sp|Q9LDD1|BRG3_ARATH Probable BOI-related E3 ubiquitin-protein ligase 3 OS=Arabidopsis thaliana GN=BRG3 PE=1 SV=1//2.65153e-27
MANES_08G1175001	0.663006	0.0107676	0.42862	0.149473	MANES_08G117500	sp|Q6IV77|TAZ_MACMU Tafazzin OS=Macaca mulatta GN=TAZ PE=2 SV=1//3.0225e-42
MANES_07G1427002	0.663052	0.02403	0.436019	0.211992	MANES_07G142700	sp|Q949Q0|GPDA2_ARATH Glycerol-3-phosphate dehydrogenase [NAD(+)] 2, chloroplastic OS=Arabidopsis thaliana GN=GLY1 PE=1 SV=1//7.07718e-17
MANES_13G1446001	0.663086	0.0107676	0.455456	0.12787	MANES_13G144600	sp|O49447|ADT3_ARATH ADP,ATP carrier protein 3, mitochondrial OS=Arabidopsis thaliana GN=AAC3 PE=2 SV=1//1.71952e-38
MANES_15G1610001	0.663228	0.00407707	0.432941	0.0804796	MANES_15G161000	sp|P0AFR6|YCIO_SHIFL Uncharacterized protein YciO OS=Shigella flexneri GN=yciO PE=3 SV=1//3.60148e-27
MANES_02G1979002	0.664153	0.00261001	0.35505	0.190195	MANES_02G197900	sp|Q9M0R0|BH081_ARATH Transcription factor bHLH81 OS=Arabidopsis thaliana GN=BHLH81 PE=2 SV=1//8.07218e-77
MANES_04G0340001	0.665494	0.0122179	0.389836	0.199146	MANES_04G034000	sp|Q80TN5|ZDH17_MOUSE Palmitoyltransferase ZDHHC17 OS=Mus musculus GN=Zdhhc17 PE=1 SV=2//9.86899e-12
MANES_17G0303001	0.666068	0.00407707	0.386653	0.143753	MANES_17G030300	-//-
MANES_05G0841001	0.667368	0.00407707	0.131569	0.715834	MANES_05G084100	sp|Q9SX99|OSB1_ARATH Protein OSB1, mitochondrial OS=Arabidopsis thaliana GN=OSB1 PE=1 SV=1//6.50453e-26
MANES_05G0712001	0.667566	0.030656	0.429088	0.177055	MANES_05G071200	sp|P93050|RKF3_ARATH Probable LRR receptor-like serine/threonine-protein kinase RKF3 OS=Arabidopsis thaliana GN=RKF3 PE=2 SV=1//0
MANES_12G0618001	0.667704	0.0225704	0.540608	0.0856218	MANES_12G061800	sp|A4K526|TM256_BUFGR Transmembrane protein 256 homolog OS=Bufo gargarizans PE=3 SV=1//1.00548e-14
MANES_05G1379001	0.668602	0.00443438	0.316737	0.283803	MANES_05G137900	-//-
MANES_01G0761001	0.668908	0.0113514	0.264986	0.480903	MANES_01G076100	sp|Q8H1Q1|TL225_ARATH Thylakoid lumenal protein At1g12250, chloroplastic OS=Arabidopsis thaliana GN=At1g12250 PE=1 SV=1//7.54237e-129
MANES_03G1010001	0.66927	0.0467606	0.667441	0.0557686	MANES_03G101000	sp|Q15024|EXOS7_HUMAN Exosome complex component RRP42 OS=Homo sapiens GN=EXOSC7 PE=1 SV=3//9.68279e-60
MANES_14G1653001	0.670522	0.00299047	0.466204	0.0678191	MANES_14G165300	sp|Q9LRR4|R13L1_ARATH Putative disease resistance RPP13-like protein 1 OS=Arabidopsis thaliana GN=RPPL1 PE=3 SV=1//0
MANES_16G0972001	0.671792	0.00443438	0.240254	0.441849	MANES_16G097200	sp|Q9FJA6|RS33_ARATH 40S ribosomal protein S3-3 OS=Arabidopsis thaliana GN=RPS3C PE=1 SV=1//4.27508e-146
MANES_05G1296001	0.672663	0.00512661	0.37245	0.165623	MANES_05G129600	sp|Q9S709|U2AFA_ARATH Splicing factor U2af small subunit A OS=Arabidopsis thaliana GN=U2AF35A PE=1 SV=1//2.96071e-111
MANES_16G0857001	0.672832	0.00512661	0.32673	0.260175	MANES_16G085700	-//-
MANES_05G0708001	0.673203	0.00299047	0.442475	0.0916159	MANES_05G070800	sp|Q40153|LE14B_LITER LEC14B protein OS=Lithospermum erythrorhizon PE=2 SV=1//0
MANES_09G1311001	0.674117	0.0290047	0.539026	0.0761589	MANES_09G131100	sp|Q8GT20|BEBT_TOBAC Benzyl alcohol O-benzoyltransferase OS=Nicotiana tabacum GN=HSR201 PE=1 SV=1//2.65546e-17
MANES_07G1127001	0.674446	0.0179248	0.429955	0.197445	MANES_07G112700	-//-
MANES_02G0536001	0.674737	0.000981481	0.438093	0.0846448	MANES_02G053600	sp|Q9FNP8|RS193_ARATH 40S ribosomal protein S19-3 OS=Arabidopsis thaliana GN=RPS19C PE=2 SV=1//2.53893e-89
MANES_04G0512001	0.674874	0.00336048	0.351865	0.202028	MANES_04G051200	sp|Q9LFL5|PP390_ARATH Pentatricopeptide repeat-containing protein At5g16860 OS=Arabidopsis thaliana GN=PCMP-H92 PE=2 SV=1//0
MANES_14G0922001	0.675554	0.000981481	0.440148	0.0866021	MANES_14G092200	sp|Q9CAA9|BH049_ARATH Transcription factor bHLH49 OS=Arabidopsis thaliana GN=BHLH49 PE=1 SV=1//8.34786e-112
MANES_07G1308001	0.677596	0.0320171	0.640386	0.0509941	MANES_07G130800	sp|Q6NTR1|MET13_XENLA Methyltransferase-like protein 13 OS=Xenopus laevis GN=mettl13 PE=2 SV=1//8.13523e-12
MANES_08G1190001	0.677652	0.013063	0.492539	0.13121	MANES_08G119000	sp|Q3E6S8|DGP14_ARATH Putative protease Do-like 14 OS=Arabidopsis thaliana GN=DEGP14 PE=3 SV=2//0
MANES_03G0702001	0.678399	0.00336048	0.378057	0.16157	MANES_03G070200	-//-
MANES_11G0023001	0.67869	0.0190063	0.572977	0.0770129	MANES_11G002300	sp|Q9FPS3|UBP24_ARATH Ubiquitin carboxyl-terminal hydrolase 24 OS=Arabidopsis thaliana GN=UBP24 PE=1 SV=1//1.66284e-24
MANES_10G0503001	0.680639	0.00478264	0.422007	0.113068	MANES_10G050300	sp|Q9CAE3|FLD_ARATH Protein FLOWERING LOCUS D OS=Arabidopsis thaliana GN=FLD PE=1 SV=1//0
MANES_14G0663001	0.681203	0.00677562	0.474657	0.0893606	MANES_14G066300	sp|Q7KWX9|EXOS3_DICDI Putative exosome complex component rrp40 OS=Dictyostelium discoideum GN=exosc3 PE=3 SV=1//2.77307e-30
MANES_09G0014001	0.682054	0.0208071	0.470378	0.136267	MANES_09G001400	sp|Q9LIE5|FHY3_ARATH Protein FAR-RED ELONGATED HYPOCOTYL 3 OS=Arabidopsis thaliana GN=FHY3 PE=1 SV=1//0
MANES_01G2515001	0.683435	0.00407707	0.401382	0.135704	MANES_01G251500	sp|Q84JK8|MAKR6_ARATH Probable membrane-associated kinase regulator 6 OS=Arabidopsis thaliana GN=MAKR6 PE=2 SV=1//5.68556e-11
MANES_06G1009001	0.684678	0.00579248	0.0837472	0.858623	MANES_06G100900	sp|Q9FJP6|PUB38_ARATH U-box domain-containing protein 38 OS=Arabidopsis thaliana GN=PUB38 PE=1 SV=1//0
MANES_05G1529001	0.685698	0.010171	0.310373	0.456288	MANES_05G152900	sp|Q96EZ8|MCRS1_HUMAN Microspherule protein 1 OS=Homo sapiens GN=MCRS1 PE=1 SV=1//4.0927e-09
MANES_15G1771002	0.68583	0.0157944	0.417312	0.311451	MANES_15G177100	sp|Q9LFD5|BPA1_ARATH Binding partner of ACD11 1 OS=Arabidopsis thaliana GN=BPA1 PE=1 SV=1//1.24541e-31
MANES_05G2037002	0.686165	0.0139008	0.37553	0.275896	MANES_05G203700	sp|Q9FH13|RRAA3_ARATH Putative 4-hydroxy-4-methyl-2-oxoglutarate aldolase 3 OS=Arabidopsis thaliana GN=At5g56260 PE=1 SV=1//1.82717e-89
MANES_S0918001	0.687289	0.0386485	0.622818	0.0766748	MANES_S091800	sp|Q9LXD6|BXL3_ARATH Beta-D-xylosidase 3 OS=Arabidopsis thaliana GN=BXL3 PE=1 SV=1//1.35266e-11
MANES_07G0597001	0.688181	0.0290047	0.529368	0.145357	MANES_07G059700	sp|Q6P8C8|ARL8A_XENTR ADP-ribosylation factor-like protein 8A OS=Xenopus tropicalis GN=arl8a PE=2 SV=1//1.33518e-81
MANES_18G0180001	0.689091	0.00443438	0.459227	0.0778913	MANES_18G018000	sp|Q99L90|MCRS1_MOUSE Microspherule protein 1 OS=Mus musculus GN=Mcrs1 PE=1 SV=1//3.19075e-09
MANES_18G1128001	0.689594	0.00372046	0.323822	0.256094	MANES_18G112800	-//-
MANES_05G1618001	0.690692	0.00407707	0.463546	0.0637309	MANES_05G161800	sp|F4HPN2|IRE4_ARATH Probable serine/threonine protein kinase IRE4 OS=Arabidopsis thaliana GN=IRE4 PE=2 SV=1//0
MANES_17G0740001	0.692386	0.00336048	0.469577	0.0603401	MANES_17G074000	sp|Q6P7H4|NIPA_XENLA NIPA-like protein OS=Xenopus laevis GN=zc3hc1 PE=2 SV=1//8.8294e-11
MANES_14G0916001	0.692474	0.00772454	0.0338938	0.944037	MANES_14G091600	sp|Q9STX5|ENPL_ARATH Endoplasmin homolog OS=Arabidopsis thaliana GN=SHD PE=1 SV=1//0
MANES_06G1042001	0.693376	0.00261001	0.31708	0.292086	MANES_06G104200	sp|Q94AT5|EXEC2_ARATH Protein EXECUTER 2, chloroplastic OS=Arabidopsis thaliana GN=EX2 PE=2 SV=1//1.42539e-34
MANES_11G1078001	0.694084	0.013063	0.257347	0.443242	MANES_11G107800	sp|Q9LIN3|RZ1A_ARATH Glycine-rich RNA-binding protein RZ1A OS=Arabidopsis thaliana GN=RZ1A PE=1 SV=1//5.94008e-43
MANES_09G1420001	0.694378	0.00957523	0.338565	0.312672	MANES_09G142000	sp|Q9C503|NDF5_ARATH Protein NDH-DEPENDENT CYCLIC ELECTRON FLOW 5 OS=Arabidopsis thaliana GN=NDF5 PE=2 SV=1//1.53801e-78
MANES_01G1363001	0.694569	0.00182357	0.455223	0.0775253	MANES_01G136300	sp|O23225|PUB5_ARATH U-box domain-containing protein 5 OS=Arabidopsis thaliana GN=PUB5 PE=3 SV=3//9.11824e-141
MANES_06G1456001	0.695879	0.00336048	0.461821	0.0899841	MANES_06G145600	sp|Q4FE45|XB33_ARATH E3 ubiquitin-protein ligase XBAT33 OS=Arabidopsis thaliana GN=XBAT33 PE=2 SV=1//0
MANES_15G1635001	0.696172	0.00141071	0.407394	0.111638	MANES_15G163500	sp|Q9CAJ9|Y1385_ARATH BTB/POZ domain-containing protein At1g63850 OS=Arabidopsis thaliana GN=At1g63850 PE=1 SV=1//6.33749e-20
MANES_11G1652001	0.698366	0.00478264	0.436452	0.130517	MANES_11G165200	-//-
MANES_18G1248001	0.699439	0.0116387	0.420964	0.154979	MANES_18G124800	sp|Q96EX2|RNFT2_HUMAN RING finger and transmembrane domain-containing protein 2 OS=Homo sapiens GN=RNFT2 PE=2 SV=2//2.3255e-42
MANES_01G0414001	0.700725	0.0242673	0.237891	0.55686	MANES_01G041400	sp|Q93VH6|GIF3_ARATH GRF1-interacting factor 3 OS=Arabidopsis thaliana GN=GIF3 PE=1 SV=1//3.56702e-23
MANES_14G0634001	0.70077	0.000981481	0.448141	0.0777043	MANES_14G063400	sp|Q9Y5Z4|HEBP2_HUMAN Heme-binding protein 2 OS=Homo sapiens GN=HEBP2 PE=1 SV=1//1.05217e-18
MANES_08G1275001	0.700868	0.00141071	0.479293	0.0582751	MANES_08G127500	sp|P73068|RUBR_SYNY3 Rubredoxin OS=Synechocystis sp. (strain PCC 6803 / Kazusa) GN=rub PE=3 SV=1//8.64873e-17
MANES_12G1068001	0.700891	0.00182357	0.399055	0.141358	MANES_12G106800	sp|A0JNI5|CLASR_BOVIN CLK4-associating serine/arginine rich protein OS=Bos taurus GN=CLASRP PE=2 SV=1//2.81584e-18
MANES_05G0090001	0.701251	0.00709066	0.421129	0.186974	MANES_05G009000	sp|Q9SYI0|SECA1_ARATH Protein translocase subunit SECA1, chloroplastic OS=Arabidopsis thaliana GN=SECA1 PE=2 SV=2//0
MANES_14G0373001	0.701488	0.00222136	0.371272	0.179019	MANES_14G037300	sp|O82528|RL15_PETHY 60S ribosomal protein L15 OS=Petunia hybrida GN=RPL15 PE=2 SV=1//8.59596e-116
MANES_03G0467001	0.70195	0.0119265	0.318897	0.359838	MANES_03G046700	sp|Q92346|YDH1_SCHPO Uncharacterized protein C6G9.01c OS=Schizosaccharomyces pombe (strain 972 / ATCC 24843) GN=SPAC6G9.01c PE=4 SV=2//2.80356e-09
MANES_15G0765001	0.703387	0.0173956	0.458267	0.17249	MANES_15G076500	sp|Q9LT47|FIE_ARATH Polycomb group protein FERTILIZATION-INDEPENDENT ENDOSPERM OS=Arabidopsis thaliana GN=FIE PE=1 SV=2//0
MANES_09G0421001	0.70371	0.0245068	0.0508424	0.934704	MANES_09G042100	sp|Q5IH14|SPP1_TOBAC Sucrose-phosphatase 1 OS=Nicotiana tabacum GN=SPP1 PE=2 SV=1//0
MANES_13G0519001	0.703762	0.0461372	0.693166	0.0592142	MANES_13G051900	sp|Q9LSF5|PP254_ARATH Pentatricopeptide repeat-containing protein At3g25210, mitochondrial OS=Arabidopsis thaliana GN=At3g25210 PE=2 SV=1//7.92658e-158
MANES_11G0381001	0.703923	0.0107676	0.521385	0.0723664	MANES_11G038100	sp|O04006|PSAH_BRACM Photosystem I reaction center subunit VI, chloroplastic OS=Brassica campestris GN=PSAH PE=2 SV=1//1.55264e-47
MANES_04G1168001	0.70469	0.00709066	0.495	0.073824	MANES_04G116800	-//-
MANES_06G1633001	0.705591	0.00299047	0.395671	0.166115	MANES_06G163300	sp|Q93VB8|RS22_ARATH 40S ribosomal protein S2-2 OS=Arabidopsis thaliana GN=RPS2B PE=2 SV=1//2.93091e-142
MANES_11G0061001	0.706352	0.0368908	0.441391	0.23604	MANES_11G006100	sp|O22193|PUB4_ARATH U-box domain-containing protein 4 OS=Arabidopsis thaliana GN=PUB4 PE=1 SV=3//5.73718e-29
MANES_18G0481001	0.707116	0.0242673	0.762005	0.352255	MANES_18G048100	sp|Q9LES3|AI5L2_ARATH ABSCISIC ACID-INSENSITIVE 5-like protein 2 OS=Arabidopsis thaliana GN=DPBF3 PE=1 SV=1//8.80489e-73
MANES_02G0652001	0.707372	0.0155273	-0.473203	0.161158	MANES_02G065200	sp|Q09850|ENG2_SCHPO Putative endo-1,3(4)-beta-glucanase 2 OS=Schizosaccharomyces pombe (strain 972 / ATCC 24843) GN=eng2 PE=3 SV=1//4.55285e-23
MANES_08G1409001	0.70795	0.0181821	0.255754	0.549424	MANES_08G140900	sp|F4KFT7|TENAC_ARATH Probable aminopyrimidine aminohydrolase, mitochondrial OS=Arabidopsis thaliana GN=TNEA_C PE=2 SV=1//3.40808e-40
MANES_18G1039001	0.708407	0.0119265	0.378205	0.226014	MANES_18G103900	-//-
MANES_09G0578001	0.709103	0.00372046	0.518706	0.0618642	MANES_09G057800	-//-
MANES_11G1556001	0.709378	0.00612071	0.319887	0.331594	MANES_11G155600	sp|Q9FGP9|RER1_ARATH Protein RETICULATA-RELATED 1 OS=Arabidopsis thaliana GN=RER1 PE=2 SV=1//1.11174e-171
MANES_01G0178001	0.71045	0.00222136	0.23249	0.460512	MANES_01G017800	sp|O22822|U74F2_ARATH UDP-glycosyltransferase 74F2 OS=Arabidopsis thaliana GN=UGT74F2 PE=1 SV=1//1.42058e-180
MANES_03G2128001	0.710984	0.00644654	0.491608	0.0898324	MANES_03G212800	sp|B2ZFP3|SMAL1_DANRE SWI/SNF-related matrix-associated actin-dependent regulator of chromatin subfamily A-like protein 1 OS=Danio rerio GN=smarcal1 PE=2 SV=1//8.90217e-98
MANES_03G1878001	0.712608	0.00141071	0.298995	0.302888	MANES_03G187800	sp|Q7XJ53|P2C35_ARATH Probable protein phosphatase 2C 35 OS=Arabidopsis thaliana GN=At3g06270 PE=2 SV=1//0
MANES_14G1150001	0.712844	0.0394933	0.42376	0.285532	MANES_14G115000	sp|Q02527|MGAT3_RAT Beta-1,4-mannosyl-glycoprotein 4-beta-N-acetylglucosaminyltransferase OS=Rattus norvegicus GN=Mgat3 PE=1 SV=2//5.06285e-17
MANES_09G0580001	0.712881	0.0254651	0.568398	0.150172	MANES_09G058000	sp|Q9FMQ1|PP376_ARATH Pentatricopeptide repeat-containing protein At5g12100, mitochondrial OS=Arabidopsis thaliana GN=At5g12100 PE=2 SV=1//0
MANES_02G0800002	0.713662	0.00478264	0.435889	0.0954911	MANES_02G080000	sp|Q80SY5|PR38B_MOUSE Pre-mRNA-splicing factor 38B OS=Mus musculus GN=Prpf38b PE=1 SV=1//9.94653e-45
MANES_01G0301001	0.713872	0.0247443	0.532827	0.131068	MANES_01G030100	-//-
MANES_17G0868001	0.714318	0.000520749	0.433135	0.0934025	MANES_17G086800	sp|Q94B71|OBE3_ARATH Protein OBERON 3 OS=Arabidopsis thaliana GN=OBE3 PE=1 SV=1//0
MANES_09G0889001	0.714374	0.00336048	0.453734	0.090149	MANES_09G088900	sp|F4IXE7|IDM1_ARATH Increased DNA methylation 1 OS=Arabidopsis thaliana GN=IDM1 PE=1 SV=1//1.04011e-40
MANES_16G0116001	0.714646	0.0420322	0.575791	0.112114	MANES_16G011600	sp|O49558|PP331_ARATH Pentatricopeptide repeat-containing protein At4g21170 OS=Arabidopsis thaliana GN=At4g21170 PE=3 SV=2//1.76967e-131
MANES_06G1584001	0.714931	0.00222136	0.34379	0.255104	MANES_06G158400	-//-
MANES_03G1435001	0.716435	0.0282936	0.219595	0.662955	MANES_03G143500	sp|Q9C9H7|RLP12_ARATH Receptor-like protein 12 OS=Arabidopsis thaliana GN=RLP12 PE=2 SV=2//6.62728e-89
MANES_12G0378002	0.718857	0.0331275	0.313685	0.586088	MANES_12G037800	sp|Q38829|IAA11_ARATH Auxin-responsive protein IAA11 OS=Arabidopsis thaliana GN=IAA11 PE=1 SV=1//2.56974e-61
MANES_03G1228001	0.718946	0.00182357	0.171281	0.62865	MANES_03G122800	-//-
MANES_08G0289001	0.719818	0.00222136	0.352324	0.234847	MANES_08G028900	-//-
MANES_07G1089001	0.720128	0.00182357	0.370085	0.177534	MANES_07G108900	sp|Q9M5L0|RL35_EUPES 60S ribosomal protein L35 OS=Euphorbia esula GN=RPL35 PE=2 SV=1//1.10118e-75
MANES_06G1717001	0.720505	0.0259517	0.423929	0.308866	MANES_06G171700	-//-
MANES_04G0323001	0.720838	0.0119265	0.394279	0.263516	MANES_04G032300	-//-
MANES_18G0483001	0.72108	0.0477873	0.611236	0.0906381	MANES_18G048300	sp|Q058P4|PUB30_ARATH U-box domain-containing protein 30 OS=Arabidopsis thaliana GN=PUB30 PE=2 SV=1//3.12723e-172
MANES_08G0537003	0.721152	0.0202976	0.442949	0.219632	MANES_08G053700	sp|Q9FRS4|PPR22_ARATH Pentatricopeptide repeat-containing protein At1g08610 OS=Arabidopsis thaliana GN=At1g08610 PE=2 SV=1//3.74434e-37
MANES_17G0001001	0.721419	0.00299047	0.449826	0.0804796	MANES_17G000100	sp|Q8VZ67|Y4919_ARATH Uncharacterized zinc finger CCHC domain-containing protein At4g19190 OS=Arabidopsis thaliana GN=At4g19190 PE=2 SV=1//2.04489e-148
MANES_17G1169001	0.721681	0.00709066	0.320611	0.457973	MANES_17G116900	sp|O22609|DEGP1_ARATH Protease Do-like 1, chloroplastic OS=Arabidopsis thaliana GN=DEGP1 PE=1 SV=2//0
MANES_07G0825001	0.722853	0.00222136	0.348735	0.209225	MANES_07G082500	sp|Q9ZQE5|PP153_ARATH Pentatricopeptide repeat-containing protein At2g15690 OS=Arabidopsis thaliana GN=PCMP-H66 PE=2 SV=2//3.41584e-178
MANES_06G1634001	0.723764	0.000981481	0.363226	0.173483	MANES_06G163400	sp|Q93VB8|RS22_ARATH 40S ribosomal protein S2-2 OS=Arabidopsis thaliana GN=RPS2B PE=2 SV=1//2.17872e-142
MANES_05G2039001	0.724048	0.00141071	0.359829	0.183442	MANES_05G203900	sp|Q9FG77|WRKY2_ARATH Probable WRKY transcription factor 2 OS=Arabidopsis thaliana GN=WRKY2 PE=2 SV=1//0
MANES_16G0404001	0.724588	0.00299047	0.288605	0.361276	MANES_16G040400	sp|Q9XF57|PEX7_ARATH Peroxisome biogenesis protein 7 OS=Arabidopsis thaliana GN=PEX7 PE=1 SV=2//0
MANES_04G1551001	0.72541	0.040139	0.540613	0.142484	MANES_04G155100	sp|O68283|ALKD_PSEAE 2-dehydro-3-deoxy-phosphogluconate aldolase OS=Pseudomonas aeruginosa (strain ATCC 15692 / PAO1 / 1C / PRS 101 / LMG 12228) GN=eda PE=3 SV=2//5.58071e-20
MANES_05G0564001	0.726977	0.00299047	0.154642	0.673403	MANES_05G056400	sp|Q8LPS6|PPR3_ARATH Pentatricopeptide repeat-containing protein At1g02150 OS=Arabidopsis thaliana GN=At1g02150 PE=2 SV=2//0
MANES_03G0202001	0.728075	0.00407707	0.288031	0.327713	MANES_03G020200	-//-
MANES_16G0118002	0.728205	0.00407707	0.413758	0.171305	MANES_16G011800	sp|O22059|CPC_ARATH Transcription factor CPC OS=Arabidopsis thaliana GN=CPC PE=1 SV=1//1.20871e-13
MANES_08G0774002	0.728315	0.0344645	0.0941569	0.91366	MANES_08G077400	sp|Q0WT19|IP5P8_ARATH Type I inositol polyphosphate 5-phosphatase 8 OS=Arabidopsis thaliana GN=IP5P8 PE=2 SV=1//0
MANES_02G1345001	0.728361	0.00141071	0.40992	0.113502	MANES_02G134500	-//-
MANES_02G0475001	0.728507	0.0271267	0.667696	0.0771665	MANES_02G047500	sp|P58223|Y4837_ARATH KH domain-containing protein At4g18375 OS=Arabidopsis thaliana GN=At4g18375 PE=2 SV=1//1.83298e-48
MANES_17G0180001	0.729621	0.00512661	-0.11758	0.785525	MANES_17G018000	sp|Q850K7|EXLB1_ORYSJ Expansin-like B1 OS=Oryza sativa subsp. japonica GN=EXLB1 PE=2 SV=2//5.21842e-92
MANES_09G1812003	0.729747	0.0233062	0.25018	0.601115	MANES_09G181200	sp|P42211|ASPRX_ORYSJ Aspartic proteinase OS=Oryza sativa subsp. japonica GN=RAP PE=2 SV=2//0
MANES_15G1925001	0.731545	0.00182357	0.487958	0.0620363	MANES_15G192500	sp|Q9C6T2|PPR68_ARATH Pentatricopeptide repeat-containing protein At1g31920 OS=Arabidopsis thaliana GN=PCMP-H11 PE=2 SV=1//5.97514e-09
MANES_18G0684001	0.731682	0.00895559	0.484742	0.115386	MANES_18G068400	sp|Q9GQQ0|SPIN_DROME Protein spinster OS=Drosophila melanogaster GN=spin PE=1 SV=1//2.08055e-08
MANES_01G1762001	0.732392	0.000981481	0.454513	0.0883208	MANES_01G176200	sp|Q84WM9|EF1B1_ARATH Elongation factor 1-beta 1 OS=Arabidopsis thaliana GN=At5g12110 PE=2 SV=2//1.36794e-72
MANES_12G0105001	0.733692	0.0453242	0.811089	0.0559599	MANES_12G010500	sp|P59326|YTHD1_MOUSE YTH domain-containing family protein 1 OS=Mus musculus GN=Ythdf1 PE=2 SV=1//2.26908e-58
MANES_16G1323001	0.734016	0.00299047	0.484843	0.076839	MANES_16G132300	sp|O49931|TIC55_PEA Protein TIC 55, chloroplastic OS=Pisum sativum GN=TIC55 PE=1 SV=1//0
MANES_01G2100001	0.734661	0.000981481	0.276352	0.356721	MANES_01G210000	sp|Q39089|PAC_ARATH Protein PALE CRESS, chloroplastic OS=Arabidopsis thaliana GN=PAC PE=2 SV=1//3.79733e-110
MANES_08G1176001	0.735696	0.00299047	0.497217	0.0506195	MANES_08G117600	-//-
MANES_17G0720002	0.736297	0.00895559	0.0373224	0.944555	MANES_17G072000	sp|Q9SEL7|DEGP5_ARATH Protease Do-like 5, chloroplastic OS=Arabidopsis thaliana GN=DEGP5 PE=1 SV=3//3.52293e-121
MANES_05G0130004	0.736369	0.0442968	0.46795	0.249009	MANES_05G013000	-//-
MANES_03G1827001	0.736508	0.000520749	0.331318	0.290462	MANES_03G182700	-//-
MANES_05G0646001	0.737046	0.0326759	0.683706	0.0680158	MANES_05G064600	sp|Q9SZN7|HIP26_ARATH Heavy metal-associated isoprenylated plant protein 26 OS=Arabidopsis thaliana GN=HIPP26 PE=1 SV=1//4.11852e-11
MANES_10G1032001	0.737108	0.0125011	0.541265	0.0775253	MANES_10G103200	sp|D4N501|DIOX2_PAPSO Probable 2-oxoglutarate/Fe(II)-dependent dioxygenase OS=Papaver somniferum GN=DIOX2 PE=2 SV=1//3.6329e-66
MANES_03G0906001	0.738149	0.00299047	0.438318	0.104833	MANES_03G090600	sp|Q9C8M2|MSRB1_ARATH Peptide methionine sulfoxide reductase B1, chloroplastic OS=Arabidopsis thaliana GN=MSRB1 PE=1 SV=1//3.61987e-84
MANES_01G2023001	0.738226	0.00802823	0.464425	0.203854	MANES_01G202300	sp|Q9AR19|GCN5_ARATH Histone acetyltransferase GCN5 OS=Arabidopsis thaliana GN=HAG1 PE=1 SV=1//0
MANES_12G1254001	0.738231	0.000981481	0.453175	0.0828874	MANES_12G125400	sp|Q8H1D6|RBK1_ARATH Receptor-like cytosolic serine/threonine-protein kinase RBK1 OS=Arabidopsis thaliana GN=RBK1 PE=1 SV=1//1.05316e-171
MANES_14G0998003	0.739059	0.0173956	0.411862	0.255645	MANES_14G099800	sp|Q9LS46|ALMT9_ARATH Aluminum-activated malate transporter 9 OS=Arabidopsis thaliana GN=ALMT9 PE=2 SV=1//0
MANES_11G1567001	0.741439	0.00141071	0.452584	0.0759818	MANES_11G156700	sp|Q6V9I6|HDT1_SOLCH Histone deacetylase HDT1 OS=Solanum chacoense GN=HDT1 PE=2 SV=1//4.86954e-19
MANES_08G0692001	0.742133	0.00926716	0.107664	0.813089	MANES_08G069200	sp|Q01366|PSBA_PHAVU Photosystem II protein D1 OS=Phaseolus vulgaris GN=psbA PE=3 SV=2//6.21365e-21
MANES_17G0115001	0.742738	0.000520749	0.00793603	0.987183	MANES_17G011500	-//-
MANES_15G0869001	0.743122	0.0353463	0.524855	0.188221	MANES_15G086900	-//-
MANES_11G0723001	0.743254	0.00299047	0.373131	0.189073	MANES_11G072300	sp|Q9LPV9|LWD1_ARATH WD repeat-containing protein LWD1 OS=Arabidopsis thaliana GN=LWD1 PE=2 SV=1//0
MANES_09G1243002	0.743264	0.0342432	0.529313	0.180231	MANES_09G124300	sp|Q94AI7|TPL_ARATH Protein TOPLESS OS=Arabidopsis thaliana GN=TPL PE=1 SV=1//0
MANES_15G0734001	0.743805	0.00336048	0.407388	0.171829	MANES_15G073400	sp|P05716|RT14_VICFA Ribosomal protein S14, mitochondrial OS=Vicia faba GN=RPS14 PE=3 SV=2//1.46533e-38
MANES_02G0549001	0.745797	0.000520749	0.353143	0.197913	MANES_02G054900	sp|Q9LZD3|E70A1_ARATH Exocyst complex component EXO70A1 OS=Arabidopsis thaliana GN=EXO70A1 PE=1 SV=1//1.01001e-46
MANES_01G2677002	0.748343	0.00407707	0.464444	0.0862776	MANES_01G267700	sp|Q9SLN5|MAP1A_ARATH Methionine aminopeptidase 1A OS=Arabidopsis thaliana GN=MAP1A PE=1 SV=1//5.27561e-23
MANES_08G1643001	0.748528	0.000981481	0.273325	0.371707	MANES_08G164300	sp|P59278|Y1745_ARATH Uncharacterized protein At1g51745 OS=Arabidopsis thaliana GN=At1g51745 PE=2 SV=2//8.44614e-08
MANES_11G1158001	0.749627	0.00182357	0.35053	0.217504	MANES_11G115800	sp|Q9C550|LEU12_ARATH 2-isopropylmalate synthase 2, chloroplastic OS=Arabidopsis thaliana GN=IPMS2 PE=1 SV=1//0
MANES_10G0206001	0.749748	0.0326759	-0.626252	0.285126	MANES_10G020600	sp|P05478|HSP16_SOYBN 18.5 kDa class I heat shock protein OS=Glycine max GN=HSP18.5-C PE=3 SV=1//9.29689e-76
MANES_17G1099001	0.751118	0.00299047	0.425972	0.107513	MANES_17G109900	sp|Q6F4F5|C724B_ORYSJ Cytochrome P450 724B1 OS=Oryza sativa subsp. japonica GN=CYP724B1 PE=1 SV=1//7.88765e-179
MANES_14G0553001	0.751137	0.0116387	0.389411	0.259286	MANES_14G055300	sp|Q93ZR1|ELP3_ARATH Elongator complex protein 3 OS=Arabidopsis thaliana GN=HAG3 PE=1 SV=1//0
MANES_09G0670001	0.75205	0.0104697	0.445095	0.191071	MANES_09G067000	sp|B8E2D3|PGK_DICTD Phosphoglycerate kinase OS=Dictyoglomus turgidum (strain Z-1310 / DSM 6724) GN=pgk PE=3 SV=1//2.00523e-39
MANES_17G1050001	0.75212	0.018732	0.315055	0.441891	MANES_17G105000	-//-
MANES_S0618001	0.752573	0.0192691	0.480138	0.177282	MANES_S061800	sp|Q9X248|FABG_THEMA 3-oxoacyl-[acyl-carrier-protein] reductase FabG OS=Thermotoga maritima (strain ATCC 43589 / MSB8 / DSM 3109 / JCM 10099) GN=fabG PE=3 SV=1//6.2303e-30
MANES_03G2030001	0.754211	0.0195291	0.570539	0.0942112	MANES_03G203000	sp|Q9SWB6|TENAE_SOYBN Probable bifunctional TENA-E protein OS=Glycine max GN=TENA_E PE=2 SV=1//8.88225e-112
MANES_15G0209001	0.755587	0.00261001	0.453131	0.111499	MANES_15G020900	sp|Q9M8J3|FRS7_ARATH Protein FAR1-RELATED SEQUENCE 7 OS=Arabidopsis thaliana GN=FRS7 PE=2 SV=1//1.86013e-28
MANES_09G0779001	0.755682	0.00772454	0.319033	0.39532	MANES_09G077900	sp|Q9M088|E135_ARATH Glucan endo-1,3-beta-glucosidase 5 OS=Arabidopsis thaliana GN=At4g31140 PE=1 SV=1//1.70543e-153
MANES_11G1081001	0.756385	0.000981481	0.181178	0.590074	MANES_11G108100	sp|O82660|P2SAF_ARATH Photosystem II stability/assembly factor HCF136, chloroplastic OS=Arabidopsis thaliana GN=HCF136 PE=1 SV=1//0
MANES_05G0818001	0.758357	0.00478264	0.479732	0.0959416	MANES_05G081800	sp|O22759|IDD12_ARATH Protein indeterminate-domain 12 OS=Arabidopsis thaliana GN=IDD12 PE=2 SV=2//4.63994e-112
MANES_17G0333001	0.75882	0.00644654	0.216297	0.575931	MANES_17G033300	sp|Q41144|STC_RICCO Sugar carrier protein C OS=Ricinus communis GN=STC PE=2 SV=1//0
MANES_05G0317001	0.760285	0.0220796	-0.613587	0.075625	MANES_05G031700	sp|Q9SUS5|RHA1B_ARATH E3 ubiquitin-protein ligase RHA1B OS=Arabidopsis thaliana GN=RHA1B PE=2 SV=1//4.17344e-27
MANES_05G1642001	0.761397	0.0320171	0.495329	0.169512	MANES_05G164200	sp|P0C7Q8|DA1_ARATH Protein DA1 OS=Arabidopsis thaliana GN=DA1 PE=1 SV=1//0
MANES_14G0709001	0.763497	0.0373464	0.0222512	0.975778	MANES_14G070900	sp|Q9S7R4|PP125_ARATH Pentatricopeptide repeat-containing protein At1g74900, mitochondrial OS=Arabidopsis thaliana GN=OTP43 PE=2 SV=1//0
MANES_05G1558002	0.764045	0.0141729	0.62938	0.0676422	MANES_05G155800	sp|Q93VH2|BBD2_ARATH Bifunctional nuclease 2 OS=Arabidopsis thaliana GN=BBD2 PE=2 SV=1//6.63907e-154
MANES_12G0616001	0.764306	0.000520749	0.401121	0.127301	MANES_12G061600	sp|Q9C5U2|AHK2_ARATH Histidine kinase 2 OS=Arabidopsis thaliana GN=AHK2 PE=1 SV=1//0
MANES_04G1112001	0.76433	0.00182357	0.495886	0.0586354	MANES_04G111200	sp|Q9SSQ4|FRS6_ARATH Protein FAR1-RELATED SEQUENCE 6 OS=Arabidopsis thaliana GN=FRS6 PE=2 SV=1//0
MANES_15G0437002	0.764894	0.047568	0.431472	0.440733	MANES_15G043700	sp|Q86TV6|TTC7B_HUMAN Tetratricopeptide repeat protein 7B OS=Homo sapiens GN=TTC7B PE=1 SV=3//6.8394e-11
MANES_05G0514001	0.764963	0.000520749	0.292036	0.321742	MANES_05G051400	-//-
MANES_05G0814001	0.76588	0.0317994	0.459836	0.26903	MANES_05G081400	sp|Q8GY55|TIF4B_ARATH Protein TIFY 4B OS=Arabidopsis thaliana GN=TIFY4B PE=1 SV=1//3.18689e-50
MANES_17G0251001	0.765963	0.00709066	0.307053	0.382251	MANES_17G025100	sp|P40229|CSK2C_ARATH Casein kinase II subunit beta&apos; OS=Arabidopsis thaliana GN=CKB2 PE=1 SV=1//1.1424e-144
MANES_05G1779001	0.76616	0.00677562	0.257539	0.493451	MANES_05G177900	sp|Q9FDW1|MYB44_ARATH Transcription factor MYB44 OS=Arabidopsis thaliana GN=MYB44 PE=2 SV=1//1.12793e-64
MANES_16G0082001	0.766208	0.000520749	0.37883	0.183442	MANES_16G008200	sp|Q9ZS97|AB8I_ARATH UPF0051 protein ABCI8, chloroplastic OS=Arabidopsis thaliana GN=ABCI8 PE=2 SV=1//0
MANES_05G1776001	0.766932	0.000520749	0.467251	0.0696766	MANES_05G177600	sp|O49485|SERA1_ARATH D-3-phosphoglycerate dehydrogenase 1, chloroplastic OS=Arabidopsis thaliana GN=PGDH1 PE=1 SV=1//0
MANES_01G2508001	0.767123	0.00709066	0.29792	0.438529	MANES_01G250800	sp|O82345|BAG6_ARATH BAG family molecular chaperone regulator 6 OS=Arabidopsis thaliana GN=BAG6 PE=1 SV=1//1.04895e-23
MANES_16G1213001	0.767635	0.00865028	0.37116	0.253657	MANES_16G121300	sp|O48781|SPX2_ARATH SPX domain-containing protein 2 OS=Arabidopsis thaliana GN=SPX2 PE=2 SV=1//1.20653e-104
MANES_01G1520001	0.768745	0.000520749	0.401719	0.125872	MANES_01G152000	sp|Q8L540|LTO1_ARATH Thiol-disulfide oxidoreductase LTO1 OS=Arabidopsis thaliana GN=LTO1 PE=1 SV=1//7.18777e-129
MANES_15G1341001	0.768906	0.0242673	0.630044	0.0642539	MANES_15G134100	sp|Q9ZU97|VAC14_ARATH Protein VAC14 homolog OS=Arabidopsis thaliana GN=VAC14 PE=1 SV=2//0
MANES_04G0699001	0.769124	0.00443438	0.37453	0.217861	MANES_04G069900	sp|Q9FKS4|ATR_ARATH Serine/threonine-protein kinase ATR OS=Arabidopsis thaliana GN=ATR PE=2 SV=2//0
MANES_11G0904001	0.769599	0.00407707	0.239532	0.508137	MANES_11G090400	sp|Q39613|CYPH_CATRO Peptidyl-prolyl cis-trans isomerase OS=Catharanthus roseus GN=PCKR1 PE=1 SV=1//6.65438e-99
MANES_01G2318001	0.769694	0.0190063	0.537975	0.142337	MANES_01G231800	sp|Q9ZST4|GLNB_ARATH Nitrogen regulatory protein P-II homolog OS=Arabidopsis thaliana GN=GLB1 PE=1 SV=1//6.67779e-68
MANES_03G0162001	0.770326	0.0368908	0.263672	0.545254	MANES_03G016200	sp|Q3V384|LACE1_MOUSE Lactation elevated protein 1 OS=Mus musculus GN=Lace1 PE=2 SV=1//5.17645e-53
MANES_14G1687001	0.771173	0.000520749	0.234126	0.460364	MANES_14G168700	sp|O24076|GBLP_MEDSA Guanine nucleotide-binding protein subunit beta-like protein OS=Medicago sativa GN=GB1 PE=2 SV=1//0
MANES_10G0534002	0.772255	0.0215717	0.314799	0.547031	MANES_10G053400	-//-
MANES_02G1806001	0.773262	0.0308727	0.26478	0.568506	MANES_02G180600	sp|Q3ECY6|SDG41_ARATH Protein SET DOMAIN GROUP 41 OS=Arabidopsis thaliana GN=SDG41 PE=2 SV=1//3.58264e-53
MANES_15G1182001	0.774401	0.00579248	0.46135	0.13713	MANES_15G118200	sp|Q9SVV6|KCO6_ARATH Two-pore potassium channel 3 OS=Arabidopsis thaliana GN=TPK3 PE=2 SV=1//3.56971e-150
MANES_S0482002	0.775347	0.0479922	0.597584	0.118599	MANES_S048200	sp|Q8GYA4|CRK10_ARATH Cysteine-rich receptor-like protein kinase 10 OS=Arabidopsis thaliana GN=CRK10 PE=1 SV=3//2.11183e-113
MANES_15G0367001	0.77576	0.00182357	0.461691	0.0891903	MANES_15G036700	sp|O65059|RS15_PICMA 40S ribosomal protein S15 OS=Picea mariana GN=RPS15 PE=2 SV=1//2.30975e-95
MANES_06G0369001	0.775972	0.0173956	0.335535	0.409227	MANES_06G036900	sp|Q9C688|RAVL3_ARATH AP2/ERF and B3 domain-containing transcription factor At1g51120 OS=Arabidopsis thaliana GN=At1g51120 PE=2 SV=1//1.47694e-97
MANES_03G0350001	0.777301	0.0447062	-0.160445	0.78508	MANES_03G035000	sp|Q9CAA8|PP108_ARATH Putative pentatricopeptide repeat-containing protein At1g68930 OS=Arabidopsis thaliana GN=PCMP-H22 PE=3 SV=1//4.87376e-22
MANES_03G1356001	0.778547	0.00407707	0.606247	0.206968	MANES_03G135600	sp|Q94KK7|SYP52_ARATH Syntaxin-52 OS=Arabidopsis thaliana GN=SYP52 PE=1 SV=1//1.56561e-112
MANES_16G0078001	0.781483	0.000520749	0.367907	0.173234	MANES_16G007800	sp|Q8GUI4|UGPI6_ARATH Uncharacterized GPI-anchored protein At1g61900 OS=Arabidopsis thaliana GN=At1g61900 PE=1 SV=1//0
MANES_02G1778001	0.784067	0.00222136	0.498195	0.0813595	MANES_02G177800	sp|O49279|SKI15_ARATH SKP1-interacting partner 15 OS=Arabidopsis thaliana GN=SKIP15 PE=1 SV=1//2.29746e-166
MANES_01G0061001	0.7849	0.000520749	0.489711	0.0502138	MANES_01G006100	sp|P35131|UBC8_ARATH Ubiquitin-conjugating enzyme E2 8 OS=Arabidopsis thaliana GN=UBC8 PE=1 SV=1//5.06775e-99
MANES_05G1054001	0.785477	0.000981481	0.519722	0.0559599	MANES_05G105400	-//-
MANES_09G1584001	0.786055	0.0469663	0.386713	0.494574	MANES_09G158400	sp|Q9ZVN2|Y1457_ARATH Acyltransferase-like protein At1g54570, chloroplastic OS=Arabidopsis thaliana GN=At1g54570 PE=2 SV=1//0
MANES_12G0043001	0.790813	0.00443438	0.473112	0.135007	MANES_12G004300	sp|Q9S9K4|ASPL2_ARATH Aspartic proteinase-like protein 2 OS=Arabidopsis thaliana GN=At1g65240 PE=1 SV=2//3.36498e-171
MANES_16G0975001	0.796195	0.00865028	0.444834	0.162213	MANES_16G097500	sp|P93823|ATL1_ARATH RING-H2 finger protein ATL1 OS=Arabidopsis thaliana GN=ATL1 PE=2 SV=1//3.62752e-20
MANES_01G1797001	0.79648	0.0237874	0.541934	0.148257	MANES_01G179700	sp|Q9SAR5|AKR2_ARATH Ankyrin repeat domain-containing protein 2 OS=Arabidopsis thaliana GN=AKR2 PE=1 SV=2//1.66248e-14
MANES_02G0828001	0.798712	0.00772454	0.178797	0.677655	MANES_02G082800	sp|Q0WVX5|SSY4_ARATH Probable starch synthase 4, chloroplastic/amyloplastic OS=Arabidopsis thaliana GN=SS4 PE=2 SV=1//3.93721e-139
MANES_17G0047001	0.798777	0.026885	0.448205	0.267037	MANES_17G004700	sp|O80450|TGT3B_ARATH Trihelix transcription factor GT-3b OS=Arabidopsis thaliana GN=GT-3B PE=1 SV=1//3.18636e-24
MANES_12G0553002	0.799829	0.0273621	0.744379	0.0687638	MANES_12G055300	sp|Q67ZB3|FRL3_ARATH FRIGIDA-like protein 3 OS=Arabidopsis thaliana GN=FRL3 PE=1 SV=1//0
MANES_02G1029001	0.800018	0.000520749	0.34246	0.234647	MANES_02G102900	sp|Q9FH61|C3H68_ARATH Zinc finger CCCH domain-containing protein 68 OS=Arabidopsis thaliana GN=At5g66270 PE=2 SV=1//1.84188e-42
MANES_06G1699001	0.800123	0.0459339	0.758022	0.0961093	MANES_06G169900	-//-
MANES_05G1571001	0.801303	0.0215717	0.646524	0.0778913	MANES_05G157100	sp|Q84KP0|DFRA_PYRCO Bifunctional dihydroflavonol 4-reductase/flavanone 4-reductase OS=Pyrus communis GN=DFR PE=1 SV=1//1.11374e-126
MANES_03G1659001	0.801675	0.0133363	0.503925	0.149895	MANES_03G165900	sp|Q8H1S4|ACCH3_ARATH 1-aminocyclopropane-1-carboxylate oxidase homolog 3 OS=Arabidopsis thaliana GN=At1g06650 PE=2 SV=1//7.71992e-141
MANES_08G1249001	0.802092	0.000520749	0.2618	0.391376	MANES_08G124900	-//-
MANES_10G1433001	0.803185	0.0205559	0.484419	0.229372	MANES_10G143300	-//-
MANES_14G0603001	0.804623	0.00182357	0.319953	0.330885	MANES_14G060300	sp|P46280|EFTU2_SOYBN Elongation factor Tu, chloroplastic OS=Glycine max GN=TUFB1 PE=3 SV=1//0
MANES_10G0254001	0.805467	0.00182357	0.307733	0.331328	MANES_10G025400	sp|Q9FJK8|RP8L4_ARATH Probable disease resistance RPP8-like protein 4 OS=Arabidopsis thaliana GN=RPP8L4 PE=2 SV=1//4.79729e-142
MANES_03G1132001	0.806248	0.00299047	0.403182	0.209674	MANES_03G113200	sp|F4IEM5|GCR2_ARATH LanC-like protein GCR2 OS=Arabidopsis thaliana GN=GCR2 PE=1 SV=1//0
MANES_01G1190001	0.806345	0.0202976	0.250444	0.642087	MANES_01G119000	sp|Q9FHQ3|HS157_ARATH 15.7 kDa heat shock protein, peroxisomal OS=Arabidopsis thaliana GN=HSP15.7 PE=2 SV=1//7.56256e-46
MANES_01G2513001	0.808126	0.000981481	0.479868	0.0693167	MANES_01G251300	-//-
MANES_04G0671001	0.808884	0.0223327	0.0625349	0.913041	MANES_04G067100	sp|P27450|CX32_ARATH Probable serine/threonine-protein kinase Cx32, chloroplastic OS=Arabidopsis thaliana GN=At4g35600 PE=1 SV=2//4.73376e-144
MANES_01G1240001	0.809125	0.0192691	0.47787	0.280351	MANES_01G124000	sp|Q6NQJ8|SDG40_ARATH Protein SET DOMAIN GROUP 40 OS=Arabidopsis thaliana GN=SDG40 PE=2 SV=1//5.15878e-177
MANES_18G0949001	0.811189	0.0264212	0.49097	0.220076	MANES_18G094900	sp|B5BSX1|BAMO_GLYUR Beta-amyrin 11-oxidase OS=Glycyrrhiza uralensis GN=CYP88D6 PE=1 SV=1//4.56603e-62
MANES_02G1116001	0.811617	0.00299047	0.248925	0.511531	MANES_02G111600	sp|Q5RCE6|RL1D1_PONAB Ribosomal L1 domain-containing protein 1 OS=Pongo abelii GN=RSL1D1 PE=2 SV=2//3.98707e-25
MANES_05G2005001	0.815898	0.040139	0.301245	0.554916	MANES_05G200500	sp|Q9LT23|BH121_ARATH Transcription factor bHLH121 OS=Arabidopsis thaliana GN=BHLH121 PE=2 SV=1//4.39939e-67
MANES_07G1157001	0.816113	0.00299047	0.535154	0.0698525	MANES_07G115700	sp|Q8K339|KIN17_MOUSE DNA/RNA-binding protein KIN17 OS=Mus musculus GN=Kin PE=2 SV=1//1.39375e-107
MANES_02G1017001	0.816626	0.000981481	0.483016	0.0836006	MANES_02G101700	sp|Q1PF50|EDA2_ARATH Probable serine protease EDA2 OS=Arabidopsis thaliana GN=EDA2 PE=2 SV=2//1.57684e-53
MANES_07G0618001	0.816927	0.000520749	0.362759	0.208992	MANES_07G061800	sp|Q9XJ35|CLPR1_ARATH ATP-dependent Clp protease proteolytic subunit-related protein 1, chloroplastic OS=Arabidopsis thaliana GN=CLPR1 PE=1 SV=1//4.01983e-164
MANES_01G2289001	0.818993	0.0122179	0.413167	0.229609	MANES_01G228900	sp|O22907|RH24_ARATH DEAD-box ATP-dependent RNA helicase 24 OS=Arabidopsis thaliana GN=RH24 PE=1 SV=2//0
MANES_03G0303001	0.819277	0.000520749	0.507771	0.0534433	MANES_03G030300	sp|P46290|RL31_NICGU 60S ribosomal protein L31 OS=Nicotiana glutinosa GN=RPL31 PE=2 SV=1//4.16595e-56
MANES_02G1093001	0.821148	0.000520749	0.310129	0.28522	MANES_02G109300	-//-
MANES_16G1012001	0.821205	0.000981481	0.429764	0.138833	MANES_16G101200	sp|Q6YYA3|CRS1_ORYSJ Chloroplastic group IIA intron splicing facilitator CRS1, chloroplastic OS=Oryza sativa subsp. japonica GN=Os08g0360100 PE=2 SV=1//1.17813e-105
MANES_S0224001	0.82162	0.000520749	0.418905	0.0896985	MANES_S022400	sp|Q84TG1|RH57_ARATH DEAD-box ATP-dependent RNA helicase 57 OS=Arabidopsis thaliana GN=RH57 PE=2 SV=1//0
MANES_18G0177001	0.824378	0.000520749	0.311815	0.303575	MANES_18G017700	sp|Q04647|CCBS_DAUCA Probable cytochrome c biosynthesis protein OS=Daucus carota PE=2 SV=1//0
MANES_12G0105002	0.825017	0.0136196	0.268512	0.562584	MANES_12G010500	sp|P59326|YTHD1_MOUSE YTH domain-containing family protein 1 OS=Mus musculus GN=Ythdf1 PE=2 SV=1//2.26908e-58
MANES_04G0267001	0.827284	0.000520749	-0.225513	0.567457	MANES_04G026700	sp|Q39023|MPK3_ARATH Mitogen-activated protein kinase 3 OS=Arabidopsis thaliana GN=MPK3 PE=1 SV=2//0
MANES_10G0676001	0.831288	0.0149896	0.503692	0.166247	MANES_10G067600	sp|Q56XX3|Y2215_ARATH Uncharacterized protein At2g02148 OS=Arabidopsis thaliana GN=At2g02148 PE=2 SV=1//4.6729e-50
MANES_11G0859001	0.831427	0.0176651	0.519018	0.187091	MANES_11G085900	sp|O65679|PILR3_ARATH Probable pinoresinol-lariciresinol reductase 3 OS=Arabidopsis thaliana GN=PLR3 PE=3 SV=2//1.51403e-154
MANES_01G2113003	0.831847	0.00834118	0.568391	0.0857849	MANES_01G211300	sp|P33490|ABP1_TOBAC Auxin-binding protein T85 OS=Nicotiana tabacum GN=T85 PE=3 SV=1//1.0352e-07
MANES_03G1161001	0.832635	0.00372046	0.435308	0.20766	MANES_03G116100	-//-
MANES_01G0082001	0.832705	0.000520749	0.426931	0.101839	MANES_01G008200	sp|Q8W206|CSN6A_ARATH COP9 signalosome complex subunit 6a OS=Arabidopsis thaliana GN=CSN6A PE=1 SV=2//2.13023e-149
MANES_12G1516001	0.834763	0.0152565	0.345258	0.482462	MANES_12G151600	sp|Q9CRC3|CO040_MOUSE UPF0235 protein C15orf40 homolog OS=Mus musculus PE=2 SV=1//1.01915e-15
MANES_12G0309001	0.835509	0.00141071	0.231422	0.545522	MANES_12G030900	-//-
MANES_02G0699002	0.837065	0.0125011	0.509424	0.22679	MANES_02G069900	sp|Q56ZZ7|PLST4_ARATH Plastidic glucose transporter 4 OS=Arabidopsis thaliana GN=At5g16150 PE=1 SV=2//0
MANES_02G2061001	0.837362	0.0259517	0.529235	0.226666	MANES_02G206100	sp|Q9FT77|RLM3_ARATH Disease resistance protein RLM3 OS=Arabidopsis thaliana GN=RLM3 PE=2 SV=1//1.73809e-28
MANES_09G1113002	0.838307	0.0152565	0.523539	0.171196	MANES_09G111300	-//-
MANES_03G0894002	0.838993	0.041611	0.849865	0.117076	MANES_03G089400	sp|Q91ZF0|DJC24_MOUSE DnaJ homolog subfamily C member 24 OS=Mus musculus GN=Dnajc24 PE=1 SV=3//2.98586e-10
MANES_04G1436002	0.839331	0.00546589	0.401684	0.271321	MANES_04G143600	sp|Q9CAI1|DRG2_ARATH Developmentally-regulated G-protein 2 OS=Arabidopsis thaliana GN=DRG2 PE=2 SV=1//0
MANES_16G0858001	0.839765	0.0195291	0.286981	0.564433	MANES_16G085800	-//-
MANES_01G0537001	0.841573	0.000520749	0.576761	0.0542284	MANES_01G053700	sp|A2RVM0|TIC32_ARATH Short-chain dehydrogenase TIC 32, chloroplastic OS=Arabidopsis thaliana GN=TIC32 PE=2 SV=1//7.89796e-53
MANES_01G2502001	0.842146	0.000520749	-0.0240773	0.960691	MANES_01G250200	sp|Q9FPW6|POB1_ARATH BTB/POZ domain-containing protein POB1 OS=Arabidopsis thaliana GN=POB1 PE=2 SV=2//0
MANES_12G0863002	0.843148	0.0426421	0.936797	0.178103	MANES_12G086300	-//-
MANES_S0879001	0.843815	0.0264212	0.665039	0.0851374	MANES_S087900	-//-
MANES_S0175001	0.845889	0.0337856	0.43999	0.307746	MANES_S017500	-//-
MANES_03G1755002	0.84766	0.0107676	0.216386	0.616471	MANES_03G175500	sp|Q9SMX1|SUV3M_ARATH ATP-dependent RNA helicase SUV3, mitochondrial OS=Arabidopsis thaliana GN=SUV3 PE=1 SV=1//0
MANES_16G0437002	0.84779	0.0469663	0.0757107	0.924117	MANES_16G043700	-//-
MANES_05G1968001	0.847878	0.0230658	0.711841	0.0631859	MANES_05G196800	sp|Q9LJX0|AB19B_ARATH ABC transporter B family member 19 OS=Arabidopsis thaliana GN=ABCB19 PE=1 SV=1//2.30528e-81
MANES_13G0496002	0.853316	0.00709066	0.586216	0.156848	MANES_13G049600	sp|Q56XP9|ERFL1_ARATH Ethylene-responsive transcription factor-like protein At4g13040 OS=Arabidopsis thaliana GN=At4g13040 PE=2 SV=2//3.57798e-40
MANES_07G1207001	0.856951	0.000520749	0.431776	0.0946823	MANES_07G120700	sp|O04015|P5CS_ACTDE Delta-1-pyrroline-5-carboxylate synthase OS=Actinidia deliciosa PE=2 SV=1//0
MANES_01G0319001	0.861226	0.00222136	0.500882	0.114906	MANES_01G031900	-//-
MANES_17G0206002	0.861603	0.0467606	0.696029	0.0524354	MANES_17G020600	sp|P04146|COPIA_DROME Copia protein OS=Drosophila melanogaster GN=GIP PE=1 SV=3//1.20426e-09
MANES_15G1253001	0.861999	0.000520749	0.266421	0.389128	MANES_15G125300	sp|F4IHY7|PTA12_ARATH Protein PLASTID TRANSCRIPTIONALLY ACTIVE 12 OS=Arabidopsis thaliana GN=PTAC12 PE=1 SV=1//0
MANES_04G0682001	0.866438	0.00834118	-0.271805	0.537327	MANES_04G068200	sp|Q9SVE5|EXLA2_ARATH Expansin-like A2 OS=Arabidopsis thaliana GN=EXLA2 PE=2 SV=1//3.58271e-118
MANES_02G1113001	0.870919	0.000981481	0.405038	0.134853	MANES_02G111300	sp|Q7JUR6|GDAP2_DROME Protein GDAP2 homolog OS=Drosophila melanogaster GN=CG18812 PE=2 SV=1//4.00779e-12
MANES_17G0878001	0.871209	0.0163284	0.70822	0.0741696	MANES_17G087800	sp|Q8S341|PPA7_ARATH Purple acid phosphatase 7 OS=Arabidopsis thaliana GN=PAP7 PE=2 SV=1//2.41204e-20
MANES_07G1232001	0.871526	0.0428504	0.47102	0.457489	MANES_07G123200	sp|P27880|HSP12_MEDSA 18.2 kDa class I heat shock protein OS=Medicago sativa GN=HSP18.2 PE=2 SV=1//3.39169e-70
MANES_08G1230001	0.872337	0.00546589	-0.00897638	0.987631	MANES_08G123000	sp|Q8RXX9|ATL6_ARATH E3 ubiquitin-protein ligase ATL6 OS=Arabidopsis thaliana GN=ATL6 PE=1 SV=2//1.47806e-71
MANES_13G0376001	0.874449	0.0173956	0.583702	0.151429	MANES_13G037600	sp|Q9SFC6|GDIR_ARATH Rho GDP-dissociation inhibitor 1 OS=Arabidopsis thaliana GN=GDI1 PE=1 SV=1//3.7253e-60
MANES_07G0243002	0.87637	0.00478264	0.954249	0.0959416	MANES_07G024300	sp|P22738|RL32_ARATH 60S ribosomal protein L3-2 OS=Arabidopsis thaliana GN=ARP2 PE=2 SV=4//0
MANES_06G0326001	0.87798	0.0442968	-0.322858	0.529801	MANES_06G032600	sp|Q12288|YL126_YEAST Putative glutamine amidotransferase YLR126C OS=Saccharomyces cerevisiae (strain ATCC 204508 / S288c) GN=YLR126C PE=1 SV=1//7.16629e-20
MANES_11G1610001	0.878946	0.0208071	0.31462	0.608413	MANES_11G161000	sp|Q9SGD1|ZWIP3_ARATH Zinc finger protein WIP3 OS=Arabidopsis thaliana GN=WIP3 PE=2 SV=1//1.73647e-121
MANES_15G0130001	0.879764	0.000520749	0.52	0.0763178	MANES_15G013000	sp|O23429|VA724_ARATH Vesicle-associated membrane protein 724 OS=Arabidopsis thaliana GN=VAMP724 PE=2 SV=2//2.88544e-128
MANES_09G1243001	0.880615	0.0235543	0.639579	0.182979	MANES_09G124300	sp|Q94AI7|TPL_ARATH Protein TOPLESS OS=Arabidopsis thaliana GN=TPL PE=1 SV=1//0
MANES_06G0349001	0.881587	0.000520749	0.305875	0.358648	MANES_06G034900	sp|Q8GSM7|HST_TOBAC Shikimate O-hydroxycinnamoyltransferase OS=Nicotiana tabacum GN=HST PE=1 SV=1//2.10501e-152
MANES_05G1725001	0.88207	0.0163284	0.582698	0.105477	MANES_05G172500	sp|Q9FMN2|PAH2_ARATH Phosphatidate phosphatase PAH2 OS=Arabidopsis thaliana GN=PAH2 PE=1 SV=1//9.22025e-53
MANES_17G1158001	0.885647	0.00141071	0.267676	0.472475	MANES_17G115800	-//-
MANES_03G1775002	0.886167	0.0165943	0.705922	0.152086	MANES_03G177500	-//-
MANES_03G1829001	0.886407	0.00222136	0.314675	0.336323	MANES_03G182900	sp|Q5BPJ0|TBL11_ARATH Protein trichome birefringence-like 11 OS=Arabidopsis thaliana GN=TBL11 PE=2 SV=1//0
MANES_06G0334001	0.887007	0.00988022	0.536399	0.148513	MANES_06G033400	-//-
MANES_17G0271001	0.888246	0.00926716	0.266341	0.567276	MANES_17G027100	-//-
MANES_09G0787001	0.889135	0.0353463	0.504173	0.300389	MANES_09G078700	sp|Q8VYE5|E1312_ARATH Glucan endo-1,3-beta-glucosidase 12 OS=Arabidopsis thaliana GN=At4g29360 PE=1 SV=1//4.20316e-23
MANES_18G0987001	0.890046	0.000520749	0.0737977	0.884963	MANES_18G098700	sp|Q8S8P5|WRK33_ARATH Probable WRKY transcription factor 33 OS=Arabidopsis thaliana GN=WRKY33 PE=1 SV=2//1.09991e-106
MANES_15G0942001	0.890405	0.026646	-0.5832	0.233288	MANES_15G094200	sp|Q39688|EP1G_DAUCA Epidermis-specific secreted glycoprotein EP1 OS=Daucus carota GN=EP1 PE=1 SV=1//4.32716e-144
MANES_09G1656001	0.891038	0.0242673	0.31191	0.558796	MANES_09G165600	sp|Q9FR37|AMI1_ARATH Amidase 1 OS=Arabidopsis thaliana GN=AMI1 PE=1 SV=1//3.62257e-133
MANES_18G1419001	0.892171	0.000520749	0.31826	0.368777	MANES_18G141900	sp|Q9S9N9|CCR1_ARATH Cinnamoyl-CoA reductase 1 OS=Arabidopsis thaliana GN=CCR1 PE=1 SV=1//6.0275e-20
MANES_05G1685001	0.896283	0.0340092	0.232063	0.751106	MANES_05G168500	sp|Q9SZ46|C82C4_ARATH Cytochrome P450 82C4 OS=Arabidopsis thaliana GN=CYP82C4 PE=2 SV=1//0
MANES_04G1241001	0.898094	0.000520749	0.288579	0.344172	MANES_04G124100	sp|P25317|GSTXA_TOBAC Probable glutathione S-transferase parA OS=Nicotiana tabacum GN=PARA PE=2 SV=1//9.60125e-83
MANES_04G1378001	0.898669	0.0168559	0.625524	0.0856218	MANES_04G137800	sp|O82155|DOF17_ARATH Dof zinc finger protein DOF1.7 OS=Arabidopsis thaliana GN=DOF1.7 PE=2 SV=1//2.52775e-38
MANES_02G2008001	0.901856	0.000520749	0.382315	0.164526	MANES_02G200800	sp|Q9SJ04|SKIP6_ARATH F-box/kelch-repeat protein SKIP6 OS=Arabidopsis thaliana GN=SKIP6 PE=1 SV=1//7.05628e-116
MANES_14G1117001	0.901865	0.00579248	0.404677	0.338058	MANES_14G111700	sp|F4KDH9|FIPS5_ARATH FIP1[V]-like protein OS=Arabidopsis thaliana GN=FIPS5 PE=1 SV=1//3.12289e-31
MANES_05G0954001	0.902076	0.000520749	0.484835	0.0532336	MANES_05G095400	-//-
MANES_01G1075002	0.905209	0.00141071	1.43118	0.276602	MANES_01G107500	sp|Q9FWQ5|HAC12_ARATH Histone acetyltransferase HAC12 OS=Arabidopsis thaliana GN=HAC12 PE=2 SV=2//0
MANES_04G0346001	0.907147	0.000520749	0.420705	0.120916	MANES_04G034600	sp|Q9LQN6|P2C04_ARATH Probable protein phosphatase 2C 4 OS=Arabidopsis thaliana GN=PLL5 PE=2 SV=1//0
MANES_03G0798001	0.908791	0.000520749	0.319618	0.262375	MANES_03G079800	sp|Q9SA34|IMDH2_ARATH Inosine-5&apos;-monophosphate dehydrogenase 2 OS=Arabidopsis thaliana GN=At1g16350 PE=1 SV=1//0
MANES_05G0456001	0.909548	0.00299047	-0.0146352	0.980318	MANES_05G045600	sp|Q40316|VESTR_MEDSA Vestitone reductase OS=Medicago sativa PE=1 SV=1//1.08513e-140
MANES_07G0074001	0.912173	0.0220796	0.206227	0.714767	MANES_07G007400	sp|Q8GXC7|FBK50_ARATH F-box/kelch-repeat protein At3g06240 OS=Arabidopsis thaliana GN=At3g06240 PE=2 SV=1//1.31843e-23
MANES_17G0398002	0.914403	0.000520749	0.916046	0.226105	MANES_17G039800	sp|Q9S9T7|VP282_ARATH Vacuolar protein sorting-associated protein 28 homolog 2 OS=Arabidopsis thaliana GN=VPS28-2 PE=1 SV=2//3.3701e-125
MANES_17G0491001	0.919868	0.00182357	0.628037	0.0511985	MANES_17G049100	-//-
MANES_17G0411002	0.922295	0.0299423	0.49978	0.214887	MANES_17G041100	sp|Q06BH3|SRF1_ARATH Protein STRUBBELIG-RECEPTOR FAMILY 1 OS=Arabidopsis thaliana GN=SRF1 PE=2 SV=2//1.28827e-168
MANES_16G0735001	0.923041	0.00336048	0.423577	0.266845	MANES_16G073500	sp|Q42400|AAP1_ARATH Amino acid permease 1 OS=Arabidopsis thaliana GN=AAP1 PE=1 SV=1//0
MANES_11G0620002	0.924658	0.00546589	0.530313	0.172998	MANES_11G062000	sp|F4I171|MD15A_ARATH Mediator of RNA polymerase II transcription subunit 15a OS=Arabidopsis thaliana GN=MED15A PE=1 SV=1//1.73207e-25
MANES_16G1162001	0.92765	0.000520749	0.45926	0.0786189	MANES_16G116200	sp|Q9LV52|HSFC1_ARATH Heat stress transcription factor C-1 OS=Arabidopsis thaliana GN=HSFC1 PE=2 SV=1//2.44695e-90
MANES_06G1053001	0.930443	0.0257063	0.359898	0.453524	MANES_06G105300	sp|Q9M3G7|ATM_ARATH Serine/threonine-protein kinase ATM OS=Arabidopsis thaliana GN=ATM PE=2 SV=1//1.51584e-12
MANES_08G1515001	0.932925	0.000981481	0.459863	0.13773	MANES_08G151500	sp|Q6GLL2|ABH6A_XENLA Monoacylglycerol lipase abhd6-A OS=Xenopus laevis GN=abhd6-a PE=2 SV=1//5.65987e-07
MANES_11G1600001	0.933704	0.00141071	0.56424	0.0741696	MANES_11G160000	sp|Q680B9|PRRP2_ARATH Proteinaceous RNase P 2 OS=Arabidopsis thaliana GN=PRORP2 PE=1 SV=1//0
MANES_14G0538001	0.935651	0.000520749	0.49789	0.0578988	MANES_14G053800	sp|Q58D06|WDR74_BOVIN WD repeat-containing protein 74 OS=Bos taurus GN=WDR74 PE=2 SV=1//2.04963e-28
MANES_05G1876001	0.937222	0.000520749	0.433561	0.0997614	MANES_05G187600	sp|Q3EDF8|PPR28_ARATH Pentatricopeptide repeat-containing protein At1g09900 OS=Arabidopsis thaliana GN=At1g09900 PE=2 SV=1//5.88897e-53
MANES_S1078001	0.938383	0.00299047	0.652808	0.0834136	MANES_S107800	sp|Q9FJZ3|MAN7_ARATH Mannan endo-1,4-beta-mannosidase 7 OS=Arabidopsis thaliana GN=MAN7 PE=2 SV=1//2.50287e-71
MANES_02G0972001	0.93986	0.0171259	0.649371	0.129805	MANES_02G097200	sp|Q9P6Q3|BCS1_SCHPO Probable mitochondrial chaperone bcs1 OS=Schizosaccharomyces pombe (strain 972 / ATCC 24843) GN=SPAC644.07 PE=2 SV=1//8.06393e-31
MANES_10G0270001	0.940893	0.0223327	0.796213	0.0659441	MANES_10G027000	sp|Q8GWQ2|AHL20_ARATH AT-hook motif nuclear-localized protein 20 OS=Arabidopsis thaliana GN=AHL20 PE=2 SV=1//8.38789e-50
MANES_03G1143001	0.943176	0.0420322	0.843128	0.053639	MANES_03G114300	sp|Q9LD44|NAC56_ARATH NAC transcription factor 56 OS=Arabidopsis thaliana GN=NAC056 PE=2 SV=1//1.50292e-122
MANES_10G1180002	0.944815	0.0264212	-0.630558	0.582947	MANES_10G118000	sp|P22738|RL32_ARATH 60S ribosomal protein L3-2 OS=Arabidopsis thaliana GN=ARP2 PE=2 SV=4//0
MANES_08G0529001	0.946964	0.00141071	-0.41609	0.262375	MANES_08G052900	-//-
MANES_14G1319001	0.949258	0.00478264	0.803369	0.105477	MANES_14G131900	sp|Q9SZY4|PTR27_ARATH Protein NRT1/ PTR FAMILY 6.2 OS=Arabidopsis thaliana GN=NPF6.2 PE=1 SV=1//0
MANES_02G0119001	0.949353	0.000520749	0.422302	0.137977	MANES_02G011900	-//-
MANES_01G1766001	0.951916	0.000520749	0.489981	0.106246	MANES_01G176600	sp|Q9D6N5|NC2A_MOUSE Dr1-associated corepressor OS=Mus musculus GN=Drap1 PE=2 SV=3//3.65978e-28
MANES_08G0263001	0.953433	0.000520749	0.442546	0.0930728	MANES_08G026300	sp|P37107|SR54C_ARATH Signal recognition particle 54 kDa protein, chloroplastic OS=Arabidopsis thaliana GN=FFC PE=1 SV=1//0
MANES_10G0986001	0.957086	0.000520749	0.543233	0.0822092	MANES_10G098600	sp|Q9D967|MGDP1_MOUSE Magnesium-dependent phosphatase 1 OS=Mus musculus GN=Mdp1 PE=1 SV=1//3.08741e-31
MANES_18G1198001	0.964837	0.00141071	0.500091	0.125252	MANES_18G119800	sp|P0CC91|NU2C2_MANES NAD(P)H-quinone oxidoreductase subunit 2 B, chloroplastic OS=Manihot esculenta GN=ndhB2 PE=3 SV=1//9.36838e-43
MANES_10G1499001	0.965361	0.0213183	0.617535	0.174002	MANES_10G149900	sp|Q9LU02|BGL13_ARATH Beta-glucosidase 13 OS=Arabidopsis thaliana GN=BGLU13 PE=2 SV=1//0
MANES_03G0986001	0.965959	0.000520749	0.338812	0.281274	MANES_03G098600	sp|Q6NLS8|PTHM_ARATH Peptidyl-tRNA hydrolase, mitochondrial OS=Arabidopsis thaliana GN=At5g19830 PE=2 SV=1//3.55989e-108
MANES_01G1621001	0.966972	0.000520749	0.407434	0.122561	MANES_01G162100	sp|Q56Y11|DDPS2_ARATH Dehydrodolichyl diphosphate synthase 2 OS=Arabidopsis thaliana GN=At5g58770 PE=2 SV=2//2.70198e-112
MANES_03G0802001	0.968612	0.0119265	0.422977	0.343085	MANES_03G080200	sp|Q9C8K7|FBK21_ARATH F-box/kelch-repeat protein At1g51550 OS=Arabidopsis thaliana GN=At1g51550 PE=2 SV=1//0
MANES_05G1154001	0.969195	0.0195291	0.212936	0.771081	MANES_05G115400	-//-
MANES_14G1422001	0.970439	0.00372046	0.405453	0.294309	MANES_14G142200	sp|Q9FG14|MYOB7_ARATH Myosin-binding protein 7 OS=Arabidopsis thaliana GN=MYOB7 PE=1 SV=1//3.08624e-15
MANES_08G0381002	0.971248	0.000520749	0.404538	0.248774	MANES_08G038100	-//-
MANES_03G0138002	0.972724	0.000981481	0.483884	0.100393	MANES_03G013800	sp|Q9FY48|KEG_ARATH E3 ubiquitin-protein ligase KEG OS=Arabidopsis thaliana GN=KEG PE=1 SV=2//9.47382e-08
MANES_07G0968001	0.977781	0.00261001	0.581827	0.0932389	MANES_07G096800	sp|Q0IH40|DNLZ_XENLA DNL-type zinc finger protein OS=Xenopus laevis GN=dnlz PE=2 SV=1//8.19594e-19
MANES_03G0884002	0.97859	0.000520749	0.458426	0.0940507	MANES_03G088400	-//-
MANES_06G1743001	0.981088	0.000520749	0.59558	0.0922535	MANES_06G174300	sp|O04866|ARGD_ALNGL Acetylornithine aminotransferase, mitochondrial OS=Alnus glutinosa GN=AG118 PE=2 SV=1//0
MANES_10G0001001	0.986493	0.000520749	0.410135	0.116613	MANES_10G000100	sp|Q9LYK9|RS263_ARATH 40S ribosomal protein S26-3 OS=Arabidopsis thaliana GN=RPS26C PE=2 SV=1//3.76745e-38
MANES_04G1440001	0.986525	0.0290047	0.380031	0.514652	MANES_04G144000	-//-
MANES_09G0407001	0.987376	0.0176651	0.742774	0.0547865	MANES_09G040700	sp|Q9XHM1|EIF3C_MEDTR Eukaryotic translation initiation factor 3 subunit C OS=Medicago truncatula GN=TIF3C1 PE=2 SV=1//0
MANES_08G0600001	0.988328	0.000520749	0.344294	0.218098	MANES_08G060000	sp|P47082|AVT1_YEAST Vacuolar amino acid transporter 1 OS=Saccharomyces cerevisiae (strain ATCC 204508 / S288c) GN=AVT1 PE=1 SV=1//6.62182e-33
MANES_11G0852001	0.989543	0.000981481	0.683138	0.0526298	MANES_11G085200	-//-
MANES_18G0496002	0.990119	0.00222136	0.00800397	0.988085	MANES_18G049600	sp|Q6AWY3|GRF6_ORYSJ Growth-regulating factor 6 OS=Oryza sativa subsp. japonica GN=GRF6 PE=2 SV=2//5.1013e-98
MANES_05G0373001	0.990613	0.000981481	0.443388	0.20799	MANES_05G037300	sp|Q1ECF5|PLI2B_ARATH LIM domain-containing protein PLIM2b OS=Arabidopsis thaliana GN=PLIM2B PE=1 SV=1//1.52502e-18
[truncated: 414 more rows]
