# Supplementary material for: Comparative physiology and transcriptome analysis allows for identification of lncRNAs imparting tolerance to drought stress in autotetraploid cassava
Source: BMC Genomics. 2019 Jun 21;20:514. doi: 10.1186/s12864-019-5895-7 (PMC6588902; doi:10.1186/s12864-019-5895-7)
Supplement: Supplementary file 7 — Table S6. The 814 DEGs in 4× stressed leaves vs. 2× stressed leaves. (XLSX 91 kb) [file 12864_2019_5895_MOESM7_ESM.xlsx]

## Sheet: Sheet1
The 814 DEGs in 4x stressed leaves vs. 2x stressed leaves.
Transcript_id	Me4XCK_vs_Me2XCK_log2foldchange	Me4XCK_vs_Me2XCK_qvalue	Me4XDR_vs_Me2XDR_log2foldchange	Me4XDR_vs_Me2XDR_qvalue	Gene_id	Gene_Description
MANES_12G0624001	-1.44407	1	-5.53215	0.00579248	MANES_12G062400	-//-
MANES_09G1059001	-1.81183	1	-4.86082	0.0116387	MANES_09G105900	sp|P51091|LDOX_MALDO Leucoanthocyanidin dioxygenase OS=Malus domestica GN=ANS PE=2 SV=1//1.25609e-77
MANES_09G1083001	-0.596336	0.631034	-4.70524	0.000520749	MANES_09G108300	-//-
MANES_01G0444001	-2.35625	1	-3.94616	0.00478264	MANES_01G044400	-//-
MANES_17G0538001	-1.14834	0.0628038	-3.61709	0.000520749	MANES_17G053800	-//-
MANES_12G1173001	0.04196	1	-3.25349	0.00478264	MANES_12G117300	sp|Q9FMC2|BZP43_ARATH Basic leucine zipper 43 OS=Arabidopsis thaliana GN=BZIP43 PE=1 SV=1//2.42847e-13
MANES_05G0781001	inf	1	-3.05257	0.000520749	MANES_05G078100	sp|P09444|LEA34_GOSHI Late embryogenesis abundant protein D-34 OS=Gossypium hirsutum PE=4 SV=1//6.6049e-73
MANES_07G1260001	-0.697837	0.330678	-2.88122	0.000520749	MANES_07G126000	sp|Q9SND9|Y3028_ARATH Uncharacterized acetyltransferase At3g50280 OS=Arabidopsis thaliana GN=At3g50280 PE=3 SV=1//5.57276e-62
MANES_01G2024001	-0.565553	0.342632	-2.59066	0.000520749	MANES_01G202400	sp|Q9ZV19|DJ1E_ARATH DJ-1 protein homolog E OS=Arabidopsis thaliana GN=DJ1E PE=1 SV=1//1.26763e-152
MANES_03G0910001	0.0110168	0.985498	-2.45374	0.00261001	MANES_03G091000	sp|Q9SQ80|G2OX1_PEA Gibberellin 2-beta-dioxygenase 1 OS=Pisum sativum GN=GA2OX1 PE=1 SV=1//5.99023e-159
MANES_15G1614001	0.00801501	0.988064	-2.42275	0.000981481	MANES_15G161400	sp|P09342|ILVB1_TOBAC Acetolactate synthase 1, chloroplastic OS=Nicotiana tabacum GN=ALS SURA PE=1 SV=1//0
MANES_11G1637001	-0.556345	1	-2.41688	0.0197864	MANES_11G163700	sp|Q9SEA0|CCS_CITSI Capsanthin/capsorubin synthase, chromoplast OS=Citrus sinensis GN=CCS PE=3 SV=1//0
MANES_02G1694001	0.0563303	0.962672	-2.34652	0.00709066	MANES_02G169400	sp|Q9LPK5|CML44_ARATH Probable calcium-binding protein CML44 OS=Arabidopsis thaliana GN=CML44 PE=2 SV=2//3.01092e-35
MANES_16G1062001	-1.26131	0.073824	-2.31413	0.000520749	MANES_16G106200	sp|Q8H1S0|MIOX4_ARATH Inositol oxygenase 4 OS=Arabidopsis thaliana GN=MIOX4 PE=2 SV=1//1.02145e-175
MANES_01G0422001	-1.48259	0.133984	-2.23173	0.00926716	MANES_01G042200	sp|P30222|HS22C_PETHY Small heat shock protein, chloroplastic OS=Petunia hybrida GN=HSP22 PE=2 SV=1//1.55702e-76
MANES_10G0206001	-0.827103	0.0567087	-2.2031	0.000520749	MANES_10G020600	sp|P05478|HSP16_SOYBN 18.5 kDa class I heat shock protein OS=Glycine max GN=HSP18.5-C PE=3 SV=1//9.29689e-76
MANES_18G0633001	-0.572214	0.257433	-2.18919	0.030656	MANES_18G063300	sp|Q41001|BCP_PEA Blue copper protein OS=Pisum sativum PE=2 SV=1//2.55669e-45
MANES_09G1481002	-0.287174	1	-2.1548	0.0447062	MANES_09G148100	sp|C0SUT9|JMJ16_ARATH Putative lysine-specific demethylase JMJ16 OS=Arabidopsis thaliana GN=JMJ16 PE=2 SV=1//0
MANES_S0383001	-1.42116	0.0904917	-2.13867	0.0181821	MANES_S038300	sp|Q941R6|MLP31_ARATH MLP-like protein 31 OS=Arabidopsis thaliana GN=MLP31 PE=2 SV=2//1.22227e-40
MANES_01G0765001	-0.251889	1	-2.05343	0.0190063	MANES_01G076500	sp|P29001|INVA_VIGRR Acid beta-fructofuranosidase OS=Vigna radiata var. radiata GN=INVA PE=1 SV=1//0
MANES_07G0313001	-0.0960048	0.968009	-2.05011	0.0459339	MANES_07G031300	sp|P19244|HSP41_PEA 22.7 kDa class IV heat shock protein OS=Pisum sativum GN=HSP22.7 PE=2 SV=1//1.14336e-36
MANES_14G0161001	-1.32407	0.0752693	-2.04728	0.0163284	MANES_14G016100	-//-
MANES_18G0864001	-1.48278	1	-2.04542	0.0494297	MANES_18G086400	sp|Q8L9J7|SWET1_ARATH Bidirectional sugar transporter SWEET1 OS=Arabidopsis thaliana GN=SWEET1 PE=1 SV=1//2.88181e-125
MANES_02G0273001	-0.465935	0.393884	-1.99323	0.000520749	MANES_02G027300	sp|O64899|C80B1_ESCCA (S)-N-methylcoclaurine 3&apos;-hydroxylase isozyme 1 (Fragment) OS=Eschscholzia californica GN=CYP80B1 PE=2 SV=1//1.03509e-133
MANES_05G0637001	0.9751	1	-1.99178	0.0394933	MANES_05G063700	sp|Q9SW70|SRP_VITRI Stress-related protein OS=Vitis riparia GN=SRP PE=2 SV=1//3.58802e-109
MANES_01G1350003	-0.88147	1	-1.97356	0.0208071	MANES_01G135000	-//-
MANES_14G1435001	-0.519009	1	-1.94408	0.0208071	MANES_14G143500	sp|P26413|HSP70_SOYBN Heat shock 70 kDa protein OS=Glycine max GN=HSP70 PE=3 SV=1//0
MANES_18G0571001	-2.45849	1	-1.91363	0.000520749	MANES_18G057100	-//-
MANES_12G0520001	-1.02086	1	-1.90508	0.0371194	MANES_12G052000	sp|Q9LSE7|B561C_ARATH Cytochrome b561 and DOMON domain-containing protein At3g25290 OS=Arabidopsis thaliana GN=At3g25290 PE=2 SV=1//6.07744e-165
MANES_01G2167001	-0.361566	1	-1.90284	0.000520749	MANES_01G216700	sp|P22242|DRPE_CRAPL Desiccation-related protein PCC13-62 OS=Craterostigma plantagineum PE=2 SV=1//1.681e-80
MANES_18G1450001	-0.966533	0.0511985	-1.83163	0.0301723	MANES_18G145000	sp|P06215|CHIT_PHAVU Endochitinase OS=Phaseolus vulgaris PE=1 SV=1//9.59223e-10
MANES_10G0730001	-1.63197	0.085467	-1.78965	0.0438907	MANES_10G073000	-//-
MANES_02G0467001	0.0915108	0.907743	-1.77269	0.000520749	MANES_02G046700	sp|Q1PDW5|FTSH6_ARATH ATP-dependent zinc metalloprotease FTSH 6, chloroplastic OS=Arabidopsis thaliana GN=FTSH6 PE=2 SV=1//0
MANES_12G0067001	-0.89668	1	-1.75126	0.000520749	MANES_12G006700	sp|Q9FY94|SWT15_ARATH Bidirectional sugar transporter SWEET15 OS=Arabidopsis thaliana GN=SWEET15 PE=2 SV=1//1.0519e-102
MANES_13G1214001	-0.31555	0.564433	-1.74085	0.0107676	MANES_13G121400	sp|Q9SND9|Y3028_ARATH Uncharacterized acetyltransferase At3g50280 OS=Arabidopsis thaliana GN=At3g50280 PE=3 SV=1//5.23914e-126
MANES_05G1848001	-1.61683	1	-1.72623	0.026885	MANES_05G184800	sp|P46604|HAT22_ARATH Homeobox-leucine zipper protein HAT22 OS=Arabidopsis thaliana GN=HAT22 PE=1 SV=1//7.82216e-69
MANES_14G0260001	-0.0108974	1	-1.72428	0.0455221	MANES_14G026000	-//-
MANES_01G1489001	0.114425	1	-1.69704	0.00141071	MANES_01G148900	sp|Q9SZN7|HIP26_ARATH Heavy metal-associated isoprenylated plant protein 26 OS=Arabidopsis thaliana GN=HIPP26 PE=1 SV=1//3.21344e-61
MANES_05G0529001	-0.863089	0.13812	-1.69561	0.0173956	MANES_05G052900	sp|P92953|ATHB4_ARATH Homeobox-leucine zipper protein ATHB-4 OS=Arabidopsis thaliana GN=ATHB-4 PE=2 SV=1//4.06298e-67
MANES_05G1352001	0.055524	1	-1.6876	0.00740893	MANES_05G135200	-//-
MANES_01G2424001	-1.03059	0.0994352	-1.67169	0.000520749	MANES_01G242400	sp|O48927|C78A3_SOYBN Cytochrome P450 78A3 OS=Glycine max GN=CYP78A3 PE=2 SV=1//0
MANES_05G0614001	-0.144599	0.83342	-1.64301	0.0122179	MANES_05G061400	sp|P32292|ARG2_VIGRR Indole-3-acetic acid-induced protein ARG2 OS=Vigna radiata var. radiata GN=ARG2 PE=2 SV=1//2.74454e-14
MANES_07G1193001	-1.15338	0.330007	-1.63355	0.00182357	MANES_07G119300	-//-
MANES_05G0120001	-0.256666	1	-1.62626	0.000520749	MANES_05G012000	sp|O22893|GOLS1_ARATH Galactinol synthase 1 OS=Arabidopsis thaliana GN=GOLS1 PE=1 SV=1//0
MANES_09G0852001	-0.834119	1	-1.62145	0.00261001	MANES_09G085200	sp|Q9FIK0|PFKA2_ARATH ATP-dependent 6-phosphofructokinase 2 OS=Arabidopsis thaliana GN=PFK2 PE=1 SV=1//0
MANES_18G0102001	inf	1	-1.60474	0.000520749	MANES_18G010200	sp|Q9LNU3|EXP11_ARATH Expansin-A11 OS=Arabidopsis thaliana GN=EXPA11 PE=2 SV=1//6.13166e-126
MANES_01G0914001	-0.607453	1	-1.60027	0.0278264	MANES_01G091400	sp|P47082|AVT1_YEAST Vacuolar amino acid transporter 1 OS=Saccharomyces cerevisiae (strain ATCC 204508 / S288c) GN=AVT1 PE=1 SV=1//2.55395e-28
MANES_11G0526001	0.681238	0.540613	-1.59624	0.00336048	MANES_11G052600	sp|P13939|LEAD7_GOSHI Late embryogenesis abundant protein D-7 OS=Gossypium hirsutum PE=2 SV=1//3.73635e-10
MANES_12G0766001	-0.105444	0.885666	-1.59152	0.00579248	MANES_12G076600	sp|B9RPM3|TPS9_RICCO Probable terpene synthase 9 OS=Ricinus communis GN=TPS9 PE=3 SV=1//0
MANES_07G0584001	-0.0755189	0.930931	-1.57277	0.00141071	MANES_07G058400	sp|Q9SZE8|LBD39_ARATH LOB domain-containing protein 39 OS=Arabidopsis thaliana GN=LBD39 PE=2 SV=1//1.08543e-53
MANES_10G0576001	-4.01759	1	-1.53899	0.0200473	MANES_10G057600	sp|Q39183|D6KL2_ARATH Serine/threonine-protein kinase D6PKL2 OS=Arabidopsis thaliana GN=D6PKL2 PE=1 SV=1//1.41806e-140
MANES_03G1993001	0.215999	0.83596	-1.53473	0.000520749	MANES_03G199300	sp|P42736|RAP23_ARATH Ethylene-responsive transcription factor RAP2-3 OS=Arabidopsis thaliana GN=RAP2-3 PE=1 SV=2//1.3946e-43
MANES_12G1308001	-0.481883	1	-1.52779	0.0380183	MANES_12G130800	sp|Q9SJZ2|PER17_ARATH Peroxidase 17 OS=Arabidopsis thaliana GN=PER17 PE=2 SV=1//1.08768e-179
MANES_12G1335001	1.37838	0.0664776	-1.52257	0.00546589	MANES_12G133500	sp|Q9M7B7|C79D2_MANES Valine N-monooxygenase 2 OS=Manihot esculenta GN=CYP79D2 PE=1 SV=1//0
MANES_11G0028001	-0.691582	0.0622354	-1.50163	0.00407707	MANES_11G002800	-//-
MANES_02G0982001	-0.336121	1	-1.48621	0.000520749	MANES_02G098200	-//-
MANES_15G0331001	-0.189779	0.594102	-1.46567	0.000520749	MANES_15G033100	sp|P93735|ELIP1_ARATH Early light-induced protein 1, chloroplastic OS=Arabidopsis thaliana GN=ELIP1 PE=1 SV=1//4.57511e-60
MANES_15G1462001	-0.673084	0.134563	-1.46543	0.0179248	MANES_15G146200	sp|Q0PHS9|DES_CAPAN 9-divinyl ether synthase OS=Capsicum annuum GN=DES PE=2 SV=1//6.61423e-173
MANES_02G1248001	-0.668029	0.158029	-1.44824	0.000981481	MANES_02G124800	sp|P04794|HSP14_SOYBN 17.5 kDa class I heat shock protein OS=Glycine max GN=HSP17.5-E PE=3 SV=1//1.23106e-59
MANES_08G0513001	-0.611486	0.393033	-1.4369	0.00612071	MANES_08G051300	-//-
MANES_03G0007001	-0.417157	0.552096	-1.43196	0.0190063	MANES_03G000700	sp|Q9FKG6|PUB52_ARATH U-box domain-containing protein 52 OS=Arabidopsis thaliana GN=PUB52 PE=2 SV=1//1.21915e-112
MANES_12G0322001	-1.2082	0.300214	-1.4078	0.0165943	MANES_12G032200	sp|Q7XBH4|MYB4_ORYSJ Myb-related protein Myb4 OS=Oryza sativa subsp. japonica GN=MYB4 PE=2 SV=2//9.15168e-73
MANES_01G2063001	-0.596409	0.348127	-1.39251	0.00926716	MANES_01G206300	-//-
MANES_06G1399001	-0.165663	0.862965	-1.38013	0.000520749	MANES_06G139900	sp|Q9FLI3|P2C75_ARATH Probable protein phosphatase 2C 75 OS=Arabidopsis thaliana GN=AHG1 PE=2 SV=1//9.33956e-109
MANES_S0417001	-0.71033	0.0684013	-1.37433	0.000520749	MANES_S041700	-//-
MANES_17G0829001	-0.243502	0.599486	-1.36356	0.00988022	MANES_17G082900	sp|Q9CAB7|PXG4_ARATH Probable peroxygenase 4 OS=Arabidopsis thaliana GN=PXG4 PE=1 SV=1//6.97558e-53
MANES_08G0891001	0.104367	0.891787	-1.35857	0.00443438	MANES_08G089100	sp|Q9FF86|DCR_ARATH BAHD acyltransferase DCR OS=Arabidopsis thaliana GN=DCR PE=2 SV=1//1.75773e-68
MANES_02G0195001	0.374259	0.596162	-1.34393	0.0155273	MANES_02G019500	sp|O04707|GAO1A_WHEAT Gibberellin 20 oxidase 1-A OS=Triticum aestivum GN=GA20ox1A PE=2 SV=1//7.11117e-35
MANES_13G0304001	-0.449156	0.209335	-1.33892	0.00740893	MANES_13G030400	sp|P92990|JP650_ARATH Probable polygalacturonase non-catalytic subunit JP650 OS=Arabidopsis thaliana GN=JP650 PE=2 SV=2//0
MANES_02G0359001	1.56802	1	-1.33377	0.0233062	MANES_02G035900	sp|P29001|INVA_VIGRR Acid beta-fructofuranosidase OS=Vigna radiata var. radiata GN=INVA PE=1 SV=1//0
MANES_06G0008001	-0.544259	0.221757	-1.33162	0.000520749	MANES_06G000800	sp|P54767|DCE_SOLLC Glutamate decarboxylase OS=Solanum lycopersicum PE=2 SV=1//0
MANES_18G0216001	-0.156272	0.826667	-1.32071	0.02403	MANES_18G021600	sp|Q67YU0|CKX5_ARATH Cytokinin dehydrogenase 5 OS=Arabidopsis thaliana GN=CKX5 PE=2 SV=1//0
MANES_11G0675001	-1.19256	1	-1.31786	0.00222136	MANES_11G067500	sp|P09189|HSP7C_PETHY Heat shock cognate 70 kDa protein OS=Petunia hybrida GN=HSP70 PE=2 SV=1//0
MANES_06G1553001	-0.930988	0.160489	-1.31334	0.00512661	MANES_06G155300	sp|P23472|CHLY_HEVBR Hevamine-A OS=Hevea brasiliensis PE=1 SV=2//1.78607e-171
MANES_02G2215001	2.49553	1	-1.30548	0.000520749	MANES_02G221500	-//-
MANES_02G0981001	-1.45916	0.0818804	-1.302	0.00546589	MANES_02G098100	sp|Q9P6Q3|BCS1_SCHPO Probable mitochondrial chaperone bcs1 OS=Schizosaccharomyces pombe (strain 972 / ATCC 24843) GN=SPAC644.07 PE=2 SV=1//2.76322e-31
MANES_12G0358001	-0.457516	0.501728	-1.28353	0.00612071	MANES_12G035800	-//-
MANES_06G1472001	0.18652	1	-1.27628	0.000520749	MANES_06G147200	sp|Q04980|LTI65_ARATH Low-temperature-induced 65 kDa protein OS=Arabidopsis thaliana GN=LTI65 PE=2 SV=2//2.32553e-32
MANES_02G1054001	-0.595561	0.131952	-1.27358	0.000520749	MANES_02G105400	sp|P83332|TLP1_PRUPE Thaumatin-like protein 1 OS=Prunus persica PE=2 SV=1//7.40567e-71
MANES_16G0845001	-0.43296	0.620161	-1.27225	0.000520749	MANES_16G084500	sp|Q2JN82|PSBX_SYNJB Photosystem II reaction center X protein OS=Synechococcus sp. (strain JA-2-3B&apos;a(2-13)) GN=psbX PE=3 SV=1//2.1421e-06
MANES_01G2220001	-0.00381914	0.993232	-1.25905	0.000520749	MANES_01G222000	-//-
MANES_11G1592001	0.636581	1	-1.2473	0.00772454	MANES_11G159200	-//-
MANES_02G2010001	0.0776406	1	-1.24235	0.000520749	MANES_02G201000	-//-
MANES_01G1231001	0.392222	1	-1.23822	0.0326759	MANES_01G123100	sp|F4KGY6|RVE1_ARATH Protein REVEILLE 1 OS=Arabidopsis thaliana GN=RVE1 PE=2 SV=1//5.97428e-63
MANES_13G0134001	-0.219511	0.707066	-1.22862	0.0346807	MANES_13G013400	sp|P09886|HS21C_PEA Small heat shock protein, chloroplastic OS=Pisum sativum GN=HSP21 PE=2 SV=1//2.67808e-39
MANES_04G0076001	-0.510674	0.0948537	-1.21099	0.00644654	MANES_04G007600	sp|P33186|RIPG_SURMU Ribosome-inactivating protein gelonin OS=Suregada multiflora GN=GEL PE=1 SV=2//5.14625e-53
MANES_12G1367001	0.171392	0.763236	-1.20962	0.00222136	MANES_12G136700	sp|Q5HZ05|TPPJ_ARATH Probable trehalose-phosphate phosphatase J OS=Arabidopsis thaliana GN=TPPJ PE=1 SV=1//0
MANES_02G1820001	-1.03295	0.224213	-1.20912	0.000520749	MANES_02G182000	sp|P93007|EF112_ARATH Ethylene-responsive transcription factor ERF112 OS=Arabidopsis thaliana GN=ERF112 PE=2 SV=1//1.14642e-13
MANES_05G1986001	0.177935	1	-1.20583	0.0380183	MANES_05G198600	sp|Q38931|FKB62_ARATH Peptidyl-prolyl cis-trans isomerase FKBP62 OS=Arabidopsis thaliana GN=FKBP62 PE=1 SV=2//0
MANES_01G1244001	-1.48565	0.0599694	-1.19809	0.00478264	MANES_01G124400	sp|Q9C8D4|AAE11_ARATH Butyrate--CoA ligase AAE11, peroxisomal OS=Arabidopsis thaliana GN=AAE11 PE=1 SV=1//0
MANES_03G1389001	-0.465421	1	-1.18824	0.0147161	MANES_03G138900	sp|A6YIH8|C7D55_HYOMU Premnaspirodiene oxygenase OS=Hyoscyamus muticus GN=CYP71D55 PE=1 SV=1//0
MANES_05G0182001	-0.131454	0.847704	-1.18431	0.0477873	MANES_05G018200	sp|O23090|BH014_ARATH Transcription factor bHLH14 OS=Arabidopsis thaliana GN=BHLH14 PE=2 SV=1//7.57732e-74
MANES_10G0779001	-0.704678	0.176697	-1.1723	0.0261812	MANES_10G077900	sp|Q9AT54|SCGT_TOBAC Scopoletin glucosyltransferase OS=Nicotiana tabacum GN=TOGT1 PE=1 SV=1//0
MANES_11G1610001	-0.594444	0.233535	-1.15877	0.00182357	MANES_11G161000	sp|Q9SGD1|ZWIP3_ARATH Zinc finger protein WIP3 OS=Arabidopsis thaliana GN=WIP3 PE=2 SV=1//1.73647e-121
MANES_04G1313001	-1.07148	0.073824	-1.15868	0.0273621	MANES_04G131300	sp|Q9ZSY8|IAA27_ARATH Auxin-responsive protein IAA27 OS=Arabidopsis thaliana GN=IAA27 PE=1 SV=1//4.96651e-102
MANES_08G1030001	0.306513	1	-1.15748	0.000520749	MANES_08G103000	sp|Q9LYV6|GEML5_ARATH GEM-like protein 5 OS=Arabidopsis thaliana GN=At5g13200 PE=1 SV=1//1.42739e-127
MANES_16G0836001	-0.140323	0.834407	-1.15734	0.000520749	MANES_16G083600	sp|P05477|HSP21_SOYBN 17.9 kDa class II heat shock protein OS=Glycine max GN=HSP17.9-D PE=3 SV=1//5.78898e-73
MANES_01G1309001	-1.02793	0.319347	-1.15722	0.0442968	MANES_01G130900	sp|O80852|GSTF9_ARATH Glutathione S-transferase F9 OS=Arabidopsis thaliana GN=GSTF9 PE=1 SV=1//2.46029e-100
MANES_06G1051001	-0.585593	0.263139	-1.15641	0.0230658	MANES_06G105100	sp|Q9FM03|DOF56_ARATH Dof zinc finger protein DOF5.6 OS=Arabidopsis thaliana GN=DOF5.6 PE=2 SV=2//5.6633e-52
MANES_16G0220001	-0.70156	0.157766	-1.11356	0.0304155	MANES_16G022000	sp|Q53FA7|QORX_HUMAN Quinone oxidoreductase PIG3 OS=Homo sapiens GN=TP53I3 PE=1 SV=2//5.10389e-78
MANES_11G1645001	0.240241	0.794268	-1.11294	0.00865028	MANES_11G164500	sp|Q9XIN8|FB119_ARATH F-box protein At2g27310 OS=Arabidopsis thaliana GN=At2g27310 PE=2 SV=1//6.89962e-78
MANES_S0985001	0.0615716	1	-1.11244	0.000520749	MANES_S098500	-//-
MANES_07G1232001	-0.699521	0.199729	-1.10003	0.00865028	MANES_07G123200	sp|P27880|HSP12_MEDSA 18.2 kDa class I heat shock protein OS=Medicago sativa GN=HSP18.2 PE=2 SV=1//3.39169e-70
MANES_16G0890001	-0.189338	0.7391	-1.09389	0.000520749	MANES_16G089000	sp|P83948|PME3_CITSI Pectinesterase 3 OS=Citrus sinensis PE=1 SV=1//0
MANES_05G0083001	-0.416698	1	-1.08384	0.0440894	MANES_05G008300	sp|Q9M1R4|IAA30_ARATH Auxin-responsive protein IAA30 OS=Arabidopsis thaliana GN=IAA30 PE=2 SV=1//1.65211e-48
MANES_06G0073001	-0.387838	0.218943	-1.08164	0.000981481	MANES_06G007300	sp|Q6X7K0|WOX1_ARATH WUSCHEL-related homeobox 1 OS=Arabidopsis thaliana GN=WOX1 PE=2 SV=2//3.81978e-47
MANES_04G1118001	0.222362	0.758712	-1.07815	0.0442968	MANES_04G111800	-//-
MANES_02G1572001	0.809862	1	-1.07634	0.000520749	MANES_02G157200	-//-
MANES_09G0688001	-0.313898	0.428793	-1.07418	0.000520749	MANES_09G068800	sp|Q6K215|PIP22_ORYSJ Probable aquaporin PIP2-2 OS=Oryza sativa subsp. japonica GN=PIP2-2 PE=2 SV=1//6.30425e-175
MANES_11G0148001	0.482871	0.638139	-1.06655	0.0278264	MANES_11G014800	sp|Q9SYG1|HS174_ARATH 17.4 kDa class III heat shock protein OS=Arabidopsis thaliana GN=HSP17.4B PE=2 SV=1//1.33771e-39
MANES_04G1384001	-0.405263	0.356758	-1.06578	0.00336048	MANES_04G138400	sp|P19037|HS181_ARATH 18.1 kDa class I heat shock protein OS=Arabidopsis thaliana GN=HSP18.1 PE=2 SV=1//4.33949e-73
MANES_15G0622002	-0.903235	0.218576	-1.06471	0.000981481	MANES_15G062200	sp|O81974|C71D8_SOYBN Cytochrome P450 71D8 OS=Glycine max GN=CYP71D8 PE=2 SV=1//0
MANES_09G1068001	-0.144074	0.906341	-1.05928	0.0496213	MANES_09G106800	sp|Q5KTS7|EML_DAUCA Carrot ABA-induced in somatic embryos 3 OS=Daucus carota GN=CAISE3 PE=2 SV=1//1.69556e-43
MANES_01G1518001	-0.133511	0.77499	-1.05414	0.000520749	MANES_01G151800	sp|Q38853|STR15_ARATH Rhodanese-like domain-containing protein 15, chloroplastic OS=Arabidopsis thaliana GN=STR15 PE=2 SV=1//2.59526e-57
MANES_08G0584001	-0.174809	0.797485	-1.0472	0.000520749	MANES_08G058400	sp|Q5HZL9|HDHD3_XENLA Haloacid dehalogenase-like hydrolase domain-containing protein 3 OS=Xenopus laevis GN=hdhd3 PE=2 SV=1//5.73936e-16
MANES_03G0550001	-0.156452	0.814336	-1.04562	0.0176651	MANES_03G055000	sp|Q9LY41|ATL4_ARATH E3 ubiquitin-protein ligase ATL4 OS=Arabidopsis thaliana GN=ATL4 PE=1 SV=1//5.78961e-11
MANES_09G0348001	-0.367288	0.685083	-1.04028	0.000520749	MANES_09G034800	-//-
MANES_03G0279001	-0.679597	0.500571	-1.03654	0.000520749	MANES_03G027900	-//-
MANES_06G1788001	0.770452	1	-1.03298	0.0348918	MANES_06G178800	-//-
MANES_05G1564001	-0.225807	0.530255	-1.02792	0.0430672	MANES_05G156400	sp|Q9AR07|JMT_ARATH Jasmonate O-methyltransferase OS=Arabidopsis thaliana GN=JMT PE=1 SV=3//5.13702e-136
MANES_06G1607001	-0.484111	0.246747	-1.02648	0.0496213	MANES_06G160700	sp|Q942D4|BURP3_ORYSJ BURP domain-containing protein 3 OS=Oryza sativa subsp. japonica GN=BURP3 PE=2 SV=1//1.65342e-48
MANES_15G0106001	-0.232743	0.694457	-1.02487	0.0237874	MANES_15G010600	-//-
MANES_08G1093001	0.191852	0.60796	-1.02434	0.000520749	MANES_08G109300	sp|C7G304|GOLS2_SOLLC Galactinol synthase 2 OS=Solanum lycopersicum GN=GOLS2 PE=2 SV=1//0
MANES_05G1730001	-0.270517	0.710839	-1.0117	0.0485917	MANES_05G173000	sp|Q9SRE6|CML38_ARATH Calcium-binding protein CML38 OS=Arabidopsis thaliana GN=CML38 PE=2 SV=1//2.32607e-08
MANES_06G1642001	-0.177986	0.656704	-1.01098	0.000520749	MANES_06G164200	-//-
MANES_12G1121001	0.291379	0.449477	-1.00691	0.000520749	MANES_12G112100	sp|P51273|YCF36_PORPU Uncharacterized protein ycf36 OS=Porphyra purpurea GN=ycf36 PE=3 SV=1//7.16347e-34
MANES_13G1289001	0	1	-1.00653	0.00478264	MANES_13G128900	sp|O64837|RTNLM_ARATH Reticulon-like protein B13 OS=Arabidopsis thaliana GN=RTNLB13 PE=2 SV=1//1.68281e-39
MANES_09G1708001	-0.281321	0.484853	-1.00602	0.000520749	MANES_09G170800	sp|Q5J907|TCTP_ELAGV Translationally-controlled tumor protein homolog OS=Elaeis guineensis var. tenera GN=TCTP PE=2 SV=1//1.59665e-99
MANES_10G0521001	-0.194995	0.728479	-1.0032	0.00222136	MANES_10G052100	sp|O49841|RAC2A_ARATH Ras-related protein RABC2a OS=Arabidopsis thaliana GN=RABC2A PE=1 SV=1//2.6119e-57
MANES_15G0942001	0.476759	0.327479	-0.996845	0.0215717	MANES_15G094200	sp|Q39688|EP1G_DAUCA Epidermis-specific secreted glycoprotein EP1 OS=Daucus carota GN=EP1 PE=1 SV=1//4.32716e-144
MANES_10G0625002	-0.483203	0.72144	-0.99182	0.0205559	MANES_10G062500	-//-
MANES_11G1001001	-0.478349	0.545197	-0.971248	0.0242673	MANES_11G100100	sp|Q9LDY8|NAC55_ARATH NAC domain-containing protein 55 OS=Arabidopsis thaliana GN=NAC055 PE=2 SV=1//1.86015e-37
MANES_12G1235001	-0.564928	1	-0.970687	0.0228227	MANES_12G123500	sp|Q9LXA5|LRK91_ARATH L-type lectin-domain containing receptor kinase IX.1 OS=Arabidopsis thaliana GN=LECRK91 PE=2 SV=1//0
MANES_06G1347001	-0.0760312	0.904201	-0.968182	0.000520749	MANES_06G134700	sp|Q96331|HS23M_ARATH 23.6 kDa heat shock protein, mitochondrial OS=Arabidopsis thaliana GN=HSP23.6 PE=2 SV=1//2.2087e-57
MANES_08G0372001	0.0213129	0.973772	-0.967006	0.00299047	MANES_08G037200	sp|Q93YS4|AB22G_ARATH ABC transporter G family member 22 OS=Arabidopsis thaliana GN=ABCG22 PE=1 SV=1//0
MANES_01G2157001	-0.315464	1	-0.964764	0.0273621	MANES_01G215700	sp|O82248|NFYB5_ARATH Nuclear transcription factor Y subunit B-5 OS=Arabidopsis thaliana GN=NFYB5 PE=2 SV=1//1.96183e-54
MANES_13G0085001	0.834418	1	-0.959195	0.0483909	MANES_13G008500	-//-
MANES_13G0888001	-0.383975	0.480068	-0.955783	0.0171259	MANES_13G088800	sp|Q9FIK8|CAR11_ARATH Protein C2-DOMAIN ABA-RELATED 11 OS=Arabidopsis thaliana GN=CAR11 PE=2 SV=1//1.60254e-73
MANES_10G0978001	-0.916627	1	-0.955434	0.041611	MANES_10G097800	-//-
MANES_S0167001	0.460675	0.156071	-0.954937	0.000520749	MANES_S016700	sp|Q9FY49|LKHA4_ARATH Leukotriene A-4 hydrolase homolog OS=Arabidopsis thaliana GN=LKHA4 PE=2 SV=1//0
MANES_11G0083001	-0.515904	0.425714	-0.954672	0.0223327	MANES_11G008300	sp|Q9SX25|CXE6_ARATH Probable carboxylesterase 6 OS=Arabidopsis thaliana GN=CXE6 PE=2 SV=1//2.09598e-51
MANES_17G0629001	-0.507383	0.168935	-0.952117	0.0176651	MANES_17G062900	sp|Q5JJY5|SWT2A_ORYSJ Bidirectional sugar transporter SWEET2a OS=Oryza sativa subsp. japonica GN=SWEET2A PE=2 SV=1//3.93785e-87
MANES_15G0623001	-0.6433	0.112907	-0.950458	0.000981481	MANES_15G062300	sp|O48923|C71DA_SOYBN Cytochrome P450 71D10 OS=Glycine max GN=CYP71D10 PE=2 SV=1//1.28689e-136
MANES_S0903002	-0.125741	0.80239	-0.949209	0.0282936	MANES_S090300	sp|P35133|UBC10_ARATH Ubiquitin-conjugating enzyme E2 10 OS=Arabidopsis thaliana GN=UBC10 PE=1 SV=1//2.00569e-98
MANES_01G0907001	-0.325334	0.405109	-0.933846	0.0496213	MANES_01G090700	sp|P81392|MYB06_ANTMA Myb-related protein 306 OS=Antirrhinum majus GN=MYB306 PE=2 SV=1//4.88268e-93
MANES_02G0132001	0.393193	0.400919	-0.933017	0.000520749	MANES_02G013200	sp|Q9SUQ2|CRF2_ARATH Ethylene-responsive transcription factor CRF2 OS=Arabidopsis thaliana GN=CRF2 PE=1 SV=1//7.01117e-48
MANES_03G2118001	-0.510969	0.19094	-0.929778	0.000520749	MANES_03G211800	sp|Q8RWC9|CIPK1_ARATH CBL-interacting serine/threonine-protein kinase 1 OS=Arabidopsis thaliana GN=CIPK1 PE=1 SV=2//0
MANES_15G1159001	-0.410949	0.201306	-0.919354	0.00546589	MANES_15G115900	sp|Q9FK75|GDL82_ARATH GDSL esterase/lipase At5g45670 OS=Arabidopsis thaliana GN=At5g45670 PE=2 SV=1//0
MANES_03G1827001	-0.50816	0.0610944	-0.91335	0.000520749	MANES_03G182700	-//-
MANES_07G0278001	-0.479085	0.0676422	-0.91027	0.0220796	MANES_07G027800	sp|Q75W17|FURH_VIBFR Furcatin hydrolase OS=Viburnum furcatum PE=1 SV=1//9.77275e-107
MANES_05G0858001	0.0258654	0.966848	-0.907298	0.000520749	MANES_05G085800	sp|Q9LMA1|FMO1_ARATH Probable flavin-containing monooxygenase 1 OS=Arabidopsis thaliana GN=FMO1 PE=2 SV=1//7.25644e-121
MANES_01G0845001	-0.206678	0.528145	-0.900299	0.0127903	MANES_01G084500	sp|Q05466|HAT4_ARATH Homeobox-leucine zipper protein HAT4 OS=Arabidopsis thaliana GN=HAT4 PE=1 SV=1//4.13193e-107
MANES_03G1164001	-0.539163	0.266121	-0.892377	0.0280637	MANES_03G116400	-//-
MANES_05G1996001	-0.0571067	0.913469	-0.88649	0.0496213	MANES_05G199600	sp|P35694|XTH2_SOYBN Xyloglucan endotransglucosylase/hydrolase 2 OS=Glycine max PE=2 SV=1//2.52909e-162
MANES_02G2000001	-0.645754	0.0664776	-0.882606	0.0147161	MANES_02G200000	sp|Q6K7H2|KCY4_ORYSJ Probable UMP/CMP kinase 4 OS=Oryza sativa subsp. japonica GN=Os02g0778400 PE=2 SV=1//5.05703e-62
MANES_17G0024001	-0.514279	0.60515	-0.876199	0.0133363	MANES_17G002400	-//-
MANES_15G0084001	-2.15673	0.056154	-0.872528	0.00336048	MANES_15G008400	sp|O50001|PRU1_PRUAR Major allergen Pru ar 1 OS=Prunus armeniaca PE=1 SV=1//1.1899e-55
MANES_15G0240001	0.239765	0.634169	-0.858334	0.00579248	MANES_15G024000	sp|P13917|7SB1_SOYBN Basic 7S globulin OS=Glycine max GN=BG PE=1 SV=2//1.37897e-60
MANES_12G0516001	0.268051	0.706205	-0.857822	0.0436889	MANES_12G051600	sp|Q9LSF1|OXI1_ARATH Serine/threonine-protein kinase OXI1 OS=Arabidopsis thaliana GN=OXI1 PE=1 SV=1//8.84623e-140
MANES_15G1461001	0.869149	0.108277	-0.857368	0.02403	MANES_15G146100	sp|Q61FW2|SEL10_CAEBR F-box/WD repeat-containing protein sel-10 OS=Caenorhabditis briggsae GN=sel-10 PE=3 SV=1//1.18253e-11
MANES_01G2244001	0.821469	0.157485	-0.855297	0.0233062	MANES_01G224400	sp|Q9FJ10|GAT16_ARATH GATA transcription factor 16 OS=Arabidopsis thaliana GN=GATA16 PE=2 SV=1//8.03791e-24
MANES_09G1312001	-0.525582	0.169652	-0.852801	0.00261001	MANES_09G131200	sp|Q8GT20|BEBT_TOBAC Benzyl alcohol O-benzoyltransferase OS=Nicotiana tabacum GN=HSR201 PE=1 SV=1//0
MANES_05G1154001	-0.0930042	0.912705	-0.849263	0.0457343	MANES_05G115400	-//-
MANES_05G0645001	-0.616653	0.0567087	-0.84776	0.000520749	MANES_05G064500	-//-
MANES_05G0639001	1.73505	1	-0.844809	0.000981481	MANES_05G063900	sp|O82245|TSPO_ARATH Translocator protein homolog OS=Arabidopsis thaliana GN=TSPO PE=1 SV=1//1.2158e-63
MANES_11G1482001	-0.381324	0.283803	-0.842368	0.0409941	MANES_11G148200	sp|P84527|KIWEL_ACTDE Kiwellin OS=Actinidia deliciosa PE=1 SV=1//7.03444e-84
MANES_18G0516001	-0.978142	0.172236	-0.840202	0.0494297	MANES_18G051600	sp|P46604|HAT22_ARATH Homeobox-leucine zipper protein HAT22 OS=Arabidopsis thaliana GN=HAT22 PE=1 SV=1//1.36524e-53
MANES_03G0596002	-0.29674	0.316951	-0.832694	0.00372046	MANES_03G059700	sp|P59082|LFS_ALLCE Lachrymatory-factor synthase OS=Allium cepa GN=LFS PE=1 SV=1//2.22719e-14
MANES_15G0334001	0.215522	0.630248	-0.831688	0.00141071	MANES_15G033400	-//-
MANES_01G0832001	-0.059377	0.946074	-0.830617	0.0278264	MANES_01G083200	-//-
MANES_05G0897001	0.218421	0.551152	-0.826962	0.00478264	MANES_05G089700	-//-
MANES_06G1776001	0.0560273	0.91769	-0.824677	0.0157944	MANES_06G177600	-//-
MANES_05G1535001	-0.30594	0.298351	-0.824128	0.000981481	MANES_05G153500	sp|Q94AP3|WAT1_ARATH Protein WALLS ARE THIN 1 OS=Arabidopsis thaliana GN=WAT1 PE=1 SV=1//0
MANES_01G2681001	-0.236781	0.503847	-0.824062	0.0220796	MANES_01G268100	sp|O22152|YAB1_ARATH Axial regulator YABBY 1 OS=Arabidopsis thaliana GN=YAB1 PE=1 SV=1//7.67229e-86
MANES_09G0993001	-0.462243	0.0682068	-0.819067	0.00802823	MANES_09G099300	sp|P31673|HS174_ORYSJ 17.4 kDa class I heat shock protein OS=Oryza sativa subsp. japonica GN=HSP17.4 PE=2 SV=2//1.58337e-41
MANES_13G0231001	0.194661	0.725633	-0.812207	0.000981481	MANES_13G023100	sp|Q9SI09|XERIC_ARATH Probable E3 ubiquitin-protein ligase XERICO OS=Arabidopsis thaliana GN=XERICO PE=1 SV=1//3.0869e-18
MANES_13G0738001	-1.83121	1	-0.810113	0.0366708	MANES_13G073800	sp|Q9LJB7|BBX32_ARATH B-box zinc finger protein 32 OS=Arabidopsis thaliana GN=BBX32 PE=1 SV=1//1.41836e-12
MANES_04G1563001	0.121714	0.864429	-0.808487	0.000520749	MANES_04G156300	-//-
MANES_01G2150001	0.00799747	0.988588	-0.807051	0.0220796	MANES_01G215000	sp|Q8L8Z8|GRXS2_ARATH Monothiol glutaredoxin-S2 OS=Arabidopsis thaliana GN=GRXS2 PE=3 SV=1//1.33431e-31
MANES_16G0079001	0.0814398	0.853863	-0.798218	0.000520749	MANES_16G007900	sp|Q9LYT3|TT12_ARATH Protein TRANSPARENT TESTA 12 OS=Arabidopsis thaliana GN=TT12 PE=2 SV=1//1.52278e-142
MANES_10G0507001	-0.130409	0.759359	-0.798159	0.000520749	MANES_10G050700	sp|P32826|SCP49_ARATH Serine carboxypeptidase-like 49 OS=Arabidopsis thaliana GN=SCPL49 PE=2 SV=2//0
MANES_01G0899001	0.180323	0.824118	-0.785216	0.0228227	MANES_01G089900	-//-
MANES_02G1779001	-0.393392	0.266941	-0.783625	0.0344645	MANES_02G177900	sp|Q9MA74|SDC1_ARATH Serine decarboxylase OS=Arabidopsis thaliana GN=SDC PE=1 SV=1//0
MANES_09G0623001	-0.390488	0.445237	-0.782074	0.0202976	MANES_09G062300	sp|P25818|TIP11_ARATH Aquaporin TIP1-1 OS=Arabidopsis thaliana GN=TIP1-1 PE=1 SV=1//9.93717e-136
MANES_08G1703001	-0.11261	0.870319	-0.780713	0.0110583	MANES_08G170300	sp|Q39030|KPK2_ARATH Serine/threonine-protein kinase AtPK2/AtPK19 OS=Arabidopsis thaliana GN=ATPK2 PE=1 SV=2//0
MANES_01G1962001	0.18271	0.674816	-0.774558	0.00988022	MANES_01G196200	sp|P54970|ILL2_ARATH IAA-amino acid hydrolase ILR1-like 2 OS=Arabidopsis thaliana GN=ILL2 PE=1 SV=2//4.09926e-166
MANES_10G0870001	0.0249533	0.97237	-0.772504	0.00222136	MANES_10G087000	sp|Q9LMU1|EGY3_ARATH Probable zinc metallopeptidase EGY3, chloroplastic OS=Arabidopsis thaliana GN=EGY3 PE=2 SV=1//0
MANES_18G0931001	0.0322264	0.945003	-0.770101	0.00372046	MANES_18G093100	-//-
MANES_03G1921001	0.176603	0.6315	-0.764042	0.026885	MANES_03G192100	sp|Q8L8Z8|GRXS2_ARATH Monothiol glutaredoxin-S2 OS=Arabidopsis thaliana GN=GRXS2 PE=3 SV=1//1.89871e-45
MANES_16G0105001	-0.444618	0.175969	-0.763639	0.00443438	MANES_16G010500	sp|Q9SVS1|BGL47_ARATH Beta-glucosidase 47 OS=Arabidopsis thaliana GN=BGLU47 PE=3 SV=2//0
MANES_04G1029001	0.130246	0.812561	-0.763196	0.00372046	MANES_04G102900	sp|Q9LX27|CML4_ARATH Calmodulin-like protein 4 OS=Arabidopsis thaliana GN=CML4 PE=2 SV=1//6.92493e-07
MANES_08G1050001	-0.884182	0.0655544	-0.760905	0.00182357	MANES_08G105000	-//-
MANES_12G0518001	-0.517332	0.0559599	-0.755338	0.0297086	MANES_12G051800	sp|Q94BT2|AIR12_ARATH Auxin-induced in root cultures protein 12 OS=Arabidopsis thaliana GN=AIR12 PE=1 SV=3//2.33073e-43
MANES_05G1001001	-0.239583	0.661639	-0.754987	0.0432719	MANES_05G100100	sp|Q9C9L2|TCP15_ARATH Transcription factor TCP15 OS=Arabidopsis thaliana GN=TCP15 PE=2 SV=1//8.01038e-40
MANES_01G1080001	-0.566718	0.139711	-0.749759	0.000520749	MANES_01G108000	sp|Q9LS01|AOC3_ARATH Allene oxide cyclase 3, chloroplastic OS=Arabidopsis thaliana GN=AOC3 PE=2 SV=1//1.05578e-80
MANES_04G0163001	-0.386151	0.207457	-0.748272	0.0235543	MANES_04G016300	sp|Q9FJH9|LPAH1_ARATH P-loop NTPase domain-containing protein LPA1 homolog 1 OS=Arabidopsis thaliana GN=At5g60760 PE=2 SV=1//0
MANES_01G0032001	0.466826	0.0908135	-0.746542	0.00336048	MANES_01G003200	sp|Q93WN0|SEBP2_ARATH Selenium-binding protein 2 OS=Arabidopsis thaliana GN=SBP2 PE=1 SV=1//0
MANES_05G0456001	0.1816	0.701464	-0.742583	0.010171	MANES_05G045600	sp|Q40316|VESTR_MEDSA Vestitone reductase OS=Medicago sativa PE=1 SV=1//1.08513e-140
MANES_07G0150001	inf	1	-0.741264	0.0377882	MANES_07G015000	sp|P39540|ELO1_YEAST Elongation of fatty acids protein 1 OS=Saccharomyces cerevisiae (strain ATCC 204508 / S288c) GN=ELO1 PE=1 SV=1//3.67092e-22
MANES_05G1100001	0.554568	0.150307	-0.736434	0.00512661	MANES_05G110000	sp|Q9LMX5|AFP2_ARATH Ninja-family protein AFP2 OS=Arabidopsis thaliana GN=AFP2 PE=1 SV=1//2.42309e-26
MANES_12G1516001	-0.244976	0.651107	-0.734482	0.0304155	MANES_12G151600	sp|Q9CRC3|CO040_MOUSE UPF0235 protein C15orf40 homolog OS=Mus musculus PE=2 SV=1//1.01915e-15
MANES_06G1215001	-0.556861	0.0780699	-0.73423	0.00740893	MANES_06G121500	sp|Q9FED2|HA22E_ARATH HVA22-like protein e OS=Arabidopsis thaliana GN=HVA22E PE=2 SV=1//1.50484e-52
MANES_02G1280001	-0.313865	0.314203	-0.732969	0.00261001	MANES_02G128000	sp|Q9ZW21|P2C24_ARATH Probable protein phosphatase 2C 24 OS=Arabidopsis thaliana GN=At2g29380 PE=2 SV=1//6.59329e-141
MANES_12G1397001	-0.264107	0.647434	-0.728054	0.00141071	MANES_12G139700	-//-
MANES_12G1364001	-0.149089	0.788439	-0.725507	0.0447062	MANES_12G136400	sp|C8YR32|LOXH1_MOUSE Lipoxygenase homology domain-containing protein 1 OS=Mus musculus GN=Loxhd1 PE=2 SV=1//3.52625e-06
MANES_05G1389001	0.655113	0.25169	-0.723435	0.0496213	MANES_05G138900	sp|Q8K2A6|LIPM_MOUSE Lipase member M OS=Mus musculus GN=Lipm PE=2 SV=1//1.09631e-22
MANES_S1078001	-0.437559	0.318025	-0.723134	0.0215717	MANES_S107800	sp|Q9FJZ3|MAN7_ARATH Mannan endo-1,4-beta-mannosidase 7 OS=Arabidopsis thaliana GN=MAN7 PE=2 SV=1//2.50287e-71
MANES_10G0986001	-0.30257	0.423627	-0.716424	0.00407707	MANES_10G098600	sp|Q9D967|MGDP1_MOUSE Magnesium-dependent phosphatase 1 OS=Mus musculus GN=Mdp1 PE=1 SV=1//3.08741e-31
MANES_13G1332001	-0.33956	0.406229	-0.716404	0.00865028	MANES_13G133200	sp|Q41495|ST14_SOLTU STS14 protein OS=Solanum tuberosum GN=STS14 PE=2 SV=1//2.20651e-66
MANES_10G0372001	-0.463805	0.0680158	-0.715385	0.000520749	MANES_10G037200	sp|Q9FRL8|DHAR2_ARATH Glutathione S-transferase DHAR2 OS=Arabidopsis thaliana GN=DHAR2 PE=1 SV=1//1.32083e-106
MANES_09G0419001	-0.0165556	0.971488	-0.712134	0.00407707	MANES_09G041900	sp|Q93YS4|AB22G_ARATH ABC transporter G family member 22 OS=Arabidopsis thaliana GN=ABCG22 PE=1 SV=1//0
MANES_09G1791001	-0.37053	0.199391	-0.710836	0.0141729	MANES_09G179100	sp|C7G304|GOLS2_SOLLC Galactinol synthase 2 OS=Solanum lycopersicum GN=GOLS2 PE=2 SV=1//0
MANES_14G1122001	-0.228699	0.49452	-0.710652	0.0320171	MANES_14G112200	sp|P93338|GAPN_NICPL NADP-dependent glyceraldehyde-3-phosphate dehydrogenase OS=Nicotiana plumbaginifolia GN=GAPN PE=2 SV=1//1.51417e-14
MANES_06G0076001	0.633973	0.0504198	-0.710598	0.0457343	MANES_06G007600	sp|Q9LE22|CML27_ARATH Probable calcium-binding protein CML27 OS=Arabidopsis thaliana GN=CML27 PE=1 SV=1//1.14126e-63
MANES_02G0347001	-0.330075	0.640634	-0.706488	0.0192691	MANES_02G034700	sp|P17407|21KD_DAUCA 21 kDa protein OS=Daucus carota PE=2 SV=1//1.3516e-56
MANES_12G1209001	-0.493864	0.298622	-0.70399	0.0155273	MANES_12G120900	sp|Q9LSK9|Y5566_ARATH Uncharacterized protein At5g65660 OS=Arabidopsis thaliana GN=At5g65660 PE=2 SV=1//1.60062e-38
MANES_14G0032001	-0.352556	0.445716	-0.702741	0.0405564	MANES_14G003200	sp|O13787|SEC62_SCHPO Translocation protein sec62 OS=Schizosaccharomyces pombe (strain 972 / ATCC 24843) GN=sec62 PE=3 SV=1//8.91085e-09
MANES_12G0541001	0.0683914	0.881707	-0.691429	0.00261001	MANES_12G054100	sp|Q9LV66|Y5848_ARATH Uncharacterized protein At5g48480 OS=Arabidopsis thaliana GN=At5g48480 PE=1 SV=1//6.92307e-30
MANES_17G0551001	-0.300165	0.398378	-0.687551	0.00299047	MANES_17G055100	sp|Q05758|ILV5_ARATH Ketol-acid reductoisomerase, chloroplastic OS=Arabidopsis thaliana GN=At3g58610 PE=2 SV=2//0
MANES_14G0261001	0.0829574	0.88325	-0.685509	0.00865028	MANES_14G026100	sp|P93788|REMO_SOLTU Remorin OS=Solanum tuberosum PE=1 SV=1//6.49095e-48
MANES_05G0078001	-0.319148	0.460997	-0.676702	0.00865028	MANES_05G007800	sp|B9X287|C7346_ORYSJ Cytochrome P450 734A6 OS=Oryza sativa subsp. japonica GN=CYP734A6 PE=2 SV=1//2.33578e-135
MANES_05G0195001	0.296468	0.318441	-0.674858	0.00644654	MANES_05G019500	sp|P11402|ATPD_SPIOL ATP synthase delta chain, chloroplastic OS=Spinacia oleracea GN=ATPD PE=1 SV=2//4.06983e-20
MANES_13G1169001	0.00438241	0.99242	-0.674823	0.0438907	MANES_13G116900	sp|Q6WNQ8|C81E8_MEDTR Cytochrome P450 81E8 OS=Medicago truncatula GN=CYP81E8 PE=2 SV=1//0
MANES_03G0296001	-0.108721	0.773298	-0.673021	0.00802823	MANES_03G029600	sp|O82199|C3H20_ARATH Zinc finger CCCH domain-containing protein 20 OS=Arabidopsis thaliana GN=At2g19810 PE=2 SV=1//3.89701e-137
MANES_04G0747001	0.555864	0.0877931	-0.669253	0.00612071	MANES_04G074700	-//-
MANES_04G1027001	-0.350409	0.306149	-0.665089	0.00182357	MANES_04G102700	sp|Q9LX27|CML4_ARATH Calmodulin-like protein 4 OS=Arabidopsis thaliana GN=CML4 PE=2 SV=1//6.21435e-06
MANES_01G0537001	-0.391408	0.264806	-0.65622	0.00895559	MANES_01G053700	sp|A2RVM0|TIC32_ARATH Short-chain dehydrogenase TIC 32, chloroplastic OS=Arabidopsis thaliana GN=TIC32 PE=2 SV=1//7.89796e-53
MANES_07G0954002	0.0100354	0.991681	-0.655635	0.0237874	MANES_07G095400	sp|P47082|AVT1_YEAST Vacuolar amino acid transporter 1 OS=Saccharomyces cerevisiae (strain ATCC 204508 / S288c) GN=AVT1 PE=1 SV=1//8.09847e-47
MANES_14G1630001	-0.328117	0.564739	-0.645994	0.0394933	MANES_14G163000	sp|P05478|HSP16_SOYBN 18.5 kDa class I heat shock protein OS=Glycine max GN=HSP18.5-C PE=3 SV=1//2.29531e-26
MANES_03G0281001	-0.467306	0.137977	-0.645535	0.00802823	MANES_03G028100	-//-
MANES_15G0755001	-0.302948	0.297115	-0.644856	0.0192691	MANES_15G075500	sp|P09607|PME21_SOLLC Pectinesterase 2.1 OS=Solanum lycopersicum GN=PME2.1 PE=2 SV=2//0
MANES_13G0498001	0.296896	0.449477	-0.643175	0.00478264	MANES_13G049800	-//-
MANES_03G1314001	-0.331944	0.23834	-0.637581	0.00579248	MANES_03G131400	sp|Q9FIA1|GDL87_ARATH GDSL esterase/lipase At5g55050 OS=Arabidopsis thaliana GN=At5g55050 PE=2 SV=1//2.02646e-109
MANES_11G1648001	-0.402314	0.213158	-0.632613	0.0176651	MANES_11G164800	sp|Q94KL7|SILD_FORIN Secoisolariciresinol dehydrogenase (Fragment) OS=Forsythia intermedia PE=1 SV=1//5.7182e-102
MANES_09G1604001	0.0217132	0.964676	-0.631915	0.0190063	MANES_09G160400	sp|P93258|SODC1_MESCR Superoxide dismutase [Cu-Zn] 1 OS=Mesembryanthemum crystallinum GN=SODCC.1 PE=2 SV=1//3.7336e-06
MANES_03G2029001	-0.322422	0.262784	-0.626886	0.00895559	MANES_03G202900	sp|P52407|E13B_HEVBR Glucan endo-1,3-beta-glucosidase, basic vacuolar isoform OS=Hevea brasiliensis GN=HGN1 PE=1 SV=2//0
MANES_17G0329001	-0.0351626	0.957834	-0.625804	0.0375717	MANES_17G032900	sp|Q9M815|PCR8_ARATH Protein PLANT CADMIUM RESISTANCE 8 OS=Arabidopsis thaliana GN=PCR8 PE=1 SV=2//9.33081e-11
MANES_15G0843001	0.0826561	0.930408	-0.625558	0.0165943	MANES_15G084300	-//-
MANES_04G0765001	-0.111228	0.781289	-0.624929	0.00546589	MANES_04G076500	sp|P93004|PIP27_ARATH Aquaporin PIP2-7 OS=Arabidopsis thaliana GN=PIP2-7 PE=1 SV=2//3.40626e-178
MANES_S0748001	0.98788	0.124505	-0.618697	0.0463536	MANES_S074800	-//-
MANES_02G0784001	0.57818	0.0945362	-0.609147	0.0147161	MANES_02G078400	sp|Q9LZL3|PCS1L_ARATH Aspartic proteinase PCS1 OS=Arabidopsis thaliana GN=PCS1 PE=2 SV=1//6.05111e-69
MANES_11G1175001	-0.423688	0.0990965	-0.607331	0.00834118	MANES_11G117500	sp|O04922|GPX2_ARATH Probable glutathione peroxidase 2 OS=Arabidopsis thaliana GN=GPX2 PE=1 SV=1//9.16318e-92
MANES_03G1601001	-0.34438	0.249641	-0.60663	0.0133363	MANES_03G160100	sp|Q9SL05|PGR5_ARATH Protein PROTON GRADIENT REGULATION 5, chloroplastic OS=Arabidopsis thaliana GN=PGR5 PE=1 SV=1//5.73301e-49
MANES_09G0247001	-0.414718	0.214471	-0.604705	0.00834118	MANES_09G024700	sp|P93788|REMO_SOLTU Remorin OS=Solanum tuberosum PE=1 SV=1//1.69044e-06
MANES_16G0257001	1.01717	0.0597802	-0.603554	0.0190063	MANES_16G025700	sp|P24805|TSJT1_TOBAC Stem-specific protein TSJT1 OS=Nicotiana tabacum GN=TSJT1 PE=2 SV=1//5.14684e-28
MANES_10G0166001	-0.285305	0.412475	-0.601165	0.0119265	MANES_10G016600	sp|Q7XSQ9|PIP12_ORYSJ Probable aquaporin PIP1-2 OS=Oryza sativa subsp. japonica GN=PIP1-2 PE=2 SV=3//2.13234e-180
MANES_09G1006001	0.049691	0.925116	-0.598763	0.0184519	MANES_09G100600	sp|Q9SR77|HBPL1_ARATH Heme-binding-like protein At3g10130, chloroplastic OS=Arabidopsis thaliana GN=At3g10130 PE=2 SV=1//9.71101e-19
MANES_04G1028001	-0.130078	0.827291	-0.598381	0.0228227	MANES_04G102800	sp|Q9LX27|CML4_ARATH Calmodulin-like protein 4 OS=Arabidopsis thaliana GN=CML4 PE=2 SV=1//4.89054e-07
MANES_06G1188001	-0.134819	0.745759	-0.592455	0.0133363	MANES_06G118800	-//-
MANES_01G1783001	-0.223305	0.483027	-0.59099	0.0110583	MANES_01G178300	-//-
MANES_02G1246001	0.064385	0.890631	-0.586998	0.0331275	MANES_02G124600	sp|P05478|HSP16_SOYBN 18.5 kDa class I heat shock protein OS=Glycine max GN=HSP18.5-C PE=3 SV=1//9.79503e-71
MANES_01G0272001	0.327003	0.501007	-0.585675	0.0155273	MANES_01G027200	sp|Q9LMX5|AFP2_ARATH Ninja-family protein AFP2 OS=Arabidopsis thaliana GN=AFP2 PE=1 SV=1//1.29757e-72
MANES_17G1155001	-0.215683	0.545436	-0.584511	0.0197864	MANES_17G115500	sp|Q9FND9|RFS5_ARATH Probable galactinol--sucrose galactosyltransferase 5 OS=Arabidopsis thaliana GN=RFS5 PE=1 SV=1//0
MANES_18G0008001	0.376607	0.621395	-0.583611	0.0394933	MANES_18G000800	-//-
MANES_16G0061001	-0.399315	0.207311	-0.582657	0.0249885	MANES_16G006100	sp|Q948T6|LGUL_ORYSJ Lactoylglutathione lyase OS=Oryza sativa subsp. japonica GN=GLX-I PE=1 SV=2//1.31884e-171
MANES_03G0905001	-0.269279	0.387626	-0.573129	0.0235543	MANES_03G090500	sp|P49332|GSTXC_TOBAC Probable glutathione S-transferase parC OS=Nicotiana tabacum GN=PARC PE=2 SV=1//3.87838e-122
MANES_08G0921001	-0.15192	0.676896	-0.572703	0.0179248	MANES_08G092100	sp|Q93Z81|CAX3_ARATH Vacuolar cation/proton exchanger 3 OS=Arabidopsis thaliana GN=CAX3 PE=1 SV=1//0
MANES_16G1373001	-0.38075	0.256642	-0.565285	0.035794	MANES_16G137300	sp|Q9FUD3|BZIP9_ARATH Basic leucine zipper 9 OS=Arabidopsis thaliana GN=BZIP9 PE=1 SV=1//9.95478e-51
MANES_15G1844001	-0.00903646	0.984669	-0.561456	0.0223327	MANES_15G184400	-//-
MANES_06G1574001	-0.251133	0.424991	-0.55729	0.0195291	MANES_06G157400	sp|Q9ZNX9|SIGE_ARATH RNA polymerase sigma factor sigE, chloroplastic/mitochondrial OS=Arabidopsis thaliana GN=SIGE PE=1 SV=1//0
MANES_06G0351001	-0.184993	0.584189	-0.556063	0.0362473	MANES_06G035100	sp|Q9SUI0|RC24_ARATH UPF0057 membrane protein At4g30660 OS=Arabidopsis thaliana GN=At4g30660 PE=2 SV=1//1.77934e-34
MANES_07G1142001	-0.273212	0.378938	-0.554236	0.0233062	MANES_07G114200	sp|P09189|HSP7C_PETHY Heat shock cognate 70 kDa protein OS=Petunia hybrida GN=HSP70 PE=2 SV=1//0
MANES_18G0067001	0.0955589	0.851357	-0.552037	0.0426421	MANES_18G006700	sp|Q84P21|4CLL5_ARATH 4-coumarate--CoA ligase-like 5 OS=Arabidopsis thaliana GN=4CLL5 PE=1 SV=2//0
MANES_12G0403001	-0.341716	0.267462	-0.546343	0.0192691	MANES_12G040300	sp|Q8W191|HYH_ARATH Transcription factor HY5-like OS=Arabidopsis thaliana GN=HYH PE=1 SV=1//2.08466e-39
MANES_04G1312001	0.099214	0.802094	-0.545379	0.0245068	MANES_04G131200	sp|Q9STF9|PP266_ARATH Pentatricopeptide repeat-containing protein At3g46870 OS=Arabidopsis thaliana GN=At3g46870 PE=1 SV=1//5.32787e-10
MANES_18G0114001	0.341376	0.455571	-0.539069	0.035794	MANES_18G011400	sp|Q94CH6|EXL3_ARATH GDSL esterase/lipase EXL3 OS=Arabidopsis thaliana GN=EXL3 PE=2 SV=1//5.33095e-106
MANES_10G0201001	0.077757	0.850561	-0.534849	0.0294731	MANES_10G020100	sp|P27880|HSP12_MEDSA 18.2 kDa class I heat shock protein OS=Medicago sativa GN=HSP18.2 PE=2 SV=1//6.16931e-60
MANES_09G0252001	0.00186337	0.996587	-0.534143	0.0390679	MANES_09G025200	sp|Q945M9|NFYA9_ARATH Nuclear transcription factor Y subunit A-9 OS=Arabidopsis thaliana GN=NFYA9 PE=2 SV=1//6.26118e-33
MANES_17G0460001	-0.13218	0.794937	-0.532364	0.0308727	MANES_17G046000	-//-
MANES_04G1030001	-0.0800291	0.8617	-0.52845	0.0311027	MANES_04G103000	sp|Q9LX27|CML4_ARATH Calmodulin-like protein 4 OS=Arabidopsis thaliana GN=CML4 PE=2 SV=1//1.06323e-06
MANES_01G2178001	-0.0445712	0.923822	-0.527194	0.0397071	MANES_01G217800	sp|P0C8Z0|Y8359_ORYSI Uncharacterized protein OsI_027940 OS=Oryza sativa subsp. indica GN=OsI_027940 PE=1 SV=2//4.42642e-48
MANES_08G0522001	-0.0377615	0.941624	-0.522059	0.0340092	MANES_08G052200	sp|O22216|GPDHC_ARATH Glycerol-3-phosphate dehydrogenase [NAD(+)] GPDHC1, cytosolic OS=Arabidopsis thaliana GN=GPDHC1 PE=2 SV=1//0
MANES_18G0707001	0.139189	0.849131	-0.520277	0.0418244	MANES_18G070700	sp|Q9SZN7|HIP26_ARATH Heavy metal-associated isoprenylated plant protein 26 OS=Arabidopsis thaliana GN=HIPP26 PE=1 SV=1//2.41846e-41
MANES_10G0001001	0.0591253	0.889051	-0.517232	0.0368908	MANES_10G000100	sp|Q9LYK9|RS263_ARATH 40S ribosomal protein S26-3 OS=Arabidopsis thaliana GN=RPS26C PE=2 SV=1//3.76745e-38
MANES_15G1145001	-0.512572	0.0644357	-0.516972	0.0463536	MANES_15G114500	sp|Q7DNC3|MPCP1_ARATH Mitochondrial phosphate carrier protein 1, mitochondrial OS=Arabidopsis thaliana GN=MPT1 PE=2 SV=1//3.82551e-161
MANES_18G0362001	-0.384099	0.189429	-0.51663	0.032902	MANES_18G036200	sp|Q9LX27|CML4_ARATH Calmodulin-like protein 4 OS=Arabidopsis thaliana GN=CML4 PE=2 SV=1//3.03882e-09
MANES_09G1627001	0.437319	0.147848	-0.516483	0.0465491	MANES_09G162700	sp|F4IN58|PIEZO_ARATH Piezo-type mechanosensitive ion channel homolog OS=Arabidopsis thaliana GN=At2g48040/At2g48050/At2g48060 PE=2 SV=1//0
MANES_08G1649001	-0.201299	0.560887	-0.513435	0.0483909	MANES_08G164900	-//-
MANES_11G1356001	-0.214653	0.529402	-0.51148	0.0394933	MANES_11G135600	sp|P93149|C93B1_GLYEC Licodione synthase OS=Glycyrrhiza echinata GN=CYP93B1 PE=1 SV=2//0
MANES_02G1228002	-0.0801659	0.851786	-0.509777	0.0422331	MANES_02G122800	sp|Q9LXU9|IRKI_ARATH IRK-interacting protein OS=Arabidopsis thaliana GN=IRKI PE=1 SV=1//5.89423e-08
MANES_06G1201001	0.0533276	0.902081	-0.508722	0.0394933	MANES_06G120100	sp|P09342|ILVB1_TOBAC Acetolactate synthase 1, chloroplastic OS=Nicotiana tabacum GN=ALS SURA PE=1 SV=1//0
MANES_12G0171001	0.174438	0.630827	-0.507969	0.040139	MANES_12G017100	sp|Q8LDL0|HHL1_ARATH Protein HHL1, chloroplastic OS=Arabidopsis thaliana GN=HHL1 PE=1 SV=1//1.62634e-114
MANES_11G1257001	-0.384692	0.152373	-0.504089	0.0412016	MANES_11G125700	sp|O22860|RL38_ARATH 60S ribosomal protein L38 OS=Arabidopsis thaliana GN=RPL38A PE=3 SV=1//1.20206e-39
MANES_10G1226001	0.274895	0.411116	-0.502989	0.0442968	MANES_10G122600	sp|Q3E7T8|UBQ14_ARATH Polyubiquitin 14 OS=Arabidopsis thaliana GN=UBQ14 PE=1 SV=2//0
MANES_01G1332001	0.0688065	0.873894	-0.502674	0.0388477	MANES_01G133200	sp|P08443|ATPZ_SYNP6 ATP synthase protein I OS=Synechococcus sp. (strain ATCC 27144 / PCC 6301 / SAUG 1402/1) GN=atpI PE=3 SV=1//4.6651e-09
MANES_12G1541001	0.387961	0.201435	-0.500066	0.0465491	MANES_12G154100	sp|O49603|CVIF2_ARATH Cell wall / vacuolar inhibitor of fructosidase 2 OS=Arabidopsis thaliana GN=C/VIF2 PE=1 SV=1//8.36651e-44
MANES_02G0648001	0.100123	0.823728	-0.496486	0.0459339	MANES_02G064800	-//-
MANES_07G0368001	-0.0381835	0.929586	-0.494391	0.0436889	MANES_07G036800	sp|O04287|FKB12_VICFA Peptidyl-prolyl cis-trans isomerase FKBP12 OS=Vicia faba GN=FKBP12 PE=1 SV=1//2.49984e-67
MANES_02G0444001	0.205904	0.529276	0.481249	0.0498197	MANES_02G044400	sp|Q8W4H1|GAT26_ARATH GATA transcription factor 26 OS=Arabidopsis thaliana GN=GATA26 PE=2 SV=1//1.59252e-145
MANES_02G0629001	0.416953	0.132085	0.485764	0.0471576	MANES_02G062900	sp|Q9LFS4|NIK1_ARATH Protein NSP-INTERACTING KINASE 1 OS=Arabidopsis thaliana GN=NIK1 PE=1 SV=1//0
MANES_13G0744001	0.192609	0.559001	0.488995	0.0473525	MANES_13G074400	sp|O23372|ATXR3_ARATH Histone-lysine N-methyltransferase ATXR3 OS=Arabidopsis thaliana GN=ATXR3 PE=2 SV=2//0
MANES_09G0105001	0.036589	0.936112	0.490454	0.0447062	MANES_09G010500	sp|Q9QYI3|DNJC7_MOUSE DnaJ homolog subfamily C member 7 OS=Mus musculus GN=Dnajc7 PE=1 SV=2//1.14986e-36
MANES_13G1383001	0.16991	0.640379	0.492569	0.0459339	MANES_13G138300	sp|Q8LPR5|TCP4_ARATH Transcription factor TCP4 OS=Arabidopsis thaliana GN=TCP4 PE=1 SV=1//1.19332e-67
MANES_08G0558001	-0.0101488	0.981815	0.497714	0.0451285	MANES_08G055800	-//-
MANES_09G0725001	0.297447	0.310774	0.498424	0.0432719	MANES_09G072500	sp|Q9LTT8|VCS_ARATH Enhancer of mRNA-decapping protein 4 OS=Arabidopsis thaliana GN=VCS PE=1 SV=1//0
MANES_07G0679001	-0.153385	0.658193	0.500014	0.0430672	MANES_07G067900	sp|Q2N5X0|KYNB_ERYLH Kynurenine formamidase OS=Erythrobacter litoralis (strain HTCC2594) GN=kynB PE=3 SV=1//1.84023e-22
MANES_12G0792001	0.451733	0.12332	0.500949	0.0426421	MANES_12G079200	sp|Q9ZR08|Y4230_ARATH G-type lectin S-receptor-like serine/threonine-protein kinase At4g03230 OS=Arabidopsis thaliana GN=At4g03230 PE=3 SV=3//1.56516e-108
MANES_01G1612001	0.252524	0.579694	0.501831	0.0479922	MANES_01G161200	sp|Q5E9J6|RNF34_BOVIN E3 ubiquitin-protein ligase RNF34 OS=Bos taurus GN=RNF34 PE=2 SV=1//2.57956e-06
MANES_04G0342001	0.0251765	0.959644	0.502406	0.0471576	MANES_04G034200	sp|Q94B55|XB31_ARATH Putative E3 ubiquitin-protein ligase XBAT31 OS=Arabidopsis thaliana GN=XBAT31 PE=2 SV=1//0
MANES_01G1020001	-0.411848	0.145053	0.502668	0.0483909	MANES_01G102000	-//-
MANES_05G0457001	0.320819	0.300799	0.503814	0.0434773	MANES_05G045700	sp|Q40316|VESTR_MEDSA Vestitone reductase OS=Medicago sativa PE=1 SV=1//2.36299e-77
MANES_17G0520001	0.0674365	0.87442	0.510918	0.0364605	MANES_17G052000	sp|Q5R644|API5_PONAB Apoptosis inhibitor 5 OS=Pongo abelii GN=API5 PE=2 SV=1//3.8578e-63
MANES_05G2061001	-0.000539007	0.998825	0.512551	0.0366708	MANES_05G206100	sp|Q9LTT8|VCS_ARATH Enhancer of mRNA-decapping protein 4 OS=Arabidopsis thaliana GN=VCS PE=1 SV=1//1.72573e-19
MANES_04G0854001	-0.0484838	0.918763	0.513543	0.0368908	MANES_04G085400	sp|Q94A40|COPA1_ARATH Coatomer subunit alpha-1 OS=Arabidopsis thaliana GN=At1g62020 PE=2 SV=2//0
MANES_05G0487001	0.408326	0.169892	0.514703	0.0308727	MANES_05G048700	sp|O81316|SCL6_ARATH Scarecrow-like protein 6 OS=Arabidopsis thaliana GN=SCL6 PE=1 SV=1//6.15014e-13
MANES_15G1319001	0.318587	0.264352	0.514906	0.0420322	MANES_15G131900	sp|O49298|PME6_ARATH Probable pectinesterase/pectinesterase inhibitor 6 OS=Arabidopsis thaliana GN=PME6 PE=2 SV=1//1.13366e-169
MANES_17G0565001	-0.200301	0.53415	0.515238	0.0424488	MANES_17G056500	-//-
MANES_07G0339001	0.282772	0.413909	0.516813	0.0355755	MANES_07G033900	sp|Q9FE06|EXOL2_ARATH Protein EXORDIUM-like 2 OS=Arabidopsis thaliana GN=EXL2 PE=2 SV=1//5.36129e-157
MANES_16G0618001	-0.258474	0.454605	0.519318	0.0485917	MANES_16G061800	sp|O04893|AGLU_SPIOL Alpha-glucosidase OS=Spinacia oleracea PE=1 SV=1//0
MANES_01G2384001	-0.0451928	0.921628	0.520598	0.0394933	MANES_01G238400	sp|Q9SCK6|NAC62_ARATH NAC domain-containing protein 62 OS=Arabidopsis thaliana GN=NAC062 PE=1 SV=1//3.8696e-37
MANES_02G1254001	-0.285423	0.341326	0.522969	0.0335752	MANES_02G125400	sp|Q39065|COPT1_ARATH Copper transporter 1 OS=Arabidopsis thaliana GN=COPT1 PE=2 SV=2//4.9535e-35
MANES_17G0493001	0.190535	0.567997	0.528924	0.0324533	MANES_17G049300	sp|P55813|HBX4_ECHGR Homeobox protein EgHBX4 (Fragment) OS=Echinococcus granulosus GN=HBX4 PE=3 SV=1//3.85071e-07
MANES_01G0389001	0.223427	0.691154	0.531775	0.0412016	MANES_01G038900	sp|P46897|ATHB7_ARATH Homeobox-leucine zipper protein ATHB-7 OS=Arabidopsis thaliana GN=ATHB-7 PE=2 SV=2//4.09845e-33
MANES_04G1429001	0.169883	0.612447	0.533225	0.0252221	MANES_04G142900	sp|Q9FNA9|PDAT1_ARATH Phospholipid:diacylglycerol acyltransferase 1 OS=Arabidopsis thaliana GN=PDAT1 PE=2 SV=1//0
MANES_10G1359001	0.198048	0.558462	0.533437	0.0322424	MANES_10G135900	sp|Q9LRR4|R13L1_ARATH Putative disease resistance RPP13-like protein 1 OS=Arabidopsis thaliana GN=RPPL1 PE=3 SV=1//2.22692e-179
MANES_09G0722001	0.304371	0.365233	0.53353	0.0426421	MANES_09G072200	sp|Q94A08|RFS2_ARATH Probable galactinol--sucrose galactosyltransferase 2 OS=Arabidopsis thaliana GN=RFS2 PE=2 SV=2//0
MANES_11G0362001	0.0805817	0.846264	0.536025	0.0362473	MANES_11G036200	sp|Q9C5H4|Y3627_ARATH VHS domain-containing protein At3g16270 OS=Arabidopsis thaliana GN=At3g16270 PE=1 SV=1//0
MANES_12G1201001	-0.128399	0.746463	0.539067	0.0477873	MANES_12G120100	sp|Q9T074|PCKA_ARATH Phosphoenolpyruvate carboxykinase [ATP] OS=Arabidopsis thaliana GN=PCKA PE=1 SV=1//0
MANES_09G1633001	0.34561	0.283432	0.539089	0.0351166	MANES_09G163300	sp|Q56XP4|NHX2_ARATH Sodium/hydrogen exchanger 2 OS=Arabidopsis thaliana GN=NHX2 PE=2 SV=2//3.912e-167
MANES_04G1019001	0.32548	0.253889	0.540429	0.0275919	MANES_04G101900	sp|Q76CU2|PDR1_TOBAC Pleiotropic drug resistance protein 1 OS=Nicotiana tabacum GN=PDR1 PE=2 SV=1//0
MANES_02G0883001	-0.0612969	0.887137	0.541542	0.0436889	MANES_02G088300	sp|Q93VQ0|VCL1_ARATH Protein VACUOLELESS1 OS=Arabidopsis thaliana GN=VCL1 PE=1 SV=1//0
MANES_01G1123001	0.292641	0.50989	0.545324	0.0368908	MANES_01G112300	sp|P0C5E2|Y1839_ARATH Probable serine/threonine-protein kinase At1g18390 OS=Arabidopsis thaliana GN=At1g18390 PE=2 SV=2//3.2388e-154
MANES_01G2143001	-0.058384	0.895765	0.548189	0.031339	MANES_01G214300	sp|Q570C0|TIR1_ARATH Protein TRANSPORT INHIBITOR RESPONSE 1 OS=Arabidopsis thaliana GN=TIR1 PE=1 SV=2//0
MANES_18G1463001	-0.0258371	0.957964	0.548345	0.030656	MANES_18G146300	sp|Q94KD0|TA15B_ARATH Transcription initiation factor TFIID subunit 15b OS=Arabidopsis thaliana GN=TAF15B PE=1 SV=1//7.13251e-07
MANES_15G0161001	0.186173	0.58917	0.548753	0.0282936	MANES_15G016100	sp|Q9CR50|ZN363_MOUSE RING finger and CHY zinc finger domain-containing protein 1 OS=Mus musculus GN=Rchy1 PE=1 SV=1//7.89047e-69
MANES_09G0332001	-0.153545	0.738782	0.551245	0.0322424	MANES_09G033200	sp|Q9LKA4|UBA2C_ARATH UBP1-associated protein 2C OS=Arabidopsis thaliana GN=UBA2C PE=2 SV=1//1.56579e-14
MANES_S0805001	-0.0477828	0.915388	0.553783	0.0235543	MANES_S080500	sp|Q5E915|RBBP_ARATH Protein RBL OS=Arabidopsis thaliana GN=RBL PE=1 SV=1//0
MANES_03G0200001	-0.226612	0.487396	0.553912	0.0407662	MANES_03G020000	-//-
MANES_17G0995001	-0.190383	0.565627	0.554055	0.0257063	MANES_17G099500	sp|Q8VZ80|PLT5_ARATH Polyol transporter 5 OS=Arabidopsis thaliana GN=PLT5 PE=1 SV=2//0
MANES_03G1939001	0.222329	0.592049	0.557028	0.0275919	MANES_03G193900	-//-
MANES_14G0424001	0.0833476	0.85241	0.559329	0.0225704	MANES_14G042400	sp|P42762|CLPD_ARATH Chaperone protein ClpD, chloroplastic OS=Arabidopsis thaliana GN=CLPD PE=1 SV=1//0
MANES_06G1611001	0.370008	0.175027	0.561891	0.0197864	MANES_06G161100	sp|Q9W0T1|NU301_DROME Nucleosome-remodeling factor subunit NURF301 OS=Drosophila melanogaster GN=E(bx) PE=1 SV=2//1.48517e-08
MANES_16G0212001	0.107616	0.837484	0.562417	0.0326759	MANES_16G021200	sp|Q8L7L1|SPHK1_ARATH Sphingosine kinase 1 OS=Arabidopsis thaliana GN=SPHK1 PE=1 SV=1//0
MANES_03G0994001	-0.468724	0.0884963	0.562613	0.0220796	MANES_03G099400	-//-
MANES_15G1085001	0.10886	0.79092	0.565158	0.0163284	MANES_15G108500	sp|P33627|TBA6_MAIZE Tubulin alpha-6 chain OS=Zea mays GN=TUBA6 PE=2 SV=1//0
MANES_03G1119001	-0.128742	0.797237	0.565556	0.0440894	MANES_03G111900	-//-
MANES_18G0265001	0.283223	0.345235	0.566149	0.016062	MANES_18G026500	sp|C0LGK4|Y2165_ARATH Probable LRR receptor-like serine/threonine-protein kinase At2g16250 OS=Arabidopsis thaliana GN=At2g16250 PE=2 SV=1//0
MANES_16G0659001	-0.171071	0.626047	0.566463	0.0364605	MANES_16G065900	sp|Q3SZX8|CCD25_BOVIN Coiled-coil domain-containing protein 25 OS=Bos taurus GN=CCDC25 PE=2 SV=1//5.95498e-78
MANES_16G0060001	-0.461549	0.089524	0.567654	0.0245068	MANES_16G006000	sp|P92980|APR3_ARATH 5&apos;-adenylylsulfate reductase 3, chloroplastic OS=Arabidopsis thaliana GN=APR3 PE=2 SV=2//0
MANES_13G1525001	-0.00615765	0.989056	0.568012	0.0139008	MANES_13G152500	sp|Q9C5E5|DGK5_ARATH Diacylglycerol kinase 5 OS=Arabidopsis thaliana GN=DGK5 PE=2 SV=1//0
MANES_15G0910001	0.113382	0.770329	0.568622	0.0195291	MANES_15G091000	sp|Q8LPR5|TCP4_ARATH Transcription factor TCP4 OS=Arabidopsis thaliana GN=TCP4 PE=1 SV=1//1.60671e-23
MANES_12G1588001	-0.0994884	0.803997	0.569162	0.0223327	MANES_12G158800	sp|Q8RWD6|FB271_ARATH F-box protein At5g39450 OS=Arabidopsis thaliana GN=At5g39450 PE=2 SV=1//0
MANES_08G0365001	0.164206	0.657365	0.57244	0.0271267	MANES_08G036500	sp|Q66GR0|FLA17_ARATH Fasciclin-like arabinogalactan protein 17 OS=Arabidopsis thaliana GN=FLA17 PE=2 SV=1//0
MANES_18G0042001	0.335778	0.30496	0.573711	0.0392839	MANES_18G004200	sp|P56941|NPC1_PIG Niemann-Pick C1 protein OS=Sus scrofa GN=NPC1 PE=2 SV=1//0
MANES_04G0132001	-0.243445	0.455975	0.57456	0.0294731	MANES_04G013200	sp|O14099|YERG_SCHPO Uncharacterized RING finger protein C2F3.16 OS=Schizosaccharomyces pombe (strain 972 / ATCC 24843) GN=SPAC2F3.16 PE=3 SV=1//1.44481e-15
MANES_03G1444001	-0.326518	0.286137	0.575942	0.0192691	MANES_03G144400	sp|Q9LIS3|GAE6_ARATH UDP-glucuronate 4-epimerase 6 OS=Arabidopsis thaliana GN=GAE6 PE=1 SV=1//0
MANES_05G1023001	-0.0181545	0.971516	0.577609	0.0275919	MANES_05G102300	sp|Q8L7F9|B3GTF_ARATH Beta-1,3-galactosyltransferase 15 OS=Arabidopsis thaliana GN=B3GALT15 PE=2 SV=1//0
MANES_01G0278001	0.0755153	0.875958	0.578603	0.0311027	MANES_01G027800	sp|Q9ZQ89|UPS2_ARATH Ureide permease 2 OS=Arabidopsis thaliana GN=UPS2 PE=1 SV=2//0
MANES_13G1185001	0.0158805	0.97396	0.578907	0.0294731	MANES_13G118500	sp|C0LGS3|Y4372_ARATH Probable LRR receptor-like serine/threonine-protein kinase At4g37250 OS=Arabidopsis thaliana GN=At4g37250 PE=2 SV=1//0
MANES_01G0580001	0.135141	0.713459	0.580215	0.0136196	MANES_01G058000	sp|Q40353|MMK2_MEDSA Mitogen-activated protein kinase homolog MMK2 OS=Medicago sativa GN=MMK2 PE=2 SV=1//0
MANES_15G0178001	0.306635	0.359423	0.580383	0.0451285	MANES_15G017800	sp|F4IHS2|SYD_ARATH Chromatin structure-remodeling complex protein SYD OS=Arabidopsis thaliana GN=SYD PE=1 SV=1//4.73538e-12
MANES_14G1563001	-0.0549313	0.896985	0.581367	0.0215717	MANES_14G156300	sp|Q03194|PMA4_NICPL Plasma membrane ATPase 4 OS=Nicotiana plumbaginifolia GN=PMA4 PE=2 SV=1//0
MANES_14G1013001	-0.0355969	0.939705	0.586363	0.0322424	MANES_14G101300	sp|Q84L31|RD23C_ARATH Ubiquitin receptor RAD23c OS=Arabidopsis thaliana GN=RAD23C PE=1 SV=2//3.26183e-31
MANES_04G1486001	-0.134117	0.705672	0.586677	0.0242673	MANES_04G148600	-//-
MANES_10G0417001	0.192521	0.56232	0.587271	0.0113514	MANES_10G041700	sp|Q9M3G7|ATM_ARATH Serine/threonine-protein kinase ATM OS=Arabidopsis thaliana GN=ATM PE=2 SV=1//5.23653e-15
MANES_01G0074001	0.285724	0.343245	0.588501	0.0119265	MANES_01G007400	sp|P0CB21|Y4645_ARATH Uncharacterized protein At4g26450 OS=Arabidopsis thaliana GN=At4g26450 PE=4 SV=1//3.79815e-95
MANES_05G0074001	0.145759	0.713434	0.589916	0.0496213	MANES_05G007400	sp|Q8LPH6|MYB86_ARATH Transcription factor MYB86 OS=Arabidopsis thaliana GN=MYB86 PE=2 SV=1//1.00218e-76
MANES_10G1403001	0.210154	0.523657	0.591037	0.0133363	MANES_10G140300	sp|Q84TI3|OBE4_ARATH Protein OBERON 4 OS=Arabidopsis thaliana GN=OBE4 PE=1 SV=2//7.31949e-08
MANES_14G0444001	0.295907	0.33769	0.591803	0.013063	MANES_14G044400	sp|Q9SSE9|JMJ25_ARATH Lysine-specific demethylase JMJ25 OS=Arabidopsis thaliana GN=JMJ25 PE=1 SV=1//0
MANES_08G1624001	0.220026	0.492739	0.59434	0.0179248	MANES_08G162400	sp|Q7KZ85|SPT6H_HUMAN Transcription elongation factor SPT6 OS=Homo sapiens GN=SUPT6H PE=1 SV=2//1.00003e-152
MANES_04G0661001	0.299157	0.358387	0.595199	0.0304155	MANES_04G066100	sp|Q9NZJ4|SACS_HUMAN Sacsin OS=Homo sapiens GN=SACS PE=1 SV=2//2.08632e-08
MANES_06G1698001	-0.235598	0.501078	0.596971	0.049219	MANES_06G169800	-//-
MANES_09G0214001	-0.0519592	0.907843	0.598911	0.0125011	MANES_09G021400	sp|O22941|PXM16_ARATH Zinc-metallopeptidase, peroxisomal OS=Arabidopsis thaliana GN=PXM16 PE=2 SV=1//0
MANES_06G0066001	0.456359	0.0938924	0.600966	0.0176651	MANES_06G006600	sp|Q9FVS9|C96AF_ARATH Alkane hydroxylase MAH1 OS=Arabidopsis thaliana GN=CYP96A15 PE=2 SV=1//8.36185e-141
MANES_14G1342001	0.345215	0.392845	0.60148	0.0442968	MANES_14G134200	sp|Q9LVZ8|LOR12_ARATH Protein LURP-one-related 12 OS=Arabidopsis thaliana GN=At3g15810 PE=2 SV=1//7.97373e-71
MANES_07G1096001	-0.0309799	0.949418	0.601517	0.0173956	MANES_07G109600	sp|Q8GYD9|SDE3_ARATH Probable RNA helicase SDE3 OS=Arabidopsis thaliana GN=SDE3 PE=1 SV=1//2.96041e-59
MANES_08G0007001	-0.217858	0.515748	0.60373	0.00926716	MANES_08G000700	sp|Q9ZUT3|ALS3_ARATH Protein ALUMINUM SENSITIVE 3 OS=Arabidopsis thaliana GN=ALS3 PE=1 SV=1//1.15765e-148
MANES_04G1337001	-0.278034	0.610892	0.603779	0.0469663	MANES_04G133700	sp|Q9XIE2|AB36G_ARATH ABC transporter G family member 36 OS=Arabidopsis thaliana GN=ABCG36 PE=1 SV=1//0
MANES_01G2620001	0.0830509	0.838846	0.603837	0.0127903	MANES_01G262000	sp|Q8GWV5|PUB3_ARATH U-box domain-containing protein 3 OS=Arabidopsis thaliana GN=PUB3 PE=2 SV=2//1.2581e-14
MANES_13G0312001	-0.144689	0.687457	0.603843	0.0179248	MANES_13G031200	sp|Q9SU63|AL2B4_ARATH Aldehyde dehydrogenase family 2 member B4, mitochondrial OS=Arabidopsis thaliana GN=ALDH2B4 PE=2 SV=1//0
MANES_09G0351001	-0.16795	0.62727	0.605111	0.0113514	MANES_09G035100	sp|P48631|FD6E2_SOYBN Omega-6 fatty acid desaturase, endoplasmic reticulum isozyme 2 OS=Glycine max GN=FAD2-2 PE=2 SV=1//0
MANES_14G1333001	0.0465514	0.9274	0.606444	0.00802823	MANES_14G133300	-//-
MANES_05G2060001	-0.241124	0.492799	0.606694	0.0290047	MANES_05G206000	sp|Q84VX0|RFS1_ARATH Probable galactinol--sucrose galactosyltransferase 1 OS=Arabidopsis thaliana GN=RFS1 PE=2 SV=1//0
MANES_06G0718001	0.0925207	0.81375	0.607364	0.0155273	MANES_06G071800	sp|C0LGL4|Y2289_ARATH Probable LRR receptor-like serine/threonine-protein kinase At2g28960 OS=Arabidopsis thaliana GN=At2g28960 PE=2 SV=1//5.70321e-26
MANES_09G1368001	-0.110393	0.806002	0.607666	0.0377882	MANES_09G136800	sp|P55080|MFAP1_CHICK Microfibrillar-associated protein 1 OS=Gallus gallus GN=MFAP1 PE=2 SV=1//1.75588e-46
MANES_04G1260001	0.018489	0.971709	0.607781	0.0377882	MANES_04G126000	sp|Q1PEM5|PERK3_ARATH Proline-rich receptor-like protein kinase PERK3 OS=Arabidopsis thaliana GN=PERK3 PE=2 SV=2//8.29155e-67
MANES_01G2172001	0.376268	0.204776	0.610672	0.0168559	MANES_01G217200	sp|O81283|TC159_ARATH Translocase of chloroplast 159, chloroplastic OS=Arabidopsis thaliana GN=TOC159 PE=1 SV=1//0
MANES_18G0152001	-0.245089	0.452224	0.611285	0.0299423	MANES_18G015200	sp|Q0WSY2|FPP4_ARATH Filament-like plant protein 4 OS=Arabidopsis thaliana GN=FPP4 PE=1 SV=1//0
MANES_03G1409001	0.00436218	0.991882	0.611559	0.0107676	MANES_03G140900	sp|Q6AXS3|DEK_RAT Protein DEK OS=Rattus norvegicus GN=Dek PE=2 SV=1//9.20013e-12
MANES_11G1382001	0.243416	0.467006	0.612117	0.0152565	MANES_11G138200	sp|O48963|PHOT1_ARATH Phototropin-1 OS=Arabidopsis thaliana GN=PHOT1 PE=1 SV=1//0
MANES_16G1328001	-0.18119	0.603539	0.612629	0.0245068	MANES_16G132800	sp|Q9LS40|ASPG1_ARATH Protein ASPARTIC PROTEASE IN GUARD CELL 1 OS=Arabidopsis thaliana GN=ASPG1 PE=1 SV=1//2.43615e-57
MANES_18G1054001	0.10479	0.783929	0.613922	0.0147161	MANES_18G105400	sp|Q56Z59|PATL3_ARATH Patellin-3 OS=Arabidopsis thaliana GN=PATL3 PE=1 SV=2//4.2852e-156
MANES_18G1094001	0.291945	0.352255	0.615435	0.0388477	MANES_18G109400	sp|F4JLK2|SPSA4_ARATH Probable sucrose-phosphate synthase 4 OS=Arabidopsis thaliana GN=SPS4 PE=1 SV=1//0
MANES_16G0838001	0.38167	0.592878	0.615789	0.0139008	MANES_16G083800	sp|Q8BGF9|S2544_MOUSE Solute carrier family 25 member 44 OS=Mus musculus GN=Slc25a44 PE=2 SV=1//1.39227e-27
MANES_06G1291002	-0.52935	0.0770129	0.616588	0.0208071	MANES_06G129100	sp|Q9LU64|SODF2_ARATH Superoxide dismutase [Fe] 2, chloroplastic OS=Arabidopsis thaliana GN=FSD2 PE=1 SV=1//8.16394e-128
MANES_14G0859002	-0.177572	0.623718	0.617233	0.0208071	MANES_14G085900	sp|Q9FNR1|RBG3_ARATH Glycine-rich RNA-binding protein 3, mitochondrial OS=Arabidopsis thaliana GN=RBG3 PE=2 SV=1//3.82072e-52
MANES_13G1062001	0.307531	0.28522	0.617544	0.00895559	MANES_13G106200	sp|C0LGX3|HSL2_ARATH LRR receptor-like serine/threonine-protein kinase HSL2 OS=Arabidopsis thaliana GN=HSL2 PE=2 SV=1//0
MANES_10G1516001	0.316589	0.273003	0.617981	0.0157944	MANES_10G151600	sp|Q9AUE0|CALS1_ARATH Callose synthase 1 OS=Arabidopsis thaliana GN=CALS1 PE=1 SV=2//0
MANES_14G1331001	-0.0433388	0.923984	0.618921	0.0233062	MANES_14G133100	sp|Q9SKK0|EBF1_ARATH EIN3-binding F-box protein 1 OS=Arabidopsis thaliana GN=EBF1 PE=1 SV=1//0
MANES_02G1954001	0.234322	0.463442	0.620327	0.0116387	MANES_02G195400	sp|Q72AW6|CLPB_DESVH Chaperone protein ClpB OS=Desulfovibrio vulgaris (strain Hildenborough / ATCC 29579 / NCIMB 8303) GN=clpB PE=3 SV=1//2.94371e-13
MANES_18G0904001	-0.208788	0.51128	0.620522	0.0104697	MANES_18G090400	sp|Q9MA74|SDC1_ARATH Serine decarboxylase OS=Arabidopsis thaliana GN=SDC PE=1 SV=1//0
MANES_01G0937001	0.136004	0.7188	0.621548	0.010171	MANES_01G093700	sp|Q9SCZ4|FERON_ARATH Receptor-like protein kinase FERONIA OS=Arabidopsis thaliana GN=FER PE=1 SV=1//0
MANES_18G1456001	-0.152751	0.729931	0.621924	0.041611	MANES_18G145600	sp|Q9LD37|CNG20_ARATH Probable cyclic nucleotide-gated ion channel 20, chloroplastic OS=Arabidopsis thaliana GN=CNGC20 PE=2 SV=1//4.6889e-90
MANES_02G1531001	-0.447928	0.113988	0.622616	0.00865028	MANES_02G153100	sp|Q8VZG8|Y4885_ARATH Probable LRR receptor-like serine/threonine-protein kinase At4g08850 OS=Arabidopsis thaliana GN=At4g08850 PE=2 SV=3//0
MANES_06G1692001	-0.263603	0.487094	0.624059	0.0273621	MANES_06G169200	sp|Q39202|RLK1_ARATH G-type lectin S-receptor-like serine/threonine-protein kinase RLK1 OS=Arabidopsis thaliana GN=RLK1 PE=2 SV=2//0
MANES_07G0179001	0.35262	0.243101	0.624151	0.0208071	MANES_07G017900	sp|O04086|Y1105_ARATH Probable receptor-like protein kinase At1g11050 OS=Arabidopsis thaliana GN=At1g11050 PE=2 SV=1//0
MANES_18G0210001	0.306242	0.30813	0.624582	0.00895559	MANES_18G021000	sp|Q8GZ79|TI201_ARATH Protein TIC 20-I, chloroplastic OS=Arabidopsis thaliana GN=TIC20-I PE=1 SV=1//3.36284e-110
MANES_S0229001	0.300388	0.302039	0.626538	0.00865028	MANES_S022900	sp|Q9LFQ3|SNL2_ARATH Paired amphipathic helix protein Sin3-like 2 OS=Arabidopsis thaliana GN=SNL2 PE=1 SV=2//0
MANES_18G0234001	0.179521	0.591007	0.626581	0.00709066	MANES_18G023400	sp|O23225|PUB5_ARATH U-box domain-containing protein 5 OS=Arabidopsis thaliana GN=PUB5 PE=3 SV=3//3.64392e-112
MANES_09G1306001	0.245632	0.498471	0.626918	0.0301723	MANES_09G130600	sp|Q9SHG6|STIP1_ARATH Septin and tuftelin-interacting protein 1 homolog 1 OS=Arabidopsis thaliana GN=STIPL1 PE=2 SV=1//0
MANES_15G0847001	0.418555	0.171067	0.627724	0.0498197	MANES_15G084700	sp|Q9LD44|NAC56_ARATH NAC transcription factor 56 OS=Arabidopsis thaliana GN=NAC056 PE=2 SV=1//2.87014e-119
MANES_05G1242001	0.336909	0.562744	0.628745	0.0346807	MANES_05G124200	sp|Q8GYB8|OPR2_ARATH 12-oxophytodienoate reductase 2 OS=Arabidopsis thaliana GN=OPR2 PE=1 SV=2//0
MANES_17G0198001	0.436651	0.105477	0.632545	0.00709066	MANES_17G019800	-//-
MANES_04G0428001	0.0475822	0.912296	0.632554	0.00579248	MANES_04G042800	sp|Q5SPP5|EFR3B_DANRE Protein EFR3 homolog B OS=Danio rerio GN=efr3b PE=3 SV=2//9.77509e-11
MANES_09G0652001	-0.00821247	0.986903	0.632763	0.0432719	MANES_09G065200	sp|P50302|METK2_ACTCH S-adenosylmethionine synthase 2 OS=Actinidia chinensis GN=SAM2 PE=2 SV=1//0
MANES_06G0086002	0.266655	0.395549	0.634922	0.0104697	MANES_06G008600	sp|Q8DKR7|DNAJ_THEEB Chaperone protein DnaJ OS=Thermosynechococcus elongatus (strain BP-1) GN=dnaJ PE=3 SV=2//1.89006e-111
MANES_06G1096001	0.145059	0.766913	0.638124	0.0282936	MANES_06G109600	sp|Q8VY13|FRO8_ARATH Ferric reduction oxidase 8, mitochondrial OS=Arabidopsis thaliana GN=FRO8 PE=2 SV=1//0
MANES_06G0122001	0.261379	0.689944	0.638538	0.0346807	MANES_06G012200	sp|Q9ZT07|RKS1_ARATH G-type lectin S-receptor-like serine/threonine-protein kinase RKS1 OS=Arabidopsis thaliana GN=RKS1 PE=3 SV=3//0
MANES_02G2073001	0.108873	0.776846	0.639488	0.00478264	MANES_02G207300	sp|Q6P3W7|SCYL2_HUMAN SCY1-like protein 2 OS=Homo sapiens GN=SCYL2 PE=1 SV=1//2.44375e-88
MANES_14G0688001	0.186978	0.603731	0.640136	0.00895559	MANES_14G068800	-//-
MANES_01G0351002	-0.121347	0.797915	0.640569	0.0428504	MANES_01G035100	sp|Q9SAK5|APL_ARATH Myb family transcription factor APL OS=Arabidopsis thaliana GN=APL PE=2 SV=2//2.39024e-40
MANES_14G0715001	0.0794905	0.876419	0.641037	0.0275919	MANES_14G071500	sp|Q9SU72|EDS1C_ARATH Protein EDS1 OS=Arabidopsis thaliana GN=EDS1 PE=1 SV=1//5.5562e-140
MANES_07G0704001	-0.210414	0.523926	0.64126	0.0179248	MANES_07G070400	sp|Q9MB73|LGT_CITUN Limonoid UDP-glucosyltransferase OS=Citrus unshiu PE=2 SV=1//0
MANES_06G0645001	0.0226259	0.963179	0.64245	0.0104697	MANES_06G064500	-//-
MANES_04G1577001	0.195979	0.564305	0.643505	0.00802823	MANES_04G157700	sp|Q9FY48|KEG_ARATH E3 ubiquitin-protein ligase KEG OS=Arabidopsis thaliana GN=KEG PE=1 SV=2//0
MANES_12G1010001	0.338906	0.482903	0.645707	0.0471576	MANES_12G101000	sp|P22335|HSF24_SOLPE Heat shock factor protein HSF24 OS=Solanum peruvianum GN=HSF24 PE=2 SV=1//7.51281e-108
MANES_05G1866001	0.16009	0.64436	0.64678	0.00336048	MANES_05G186600	sp|Q9FE59|SUC4_ARATH Sucrose transport protein SUC4 OS=Arabidopsis thaliana GN=SUC4 PE=1 SV=2//0
MANES_14G1036001	-0.174487	0.734413	0.647029	0.040139	MANES_14G103600	sp|Q8LGG8|USPAL_ARATH Universal stress protein A-like protein OS=Arabidopsis thaliana GN=At3g01520 PE=1 SV=2//7.02594e-07
MANES_16G0425001	0.0984246	0.844937	0.647984	0.0471576	MANES_16G042500	sp|F4JRP0|STIL3_ARATH Protein STICHEL-like 3 OS=Arabidopsis thaliana GN=At4g18820 PE=3 SV=1//0
MANES_01G2142001	0.321311	0.269389	0.652453	0.010171	MANES_01G214200	-//-
MANES_15G1766001	-0.0898915	0.82284	0.653562	0.00644654	MANES_15G176600	sp|Q39601|SSRP1_CATRO FACT complex subunit SSRP1 OS=Catharanthus roseus GN=SSRP1 PE=2 SV=1//0
MANES_11G0908001	0.0493124	0.930797	0.654002	0.0432719	MANES_11G090800	-//-
MANES_02G1785001	0.178179	0.603781	0.6544	0.00478264	MANES_02G178500	sp|Q10251|IF2P_SCHPO Eukaryotic translation initiation factor 5B OS=Schizosaccharomyces pombe (strain 972 / ATCC 24843) GN=SPAC56F8.03 PE=1 SV=1//0
MANES_04G1301001	0.186448	0.66672	0.655517	0.0127903	MANES_04G130100	sp|P46607|HGL2_ARATH Homeobox-leucine zipper protein GLABRA 2 OS=Arabidopsis thaliana GN=GL2 PE=2 SV=3//0
MANES_12G0633001	0.0324152	0.945003	0.65744	0.00740893	MANES_12G063300	sp|P73627|Y1770_SYNY3 Uncharacterized protein sll1770 OS=Synechocystis sp. (strain PCC 6803 / Kazusa) GN=sll1770 PE=3 SV=1//0
MANES_18G0443001	0.0475611	0.921046	0.658884	0.0136196	MANES_18G044300	sp|O65351|SBT17_ARATH Subtilisin-like protease SBT1.7 OS=Arabidopsis thaliana GN=SBT1.7 PE=1 SV=1//0
MANES_07G0812001	0.0206875	0.964623	0.65933	0.00222136	MANES_07G081200	sp|Q4R5D9|YTHD2_MACFA YTH domain-containing family protein 2 OS=Macaca fascicularis GN=YTHDF2 PE=2 SV=1//3.73918e-51
MANES_14G0953001	0.0312078	0.94572	0.660057	0.00336048	MANES_14G095300	sp|Q9SX33|ALA9_ARATH Putative phospholipid-transporting ATPase 9 OS=Arabidopsis thaliana GN=ALA9 PE=3 SV=1//0
MANES_12G0808001	0.0961879	0.805203	0.662114	0.00261001	MANES_12G080800	sp|Q94IB8|LCB1_ARATH Long chain base biosynthesis protein 1 OS=Arabidopsis thaliana GN=LCB1 PE=1 SV=1//0
MANES_18G0434001	0.467982	0.156071	0.664635	0.0147161	MANES_18G043400	-//-
MANES_05G0063001	0.127631	0.728915	0.666067	0.00579248	MANES_05G006300	sp|Q5R6D1|CATB_PONAB Cathepsin B OS=Pongo abelii GN=CTSB PE=2 SV=1//4.86744e-77
MANES_01G2566001	0.262985	0.394494	0.669726	0.00372046	MANES_01G256600	-//-
MANES_05G1816003	0.617225	0.0511985	0.671009	0.0107676	MANES_05G181600	sp|Q37145|ACA1_ARATH Calcium-transporting ATPase 1, chloroplastic OS=Arabidopsis thaliana GN=ACA1 PE=1 SV=3//0
MANES_02G1547001	-0.155804	0.650851	0.671785	0.0261812	MANES_02G154700	sp|Q9SGZ5|BXL7_ARATH Probable beta-D-xylosidase 7 OS=Arabidopsis thaliana GN=BXL7 PE=2 SV=2//0
MANES_02G2101001	-0.0315598	0.952191	0.674472	0.026885	MANES_02G210100	sp|Q39202|RLK1_ARATH G-type lectin S-receptor-like serine/threonine-protein kinase RLK1 OS=Arabidopsis thaliana GN=RLK1 PE=2 SV=2//0
MANES_03G0035001	0.0890099	0.846083	0.674643	0.0113514	MANES_03G003500	sp|Q03194|PMA4_NICPL Plasma membrane ATPase 4 OS=Nicotiana plumbaginifolia GN=PMA4 PE=2 SV=1//0
MANES_02G0479001	-0.187371	0.587701	0.674908	0.0104697	MANES_02G047900	sp|Q8GWP0|MYB39_ARATH Transcription factor MYB39 OS=Arabidopsis thaliana GN=MYB39 PE=2 SV=1//1.01708e-64
MANES_15G1108004	0.283718	0.394825	0.680811	0.026885	MANES_15G110800	sp|F4I1T7|NP214_ARATH Nuclear pore complex protein NUP214 OS=Arabidopsis thaliana GN=NUP214 PE=1 SV=1//5.31152e-14
MANES_01G2049001	-0.0496336	0.917729	0.682559	0.00478264	MANES_01G204900	sp|F4HZB5|NET1D_ARATH Protein NETWORKED 1D OS=Arabidopsis thaliana GN=NET1D PE=3 SV=1//0
MANES_04G1100001	0.332133	0.454532	0.683409	0.00407707	MANES_04G110000	sp|Q9C9H7|RLP12_ARATH Receptor-like protein 12 OS=Arabidopsis thaliana GN=RLP12 PE=2 SV=2//2.61321e-23
MANES_15G1769001	-0.0524028	0.93095	0.683935	0.0371194	MANES_15G176900	sp|Q5EA79|GALM_BOVIN Aldose 1-epimerase OS=Bos taurus GN=GALM PE=2 SV=1//5.75787e-89
MANES_06G0129001	0.00425152	0.995594	0.687075	0.0337856	MANES_06G012900	sp|Q40392|TMVRN_NICGU TMV resistance protein N OS=Nicotiana glutinosa GN=N PE=1 SV=1//7.27634e-128
MANES_11G0496001	0.200466	0.653293	0.688019	0.0247443	MANES_11G049600	sp|Q0WP36|MOT2_ARATH Molybdate transporter 2 OS=Arabidopsis thaliana GN=MOT2 PE=1 SV=2//0
MANES_10G0736001	0.20075	0.529668	0.688875	0.0447062	MANES_10G073600	sp|Q94C77|RPKL_ARATH Receptor protein kinase-like protein At4g34220 OS=Arabidopsis thaliana GN=At4g34220 PE=2 SV=1//0
MANES_12G1101001	0.661648	0.364395	0.689604	0.0205559	MANES_12G110100	sp|O64815|HLS1L_ARATH Probable N-acetyltransferase HLS1-like OS=Arabidopsis thaliana GN=At2g23060 PE=2 SV=1//0
MANES_05G1235001	0.213679	0.502682	0.689879	0.00261001	MANES_05G123500	sp|Q38953|DHX8_ARATH Probable pre-mRNA-splicing factor ATP-dependent RNA helicase OS=Arabidopsis thaliana GN=At3g26560 PE=1 SV=2//1.4453e-25
MANES_03G1040001	-0.111637	0.801426	0.690189	0.0127903	MANES_03G104000	sp|Q9ZQF9|MBR1_ARATH E3 ubiquitin-protein ligase MBR1 OS=Arabidopsis thaliana GN=MBR1 PE=1 SV=1//1.50275e-33
MANES_01G1376001	-0.0978429	0.830753	0.691631	0.0210532	MANES_01G137600	sp|Q9FWS1|AUL1_ARATH Auxilin-like protein 1 OS=Arabidopsis thaliana GN=AUL1 PE=2 SV=2//5.45944e-07
MANES_16G0812001	0.183695	0.590846	0.696247	0.00802823	MANES_16G081200	sp|Q43469|SLD1_HELAN Delta(8)-fatty-acid desaturase OS=Helianthus annuus GN=sld1 PE=1 SV=1//0
MANES_08G0259003	0.302417	0.732051	0.697228	0.0380183	MANES_08G025900	-//-
MANES_06G0846001	-0.0886004	0.82693	0.699323	0.00336048	MANES_06G084600	sp|Q9FNR1|RBG3_ARATH Glycine-rich RNA-binding protein 3, mitochondrial OS=Arabidopsis thaliana GN=RBG3 PE=2 SV=1//8.49073e-58
MANES_02G1207002	0.804287	0.0547865	0.700481	0.0147161	MANES_02G120700	-//-
MANES_15G1370001	-0.112657	0.792448	0.701226	0.00141071	MANES_15G137000	sp|Q9XID3|Y1343_ARATH G-type lectin S-receptor-like serine/threonine-protein kinase At1g34300 OS=Arabidopsis thaliana GN=At1g34300 PE=2 SV=1//5.18454e-110
MANES_16G1102001	-0.0106316	0.981921	0.702674	0.00182357	MANES_16G110200	-//-
MANES_01G1375001	0.053284	0.900249	0.702777	0.00336048	MANES_01G137500	sp|Q0DYB1|IPYR_ORYSJ Soluble inorganic pyrophosphatase OS=Oryza sativa subsp. japonica GN=IPP PE=2 SV=1//4.51536e-119
MANES_18G0998001	0.0151567	0.97939	0.704001	0.00957523	MANES_18G099800	sp|Q9C8N5|STOP1_ARATH Protein SENSITIVE TO PROTON RHIZOTOXICITY 1 OS=Arabidopsis thaliana GN=STOP1 PE=2 SV=1//1.90024e-173
MANES_14G1675001	0.199391	0.551741	0.705492	0.00336048	MANES_14G167500	sp|P53392|SUT2_STYHA High affinity sulfate transporter 2 OS=Stylosanthes hamata GN=ST2 PE=2 SV=1//0
MANES_08G1682001	-0.0174635	0.976142	0.707624	0.047568	MANES_08G168200	sp|Q9C9Z2|RER3_ARATH Protein RETICULATA-RELATED 3 OS=Arabidopsis thaliana GN=RER3 PE=1 SV=1//3.32915e-106
MANES_18G0706002	-0.257443	0.417693	0.707975	0.0228227	MANES_18G070600	sp|P53393|SUT3_STYHA Low affinity sulfate transporter 3 OS=Stylosanthes hamata GN=ST3 PE=2 SV=1//0
MANES_05G2045002	0.0468017	0.915388	0.711181	0.0242673	MANES_05G204500	-//-
MANES_15G0529001	-0.0607962	0.890727	0.713225	0.00740893	MANES_15G052900	sp|Q56YJ8|FAMA_ARATH Transcription factor FAMA OS=Arabidopsis thaliana GN=FAMA PE=1 SV=1//1.01965e-130
MANES_05G1309001	-0.123624	0.77672	0.71358	0.010171	MANES_05G130900	sp|P56941|NPC1_PIG Niemann-Pick C1 protein OS=Sus scrofa GN=NPC1 PE=2 SV=1//0
MANES_11G0155001	-0.107924	0.781089	0.714062	0.00261001	MANES_11G015500	-//-
MANES_S0213001	0.143112	0.690277	0.714988	0.0237874	MANES_S021300	sp|Q9ZUJ5|5MMP_ARATH Metalloendoproteinase 5-MMP OS=Arabidopsis thaliana GN=5MMP PE=1 SV=1//3.34174e-56
MANES_02G1839001	0.37167	0.276216	0.716714	0.0477873	MANES_02G183900	sp|Q8H0Z6|IP5P3_ARATH Type IV inositol polyphosphate 5-phosphatase 3 OS=Arabidopsis thaliana GN=IP5P3 PE=1 SV=1//0
MANES_13G1041001	0.331959	0.273885	0.717946	0.00182357	MANES_13G104100	sp|Q9ZQ47|GRDP1_ARATH Glycine-rich domain-containing protein 1 OS=Arabidopsis thaliana GN=GRDP1 PE=2 SV=1//0
MANES_02G0075001	0.08588	0.8421	0.71847	0.00141071	MANES_02G007500	sp|Q0WVN5|CSLG3_ARATH Cellulose synthase-like protein G3 OS=Arabidopsis thaliana GN=CSLG3 PE=2 SV=2//0
MANES_10G0039001	0.117717	0.790354	0.718934	0.018732	MANES_10G003900	sp|Q9LVM0|Y5830_ARATH Probable inactive receptor kinase At5g58300 OS=Arabidopsis thaliana GN=At5g58300 PE=2 SV=1//0
MANES_01G1019001	0.0633999	0.912213	0.719109	0.0465491	MANES_01G101900	sp|Q9SCZ4|FERON_ARATH Receptor-like protein kinase FERONIA OS=Arabidopsis thaliana GN=FER PE=1 SV=1//0
MANES_07G1147001	-0.174352	0.600068	0.720479	0.026885	MANES_07G114700	-//-
MANES_06G0891001	0.00941532	0.984287	0.720681	0.00336048	MANES_06G089100	sp|Q9FLQ7|FH20_ARATH Formin-like protein 20 OS=Arabidopsis thaliana GN=FH20 PE=2 SV=3//1.81128e-139
MANES_01G1863001	-0.177776	0.60796	0.721638	0.00222136	MANES_01G186300	sp|Q9M9T4|PKS2_ARATH Protein PHYTOCHROME KINASE SUBSTRATE 2 OS=Arabidopsis thaliana GN=PKS2 PE=1 SV=1//2.97544e-45
MANES_06G0190001	0.0596854	0.905029	0.722679	0.00802823	MANES_06G019000	sp|Q00IB6|CPL4_ARATH RNA polymerase II C-terminal domain phosphatase-like 4 OS=Arabidopsis thaliana GN=CPL4 PE=1 SV=1//9.76865e-156
MANES_08G0108002	0.171828	0.803244	0.723205	0.0348918	MANES_08G010800	sp|Q9FNY2|DPB_ARATH Transcription factor-like protein DPB OS=Arabidopsis thaliana GN=DPB PE=1 SV=1//1.8318e-130
MANES_01G1024001	0.0110778	0.982897	0.724426	0.00299047	MANES_01G102400	sp|Q9SCZ4|FERON_ARATH Receptor-like protein kinase FERONIA OS=Arabidopsis thaliana GN=FER PE=1 SV=1//0
MANES_17G0922001	0.153055	0.696934	0.725585	0.00740893	MANES_17G092200	sp|Q9ZUL3|IDD5_ARATH Protein indeterminate-domain 5, chloroplastic OS=Arabidopsis thaliana GN=IDD5 PE=1 SV=1//4.35059e-118
MANES_11G0433001	0.499059	0.203733	0.728446	0.0278264	MANES_11G043300	sp|Q9C821|PEK15_ARATH Proline-rich receptor-like protein kinase PERK15 OS=Arabidopsis thaliana GN=PERK15 PE=2 SV=1//5.41e-77
MANES_05G1456001	0.404519	0.13371	0.730722	0.0176651	MANES_05G145600	sp|Q9SYQ8|CLV1_ARATH Receptor protein kinase CLAVATA1 OS=Arabidopsis thaliana GN=CLV1 PE=1 SV=3//0
MANES_07G1009001	0.243909	0.649837	0.731264	0.00677562	MANES_07G100900	sp|Q8VX13|PDI13_ARATH Protein disulfide isomerase-like 1-3 OS=Arabidopsis thaliana GN=PDIL1-3 PE=2 SV=1//2.08032e-82
MANES_15G0200001	-0.00529721	0.994069	0.731811	0.0317994	MANES_15G020000	-//-
MANES_08G1137002	0.0351274	0.960433	0.732429	0.0451285	MANES_08G113700	sp|Q9V8P9|TOPRS_DROME E3 ubiquitin-protein ligase Topors OS=Drosophila melanogaster GN=Topors PE=1 SV=1//3.18631e-08
MANES_18G0085001	0.275791	0.384469	0.732773	0.013063	MANES_18G008500	sp|Q9SGS2|HMGB9_ARATH High mobility group B protein 9 OS=Arabidopsis thaliana GN=HMGB9 PE=2 SV=1//3.61377e-126
MANES_11G0501001	-0.111973	0.775535	0.733334	0.00222136	MANES_11G050100	sp|Q76CU2|PDR1_TOBAC Pleiotropic drug resistance protein 1 OS=Nicotiana tabacum GN=PDR1 PE=2 SV=1//0
MANES_05G0021001	-0.497653	0.0946823	0.733621	0.0317994	MANES_05G002100	sp|Q9LZK5|DNJ19_ARATH DnaJ protein ERDJ3B OS=Arabidopsis thaliana GN=ERDJ3B PE=1 SV=1//0
MANES_17G0905001	-0.191073	0.614439	0.735057	0.00579248	MANES_17G090500	sp|Q9SQ64|COR2_PAPSO Non-functional NADPH-dependent codeinone reductase 2 OS=Papaver somniferum GN=COR2 PE=1 SV=1//1.2803e-128
MANES_06G1190001	0.361245	0.223524	0.735834	0.00141071	MANES_06G119000	sp|Q9LZD3|E70A1_ARATH Exocyst complex component EXO70A1 OS=Arabidopsis thaliana GN=EXO70A1 PE=1 SV=1//3.39295e-103
MANES_03G1284001	0.151493	1	0.737767	0.0261812	MANES_03G128400	sp|O81825|DRL28_ARATH Probable disease resistance protein At4g27220 OS=Arabidopsis thaliana GN=At4g27220 PE=2 SV=1//2.69266e-59
MANES_03G0875001	0.269749	0.370626	0.738497	0.00141071	MANES_03G087500	-//-
MANES_09G0506002	0.180202	0.604362	0.740559	0.00407707	MANES_09G050600	sp|Q94KL7|SILD_FORIN Secoisolariciresinol dehydrogenase (Fragment) OS=Forsythia intermedia PE=1 SV=1//4.74134e-133
MANES_02G1513001	1.60509	1	0.74127	0.0139008	MANES_02G151300	sp|Q9FE06|EXOL2_ARATH Protein EXORDIUM-like 2 OS=Arabidopsis thaliana GN=EXL2 PE=2 SV=1//3.00714e-97
MANES_16G1094001	0.371533	0.229609	0.743691	0.00478264	MANES_16G109400	-//-
MANES_03G1346001	0.102959	0.809289	0.748673	0.0434773	MANES_03G134600	sp|Q9FJ62|GPDL4_ARATH Glycerophosphodiester phosphodiesterase GDPDL4 OS=Arabidopsis thaliana GN=GDPDL4 PE=1 SV=1//0
MANES_07G0710001	-0.233101	0.714729	0.749531	0.0394933	MANES_07G071000	sp|Q9C6D2|MTK_ARATH Methylthioribose kinase OS=Arabidopsis thaliana GN=MTK PE=1 SV=1//0
MANES_02G1788001	0.108505	0.786445	0.750372	0.000520749	MANES_02G178800	sp|Q8S3U9|SEC5A_ARATH Exocyst complex component SEC5A OS=Arabidopsis thaliana GN=SEC5A PE=1 SV=1//0
MANES_10G0383001	-0.0486624	0.93524	0.751015	0.0173956	MANES_10G038300	sp|Q9C7A2|Y3236_ARATH Ankyrin repeat-containing protein At3g12360 OS=Arabidopsis thaliana GN=At3g12360 PE=2 SV=1//0
MANES_02G0349001	-0.260412	0.409079	0.755798	0.00261001	MANES_02G034900	sp|P17407|21KD_DAUCA 21 kDa protein OS=Daucus carota PE=2 SV=1//6.30296e-44
MANES_06G0118001	0.591981	1	0.756243	0.0342432	MANES_06G011800	sp|Q9ZT07|RKS1_ARATH G-type lectin S-receptor-like serine/threonine-protein kinase RKS1 OS=Arabidopsis thaliana GN=RKS1 PE=3 SV=3//0
MANES_14G1024001	-0.137032	0.752116	0.758208	0.0287735	MANES_14G102400	sp|Q8RWD0|COL16_ARATH Zinc finger protein CONSTANS-LIKE 16 OS=Arabidopsis thaliana GN=COL16 PE=2 SV=2//4.20327e-81
MANES_06G0608001	-0.38944	0.170436	0.759499	0.0165943	MANES_06G060800	sp|Q9C8H0|AB12C_ARATH ABC transporter C family member 12 OS=Arabidopsis thaliana GN=ABCC12 PE=2 SV=1//0
MANES_S0850001	-0.0508429	0.910153	0.761413	0.00336048	MANES_S085000	sp|Q9SJM1|ACR10_ARATH ACT domain-containing protein ACR10 OS=Arabidopsis thaliana GN=ACR10 PE=2 SV=1//1.98291e-71
MANES_10G0277002	-0.368082	0.403888	0.762095	0.0320171	MANES_10G027700	sp|Q9M2S4|LRKS4_ARATH L-type lectin-domain containing receptor kinase S.4 OS=Arabidopsis thaliana GN=LECRKS4 PE=2 SV=1//9.29864e-19
MANES_15G1696001	0.035926	0.959461	0.762643	0.018732	MANES_15G169600	sp|O82302|P2C29_ARATH Protein phosphatase 2C 29 OS=Arabidopsis thaliana GN=PLL1 PE=1 SV=2//0
MANES_17G0739001	-0.251734	0.41183	0.765544	0.000981481	MANES_17G073900	sp|Q93VD3|CIPKN_ARATH CBL-interacting serine/threonine-protein kinase 23 OS=Arabidopsis thaliana GN=CIPK23 PE=1 SV=1//0
MANES_02G0923001	0.0707994	0.872477	0.767822	0.00336048	MANES_02G092300	sp|Q9SCQ7|AN32_ARATH Acidic leucine-rich nuclear phosphoprotein 32-related protein OS=Arabidopsis thaliana GN=At3g50690 PE=2 SV=1//9.69737e-74
MANES_01G1025001	-0.43804	0.270367	0.768603	0.0320171	MANES_01G102500	sp|Q9SCZ4|FERON_ARATH Receptor-like protein kinase FERONIA OS=Arabidopsis thaliana GN=FER PE=1 SV=1//0
MANES_07G0310001	0.475759	0.356012	0.769654	0.016062	MANES_07G031000	sp|Q9M9S0|ZHD4_ARATH Zinc-finger homeodomain protein 4 OS=Arabidopsis thaliana GN=ZHD4 PE=1 SV=1//5.7883e-69
MANES_04G0294001	-0.376463	0.173608	0.771633	0.00372046	MANES_04G029400	sp|Q9SIB2|KCS12_ARATH 3-ketoacyl-CoA synthase 12 OS=Arabidopsis thaliana GN=KCS12 PE=2 SV=1//0
MANES_13G1271001	-0.20863	0.556081	0.773522	0.0210532	MANES_13G127100	sp|Q94CL9|KRP7_ARATH Cyclin-dependent kinase inhibitor 7 OS=Arabidopsis thaliana GN=KRP7 PE=1 SV=2//1.56133e-14
MANES_10G1361001	-0.0132822	0.982206	0.774712	0.00895559	MANES_10G136100	sp|Q869R1|CTLHB_DICDI CTL-like protein DDB_G0274487 OS=Dictyostelium discoideum GN=DDB_G0274487 PE=3 SV=1//6.29998e-15
MANES_12G0236001	0.14463	0.731117	0.775588	0.0136196	MANES_12G023600	sp|Q9LYT3|TT12_ARATH Protein TRANSPARENT TESTA 12 OS=Arabidopsis thaliana GN=TT12 PE=2 SV=1//8.10649e-129
MANES_15G1381001	0.445035	0.121068	0.776397	0.0155273	MANES_15G138100	sp|Q8H129|PPA3_ARATH Purple acid phosphatase 3 OS=Arabidopsis thaliana GN=PAP3 PE=2 SV=1//3.60043e-138
MANES_18G0562001	0.0698874	0.878134	0.777851	0.0173956	MANES_18G056200	sp|Q9LTA3|U91C1_ARATH UDP-glycosyltransferase 91C1 OS=Arabidopsis thaliana GN=UGT91C1 PE=2 SV=1//6.60687e-166
MANES_01G1974001	0.391409	0.198446	0.778819	0.0301723	MANES_01G197400	sp|O04523|TBL27_ARATH Protein ALTERED XYLOGLUCAN 4 OS=Arabidopsis thaliana GN=AXY4 PE=1 SV=1//1.60056e-168
MANES_10G1218001	-0.355032	0.412719	0.781088	0.0197864	MANES_10G121800	sp|Q40285|UFOG2_MANES Anthocyanidin 3-O-glucosyltransferase 2 (Fragment) OS=Manihot esculenta GN=GT2 PE=2 SV=1//0
MANES_15G1151001	-0.0708248	0.866647	0.783349	0.00182357	MANES_15G115100	sp|Q9LT24|Y3985_ARATH BTB/POZ domain-containing protein At3g19850 OS=Arabidopsis thaliana GN=At3g19850 PE=2 SV=1//6.43106e-158
MANES_02G1808001	0.0276631	0.971438	0.784151	0.0426421	MANES_02G180800	sp|Q08655|ASR1_SOLLC Abscisic stress-ripening protein 1 OS=Solanum lycopersicum GN=ASR1 PE=2 SV=1//3.38476e-09
MANES_11G0269001	0.266501	0.407851	0.785513	0.000520749	MANES_11G026900	sp|Q9SCW1|BGAL1_ARATH Beta-galactosidase 1 OS=Arabidopsis thaliana GN=BGAL1 PE=1 SV=1//0
MANES_04G1271001	-0.159634	0.741928	0.787559	0.000981481	MANES_04G127100	sp|Q9LV48|PERK1_ARATH Proline-rich receptor-like protein kinase PERK1 OS=Arabidopsis thaliana GN=PERK1 PE=2 SV=1//2.08125e-72
MANES_06G0760001	-0.0501811	0.935094	0.787984	0.0252221	MANES_06G076000	sp|Q9C660|PEK10_ARATH Proline-rich receptor-like protein kinase PERK10 OS=Arabidopsis thaliana GN=PERK10 PE=2 SV=2//0
MANES_04G0840001	0.332288	0.237794	0.788135	0.000520749	MANES_04G084000	sp|Q9SIV5|C3H19_ARATH Zinc finger CCCH domain-containing protein 19 OS=Arabidopsis thaliana GN=NERD PE=1 SV=3//0
MANES_15G0013001	0.875625	0.0758025	0.791521	0.0223327	MANES_15G001300	sp|Q9FGZ4|WRK48_ARATH Probable WRKY transcription factor 48 OS=Arabidopsis thaliana GN=WRKY48 PE=2 SV=1//1.23753e-45
MANES_03G1425001	0.321979	0.367746	0.792126	0.00261001	MANES_03G142500	sp|Q8VZK9|CSLE1_ARATH Cellulose synthase-like protein E1 OS=Arabidopsis thaliana GN=CSLE1 PE=2 SV=1//0
MANES_04G0663001	-0.0634141	0.91614	0.7979	0.00802823	MANES_04G066300	sp|Q9LP24|Y1571_ARATH Probable leucine-rich repeat receptor-like protein kinase At1g35710 OS=Arabidopsis thaliana GN=At1g35710 PE=2 SV=1//0
MANES_01G0749001	-0.0916413	0.823274	0.80005	0.000520749	MANES_01G074900	sp|P17407|21KD_DAUCA 21 kDa protein OS=Daucus carota PE=2 SV=1//2.08209e-43
MANES_14G0137001	0.0424381	0.923318	0.802556	0.00740893	MANES_14G013700	sp|Q9LXU9|IRKI_ARATH IRK-interacting protein OS=Arabidopsis thaliana GN=IRKI PE=1 SV=1//0
MANES_16G0405001	0.317734	0.26533	0.804906	0.000520749	MANES_16G040500	sp|P43297|RD21A_ARATH Cysteine proteinase RD21a OS=Arabidopsis thaliana GN=RD21A PE=1 SV=1//6.61982e-122
MANES_04G0134001	0.0690923	0.877642	0.804996	0.0110583	MANES_04G013400	sp|Q9LX14|UFC_ARATH Protein UPSTREAM OF FLC OS=Arabidopsis thaliana GN=UFC PE=2 SV=1//3.89795e-07
MANES_16G1298001	0.0748824	0.862284	0.807247	0.000520749	MANES_16G129800	sp|Q8H1D3|NPY1_ARATH BTB/POZ domain-containing protein NPY1 OS=Arabidopsis thaliana GN=NPY1 PE=2 SV=1//0
MANES_13G0504003	-0.0918731	0.830238	0.808425	0.00579248	MANES_13G050400	sp|O49394|C82C2_ARATH Cytochrome P450 82C2 OS=Arabidopsis thaliana GN=CYP82C2 PE=2 SV=2//4.27611e-157
MANES_15G1424001	0.421194	0.292982	0.816702	0.0149896	MANES_15G142400	-//-
MANES_07G1424001	-0.692527	0.0620363	0.81957	0.00802823	MANES_07G142400	sp|Q9LY00|WRK70_ARATH Probable WRKY transcription factor 70 OS=Arabidopsis thaliana GN=WRKY70 PE=2 SV=1//5.48544e-45
MANES_02G1222001	0.376978	0.184749	0.819845	0.000520749	MANES_02G122200	sp|Q8S9H7|DIV_ANTMA Transcription factor DIVARICATA OS=Antirrhinum majus GN=DIVARICATA PE=2 SV=1//1.13459e-129
MANES_11G0855001	0.139427	0.808778	0.819968	0.0496213	MANES_11G085500	sp|P55231|GLGL3_ARATH Glucose-1-phosphate adenylyltransferase large subunit 3, chloroplastic OS=Arabidopsis thaliana GN=APL3 PE=2 SV=2//0
MANES_03G0465002	0.183675	0.689648	0.822027	0.0163284	MANES_03G046500	sp|Q8BTI8|SRRM2_MOUSE Serine/arginine repetitive matrix protein 2 OS=Mus musculus GN=Srrm2 PE=1 SV=3//9.93887e-19
MANES_10G1135001	-0.23519	0.649837	0.826195	0.000520749	MANES_10G113500	sp|Q9FQA3|GST23_MAIZE Glutathione transferase GST 23 OS=Zea mays PE=2 SV=1//2.48261e-48
MANES_02G1169001	-0.111198	0.793237	0.829623	0.000520749	MANES_02G116900	sp|Q00583|HMDH3_HEVBR 3-hydroxy-3-methylglutaryl-coenzyme A reductase 3 OS=Hevea brasiliensis GN=HMGR3 PE=2 SV=1//0
MANES_14G0997001	0.266855	0.46754	0.830019	0.00141071	MANES_14G099700	sp|Q9C6L8|ALMT4_ARATH Aluminum-activated malate transporter 4 OS=Arabidopsis thaliana GN=ALMT4 PE=3 SV=1//0
MANES_15G0301001	-0.0168611	0.978089	0.833258	0.0127903	MANES_15G030100	-//-
MANES_08G0339002	0.196042	0.702842	0.834394	0.00222136	MANES_08G033900	sp|Q9SJ56|BLH1_ARATH BEL1-like homeodomain protein 1 OS=Arabidopsis thaliana GN=BLH1 PE=1 SV=1//1.55415e-152
MANES_02G0384001	0.462905	0.0763178	0.835346	0.00372046	MANES_02G038400	sp|O81316|SCL6_ARATH Scarecrow-like protein 6 OS=Arabidopsis thaliana GN=SCL6 PE=1 SV=1//7.8643e-118
MANES_04G0693001	-0.21462	0.569558	0.837505	0.0225704	MANES_04G069300	sp|A6YIH8|C7D55_HYOMU Premnaspirodiene oxygenase OS=Hyoscyamus muticus GN=CYP71D55 PE=1 SV=1//0
MANES_18G0060001	-0.222883	0.641258	0.838461	0.0155273	MANES_18G006000	-//-
MANES_03G1386001	0.0807184	0.843988	0.83894	0.000520749	MANES_03G138600	sp|Q9LK64|AB3C_ARATH ABC transporter C family member 3 OS=Arabidopsis thaliana GN=ABCC3 PE=1 SV=1//0
MANES_08G0293001	0.102533	0.793383	0.840311	0.000520749	MANES_08G029300	sp|Q2TA14|PCP_BOVIN Lysosomal Pro-X carboxypeptidase OS=Bos taurus GN=PRCP PE=2 SV=1//4.71334e-126
MANES_07G0946001	0.0979123	0.815857	0.84106	0.000520749	MANES_07G094600	sp|F4JW79|RDM3_ARATH Protein RNA-directed DNA methylation 3 OS=Arabidopsis thaliana GN=RDM3 PE=1 SV=1//0
MANES_08G0945001	0.153755	0.801194	0.843201	0.026885	MANES_08G094500	sp|Q9C9H7|RLP12_ARATH Receptor-like protein 12 OS=Arabidopsis thaliana GN=RLP12 PE=2 SV=2//3.3504e-06
MANES_05G0628001	-0.252565	0.591816	0.844916	0.0278264	MANES_05G062800	sp|B3H5Q1|BGL11_ARATH Beta-glucosidase 11 OS=Arabidopsis thaliana GN=BGLU11 PE=2 SV=2//0
MANES_01G1339001	0.00528339	0.992053	0.848956	0.00709066	MANES_01G133900	sp|Q9SCQ7|AN32_ARATH Acidic leucine-rich nuclear phosphoprotein 32-related protein OS=Arabidopsis thaliana GN=At3g50690 PE=2 SV=1//1.23272e-69
MANES_01G0338001	-0.0757808	0.893637	0.850611	0.00895559	MANES_01G033800	-//-
MANES_10G1402001	0.129637	0.795414	0.851597	0.00372046	MANES_10G140200	sp|Q84TI3|OBE4_ARATH Protein OBERON 4 OS=Arabidopsis thaliana GN=OBE4 PE=1 SV=2//1.63461e-25
MANES_04G0830002	0.407989	0.193628	0.854029	0.000520749	MANES_04G083000	sp|Q43075|SPE1_PEA Arginine decarboxylase OS=Pisum sativum PE=2 SV=1//0
MANES_06G1490001	-0.294594	0.907491	0.855259	0.0168559	MANES_06G149000	sp|Q9SE33|RAR1_ARATH Cysteine and histidine-rich domain-containing protein RAR1 OS=Arabidopsis thaliana GN=RAR1 PE=1 SV=1//6.96251e-99
MANES_09G0651001	0.0628857	0.884281	0.856661	0.000520749	MANES_09G065100	sp|Q9SJM1|ACR10_ARATH ACT domain-containing protein ACR10 OS=Arabidopsis thaliana GN=ACR10 PE=2 SV=1//2.80234e-101
MANES_09G0316001	0.18998	0.725838	0.857271	0.0496213	MANES_09G031600	sp|B8XCH5|QKY_ARATH Protein QUIRKY OS=Arabidopsis thaliana GN=QKY PE=2 SV=1//0
MANES_12G0077001	0.039693	0.960545	0.859802	0.0168559	MANES_12G007700	sp|Q9LSD5|TCP20_ARATH Transcription factor TCP20 OS=Arabidopsis thaliana GN=TCP20 PE=1 SV=1//6.73595e-63
MANES_02G1244001	0.244084	0.646208	0.861363	0.00834118	MANES_02G124400	-//-
MANES_01G0533001	-0.292382	0.331629	0.862734	0.000520749	MANES_01G053300	sp|Q03685|BIP5_TOBAC Luminal-binding protein 5 OS=Nicotiana tabacum GN=BIP5 PE=2 SV=1//0
MANES_07G1017001	-0.174979	0.598669	0.870492	0.0122179	MANES_07G101700	sp|P47927|AP2_ARATH Floral homeotic protein APETALA 2 OS=Arabidopsis thaliana GN=AP2 PE=1 SV=1//1.51148e-69
MANES_09G0663003	0.370263	0.27259	0.875551	0.00222136	MANES_09G066300	-//-
MANES_05G1525001	0.177641	0.652809	0.877669	0.000520749	MANES_05G152500	-//-
MANES_06G0766001	0.214041	1	0.878162	0.00865028	MANES_06G076600	-//-
MANES_02G0126001	0.47733	0.0538312	0.878751	0.000520749	MANES_02G012600	-//-
MANES_09G0467001	0.424786	0.106246	0.879748	0.000520749	MANES_09G046700	sp|Q9SJ52|YLS9_ARATH Protein YLS9 OS=Arabidopsis thaliana GN=YLS9 PE=2 SV=1//3.14986e-11
MANES_08G0170001	-0.312886	0.384706	0.880971	0.00772454	MANES_08G017000	sp|Q9S9K4|ASPL2_ARATH Aspartic proteinase-like protein 2 OS=Arabidopsis thaliana GN=At1g65240 PE=1 SV=2//1.09287e-72
MANES_12G0225001	0.0891513	0.836892	0.881017	0.00677562	MANES_12G022500	-//-
MANES_17G0176001	0.667886	0.318932	0.881129	0.0436889	MANES_17G017600	sp|O49725|PUP10_ARATH Probable purine permease 10 OS=Arabidopsis thaliana GN=PUP10 PE=2 SV=2//5.92751e-105
MANES_04G1272001	-0.316871	0.608005	0.881246	0.00988022	MANES_04G127200	sp|Q9C821|PEK15_ARATH Proline-rich receptor-like protein kinase PERK15 OS=Arabidopsis thaliana GN=PERK15 PE=2 SV=1//4.38476e-26
MANES_02G0577001	0.231761	0.542199	0.881402	0.00336048	MANES_02G057700	sp|Q9SCZ4|FERON_ARATH Receptor-like protein kinase FERONIA OS=Arabidopsis thaliana GN=FER PE=1 SV=1//0
MANES_11G0059001	0.130529	0.824339	0.884982	0.0113514	MANES_11G005900	sp|Q9C9H7|RLP12_ARATH Receptor-like protein 12 OS=Arabidopsis thaliana GN=RLP12 PE=2 SV=2//1.50822e-77
MANES_13G0736001	0.0599482	0.892776	0.887621	0.00336048	MANES_13G073600	sp|Q9ZR08|Y4230_ARATH G-type lectin S-receptor-like serine/threonine-protein kinase At4g03230 OS=Arabidopsis thaliana GN=At4g03230 PE=3 SV=3//1.27905e-109
MANES_04G1274001	0.179278	0.834606	0.889216	0.0133363	MANES_04G127400	sp|Q9LV48|PERK1_ARATH Proline-rich receptor-like protein kinase PERK1 OS=Arabidopsis thaliana GN=PERK1 PE=2 SV=1//2.85805e-72
MANES_17G1192001	0.0937556	0.875953	0.895167	0.000520749	MANES_17G119200	sp|Q9LFR3|GASAE_ARATH Gibberellin-regulated protein 14 OS=Arabidopsis thaliana GN=GASA14 PE=1 SV=1//2.94981e-24
MANES_07G0765001	0.128321	0.735149	0.897885	0.000520749	MANES_07G076500	sp|Q8W3M4|Y4744_ARATH Uncharacterized protein At4g06744 OS=Arabidopsis thaliana GN=At4g06744 PE=2 SV=1//1.65908e-85
MANES_05G0085001	0.432602	0.135987	0.898485	0.000520749	MANES_05G008500	sp|Q9ZSI7|WRK47_ARATH Probable WRKY transcription factor 47 OS=Arabidopsis thaliana GN=WRKY47 PE=2 SV=2//1.90757e-75
MANES_17G0181001	0.0626037	0.917761	0.898689	0.000981481	MANES_17G018100	sp|Q850K7|EXLB1_ORYSJ Expansin-like B1 OS=Oryza sativa subsp. japonica GN=EXLB1 PE=2 SV=2//1.48735e-101
MANES_10G0903001	-0.249547	0.506346	0.903278	0.000520749	MANES_10G090300	sp|Q9C9W0|AB17I_ARATH ABC transporter I family member 17 OS=Arabidopsis thaliana GN=ABCI17 PE=2 SV=1//4.77965e-116
MANES_18G0548001	-0.101112	0.833502	0.904265	0.0340092	MANES_18G054800	sp|Q55874|Y103_SYNY3 Uncharacterized protein sll0103 OS=Synechocystis sp. (strain PCC 6803 / Kazusa) GN=sll0103 PE=3 SV=1//3.38154e-11
MANES_14G0317001	0.163429	0.715878	0.904866	0.0208071	MANES_14G031700	sp|Q8GW72|FUCO1_ARATH Alpha-L-fucosidase 1 OS=Arabidopsis thaliana GN=FUC1 PE=1 SV=2//1.88772e-148
MANES_14G0828001	0.306239	0.40753	0.912426	0.00222136	MANES_14G082800	-//-
MANES_05G1113001	0.00529888	0.990149	0.91414	0.00372046	MANES_05G111300	sp|H2DH17|C7A22_PANGI Cytochrome P450 CYP749A22 OS=Panax ginseng PE=2 SV=1//0
MANES_03G1480001	-0.419691	1	0.914219	0.040139	MANES_03G148000	sp|O48837|LRKS2_ARATH Receptor like protein kinase S.2 OS=Arabidopsis thaliana GN=LECRKS2 PE=2 SV=2//0
MANES_05G1441001	0.658188	0.398506	0.919674	0.0386485	MANES_05G144100	sp|P93004|PIP27_ARATH Aquaporin PIP2-7 OS=Arabidopsis thaliana GN=PIP2-7 PE=1 SV=2//5.10252e-167
MANES_02G0068001	0.131652	0.716531	0.923667	0.000520749	MANES_02G006800	sp|Q9M3A3|ABIL2_ARATH Protein ABIL2 OS=Arabidopsis thaliana GN=ABIL2 PE=2 SV=1//1.04538e-85
MANES_17G1168001	0.318062	0.490712	0.930094	0.000520749	MANES_17G116800	sp|P27141|CAHC_TOBAC Carbonic anhydrase, chloroplastic OS=Nicotiana tabacum PE=2 SV=1//2.53166e-150
MANES_09G0255001	-0.0839978	0.898286	0.931008	0.00772454	MANES_09G025500	sp|Q7XBQ9|RGA2_SOLBU Disease resistance protein RGA2 OS=Solanum bulbocastanum GN=RGA2 PE=1 SV=1//2.81651e-96
MANES_05G1682001	1.8718	1	0.931244	0.000520749	MANES_05G168200	sp|O49859|C82A4_SOYBN Cytochrome P450 82A4 OS=Glycine max GN=CYP82A4 PE=2 SV=1//2.90922e-173
MANES_09G1441001	0.380216	1	0.934335	0.00222136	MANES_09G144100	sp|Q8H4S4|NAC10_ORYSJ NAC transcription factor ONAC010 OS=Oryza sativa subsp. japonica GN=ONAC010 PE=2 SV=1//5.54744e-81
MANES_17G0151001	-1.17661	0.202737	0.93738	0.013063	MANES_17G015100	sp|Q38908|XTH30_ARATH Probable xyloglucan endotransglucosylase/hydrolase protein 30 OS=Arabidopsis thaliana GN=XTH30 PE=2 SV=2//6.18787e-161
MANES_11G1455001	-0.0128701	0.985714	0.948756	0.000981481	MANES_11G145500	-//-
MANES_18G0224001	0.151738	0.678993	0.954662	0.000520749	MANES_18G022400	sp|Q9FWS1|AUL1_ARATH Auxilin-like protein 1 OS=Arabidopsis thaliana GN=AUL1 PE=2 SV=2//5.48545e-14
MANES_09G1153001	-0.664955	0.126024	0.959041	0.0485917	MANES_09G115300	sp|P22195|PER1_ARAHY Cationic peroxidase 1 OS=Arachis hypogaea GN=PNC1 PE=1 SV=2//1.79962e-160
MANES_18G0628001	0.0453424	0.929091	0.961663	0.000520749	MANES_18G062800	sp|Q9LYT3|TT12_ARATH Protein TRANSPARENT TESTA 12 OS=Arabidopsis thaliana GN=TT12 PE=2 SV=1//8.61466e-112
MANES_16G0636001	0.12075	0.871553	0.962043	0.00261001	MANES_16G063600	sp|Q33DQ2|THCAI_CANSA Inactive tetrahydrocannabinolic acid synthase OS=Cannabis sativa PE=3 SV=1//1.29862e-144
MANES_01G0435001	-0.461675	0.0803101	0.964039	0.000520749	MANES_01G043500	sp|Q7XZQ7|FL3H_PETCR Flavanone 3-dioxygenase OS=Petroselinum crispum GN=FHT PE=1 SV=1//3.31589e-68
MANES_06G0022001	1.70258	0.218817	0.964334	0.00299047	MANES_06G002200	sp|P0C042|Y4597_ARATH Uncharacterized protein At4g15970 OS=Arabidopsis thaliana GN=At4g15970 PE=2 SV=1//5.1576e-96
MANES_03G1564001	0.0895664	0.828852	0.967932	0.00512661	MANES_03G156400	sp|P54144|AMT11_ARATH Ammonium transporter 1 member 1 OS=Arabidopsis thaliana GN=AMT1-1 PE=1 SV=1//0
MANES_16G1288001	-0.11599	0.750402	0.971025	0.000520749	MANES_16G128800	sp|Q8W1D5|CIPKP_ARATH CBL-interacting serine/threonine-protein kinase 25 OS=Arabidopsis thaliana GN=CIPK25 PE=2 SV=1//0
MANES_11G1172001	-0.196563	1	0.971389	0.030656	MANES_11G117200	sp|D7SFH9|GPDL2_ARATH Glycerophosphodiester phosphodiesterase protein kinase domain-containing GDPDL2 OS=Arabidopsis thaliana GN=GDPDL2 PE=1 SV=1//1.84095e-95
MANES_11G0387001	-0.0478593	0.937786	0.971835	0.000520749	MANES_11G038700	-//-
MANES_13G1195001	0.198872	0.551254	0.974879	0.000520749	MANES_13G119500	sp|P43297|RD21A_ARATH Cysteine proteinase RD21a OS=Arabidopsis thaliana GN=RD21A PE=1 SV=1//1.32025e-149
MANES_06G0198001	-0.339412	0.555724	0.98074	0.0192691	MANES_06G019800	sp|Q5TKR9|KAT6A_RAT Histone acetyltransferase KAT6A OS=Rattus norvegicus GN=Kat6a PE=1 SV=2//3.19965e-07
MANES_17G0296001	-0.892829	1	0.985819	0.0242673	MANES_17G029600	sp|Q9M0X5|CRK25_ARATH Cysteine-rich receptor-like protein kinase 25 OS=Arabidopsis thaliana GN=CRK25 PE=3 SV=1//0
MANES_09G1545001	-0.214403	0.520173	0.98648	0.00372046	MANES_09G154500	sp|Q9SLI2|NEK1_ARATH Serine/threonine-protein kinase Nek1 OS=Arabidopsis thaliana GN=NEK1 PE=2 SV=2//0
MANES_13G1071001	-0.249253	0.501728	0.988535	0.000520749	MANES_13G107100	sp|Q8LF99|XTH6_ARATH Probable xyloglucan endotransglucosylase/hydrolase protein 6 OS=Arabidopsis thaliana GN=XTH6 PE=2 SV=2//4.28953e-170
MANES_15G0081001	0.0431338	0.95617	0.991528	0.00182357	MANES_15G008100	sp|O50001|PRU1_PRUAR Major allergen Pru ar 1 OS=Prunus armeniaca PE=1 SV=1//9.65063e-60
MANES_05G0987001	-0.0800931	0.885889	0.993087	0.00512661	MANES_05G098700	sp|P10244|MYBB_HUMAN Myb-related protein B OS=Homo sapiens GN=MYBL2 PE=1 SV=1//7.26856e-25
MANES_02G0987001	0.00863066	0.991882	0.995155	0.0299423	MANES_02G098700	sp|P34913|HYES_HUMAN Bifunctional epoxide hydrolase 2 OS=Homo sapiens GN=EPHX2 PE=1 SV=2//1.62019e-50
MANES_18G0392001	-0.430083	0.111005	0.998879	0.00802823	MANES_18G039200	sp|O65351|SBT17_ARATH Subtilisin-like protease SBT1.7 OS=Arabidopsis thaliana GN=SBT1.7 PE=1 SV=1//4.86723e-179
MANES_07G0060002	0.118194	0.855529	1.00311	0.00182357	MANES_07G006000	sp|Q9SFB0|FRD3_ARATH MATE efflux family protein FRD3 OS=Arabidopsis thaliana GN=FRD3 PE=1 SV=1//0
MANES_15G1749001	0.409336	0.38317	1.0058	0.0149896	MANES_15G174900	sp|Q9LH89|Y3885_ARATH Uncharacterized protein At3g28850 OS=Arabidopsis thaliana GN=At3g28850 PE=3 SV=1//2.11927e-99
MANES_13G0795001	-0.448846	0.0796667	1.00738	0.0119265	MANES_13G079500	sp|Q7XJJ7|FAAH_ARATH Fatty acid amide hydrolase OS=Arabidopsis thaliana GN=FAAH PE=1 SV=1//9.15515e-141
MANES_01G0695001	0.596853	1	1.00898	0.00802823	MANES_01G069500	sp|P93733|PLDB1_ARATH Phospholipase D beta 1 OS=Arabidopsis thaliana GN=PLDBETA1 PE=2 SV=4//0
MANES_08G1664001	-0.0797948	0.857223	1.01069	0.000520749	MANES_08G166400	sp|Q8GXZ3|Y5102_ARATH Serine/threonine-protein kinase At5g01020 OS=Arabidopsis thaliana GN=At5g01020 PE=1 SV=1//0
MANES_06G1327001	0.172428	0.82097	1.01767	0.0320171	MANES_06G132700	sp|Q07423|HEX6_RICCO Hexose carrier protein HEX6 OS=Ricinus communis GN=HEX6 PE=2 SV=1//0
MANES_02G0574001	-0.410321	0.133984	1.01869	0.0205559	MANES_02G057400	-//-
MANES_09G1095001	-0.0830608	0.910339	1.01904	0.0483909	MANES_09G109500	-//-
MANES_03G1622001	0.396263	0.191557	1.02094	0.00261001	MANES_03G162200	sp|B5WWZ8|FAO1_LOTJA Long-chain-alcohol oxidase FAO1 OS=Lotus japonicus GN=FAO1 PE=1 SV=1//0
MANES_15G0842001	0.135478	0.710555	1.02255	0.00478264	MANES_15G084200	sp|Q9LK35|THE1_ARATH Receptor-like protein kinase THESEUS 1 OS=Arabidopsis thaliana GN=THE1 PE=1 SV=1//0
MANES_17G0662001	-0.153057	1	1.02666	0.00182357	MANES_17G066200	sp|Q8VWJ2|WRK28_ARATH Probable WRKY transcription factor 28 OS=Arabidopsis thaliana GN=WRKY28 PE=2 SV=1//2.30986e-55
MANES_11G0342001	0.146779	0.905459	1.02719	0.0202976	MANES_11G034200	sp|Q9XIE2|AB36G_ARATH ABC transporter G family member 36 OS=Arabidopsis thaliana GN=ABCG36 PE=1 SV=1//0
MANES_15G0163001	-0.138943	0.713408	1.02804	0.000520749	MANES_15G016300	sp|B9RT04|CSPL9_RICCO CASP-like protein 1E1 OS=Ricinus communis GN=RCOM_0680180 PE=2 SV=1//6.57142e-53
MANES_03G0606001	0.153513	1	1.03505	0.000520749	MANES_03G060600	sp|Q9SGP2|HSL1_ARATH Receptor-like protein kinase HSL1 OS=Arabidopsis thaliana GN=HSL1 PE=2 SV=1//0
MANES_S0341001	-0.27273	0.582499	1.03552	0.000981481	MANES_S034100	sp|Q9C9T2|SARD1_ARATH Protein SAR DEFICIENT 1 OS=Arabidopsis thaliana GN=SARD1 PE=1 SV=1//2.22646e-130
MANES_04G0950001	0.0441971	0.954355	1.03891	0.0353463	MANES_04G095000	-//-
MANES_12G1360001	0.366365	0.387413	1.04195	0.00141071	MANES_12G136000	sp|P33449|BMR1_BACSU Multidrug resistance protein 1 OS=Bacillus subtilis (strain 168) GN=bmr PE=3 SV=2//8.25484e-06
MANES_10G0373001	0.131292	0.902081	1.04527	0.0477873	MANES_10G037300	-//-
MANES_17G0850001	-0.0311541	0.965297	1.0491	0.0147161	MANES_17G085000	sp|Q42798|C93A1_SOYBN 3,9-dihydroxypterocarpan 6A-monooxygenase OS=Glycine max GN=CYP93A1 PE=1 SV=1//1.25902e-122
MANES_04G0119001	-0.145106	0.759124	1.04936	0.00478264	MANES_04G011900	sp|Q67Y83|SCP51_ARATH Serine carboxypeptidase-like 51 OS=Arabidopsis thaliana GN=SCPL51 PE=2 SV=2//0
MANES_15G0402001	-0.266685	0.425398	1.05602	0.000520749	MANES_15G040200	sp|O48639|PHT13_ARATH Probable inorganic phosphate transporter 1-3 OS=Arabidopsis thaliana GN=PHT1-3 PE=2 SV=1//0
MANES_14G0068001	0.103767	0.789708	1.05823	0.000520749	MANES_14G006800	sp|Q8W3Z1|BAMS_BETPL Beta-amyrin synthase OS=Betula platyphylla GN=OSCBPY PE=1 SV=1//0
MANES_06G1497001	0.0712216	0.936512	1.06102	0.0200473	MANES_06G149700	sp|Q5XVA8|Y3905_ARATH Uncharacterized protein At3g49055 OS=Arabidopsis thaliana GN=At3g49055 PE=2 SV=1//1.57483e-60
MANES_05G1018001	-0.0401097	0.928761	1.06342	0.00141071	MANES_05G101800	sp|Q9SAK5|APL_ARATH Myb family transcription factor APL OS=Arabidopsis thaliana GN=APL PE=2 SV=2//8.80271e-45
MANES_09G1366001	0.374564	0.632243	1.06643	0.000520749	MANES_09G136600	sp|Q9FKP2|CCX2_ARATH Cation/calcium exchanger 2 OS=Arabidopsis thaliana GN=CCX2 PE=3 SV=1//7.97144e-132
MANES_16G0866001	-0.412001	0.369622	1.06853	0.0133363	MANES_16G086600	sp|Q9CAH1|Y1725_ARATH Putative receptor-like protein kinase At1g72540 OS=Arabidopsis thaliana GN=At1g72540 PE=2 SV=1//1.6527e-151
MANES_08G1478001	2.04097	1	1.07604	0.00222136	MANES_08G147800	sp|Q8H4S4|NAC10_ORYSJ NAC transcription factor ONAC010 OS=Oryza sativa subsp. japonica GN=ONAC010 PE=2 SV=1//1.15262e-78
MANES_08G0631001	-1.20979	1	1.08206	0.0278264	MANES_08G063100	sp|Q9FL41|WTR38_ARATH WAT1-related protein At5g07050 OS=Arabidopsis thaliana GN=At5g07050 PE=2 SV=1//9.12477e-151
MANES_02G1706001	1.15403	0.0559599	1.08737	0.00957523	MANES_02G170600	sp|Q9LMN8|WAK3_ARATH Wall-associated receptor kinase 3 OS=Arabidopsis thaliana GN=WAK3 PE=2 SV=2//3.22732e-153
MANES_10G1488001	-0.00315076	0.993912	1.09372	0.000520749	MANES_10G148800	sp|O24370|LOX21_SOLTU Linoleate 13S-lipoxygenase 2-1, chloroplastic OS=Solanum tuberosum GN=LOX2.1 PE=1 SV=1//0
MANES_16G1326001	-0.234304	0.43981	1.09521	0.0136196	MANES_16G132600	sp|Q9LHE3|ASPG2_ARATH Protein ASPARTIC PROTEASE IN GUARD CELL 2 OS=Arabidopsis thaliana GN=ASPG2 PE=2 SV=1//3.685e-59
MANES_05G1714001	2.86024	0.0549858	1.09569	0.0190063	MANES_05G171400	sp|O48723|PLP2_ARATH Patatin-like protein 2 OS=Arabidopsis thaliana GN=PLP2 PE=1 SV=1//0
MANES_11G0851001	0.222805	0.744407	1.10219	0.026646	MANES_11G085100	sp|Q9P6Q3|BCS1_SCHPO Probable mitochondrial chaperone bcs1 OS=Schizosaccharomyces pombe (strain 972 / ATCC 24843) GN=SPAC644.07 PE=2 SV=1//6.61666e-33
MANES_05G1310001	-0.224414	1	1.105	0.00141071	MANES_05G131000	sp|P43293|NAK_ARATH Probable serine/threonine-protein kinase NAK OS=Arabidopsis thaliana GN=NAK PE=1 SV=2//2.94701e-135
MANES_S0217002	-0.206514	0.813476	1.10573	0.0326759	MANES_S021700	sp|Q9ZVD0|SRRT_ARATH Serrate RNA effector molecule OS=Arabidopsis thaliana GN=SE PE=1 SV=2//0
MANES_04G0624001	0.0223473	0.962099	1.10713	0.000520749	MANES_04G062400	sp|Q9SZ67|WRK19_ARATH Probable WRKY transcription factor 19 OS=Arabidopsis thaliana GN=WRKY19 PE=2 SV=1//1.80831e-40
MANES_05G0632001	0.261626	0.413732	1.10971	0.000520749	MANES_05G063200	sp|Q9LZJ5|AB14C_ARATH ABC transporter C family member 14 OS=Arabidopsis thaliana GN=ABCC14 PE=1 SV=1//0
MANES_04G1058001	0.328301	0.45736	1.11167	0.000520749	MANES_04G105800	sp|Q76CU2|PDR1_TOBAC Pleiotropic drug resistance protein 1 OS=Nicotiana tabacum GN=PDR1 PE=2 SV=1//0
MANES_05G0803002	0.086212	0.860579	1.11371	0.000520749	MANES_05G080300	sp|F4HZB5|NET1D_ARATH Protein NETWORKED 1D OS=Arabidopsis thaliana GN=NET1D PE=3 SV=1//0
MANES_01G2121001	-0.503792	0.225022	1.11401	0.016062	MANES_01G212100	sp|Q42371|ERECT_ARATH LRR receptor-like serine/threonine-protein kinase ERECTA OS=Arabidopsis thaliana GN=ERECTA PE=1 SV=1//1.43906e-10
MANES_11G0254001	-0.4852	0.178883	1.11411	0.000520749	MANES_11G025400	sp|Q43866|INV1_ARATH Beta-fructofuranosidase, insoluble isoenzyme CWINV1 OS=Arabidopsis thaliana GN=CWINV1 PE=1 SV=1//0
MANES_15G0808001	-0.0915034	0.833467	1.11572	0.000981481	MANES_15G080800	sp|O81832|Y4729_ARATH G-type lectin S-receptor-like serine/threonine-protein kinase At4g27290 OS=Arabidopsis thaliana GN=At4g27290 PE=3 SV=4//0
MANES_15G1209001	0.096915	0.867786	1.12572	0.00988022	MANES_15G120900	sp|Q39128|KAT1_ARATH Potassium channel KAT1 OS=Arabidopsis thaliana GN=KAT1 PE=1 SV=2//3.33571e-18
MANES_06G0603001	0.355607	0.450703	1.12633	0.000981481	MANES_06G060300	sp|Q84MA5|CAAT1_ARATH Cationic amino acid transporter 1 OS=Arabidopsis thaliana GN=CAT1 PE=1 SV=1//0
MANES_05G0622001	0.0766088	0.872297	1.1317	0.000520749	MANES_05G062200	sp|P17407|21KD_DAUCA 21 kDa protein OS=Daucus carota PE=2 SV=1//1.41637e-25
MANES_17G0492001	0.376187	0.296479	1.13267	0.000520749	MANES_17G049200	sp|Q00766|PHS1_DICDI Glycogen phosphorylase 1 OS=Dictyostelium discoideum GN=glpV PE=1 SV=3//0
MANES_S0220001	-0.167523	0.659786	1.1337	0.0254651	MANES_S022000	sp|Q94BT9|ATOX1_ARATH Copper transport protein ATX1 OS=Arabidopsis thaliana GN=ATX1 PE=1 SV=1//8.35418e-06
MANES_08G0907002	0.237292	0.707686	1.13399	0.0181821	MANES_08G090700	sp|Q9FEL7|LAX2_MEDTR Auxin transporter-like protein 2 OS=Medicago truncatula GN=LAX2 PE=2 SV=1//0
MANES_08G0783001	-0.200238	0.71142	1.1408	0.000520749	MANES_08G078300	sp|Q6RVV4|TIC32_PEA Short-chain dehydrogenase TIC 32, chloroplastic OS=Pisum sativum GN=TIC32 PE=1 SV=1//7.38847e-104
MANES_02G0996001	-0.479418	0.0707446	1.14766	0.0294731	MANES_02G099600	sp|Q9SCV9|BGAL3_ARATH Beta-galactosidase 3 OS=Arabidopsis thaliana GN=BGAL3 PE=1 SV=1//0
MANES_10G0022001	-0.628449	0.0544009	1.14931	0.000520749	MANES_10G002200	sp|Q9LY00|WRK70_ARATH Probable WRKY transcription factor 70 OS=Arabidopsis thaliana GN=WRKY70 PE=2 SV=1//2.31978e-47
MANES_16G1153001	0.239999	0.605324	1.15184	0.00443438	MANES_16G115300	sp|Q9LV48|PERK1_ARATH Proline-rich receptor-like protein kinase PERK1 OS=Arabidopsis thaliana GN=PERK1 PE=2 SV=1//2.41261e-31
MANES_01G0959001	0.271391	0.413569	1.15317	0.0264212	MANES_01G095900	sp|Q8L9Y0|SCP25_ARATH Serine carboxypeptidase-like 25 OS=Arabidopsis thaliana GN=SCPL25 PE=2 SV=2//0
MANES_09G0211001	-0.527012	0.329171	1.16463	0.00988022	MANES_09G021100	-//-
MANES_01G1076001	0.241773	0.444414	1.1674	0.000520749	MANES_01G107600	sp|F4HRT5|CRWN1_ARATH Protein CROWDED NUCLEI 1 OS=Arabidopsis thaliana GN=CRWN1 PE=1 SV=1//0
MANES_09G1090001	-0.149666	0.719789	1.17133	0.048785	MANES_09G109000	sp|Q9M6N7|AMT2_ARATH Ammonium transporter 2 OS=Arabidopsis thaliana GN=AMT2 PE=1 SV=2//0
MANES_06G1747001	0.101378	0.810228	1.17381	0.000981481	MANES_06G174700	sp|C0LGH2|Y1561_ARATH Probable LRR receptor-like serine/threonine-protein kinase At1g56130 OS=Arabidopsis thaliana GN=At1g56130 PE=2 SV=2//0
MANES_15G0884001	0.201945	0.688055	1.17702	0.000520749	MANES_15G088400	sp|Q9FN37|PSKR2_ARATH Phytosulfokine receptor 2 OS=Arabidopsis thaliana GN=PSKR2 PE=2 SV=1//0
MANES_11G0085001	0.174203	0.773934	1.18428	0.0104697	MANES_11G008500	sp|Q9FL41|WTR38_ARATH WAT1-related protein At5g07050 OS=Arabidopsis thaliana GN=At5g07050 PE=2 SV=1//0
MANES_05G2031001	-0.0186376	0.970366	1.1847	0.0215717	MANES_05G203100	sp|C0LGR3|Y4265_ARATH Probable LRR receptor-like serine/threonine-protein kinase At4g26540 OS=Arabidopsis thaliana GN=At4g26540 PE=2 SV=1//0
MANES_01G0190001	1.13027	0.16427	1.19391	0.0163284	MANES_01G019000	sp|Q9ASS4|Y5838_ARATH Probably inactive leucine-rich repeat receptor-like protein kinase At5g48380 OS=Arabidopsis thaliana GN=At5g48380 PE=1 SV=1//8.77034e-121
MANES_03G1616001	-0.123667	1	1.19518	0.0351166	MANES_03G161600	sp|Q9FNL7|PTR3_ARATH Protein NRT1/ PTR FAMILY 5.2 OS=Arabidopsis thaliana GN=NPF5.2 PE=2 SV=1//0
MANES_10G1132001	1.57317	1	1.19594	0.00478264	MANES_10G113200	sp|P37121|C76A1_SOLME Cytochrome P450 76A1 (Fragment) OS=Solanum melongena GN=CYP76A1 PE=2 SV=1//1.12924e-166
MANES_11G1542001	-0.194069	0.562892	1.20111	0.00182357	MANES_11G154200	sp|Q5RBU7|PCP_PONAB Lysosomal Pro-X carboxypeptidase OS=Pongo abelii GN=PRCP PE=2 SV=1//1.6879e-100
MANES_05G0906001	-0.241143	0.468786	1.20359	0.000520749	MANES_05G090600	sp|P42751|CCD11_ARATH Cyclin-D1-1 OS=Arabidopsis thaliana GN=CYCD1-1 PE=1 SV=3//3.42056e-119
MANES_17G0891001	0.199789	0.648352	1.21916	0.0165943	MANES_17G089100	sp|Q8H129|PPA3_ARATH Purple acid phosphatase 3 OS=Arabidopsis thaliana GN=PAP3 PE=2 SV=1//2.25334e-149
MANES_02G1393001	-0.18261	0.608791	1.23266	0.000520749	MANES_02G139300	sp|O81020|NPC2_ARATH Non-specific phospholipase C2 OS=Arabidopsis thaliana GN=NPC2 PE=2 SV=1//0
MANES_16G1166001	1.02585	0.194379	1.23526	0.047568	MANES_16G116600	-//-
MANES_16G0442001	-0.697205	1	1.23878	0.000520749	MANES_16G044200	sp|Q9FXF2|RKF1_ARATH Probable LRR receptor-like serine/threonine-protein kinase RFK1 OS=Arabidopsis thaliana GN=RKF1 PE=1 SV=1//0
MANES_12G0525001	-0.238177	0.536674	1.24472	0.0184519	MANES_12G052500	sp|Q9SV72|EPFL9_ARATH EPIDERMAL PATTERNING FACTOR-like protein 9 OS=Arabidopsis thaliana GN=EPFL9 PE=1 SV=1//3.25725e-26
MANES_02G0890001	1.13943	1	1.25202	0.00865028	MANES_02G089000	sp|Q9SK55|NAC42_ARATH Transcription factor JUNGBRUNNEN 1 OS=Arabidopsis thaliana GN=JUB1 PE=1 SV=1//3.97957e-89
MANES_08G0551001	0.236055	0.787696	1.25416	0.00261001	MANES_08G055100	-//-
MANES_05G1527001	0.598754	0.208766	1.25573	0.00222136	MANES_05G152700	sp|Q9LQZ7|BBX21_ARATH B-box zinc finger protein 21 OS=Arabidopsis thaliana GN=BBX21 PE=1 SV=1//3.36835e-81
MANES_04G1381001	0.568913	0.244435	1.2564	0.0171259	MANES_04G138100	sp|Q67YC0|PPSP1_ARATH Inorganic pyrophosphatase 1 OS=Arabidopsis thaliana GN=PS2 PE=1 SV=1//2.82018e-141
MANES_14G1472001	0.221894	0.724185	1.25965	0.000520749	MANES_14G147200	-//-
MANES_17G0626001	0.224045	0.494227	1.26459	0.00141071	MANES_17G062600	sp|Q9ZSP5|AIR3_ARATH Subtilisin-like protease SBT5.3 OS=Arabidopsis thaliana GN=AIR3 PE=2 SV=1//0
MANES_11G1251001	1.08057	0.149473	1.2732	0.00182357	MANES_11G125100	sp|O65390|APA1_ARATH Aspartic proteinase A1 OS=Arabidopsis thaliana GN=APA1 PE=1 SV=1//0
MANES_05G0962001	-0.367909	0.285873	1.27415	0.000520749	MANES_05G096200	sp|Q8H157|PTR19_ARATH Protein NRT1/ PTR FAMILY 4.6 OS=Arabidopsis thaliana GN=NPF4.6 PE=1 SV=1//0
MANES_01G2267001	-0.218513	0.51128	1.27841	0.00222136	MANES_01G226700	-//-
MANES_01G1776001	-0.569732	0.745593	1.28134	0.00222136	MANES_01G177600	-//-
MANES_17G0940001	-0.445647	0.589965	1.2905	0.00141071	MANES_17G094000	-//-
MANES_14G1524001	-0.102572	0.913651	1.30375	0.0375717	MANES_14G152400	sp|Q6AWW5|Y5262_ARATH Ankyrin repeat-containing protein At5g02620 OS=Arabidopsis thaliana GN=At5g02620 PE=1 SV=1//3.83855e-17
MANES_09G0334001	-1.64251	0.0640857	1.31483	0.000981481	MANES_09G033400	sp|Q8GUN5|PHL1_ARATH Protein PHR1-LIKE 1 OS=Arabidopsis thaliana GN=PHL1 PE=1 SV=1//7.24122e-21
MANES_14G0650001	-0.0839189	0.86641	1.31943	0.000520749	MANES_14G065000	sp|Q9M1P7|BOR2_ARATH Probable boron transporter 2 OS=Arabidopsis thaliana GN=BOR2 PE=2 SV=1//0
MANES_17G0419001	0.384895	1	1.32251	0.0215717	MANES_17G041900	sp|Q9LD44|NAC56_ARATH NAC transcription factor 56 OS=Arabidopsis thaliana GN=NAC056 PE=2 SV=1//4.45037e-98
MANES_01G1697001	-0.0799711	0.902281	1.32317	0.00261001	MANES_01G169700	sp|Q9M345|LRK42_ARATH L-type lectin-domain containing receptor kinase IV.2 OS=Arabidopsis thaliana GN=LECRK42 PE=2 SV=1//0
MANES_17G1071001	-0.0403817	0.94091	1.32318	0.00926716	MANES_17G107100	sp|Q7FAH2|G3PC2_ORYSJ Glyceraldehyde-3-phosphate dehydrogenase 2, cytosolic OS=Oryza sativa subsp. japonica GN=GAPC2 PE=1 SV=1//0
MANES_02G0074001	0.27005	0.3676	1.32854	0.00372046	MANES_02G007400	sp|Q0WVN5|CSLG3_ARATH Cellulose synthase-like protein G3 OS=Arabidopsis thaliana GN=CSLG3 PE=2 SV=2//0
MANES_S0142001	-0.567826	0.272909	1.3476	0.041611	MANES_S014200	sp|Q9FGH4|E139_ARATH Glucan endo-1,3-beta-glucosidase 9 OS=Arabidopsis thaliana GN=At5g58480 PE=1 SV=1//0
MANES_12G0316001	-0.542121	0.177657	1.3528	0.0390679	MANES_12G031600	sp|P24397|HY6H_HYONI Hyoscyamine 6-dioxygenase OS=Hyoscyamus niger GN=H6H PE=1 SV=1//1.60691e-87
MANES_S0500001	-0.46323	1	1.35345	0.00644654	MANES_S050000	-//-
MANES_11G1024001	0.351124	0.554916	1.36298	0.00478264	MANES_11G102400	sp|Q9SSE9|JMJ25_ARATH Lysine-specific demethylase JMJ25 OS=Arabidopsis thaliana GN=JMJ25 PE=1 SV=1//1.8666e-48
MANES_16G1020001	-0.252049	1	1.37033	0.0242673	MANES_16G102000	sp|Q9LIC2|TMN7_ARATH Transmembrane 9 superfamily member 7 OS=Arabidopsis thaliana GN=TMN7 PE=2 SV=1//0
MANES_15G1041001	0.803585	0.405037	1.38118	0.00336048	MANES_15G104100	sp|P24102|PER22_ARATH Peroxidase 22 OS=Arabidopsis thaliana GN=PER22 PE=1 SV=2//3.0796e-127
MANES_09G0063001	0.168635	0.82824	1.38627	0.000520749	MANES_09G006300	sp|Q9SZD5|LRK59_ARATH L-type lectin-domain containing receptor kinase V.9 OS=Arabidopsis thaliana GN=LECRK59 PE=2 SV=1//0
MANES_01G1469001	-0.0297569	0.959915	1.38715	0.0485917	MANES_01G146900	sp|P83332|TLP1_PRUPE Thaumatin-like protein 1 OS=Prunus persica PE=2 SV=1//1.98853e-81
MANES_02G0073001	0.0995161	1	1.40139	0.000520749	MANES_02G007300	sp|Q0WVN5|CSLG3_ARATH Cellulose synthase-like protein G3 OS=Arabidopsis thaliana GN=CSLG3 PE=2 SV=2//0
MANES_14G1016001	-1.60388	0.482947	1.41465	0.00407707	MANES_14G101600	-//-
MANES_03G1322001	-1.52961	1	1.41636	0.0407662	MANES_03G132200	sp|Q9XEC3|WRK42_ARATH Probable WRKY transcription factor 42 OS=Arabidopsis thaliana GN=WRKY42 PE=2 SV=1//2.22375e-60
MANES_06G0132001	-0.244159	0.435639	1.41979	0.000520749	MANES_06G013200	sp|O65351|SBT17_ARATH Subtilisin-like protease SBT1.7 OS=Arabidopsis thaliana GN=SBT1.7 PE=1 SV=1//0
MANES_12G0785001	0.314244	0.302133	1.42455	0.00802823	MANES_12G078500	sp|P10538|AMYB_SOYBN Beta-amylase OS=Glycine max GN=BMY1 PE=1 SV=3//0
MANES_07G0739001	0.950552	1	1.43471	0.0215717	MANES_07G073900	sp|Q9ASS4|Y5838_ARATH Probably inactive leucine-rich repeat receptor-like protein kinase At5g48380 OS=Arabidopsis thaliana GN=At5g48380 PE=1 SV=1//4.18593e-133
MANES_17G0395001	-0.113694	0.860381	1.46694	0.0205559	MANES_17G039500	sp|Q9FKL6|CB60B_ARATH Calmodulin-binding protein 60 B OS=Arabidopsis thaliana GN=CBP60B PE=2 SV=1//9.92654e-32
MANES_09G0109001	0.223773	0.749751	1.48674	0.000520749	MANES_09G010900	sp|O22213|CKX1_ARATH Cytokinin dehydrogenase 1 OS=Arabidopsis thaliana GN=CKX1 PE=1 SV=1//0
MANES_18G1087001	0.441806	0.561941	1.48853	0.00407707	MANES_18G108700	-//-
MANES_15G0307001	0.0684473	1	1.48879	0.000520749	MANES_15G030700	sp|Q8GW61|STP14_ARATH Sugar transport protein 14 OS=Arabidopsis thaliana GN=STP14 PE=2 SV=2//0
MANES_15G1732001	0.135092	0.840434	1.48889	0.000520749	MANES_15G173200	-//-
MANES_06G1646001	0.00584682	0.991457	1.49155	0.0428504	MANES_06G164600	sp|Q9LXV3|DIT1_ARATH Dicarboxylate transporter 1, chloroplastic OS=Arabidopsis thaliana GN=DIT1 PE=1 SV=1//0
MANES_03G1677001	0.0527641	0.929785	1.49646	0.00677562	MANES_03G167700	sp|O23304|BLUS1_ARATH Serine/threonine-protein kinase BLUS1 OS=Arabidopsis thaliana GN=BLUS1 PE=1 SV=1//1.55248e-174
MANES_04G1617001	-0.912653	1	1.50555	0.0471576	MANES_04G161700	sp|Q9LY03|IRK_ARATH Probable LRR receptor-like serine/threonine-protein kinase IRK OS=Arabidopsis thaliana GN=IRK PE=1 SV=1//4.80838e-51
MANES_03G1915001	#NAME?	1	1.5118	0.0149896	MANES_03G191500	sp|B9RT04|CSPL9_RICCO CASP-like protein 1E1 OS=Ricinus communis GN=RCOM_0680180 PE=2 SV=1//7.41457e-84
MANES_03G2125001	0.596498	0.128156	1.51297	0.000520749	MANES_03G212500	sp|Q9M1Q9|AB21B_ARATH ABC transporter B family member 21 OS=Arabidopsis thaliana GN=ABCB21 PE=1 SV=2//0
MANES_16G0702001	-0.276581	0.371707	1.51967	0.0125011	MANES_16G070200	sp|Q9LHF1|LRX4_ARATH Leucine-rich repeat extensin-like protein 4 OS=Arabidopsis thaliana GN=LRX4 PE=2 SV=1//0
MANES_16G0581001	0.515702	0.185226	1.52372	0.000520749	MANES_16G058100	sp|Q9FYH7|VSR6_ARATH Vacuolar-sorting receptor 6 OS=Arabidopsis thaliana GN=VSR6 PE=2 SV=3//0
MANES_06G1088001	-0.414052	0.351077	1.52895	0.000520749	MANES_06G108800	sp|P0C8S1|RP8L2_ARATH Probable disease resistance RPP8-like protein 2 OS=Arabidopsis thaliana GN=RPP8L2 PE=3 SV=1//1.0947e-36
MANES_02G2267001	-0.230128	0.667554	1.53217	0.00478264	MANES_02G226700	sp|Q84WS8|U1125_ARATH U11/U12 small nuclear ribonucleoprotein 25 kDa protein OS=Arabidopsis thaliana GN=SNRNP25 PE=2 SV=1//1.00063e-59
MANES_04G1574001	0.426386	0.275215	1.56097	0.000520749	MANES_04G157400	sp|Q9LDH1|SIB1_ARATH Sigma factor binding protein 1, chloroplastic OS=Arabidopsis thaliana GN=SIB1 PE=1 SV=1//8.88226e-09
MANES_S08590011	-0.282844	1	1.58166	0.0273621	MANES_S0859001	sp|Q9ZT07|RKS1_ARATH G-type lectin S-receptor-like serine/threonine-protein kinase RKS1 OS=Arabidopsis thaliana GN=RKS1 PE=3 SV=3//0
MANES_08G1675001	-0.754584	0.291219	1.589	0.0447062	MANES_08G167500	-//-
MANES_14G1365003	1.30704	1	1.59996	0.00802823	MANES_14G136500	sp|Q9ZPS9|BRL2_ARATH Serine/threonine-protein kinase BRI1-like 2 OS=Arabidopsis thaliana GN=BRL2 PE=1 SV=1//6.57734e-30
MANES_10G0446001	-0.356744	1	1.60624	0.0147161	MANES_10G044600	sp|O80961|MLO12_ARATH MLO-like protein 12 OS=Arabidopsis thaliana GN=MLO12 PE=2 SV=2//0
MANES_07G1001001	-0.361998	1	1.61777	0.000520749	MANES_07G100100	sp|Q39548|KSB_CUCMA Ent-kaur-16-ene synthase, chloroplastic OS=Cucurbita maxima PE=1 SV=1//0
MANES_11G0310001	1.16345	1	1.61824	0.000520749	MANES_11G031000	sp|O65924|Y2921_ARATH Putative leucine-rich repeat receptor-like protein kinase At2g19210 OS=Arabidopsis thaliana GN=At2g19210 PE=3 SV=1//0
MANES_15G0812001	0.99447	1	1.62741	0.0278264	MANES_15G081200	sp|Q9LJB7|BBX32_ARATH B-box zinc finger protein 32 OS=Arabidopsis thaliana GN=BBX32 PE=1 SV=1//1.12008e-09
MANES_07G1386001	0.271365	1	1.63618	0.000520749	MANES_07G138600	sp|A7NY33|PER4_VITVI Peroxidase 4 OS=Vitis vinifera GN=GSVIVT00023967001 PE=1 SV=1//4.95934e-176
MANES_16G1343001	-0.654919	1	1.65405	0.000520749	MANES_16G134300	sp|Q93Z79|C14A1_ARATH Cytochrome P450 714A1 OS=Arabidopsis thaliana GN=CYP714A1 PE=2 SV=1//0
MANES_04G0225001	-0.293343	0.621825	1.66847	0.000520749	MANES_04G022500	sp|Q9SCV4|BGAL8_ARATH Beta-galactosidase 8 OS=Arabidopsis thaliana GN=BGAL8 PE=2 SV=2//0
MANES_10G0513001	-0.276761	0.443493	1.67312	0.000520749	MANES_10G051300	sp|F4I9E1|NFD4_ARATH Protein NUCLEAR FUSION DEFECTIVE 4 OS=Arabidopsis thaliana GN=NFD4 PE=3 SV=1//1.1752e-24
MANES_18G1280001	inf	1	1.6751	0.00988022	MANES_18G128000	sp|Q56YT0|LAC3_ARATH Laccase-3 OS=Arabidopsis thaliana GN=LAC3 PE=2 SV=2//0
MANES_07G0989002	-0.0639264	0.896075	1.67888	0.0399264	MANES_07G098900	sp|Q55874|Y103_SYNY3 Uncharacterized protein sll0103 OS=Synechocystis sp. (strain PCC 6803 / Kazusa) GN=sll0103 PE=3 SV=1//2.74698e-17
MANES_02G0686001	-0.22526	0.68409	1.68511	0.000520749	MANES_02G068600	-//-
MANES_18G0477001	-0.100211	0.808479	1.6866	0.000520749	MANES_18G047700	sp|Q9C7Z9|SCP18_ARATH Serine carboxypeptidase-like 18 OS=Arabidopsis thaliana GN=SCPL18 PE=2 SV=2//8.36282e-177
MANES_04G1330001	-0.227934	0.546881	1.69084	0.00740893	MANES_04G133000	-//-
MANES_01G2593001	0.399337	0.40251	1.69481	0.00182357	MANES_01G259300	sp|B0X1Q4|RUMI_CULQU O-glucosyltransferase rumi homolog OS=Culex quinquefasciatus GN=CPIJ013394 PE=3 SV=1//8.11511e-26
MANES_12G0677001	-0.624187	0.272095	1.69968	0.00261001	MANES_12G067700	-//-
MANES_02G0252001	0.212079	0.51532	1.70703	0.000520749	MANES_02G025200	sp|P81370|TLP_ACTDE Thaumatin-like protein OS=Actinidia deliciosa GN=tlp PE=1 SV=2//1.48993e-106
MANES_11G0930001	-0.206624	0.796315	1.70782	0.000981481	MANES_11G093000	sp|P27484|GRP2_NICSY Glycine-rich protein 2 OS=Nicotiana sylvestris GN=GRP-2 PE=2 SV=1//3.98588e-33
MANES_05G1218001	0.483456	1	1.71178	0.041611	MANES_05G121800	sp|Q9ASS4|Y5838_ARATH Probably inactive leucine-rich repeat receptor-like protein kinase At5g48380 OS=Arabidopsis thaliana GN=At5g48380 PE=1 SV=1//1.88733e-75
MANES_17G0290001	-1.95486	1	1.73164	0.0144489	MANES_17G029000	sp|Q9C519|WRKY6_ARATH WRKY transcription factor 6 OS=Arabidopsis thaliana GN=WRKY6 PE=1 SV=1//1.52335e-117
MANES_10G1495001	0.127191	0.856629	1.74211	0.000520749	MANES_10G149500	sp|Q5Z9Z0|BGL24_ORYSJ Beta-glucosidase 24 OS=Oryza sativa subsp. japonica GN=BGLU24 PE=2 SV=1//9.94158e-157
MANES_12G0960001	-0.801732	0.374762	1.7472	0.00644654	MANES_12G096000	sp|Q6RYA0|SABP2_TOBAC Salicylic acid-binding protein 2 OS=Nicotiana tabacum GN=SABP2 PE=1 SV=1//1.75511e-118
MANES_16G1159001	-3.00768	1	1.74953	0.0171259	MANES_16G115900	-//-
MANES_12G0484001	-0.338067	1	1.75733	0.0110583	MANES_12G048400	sp|Q9SZ46|C82C4_ARATH Cytochrome P450 82C4 OS=Arabidopsis thaliana GN=CYP82C4 PE=2 SV=1//4.18254e-155
MANES_06G1030003	0.0170617	0.988344	1.76054	0.013063	MANES_06G103000	sp|Q9LRA7|TPS9_ARATH Probable alpha,alpha-trehalose-phosphate synthase [UDP-forming] 9 OS=Arabidopsis thaliana GN=TPS9 PE=2 SV=1//0
MANES_08G0678001	0.103706	0.870631	1.77859	0.000520749	MANES_08G067800	sp|Q00451|PRF1_SOLLC 36.4 kDa proline-rich protein OS=Solanum lycopersicum GN=TPRP-F1 PE=2 SV=1//1.05563e-15
MANES_08G1352001	-0.282866	1	1.78774	0.00443438	MANES_08G135200	sp|P29063|PR4B_TOBAC Pathogenesis-related protein PR-4B OS=Nicotiana tabacum PE=2 SV=1//1.79324e-53
MANES_11G0986001	-0.447187	1	1.8226	0.000520749	MANES_11G098600	sp|A6YIH8|C7D55_HYOMU Premnaspirodiene oxygenase OS=Hyoscyamus muticus GN=CYP71D55 PE=1 SV=1//0
MANES_02G2033002	1.08159	1	1.8234	0.000981481	MANES_02G203300	sp|C0LGP4|Y3475_ARATH Probable LRR receptor-like serine/threonine-protein kinase At3g47570 OS=Arabidopsis thaliana GN=At3g47570 PE=2 SV=1//0
MANES_12G0482001	0.308769	0.727077	1.83821	0.000520749	MANES_12G048200	sp|O49394|C82C2_ARATH Cytochrome P450 82C2 OS=Arabidopsis thaliana GN=CYP82C2 PE=2 SV=2//1.42458e-148
MANES_02G1198001	0.644627	0.132967	1.84018	0.000981481	MANES_02G119800	sp|Q7PC88|AB31G_ARATH ABC transporter G family member 31 OS=Arabidopsis thaliana GN=ABCG31 PE=1 SV=1//0
MANES_04G0111001	inf	1	1.85274	0.000520749	MANES_04G011100	sp|A9ZPJ7|AGCT2_HORVU Agmatine coumaroyltransferase-2 OS=Hordeum vulgare GN=ACT-2 PE=1 SV=1//2.06304e-158
MANES_09G0237001	-0.446369	0.160204	1.86119	0.00299047	MANES_09G023700	sp|Q941L0|CESA3_ARATH Cellulose synthase A catalytic subunit 3 [UDP-forming] OS=Arabidopsis thaliana GN=CESA3 PE=1 SV=2//0
MANES_06G0419001	-0.436953	1	1.86928	0.0320171	MANES_06G041900	sp|Q9LRT1|Y3804_ARATH Probably inactive leucine-rich repeat receptor-like protein kinase At3g28040 OS=Arabidopsis thaliana GN=At3g28040 PE=2 SV=1//4.82513e-12
MANES_15G0560001	-0.00913446	0.987569	1.88673	0.000520749	MANES_15G056000	sp|Q8GYF4|PHT15_ARATH Probable inorganic phosphate transporter 1-5 OS=Arabidopsis thaliana GN=PHT1-5 PE=2 SV=2//0
MANES_17G0521002	0.228491	1	1.91477	0.0282936	MANES_17G052100	sp|O81078|GLR29_ARATH Glutamate receptor 2.9 OS=Arabidopsis thaliana GN=GLR2.9 PE=2 SV=1//2.50635e-125
MANES_07G0504001	-1.85929	1	1.91742	0.000520749	MANES_07G050400	sp|Q9ZNS4|PRB1_ARATH Pathogenesis-related protein 1 OS=Arabidopsis thaliana GN=PRB1 PE=2 SV=1//1.7492e-64
MANES_13G0484002	-1.00222	0.522602	1.9422	0.00834118	MANES_13G048400	sp|Q94AN4|AP2L1_ARATH AP2-like ethylene-responsive transcription factor At1g16060 OS=Arabidopsis thaliana GN=At1g16060 PE=2 SV=1//9.32713e-72
MANES_03G0678001	-0.467733	0.0719873	1.95016	0.000520749	MANES_03G067800	sp|Q9LHF1|LRX4_ARATH Leucine-rich repeat extensin-like protein 4 OS=Arabidopsis thaliana GN=LRX4 PE=2 SV=1//0
MANES_07G0727001	-1.5991	0.0588281	1.96493	0.000981481	MANES_07G072700	sp|P29136|MEP1_SOYBN Metalloendoproteinase 1 OS=Glycine max PE=1 SV=2//1.56037e-63
MANES_06G1133001	0.0807131	0.872901	1.96837	0.000981481	MANES_06G113300	sp|F4JRP8|STIL2_ARATH Protein STICHEL-like 2 OS=Arabidopsis thaliana GN=At4g24790 PE=2 SV=1//0
MANES_06G1311001	-0.491135	0.341585	1.99637	0.00141071	MANES_06G131100	sp|Q9LW50|ERF2_NICSY Ethylene-responsive transcription factor 2 OS=Nicotiana sylvestris GN=ERF2 PE=2 SV=1//1.48944e-65
MANES_18G0764001	0.0808928	0.909984	2.07709	0.0208071	MANES_18G076400	-//-
MANES_08G0544001	-0.210784	0.839976	2.10888	0.000520749	MANES_08G054400	sp|P52408|E13B_PRUPE Glucan endo-1,3-beta-glucosidase, basic isoform OS=Prunus persica GN=GNS1 PE=3 SV=1//7.21972e-130
MANES_S0404001	-0.081586	1	2.11638	0.0471576	MANES_S040400	sp|Q9C821|PEK15_ARATH Proline-rich receptor-like protein kinase PERK15 OS=Arabidopsis thaliana GN=PERK15 PE=2 SV=1//5.98808e-62
MANES_16G0133001	-0.645242	1	2.12202	0.00478264	MANES_16G013300	sp|Q9M0X5|CRK25_ARATH Cysteine-rich receptor-like protein kinase 25 OS=Arabidopsis thaliana GN=CRK25 PE=3 SV=1//0
MANES_18G0319001	-0.219623	1	2.145	0.0459339	MANES_18G031900	sp|Q8RY67|WAKLO_ARATH Wall-associated receptor kinase-like 14 OS=Arabidopsis thaliana GN=WAKL14 PE=2 SV=2//0
MANES_04G1557001	-0.524319	0.121217	2.14608	0.000520749	MANES_04G155700	sp|Q9FL41|WTR38_ARATH WAT1-related protein At5g07050 OS=Arabidopsis thaliana GN=At5g07050 PE=2 SV=1//0
MANES_13G0594001	1.21524	0.333801	2.19046	0.00512661	MANES_13G059400	-//-
MANES_15G0772001	0	1	2.2182	0.000520749	MANES_15G077200	sp|Q8LDI5|CXXS1_ARATH Thioredoxin-like protein CXXS1 OS=Arabidopsis thaliana GN=CXXS1 PE=2 SV=2//6.20604e-47
MANES_06G0754001	-0.0444932	0.927877	2.23634	0.000520749	MANES_06G075400	sp|Q93ZF5|PHO11_ARATH Phosphate transporter PHO1 homolog 1 OS=Arabidopsis thaliana GN=PHO1-H1 PE=2 SV=1//0
MANES_01G0508001	-0.0741381	0.87515	2.25875	0.00141071	MANES_01G050800	sp|Q9LS46|ALMT9_ARATH Aluminum-activated malate transporter 9 OS=Arabidopsis thaliana GN=ALMT9 PE=2 SV=1//3.24313e-77
MANES_13G1063001	0.411785	0.104521	2.33775	0.00546589	MANES_13G106300	sp|P33629|TBA_PRUDU Tubulin alpha chain OS=Prunus dulcis GN=TUBA PE=2 SV=1//0
MANES_12G0006001	0.657351	1	2.35107	0.00372046	MANES_12G000600	sp|O04478|GUN7_ARATH Endoglucanase 7 OS=Arabidopsis thaliana GN=KOR2 PE=2 SV=1//0
MANES_02G0545001	0.15988	0.763091	2.41694	0.00740893	MANES_02G054500	sp|Q94A41|AMY3_ARATH Alpha-amylase 3, chloroplastic OS=Arabidopsis thaliana GN=AMY3 PE=2 SV=1//9.83442e-49
MANES_06G1270001	-0.623248	1	2.44205	0.00802823	MANES_06G127000	sp|Q9LY29|EF115_ARATH Ethylene-responsive transcription factor ERF115 OS=Arabidopsis thaliana GN=ERF115 PE=1 SV=1//1.50254e-34
MANES_05G0899001	-2.23073	1	2.47307	0.000520749	MANES_05G089900	sp|Q93VR4|ML423_ARATH MLP-like protein 423 OS=Arabidopsis thaliana GN=MLP423 PE=2 SV=1//1.18314e-09
MANES_08G0516001	-2.70273	1	2.48323	0.000520749	MANES_08G051600	sp|O22230|HSFB3_ARATH Heat stress transcription factor B-3 OS=Arabidopsis thaliana GN=HSFB3 PE=2 SV=1//4.21853e-58
MANES_18G1448001	0.313875	0.292549	2.50427	0.00772454	MANES_18G144800	sp|A7NY33|PER4_VITVI Peroxidase 4 OS=Vitis vinifera GN=GSVIVT00023967001 PE=1 SV=1//1.31978e-173
MANES_07G0436001	1.01486	1	2.52882	0.000520749	MANES_07G043600	sp|Q9LXA5|LRK91_ARATH L-type lectin-domain containing receptor kinase IX.1 OS=Arabidopsis thaliana GN=LECRK91 PE=2 SV=1//2.67342e-137
MANES_06G1480001	-1.7133	1	2.55204	0.000520749	MANES_06G148000	-//-
MANES_01G1705001	0.612376	0.421566	2.6109	0.000520749	MANES_01G170500	sp|Q94DG6|ZIP1_ORYSJ Zinc transporter 1 OS=Oryza sativa subsp. japonica GN=ZIP1 PE=1 SV=1//1.61549e-123
MANES_14G0254001	-2.23391	1	2.62946	0.000520749	MANES_14G025400	-//-
MANES_12G0485001	#NAME?	1	2.67561	0.0422331	MANES_12G048500	sp|Q9SZ46|C82C4_ARATH Cytochrome P450 82C4 OS=Arabidopsis thaliana GN=CYP82C4 PE=2 SV=1//4.95027e-152
MANES_15G0398001	-0.508796	0.0685772	2.76184	0.000520749	MANES_15G039800	-//-
MANES_17G1091001	-3.27024	1	2.8796	0.000520749	MANES_17G109100	sp|O24554|PLY_ZINVI Pectate lyase OS=Zinnia violacea PE=1 SV=1//0
MANES_12G0897001	#NAME?	1	2.90619	0.00802823	MANES_12G089700	-//-
MANES_16G0343001	0.129738	1	2.9393	0.0342432	MANES_16G034300	sp|Q9FJ41|GDL85_ARATH GDSL esterase/lipase At5g45950 OS=Arabidopsis thaliana GN=At5g45950 PE=2 SV=1//1.44115e-139
MANES_17G0554001	-1.95531	1	3.07296	0.0155273	MANES_17G055400	sp|Q7XWK5|SAG39_ORYSJ Senescence-specific cysteine protease SAG39 OS=Oryza sativa subsp. japonica GN=SAG39 PE=2 SV=2//8.99815e-114
MANES_10G0934001	-0.210207	1	3.15283	0.000520749	MANES_10G093400	sp|Q9FME8|OPT4_ARATH Oligopeptide transporter 4 OS=Arabidopsis thaliana GN=OPT4 PE=1 SV=1//0
MANES_S1122001	0.418324	1	3.29045	0.00182357	MANES_S112200	sp|Q6WNQ8|C81E8_MEDTR Cytochrome P450 81E8 OS=Medicago truncatula GN=CYP81E8 PE=2 SV=1//4.76006e-139
MANES_09G0685001	0	1	inf	0.0386485	MANES_09G068500	-//-
MANES_13G0938001	0.959466	0.54433	inf	0.00644654	MANES_13G093800	-//-
MANES_15G0922001	inf	1	inf	0.00512661	MANES_15G092200	sp|Q9LTC5|ERF98_ARATH Ethylene-responsive transcription factor ERF098 OS=Arabidopsis thaliana GN=ERF098 PE=1 SV=1//4.54068e-24
MANES_09G1501001	#NAME?	1	inf	0.00512661	MANES_09G150100	-//-
MANES_01G1430001	-1.57282	0.331629	inf	0.0388477	MANES_01G143000	sp|P16096|ALFC_SPIOL Fructose-bisphosphate aldolase, chloroplastic OS=Spinacia oleracea PE=1 SV=3//7.52239e-13
MANES_04G0791001	-0.373345	0.783196	inf	0.000520749	MANES_04G079100	sp|Q9FJF7|SAU22_ARATH Auxin-responsive protein SAUR22 OS=Arabidopsis thaliana GN=SAUR22 PE=2 SV=1//1.00895e-30
MANES_02G2085001	inf	1	#NAME?	0.00182357	MANES_02G208500	sp|Q9C9I8|ERF20_ARATH Ethylene-responsive transcription factor ERF020 OS=Arabidopsis thaliana GN=ERF020 PE=2 SV=1//7.00655e-42
MANES_10G0483001	0	1	#NAME?	0.000520749	MANES_10G048300	sp|P29060|CHIA_TOBAC Acidic endochitinase OS=Nicotiana tabacum PE=1 SV=1//4.59152e-124
MANES_14G1458001	0.634929	1	#NAME?	0.000520749	MANES_14G145800	sp|Q38910|XTH23_ARATH Probable xyloglucan endotransglucosylase/hydrolase protein 23 OS=Arabidopsis thaliana GN=XTH23 PE=2 SV=1//4.6574e-150
MANES_07G0017001	0	1	#NAME?	0.000520749	MANES_07G001700	sp|Q7XKV5|BGL11_ORYSJ Beta-glucosidase 11 OS=Oryza sativa subsp. japonica GN=BGLU11 PE=3 SV=2//1.836e-175
MANES_10G0484001	0	1	#NAME?	0.000520749	MANES_10G048400	sp|P29060|CHIA_TOBAC Acidic endochitinase OS=Nicotiana tabacum PE=1 SV=1//1.51815e-138
MANES_02G1640001	inf	1	#NAME?	0.000520749	MANES_02G164000	sp|Q8LPN7|RNG1L_ARATH E3 ubiquitin-protein ligase RING1-like OS=Arabidopsis thaliana GN=At3g19950 PE=1 SV=1//9.51536e-14
MANES_10G0246001	0	1	#NAME?	0.0465491	MANES_10G024600	sp|Q8W115|PR1A3_ARATH PRA1 family protein A3 OS=Arabidopsis thaliana GN=PRA1A3 PE=2 SV=1//1.06785e-29
MANES_16G1109001	0.75345	0.658881	#NAME?	0.00478264	MANES_16G110900	-//-
MANES_05G0477001	inf	1	#NAME?	0.000520749	MANES_05G047700	sp|O04887|PME2_CITSI Pectinesterase 2 OS=Citrus sinensis GN=PECS-2.1 PE=2 SV=1//0
MANES_03G0581001	-0.73579	1	#NAME?	0.000520749	MANES_03G058100	sp|Q7XKV5|BGL11_ORYSJ Beta-glucosidase 11 OS=Oryza sativa subsp. japonica GN=BGLU11 PE=3 SV=2//2.0166e-175
