# Supplementary material for: Comparative physiology and transcriptome analysis allows for identification of lncRNAs imparting tolerance to drought stress in autotetraploid cassava
Source: BMC Genomics. 2019 Jun 21;20:514. doi: 10.1186/s12864-019-5895-7 (PMC6588902; doi:10.1186/s12864-019-5895-7)
Supplement: Supplementary file 8 — Table S7. Sequences of qPCR primers used in this study. (XLSX 12 kb) [file 12864_2019_5895_MOESM8_ESM.xlsx]

## Sheet: Sheet1
Sequences of qRT-PCR primers used in this study.
Gene ID	Forwad primer (5' - 3')	Reverse primer (5' - 3')
MANES_02G115400	GTCAGATCCTGGGGTTAGCA	ATCCATCGCCAAGATTATGC
MANES_14G037400	CAACCCACAGGCTCAATTCT	AGAACCAGAAGACGGAGCAA
MANES_03G085000	AGGGGTTGTCGATATTGCTG	CTTTCCAGCATCATCCCATT
MANES_11G155500	TTTTCGGACCCATTGAGAAG	CATTGCTAAAGCATGCCAGA
MANES_09G043100	AGGCAGTGGCTTCTGTGTCT	CTTTCGGAGAATGCTCTTGC
MANES_13G139100	CAGCTGCTGCAGATTCAGAC	AGGGTTGCCACCTGTACTTG
MANES_18G039200	CCACAGTGGACACCACTCAC	TTGCACATGGAGGAATTGAA
MANES_05G175300	GAATCCAAAAGATGGCGAAA	AACCAGGAGCCATTATGTCG
MANES_06G020400	CCTTCAGACTGCCAGAGACC	AGGAACACCAACAGGGACAG
MANES_16G094900	CCATTGCAGATGGTGTTGAC	CAACACAGCGTAAGCTGGAA
MANES_18G044300	TATGATGCCACAGTGGAGGA	CCTGAAGCAGTTTGGAGAGG
MANES_05G206800	AGCGTTTGCTGGTCCTCTTA	TCAGCATCAAAGCACTCACC
MANES_06G139800	TAGGCACCCAGAATGGAGTC	TTCAGCTGCATTGGTGAAAG
MANES_16G104900	GCTTCAGGGCCTTCTTCTCT	CAATCGGTTGTCTGGTGTTG
MANES_01G158500	AATTCCCTCTGCCATTGTTG	GCTGTGACATCAGGCTTCAA
MANES_06G013200	TCGCTGCCTATCTTGAACCT	ATTTACGTCCACCAGCCAAG
MANES_05G041400	AGTCCAAGCCTTGAGCAAAA	GGAAGGCACTGCAGATAAGC
MANES_12G067800	CGGTCACAGTCACTCGAAGA	TCCGACCAAATCAACTCTCC
MANES_16G111000	CCCACTAAGCTCTGCCTTTG	GGTGGCTGATGATGATGATG
MANES_11G139300	GGAAATGATGTCCGAGGCTA	TGTTCCTGGATGTTGGTTGA
MANES_18G039200	CCACAGTGGACACCACTCAC	TTGCACATGGAGGAATTGAA
MANES_08G148200	ACAATCAAGGCAAACCCAAG	CACAACCAGGGGAGAAGAAA
MANES_14G029600	GGGACAGAAGGGTTTTGTGA	TCTATGTCTTCCCCGCTCTG
MANES_14G029500	AATCAGAAACGGGTTGATGC	ATGCTCACATTTGTGGTGGA
MANES_17G056600	CGGCAACTTATTGTCGAGGT	AATCAGGCAACCATTCCTTG
MANES_13G039400	CGGTACAAATGGCAAGTGTG	GGACAGGACGTCAACTCCAT
MANES_14G029600	GGGACAGAAGGGTTTTGTGA	TCTATGTCTTCCCCGCTCTG
MANES_05G011300	TACCCCTCAAGTGGAACTGG	TGACCATCAAAAACCGCATA
MANES_02G011500	CTCAACTGGAGTGGGTCGAT	GTCCATCTGGGCATTGTCTT
MANES_14G029600	GGGACAGAAGGGTTTTGTGA	TCTATGTCTTCCCCGCTCTG
MANES_11G130900	GCACCAATTTGGAAGAGGAA	ATGGGGAATTGCCAATGTAA
MANES_06G143100	CCTGACCCACTCTCTTTTGC	ACCCACTTCCCAGAGTTCCT
LNC_001148	CAACAGCTCCCCGATAATGT	TTGTCAAGCAGGCAAATGAG
LNC_000160	GAGGCTCGTTGTCCAATGTT	CTTCGCCATTTGAATTTCGT
LNC_000211	GCGGTACCAAGACTGAGAGC	TTCTCCTCTGCTGCTTCCTC
LNC_001332	TTGGAAGTTGAAGGCAAACA	CGTGGTTCGTGTAGCATTTG
LNC_001973	CGTTTCGAAGCGTTATTGGT	TGGGGTCCACATAATGGAGT
LNC_001733	CATGACTTGCCCCTCTGTTT	ATGATCGCTGGGCTTCTCTA
β-actin	TGATGAGTCTGGTCCATCCA	CCTCCTACGACCCAATCTCA
