# Supplementary material for: Comparative physiology and transcriptome analysis allows for identification of lncRNAs imparting tolerance to drought stress in autotetraploid cassava
Source: BMC Genomics. 2019 Jun 21;20:514. doi: 10.1186/s12864-019-5895-7 (PMC6588902; doi:10.1186/s12864-019-5895-7)
Supplement: Supplementary file 11 — Table S8. The 69 DE lncRNAs specific to 4× plants in response to drought stress. (XLSX 13 kb) [file 12864_2019_5895_MOESM11_ESM.xlsx]

## Sheet: Sheet 1
The 69 DE lncRNAs specific to 4x plants in response to drought stress.
Transcript_id	Gene_id	Gene_type	Me2XDR_vs_Me2XCK_log2foldchange	Me2XDR_vs_Me2XCK_qvalue	Me4XDR_vs_Me4XCK_log2foldchange	Me4XDR_vs_Me4XCK_qvalue
LNC_001549	XLOC_025776	lincRNA	-5.88573	0.499369	-3.71478	0.000520749
LNC_000211	XLOC_004334	antisense_lncRNA	-2.84264	0.180502	-3.09237	0.0461372
LNC_001973	XLOC_032053	antisense_lncRNA	-0.129093	0.930601	-2.77911	0.00336048
LNC_001332	XLOC_023038	lincRNA	0.239238	1	-2.65744	0.0171259
LNC_002072	XLOC_033249	lincRNA	-4.3034	0.163753	-2.60184	0.0171259
LNC_000499	XLOC_009895	lincRNA	0.438847	0.6367	-2.41665	0.000520749
LNC_001646	XLOC_027402	lincRNA	-0.967461	0.176574	-2.10226	0.0141729
LNC_000324	XLOC_006703	lincRNA	-0.268337	0.768308	-2.00253	0.0297086
LNC_001490	XLOC_025347	lincRNA	-0.365391	0.726883	-1.94203	0.048184
LNC_001849	XLOC_030511	lincRNA	-1.07449	0.16288	-1.92805	0.0287735
LNC_000522	XLOC_010332	lincRNA	-0.694681	0.211167	-1.79033	0.000520749
LNC_001406	XLOC_024114	antisense_lncRNA	-0.695772	0.211394	-1.64415	0.0205559
LNC_000536	XLOC_010472	lincRNA	-0.428171	1	-1.58359	0.0337856
LNC_001733	XLOC_028853	lincRNA	0.298529	0.735539	-1.5444	0.00407707
LNC_000840	XLOC_015552	lincRNA	-1.09608	0.129653	-1.48855	0.048184
LNC_000541	XLOC_010564	lincRNA	0.407766	0.688615	-1.43925	0.0179248
LNC_000022	XLOC_000482	lincRNA	-0.200171	0.821069	-1.40754	0.0136196
LNC_001132	XLOC_020123	lincRNA	-0.546554	0.101536	-0.891579	0.00512661
LNC_002296	XLOC_035346	lincRNA	-0.490511	0.293083	-0.85251	0.0453242
LNC_000765	XLOC_014276	lincRNA	-0.0931362	0.844505	0.529269	0.0397071
LNC_001421	XLOC_024481	antisense_lncRNA	0.446617	0.0879846	0.582645	0.0171259
LNC_001371	XLOC_023718	lincRNA	0.58786	0.0734735	0.689593	0.0249885
LNC_001091	XLOC_019490	antisense_lncRNA	0.077465	0.880244	0.708987	0.00926716
LNC_000117	XLOC_002528	lincRNA	0.625756	0.110046	0.724957	0.0420322
LNC_001780	XLOC_029730	lincRNA	0.462105	0.276815	0.727871	0.049005
LNC_000111	XLOC_002380	lincRNA	0.687906	0.0542284	0.736479	0.0424488
LNC_000097	XLOC_002174	antisense_lncRNA	0.236208	0.527362	0.776054	0.00299047
LNC_001062	XLOC_019078	antisense_lncRNA	0.567456	0.0639067	0.870849	0.00222136
LNC_001504	XLOC_025425	lincRNA	0.747661	0.121807	0.916883	0.0453242
LNC_001853	XLOC_030590	antisense_lncRNA	0.309277	0.523368	0.93695	0.0254651
LNC_000640	XLOC_012259	antisense_lncRNA	-0.272402	0.633499	0.947144	0.0237874
LNC_000589	XLOC_011493	antisense_lncRNA	0.797909	0.0806448	0.999277	0.0483909
LNC_001004	XLOC_018201	lincRNA	0.72611	0.154182	1.00032	0.0278264
LNC_001292	XLOC_022222	antisense_lncRNA	0.946033	0.102002	1.00082	0.0445184
LNC_002188	XLOC_034581	lincRNA	0.940556	0.109727	1.01287	0.0133363
LNC_000068	XLOC_001568	lincRNA	0.497243	0.359983	1.01792	0.0235543
LNC_000293	XLOC_005659	lincRNA	0.276969	0.705853	1.14178	0.0315798
LNC_000670	XLOC_012617	lincRNA	0.377982	0.339219	1.1497	0.000520749
LNC_000114	XLOC_002502	antisense_lncRNA	1.31929	0.0580847	1.18559	0.0422331
LNC_001597	XLOC_026655	lincRNA	0.975563	0.102634	1.32405	0.0333618
LNC_000571	XLOC_011064	lincRNA	0.433427	0.625574	1.41594	0.0461372
LNC_001505	XLOC_025427	lincRNA	0.29468	0.719486	1.48767	0.0237874
LNC_001630	XLOC_027157	lincRNA	2.12244	0.21847	1.64461	0.0465491
LNC_001860	XLOC_030713	lincRNA	0.509068	0.560288	1.67862	0.0449216
LNC_000393	XLOC_007827	lincRNA	-0.0485093	0.978538	1.68193	0.0451285
LNC_001818	XLOC_030114	lincRNA	0.874287	0.165745	1.69947	0.00895559
LNC_001663	XLOC_027511	lincRNA	0.210215	0.812115	1.83108	0.0287735
LNC_001845	XLOC_030391	antisense_lncRNA	0.75479	0.288679	1.92224	0.00141071
LNC_001150	XLOC_020263	lincRNA	5.85566	0.330678	2.00866	0.0230658
LNC_001708	XLOC_028490	lincRNA	3.02375	0.439616	2.06676	0.031339
LNC_001793	XLOC_029879	lincRNA	1.34483	0.0651779	2.0786	0.00261001
LNC_001314	XLOC_022811	lincRNA	1.73128	0.0946823	2.21985	0.0125011
LNC_001083	XLOC_019458	lincRNA	2.03689	0.152917	2.24312	0.0418244
LNC_002366	XLOC_035681	lincRNA	3.1329	0.171067	2.27164	0.0422331
LNC_000808	XLOC_014841	lincRNA	5.25478	0.169652	2.41182	0.00141071
LNC_001462	XLOC_024953	lincRNA	1.26524	0.287845	2.71094	0.0362473
LNC_000837	XLOC_015492	lincRNA	inf	1	inf	0.000520749
LNC_001516	XLOC_025563	lincRNA	4.20659	0.48482	inf	0.000520749
LNC_000851	XLOC_015742	lincRNA	0.617876	0.569914	inf	0.000520749
LNC_001077	XLOC_019325	lincRNA	inf	1	inf	0.00182357
LNC_002347	XLOC_035621	lincRNA	4.25767	0.330678	inf	0.000520749
LNC_001307	XLOC_022563	lincRNA	inf	1	inf	0.000520749
LNC_000265	XLOC_005248	lincRNA	1.06799	0.353149	inf	0.000520749
LNC_000776	XLOC_014435	lincRNA	inf	1	inf	0.000520749
LNC_001072	XLOC_019299	lincRNA	-2.01476	0.135987	#NAME?	0.000520749
LNC_000540	XLOC_010563	lincRNA	0	1	#NAME?	0.0249885
LNC_002075	XLOC_033337	lincRNA	0.0818425	1	#NAME?	0.0163284
LNC_000988	XLOC_018044	lincRNA	-5.02137	0.403493	#NAME?	0.000520749
LNC_001744	XLOC_029170	lincRNA	-3.56847	0.0919101	#NAME?	0.000520749
