# Supplementary material for: Comparative physiology and transcriptome analysis allows for identification of lncRNAs imparting tolerance to drought stress in autotetraploid cassava
Source: BMC Genomics. 2019 Jun 21;20:514. doi: 10.1186/s12864-019-5895-7 (PMC6588902; doi:10.1186/s12864-019-5895-7)
Supplement: Supplementary file 12 — Table S9. The 138 DE lncRNAs common to both 2× and 4× leaves in drought-stressed plants. (XLSX 17 kb) [file 12864_2019_5895_MOESM12_ESM.xlsx]

## Sheet: Sheet 1
The 138 DE lncRNAs common to both 2x and 4x leaves in drought-stressed plants.
Transcript_id	Gene_id	Gene_type	Me2XDR_vs_Me2XCK_log2foldchange	Me2XDR_vs_Me2XCK_qvalue	Me4XDR_vs_Me4XCK_log2foldchange	Me4XDR_vs_Me4XCK_qvalue
LNC_000856	XLOC_015939	antisense_lncRNA	1.92704	0.000520749	1.17894	0.000520749
LNC_000486	XLOC_009636	lincRNA	0.615414	0.0152565	0.908383	0.000981481
LNC_000911	XLOC_016801	antisense_lncRNA	-2.84436	0.00677562	-2.55188	0.0119265
LNC_000480	XLOC_009420	lincRNA	1.29265	0.000520749	1.06655	0.000520749
LNC_001078	XLOC_019406	lincRNA	1.17866	0.02403	1.08243	0.00182357
LNC_000226	XLOC_004718	antisense_lncRNA	2.45124	0.0432719	3.73569	0.0355755
LNC_001472	XLOC_025116	lincRNA	0.855978	0.000520749	0.779983	0.000981481
LNC_002305	XLOC_035368	lincRNA	0.828286	0.000981481	0.707247	0.0179248
LNC_000056	XLOC_001435	lincRNA	1.92229	0.000520749	1.6645	0.000520749
LNC_001075	XLOC_019314	antisense_lncRNA	1.07004	0.00299047	1.17786	0.000520749
LNC_000219	XLOC_004539	antisense_lncRNA	0.730434	0.00677562	0.588699	0.0202976
LNC_000298	XLOC_005860	lincRNA	0.675972	0.0348918	0.843453	0.0163284
LNC_001182	XLOC_020607	lincRNA	-1.63813	0.0157944	-1.84234	0.010171
LNC_001677	XLOC_027617	antisense_lncRNA	1.91544	0.00182357	1.31122	0.0294731
LNC_000291	XLOC_005626	lincRNA	1.41681	0.00336048	1.32858	0.000981481
LNC_001834	XLOC_030214	antisense_lncRNA	3.32833	0.000520749	2.44797	0.000520749
LNC_000517	XLOC_010207	lincRNA	0.571757	0.0311027	0.717532	0.00407707
LNC_000907	XLOC_016749	antisense_lncRNA	-6.92358	0.0412016	-5.43544	0.000520749
LNC_000652	XLOC_012357	lincRNA	3.06353	0.000520749	1.32718	0.00895559
LNC_001546	XLOC_025736	antisense_lncRNA	-1.42396	0.000520749	-1.29594	0.000520749
LNC_000497	XLOC_009847	antisense_lncRNA	2.18315	0.000520749	2.08141	0.000520749
LNC_000496	XLOC_009841	lincRNA	-3.94077	0.00141071	-2.16427	0.000520749
LNC_000026	XLOC_000602	lincRNA	2.33535	0.000520749	2.32505	0.000520749
LNC_002073	XLOC_033265	lincRNA	1.02806	0.000520749	0.973889	0.000981481
LNC_001116	XLOC_019852	lincRNA	-2.0083	0.000520749	-1.05775	0.000520749
LNC_000396	XLOC_007860	lincRNA	3.69812	0.00512661	2.84833	0.000520749
LNC_001573	XLOC_026151	lincRNA	-2.46569	0.000520749	-1.63125	0.00299047
LNC_001110	XLOC_019797	lincRNA	1.89608	0.000520749	1.45736	0.000520749
LNC_001354	XLOC_023519	lincRNA	2.43927	0.00222136	2.44055	0.000520749
LNC_001063	XLOC_019134	lincRNA	-3.02205	0.000520749	-1.6921	0.000520749
LNC_001119	XLOC_019944	antisense_lncRNA	0.509698	0.049005	0.514261	0.0388477
LNC_001212	XLOC_021102	lincRNA	1.08365	0.00546589	1.10414	0.00988022
LNC_001989	XLOC_032198	antisense_lncRNA	1.65002	0.00677562	1.56256	0.0136196
LNC_000310	XLOC_006186	lincRNA	1.73892	0.000520749	1.36321	0.000520749
LNC_002371	XLOC_035716	antisense_lncRNA	inf	0.00182357	inf	0.000520749
LNC_000552	XLOC_010818	antisense_lncRNA	inf	0.000520749	inf	0.000520749
LNC_000553	XLOC_010819	lincRNA	1.30256	0.0426421	1.46187	0.0364605
LNC_000993	XLOC_018069	lincRNA	0.930814	0.00865028	1.151	0.00141071
LNC_001290	XLOC_022194	lincRNA	1.29125	0.000981481	0.837249	0.0261812
LNC_000699	XLOC_012896	antisense_lncRNA	-3.42328	0.000520749	-2.42891	0.000520749
LNC_001907	XLOC_031287	lincRNA	1.07103	0.0122179	1.1248	0.00372046
LNC_001795	XLOC_029892	lincRNA	inf	0.000520749	inf	0.000520749
LNC_000429	XLOC_008635	lincRNA	-1.30968	0.000520749	-0.727923	0.0353463
LNC_000383	XLOC_007516	antisense_lncRNA	2.17498	0.000520749	1.5946	0.000520749
LNC_000624	XLOC_011983	antisense_lncRNA	-2.15989	0.000520749	-1.70888	0.00336048
LNC_001368	XLOC_023629	lincRNA	#NAME?	0.000520749	#NAME?	0.00802823
LNC_001409	XLOC_024158	lincRNA	1.23886	0.00182357	0.844907	0.0220796
LNC_001709	XLOC_028495	lincRNA	-2.29809	0.00182357	-2.16183	0.00546589
LNC_002206	XLOC_034726	lincRNA	-1.7158	0.0144489	-1.59303	0.00988022
LNC_001711	XLOC_028548	antisense_lncRNA	2.01435	0.000520749	1.69415	0.000520749
LNC_001990	XLOC_032206	lincRNA	1.78049	0.000520749	1.24585	0.000520749
LNC_001655	XLOC_027505	antisense_lncRNA	1.16729	0.000520749	1.1025	0.000520749
LNC_001168	XLOC_020385	antisense_lncRNA	1.22416	0.0494297	1.43545	0.0264212
LNC_001632	XLOC_027157	lincRNA	1.36399	0.000520749	1.12974	0.000520749
LNC_001919	XLOC_031403	antisense_lncRNA	1.08044	0.000520749	0.790259	0.0152565
LNC_001289	XLOC_022153	lincRNA	1.65904	0.000520749	1.13261	0.000520749
LNC_000733	XLOC_013604	antisense_lncRNA	-1.96454	0.00546589	-2.28402	0.0179248
LNC_000961	XLOC_017459	lincRNA	0.874118	0.00372046	1.04966	0.000520749
LNC_000802	XLOC_014769	lincRNA	0.855952	0.000520749	0.641848	0.00802823
LNC_002292	XLOC_035331	lincRNA	1.31993	0.000520749	0.794399	0.000520749
LNC_000630	XLOC_012129	antisense_lncRNA	-2.88755	0.000520749	-2.56983	0.000520749
LNC_001086	XLOC_019471	antisense_lncRNA	-2.17638	0.000520749	-0.807201	0.0397071
LNC_000521	XLOC_010331	lincRNA	-3.24693	0.0432719	-3.2726	0.0432719
LNC_000160	XLOC_003847	antisense_lncRNA	-2.00219	0.000520749	-2.42253	0.000520749
LNC_001271	XLOC_021934	antisense_lncRNA	-0.642541	0.010171	-0.771863	0.00222136
LNC_001485	XLOC_025254	lincRNA	0.798034	0.00141071	0.52274	0.0311027
LNC_000338	XLOC_006810	antisense_lncRNA	-4.06002	0.000981481	-3.76326	0.00478264
LNC_000339	XLOC_006812	lincRNA	-4.23496	0.000520749	-3.49952	0.000520749
LNC_001179	XLOC_020531	antisense_lncRNA	3.06783	0.0125011	3.13081	0.0119265
LNC_002356	XLOC_035665	lincRNA	1.67461	0.00336048	1.05854	0.0294731
LNC_001308	XLOC_022598	antisense_lncRNA	0.93224	0.0147161	0.766511	0.0485917
LNC_000724	XLOC_013444	lincRNA	0.729736	0.0163284	0.680235	0.0434773
LNC_001059	XLOC_018937	lincRNA	#NAME?	0.000520749	#NAME?	0.000520749
LNC_002023	XLOC_032658	antisense_lncRNA	1.09271	0.0168559	1.22435	0.0233062
LNC_000408	XLOC_008030	antisense_lncRNA	-3.77484	0.000520749	-3.12536	0.000520749
LNC_001536	XLOC_025673	antisense_lncRNA	1.14157	0.000520749	0.794948	0.0127903
LNC_001731	XLOC_028754	antisense_lncRNA	-2.71568	0.00407707	-2.28616	0.0168559
LNC_000010	XLOC_000220	lincRNA	inf	0.00336048	inf	0.00407707
LNC_001874	XLOC_030816	lincRNA	0.848451	0.00478264	0.769038	0.00644654
LNC_001633	XLOC_027170	lincRNA	2.11526	0.000520749	2.21643	0.00182357
LNC_001277	XLOC_022010	lincRNA	1.47189	0.000520749	0.773317	0.00336048
LNC_001148	XLOC_020203	lincRNA	-5.64233	0.000520749	-3.53809	0.000520749
LNC_000091	XLOC_001954	antisense_lncRNA	-1.33528	0.000520749	-1.41872	0.000520749
LNC_000092	XLOC_001987	antisense_lncRNA	-2.26335	0.00740893	-1.42102	0.0311027
LNC_000596	XLOC_011558	lincRNA	1.85698	0.000520749	1.16142	0.00677562
LNC_002138	XLOC_034235	lincRNA	4.73843	0.000520749	4.63212	0.000520749
LNC_000610	XLOC_011689	lincRNA	-2.18414	0.00802823	-2.85809	0.00926716
LNC_000751	XLOC_014026	lincRNA	1.5033	0.0122179	1.47555	0.0292388
LNC_000140	XLOC_002998	lincRNA	1.03328	0.000520749	0.605417	0.0465491
LNC_001258	XLOC_021578	antisense_lncRNA	0.857986	0.000520749	0.840568	0.000520749
LNC_000227	XLOC_004785	antisense_lncRNA	-1.0386	0.00372046	-1.53941	0.000520749
LNC_000512	XLOC_010071	lincRNA	1.20725	0.00261001	1.12604	0.000520749
LNC_002233	XLOC_034865	lincRNA	2.22145	0.000520749	2.94438	0.000520749
LNC_002359	XLOC_035672	lincRNA	1.11554	0.0366708	1.44052	0.00182357
LNC_001748	XLOC_029272	antisense_lncRNA	-3.15458	0.000520749	-2.71049	0.00478264
LNC_001381	XLOC_023883	lincRNA	1.38584	0.000520749	0.742762	0.0261812
LNC_000350	XLOC_006881	lincRNA	1.33386	0.000520749	1.1881	0.000520749
LNC_002331	XLOC_035501	lincRNA	-2.88864	0.000520749	-2.3332	0.000520749
LNC_001318	XLOC_022880	lincRNA	0.587698	0.0223327	0.604407	0.0165943
LNC_001740	XLOC_029074	antisense_lncRNA	-2.59675	0.0113514	-2.29614	0.00546589
LNC_001398	XLOC_024037	lincRNA	-1.99286	0.000981481	-1.57658	0.0322424
LNC_000896	XLOC_016448	lincRNA	1.65376	0.00141071	1.39701	0.00443438
LNC_001518	XLOC_025573	antisense_lncRNA	0.823304	0.000520749	0.547895	0.0190063
LNC_000583	XLOC_011341	lincRNA	1.70002	0.013063	1.77441	0.00372046
LNC_001696	XLOC_027958	lincRNA	1.78033	0.000520749	1.43893	0.000520749
LNC_000933	XLOC_017151	lincRNA	1.05518	0.0119265	1.00792	0.0190063
LNC_000937	XLOC_017336	antisense_lncRNA	3.80197	0.0147161	4.2647	0.00644654
LNC_002129	XLOC_034132	lincRNA	2.17779	0.000520749	1.63849	0.000520749
LNC_000420	XLOC_008483	antisense_lncRNA	2.38818	0.0445184	2.20597	0.041611
LNC_001244	XLOC_021336	lincRNA	1.84622	0.00802823	2.5453	0.00141071
LNC_002002	XLOC_032258	lincRNA	inf	0.000520749	inf	0.000520749
LNC_001124	XLOC_020045	lincRNA	1.86055	0.000520749	1.66419	0.00644654
LNC_000504	XLOC_010002	lincRNA	-1.85328	0.000520749	-1.29293	0.000520749
LNC_000037	XLOC_000909	antisense_lncRNA	3.32074	0.000520749	3.5517	0.000520749
LNC_000230	XLOC_004827	antisense_lncRNA	1.58252	0.000520749	0.957265	0.000520749
LNC_000232	XLOC_004851	antisense_lncRNA	1.18444	0.000520749	0.825822	0.00222136
LNC_001055	XLOC_018784	lincRNA	1.18568	0.000520749	0.940896	0.00182357
LNC_001053	XLOC_018734	lincRNA	1.7675	0.000520749	1.37804	0.0104697
LNC_002322	XLOC_035422	lincRNA	1.34173	0.000520749	0.723769	0.00141071
LNC_002243	XLOC_034946	antisense_lncRNA	2.78709	0.000520749	2.10755	0.00182357
LNC_001599	XLOC_026713	lincRNA	-0.992808	0.000520749	-1.00241	0.000520749
LNC_000349	XLOC_006876	lincRNA	2.46862	0.0122179	1.78874	0.0155273
LNC_002328	XLOC_035486	lincRNA	1.26147	0.000520749	0.846434	0.0469663
LNC_000450	XLOC_008757	lincRNA	1.23036	0.00407707	1.40754	0.00141071
LNC_001687	XLOC_027718	antisense_lncRNA	0.984055	0.000981481	0.874329	0.00372046
LNC_000271	XLOC_005278	lincRNA	-2.1344	0.00926716	-1.84552	0.00299047
LNC_002018	XLOC_032453	antisense_lncRNA	0.85269	0.000981481	0.655936	0.0133363
LNC_001682	XLOC_027667	lincRNA	1.80098	0.00740893	2.29352	0.00677562
LNC_000775	XLOC_014433	lincRNA	1.01836	0.00443438	1.16651	0.000520749
LNC_001327	XLOC_022989	lincRNA	-2.81561	0.00772454	-1.74335	0.0340092
LNC_001444	XLOC_024607	lincRNA	1.55066	0.0119265	-1.94516	0.000981481
LNC_001446	XLOC_024637	antisense_lncRNA	1.37326	0.0181821	1.53241	0.0457343
LNC_001134	XLOC_020133	lincRNA	-2.19635	0.000520749	-1.77838	0.0155273
LNC_001233	XLOC_021221	lincRNA	-1.23392	0.00372046	-1.81786	0.00644654
LNC_000127	XLOC_002830	antisense_lncRNA	-2.96138	0.000520749	-1.48102	0.00299047
LNC_000479	XLOC_009380	antisense_lncRNA	-2.42553	0.000520749	-2.22738	0.000520749
LNC_001253	XLOC_021460	lincRNA	#NAME?	0.000520749	#NAME?	0.000520749
LNC_002240	XLOC_034938	lincRNA	1.20409	0.000520749	0.875105	0.00141071
