# Supplementary material for: Comparative physiology and transcriptome analysis allows for identification of lncRNAs imparting tolerance to drought stress in autotetraploid cassava
Source: BMC Genomics. 2019 Jun 21;20:514. doi: 10.1186/s12864-019-5895-7 (PMC6588902; doi:10.1186/s12864-019-5895-7)
Supplement: Supplementary file 13 — Table S10. The 104 DE lncRNAs specific to 2× plants in response to drought stress. (XLSX 15 kb) [file 12864_2019_5895_MOESM13_ESM.xlsx]

## Sheet: Sheet 1
The 104 DE lncRNAs specific to 2x plants in response to drought stress.
Transcript_id	Gene_id	Gene_type	Me2XDR_vs_Me2XCK_log2foldchange	Me2XDR_vs_Me2XCK_qvalue	Me4XDR_vs_Me4XCK_log2foldchange	Me4XDR_vs_Me4XCK_qvalue
LNC_001568	XLOC_026052	lincRNA	-4.24763	0.00579248	-5.35044	0.472647
LNC_000518	XLOC_010265	antisense_lncRNA	-3.99989	0.0285368	-4.07902	0.138527
LNC_001241	XLOC_021280	lincRNA	-3.71715	0.000520749	-0.618255	0.0913073
LNC_000556	XLOC_010883	antisense_lncRNA	-3.3865	0.0257063	-2.97345	0.177055
LNC_001898	XLOC_031163	antisense_lncRNA	-3.2942	0.00834118	-3.40711	0.145053
LNC_001593	XLOC_026506	antisense_lncRNA	-2.97578	0.000981481	-5.31248	0.30859
LNC_002113	XLOC_033983	antisense_lncRNA	-2.93953	0.0409941	-2.09755	0.347884
LNC_001694	XLOC_027946	lincRNA	-2.6962	0.0473525	-1.18136	1
LNC_001117	XLOC_019900	antisense_lncRNA	-2.69304	0.0171259	-1.6103	0.0801506
LNC_001270	XLOC_021856	lincRNA	-2.34298	0.0299423	-0.513772	1
LNC_000895	XLOC_016442	antisense_lncRNA	-2.32759	0.0197864	-1.34688	0.160204
LNC_001634	XLOC_027179	antisense_lncRNA	-2.25684	0.0152565	-1.35225	0.10768
LNC_000284	XLOC_005523	lincRNA	-2.01314	0.0317994	-0.786958	1
LNC_001571	XLOC_026125	antisense_lncRNA	-1.98833	0.00772454	0.437432	1
LNC_000153	XLOC_003633	lincRNA	-1.84368	0.00802823	-2.03041	0.297898
LNC_000093	XLOC_001989	antisense_lncRNA	-1.71957	0.0438907	-1.05863	0.321144
LNC_001547	XLOC_025753	lincRNA	-1.53426	0.0392839	-1.70324	0.0754453
LNC_001254	XLOC_021506	lincRNA	-1.5073	0.0434773	-1.27012	0.0834136
LNC_001578	XLOC_026186	antisense_lncRNA	-1.3757	0.000981481	-0.676915	0.178207
LNC_001514	XLOC_025531	antisense_lncRNA	-1.35822	0.0107676	0.563288	0.295125
LNC_001153	XLOC_020274	lincRNA	-1.21064	0.0122179	-0.260391	0.825612
LNC_001151	XLOC_020264	lincRNA	-1.18919	0.00222136	-0.635947	0.323408
LNC_001122	XLOC_020021	lincRNA	-1.08379	0.00802823	-0.591147	0.182225
LNC_001056	XLOC_018790	lincRNA	-0.967847	0.00644654	-0.528298	0.210904
LNC_000908	XLOC_016768	lincRNA	-0.964767	0.00709066	-0.207438	0.678228
LNC_000854	XLOC_015892	lincRNA	-0.9517	0.0473525	-0.926293	0.0731162
LNC_000628	XLOC_012069	lincRNA	-0.918885	0.00926716	-0.491466	0.230585
LNC_001045	XLOC_018658	antisense_lncRNA	-0.871837	0.0228227	-0.246792	0.639054
LNC_002030	XLOC_032802	antisense_lncRNA	-0.830615	0.0469663	-0.442759	0.33558
LNC_001033	XLOC_018441	lincRNA	-0.534279	0.0403523	-0.498572	0.0729334
LNC_000382	XLOC_007513	lincRNA	0.562238	0.0375717	0.459248	0.140376
LNC_001680	XLOC_027642	lincRNA	0.589549	0.02403	0.428912	0.128911
LNC_002108	XLOC_033897	lincRNA	0.590735	0.0428504	0.287084	0.426813
LNC_001126	XLOC_020057	lincRNA	0.61439	0.0326759	0.0504168	0.920869
LNC_000108	XLOC_002275	lincRNA	0.621156	0.026885	0.486477	0.0883208
LNC_001128	XLOC_020072	lincRNA	0.631	0.0152565	0.463842	0.0970396
LNC_001908	XLOC_031307	lincRNA	0.648703	0.0426421	0.607249	0.0597802
LNC_000406	XLOC_008002	lincRNA	0.665484	0.035794	0.410212	0.271028
LNC_002336	XLOC_035560	lincRNA	0.726344	0.0107676	0.0177738	0.976218
LNC_000581	XLOC_011287	antisense_lncRNA	0.729107	0.0173956	0.588156	0.112114
LNC_001624	XLOC_027026	lincRNA	0.745533	0.0171259	0.153344	0.792811
LNC_001836	XLOC_030225	antisense_lncRNA	0.783636	0.0116387	0.0230743	0.970267
LNC_000046	XLOC_001087	lincRNA	0.784998	0.0133363	0.601187	0.0804796
LNC_002351	XLOC_035637	lincRNA	0.804578	0.0116387	0.10407	0.85341
LNC_002299	XLOC_035352	lincRNA	0.812188	0.000520749	0.270071	0.384706
LNC_001796	XLOC_029901	lincRNA	0.835775	0.00261001	0.480905	0.151298
LNC_001502	XLOC_025418	lincRNA	0.838736	0.016062	0.0707888	0.902309
LNC_001044	XLOC_018609	lincRNA	0.858996	0.0147161	-0.0977314	0.869692
LNC_001312	XLOC_022784	antisense_lncRNA	0.872194	0.00512661	0.429098	0.226406
LNC_001870	XLOC_030796	lincRNA	0.872381	0.0364605	0.737631	0.0689391
LNC_001579	XLOC_026217	lincRNA	0.873982	0.00895559	0.537449	0.154853
LNC_001029	XLOC_018414	lincRNA	0.875862	0.000981481	0.487791	0.133266
LNC_000643	XLOC_012267	lincRNA	0.896511	0.000981481	0.688138	0.0714514
LNC_001401	XLOC_024061	lincRNA	0.903677	0.0455221	-0.0147672	0.987042
LNC_000825	XLOC_015283	antisense_lncRNA	0.906995	0.0155273	-0.12549	0.82223
LNC_000490	XLOC_009735	lincRNA	0.907028	0.049005	0.287608	0.669345
LNC_000487	XLOC_009663	antisense_lncRNA	0.911473	0.00443438	0.645165	0.0803101
LNC_002227	XLOC_034849	lincRNA	0.944754	0.000520749	0.350712	0.212461
LNC_001341	XLOC_023110	lincRNA	0.952835	0.0420322	0.705913	0.0784266
LNC_001418	XLOC_024418	lincRNA	0.973219	0.0392839	0.333747	0.59647
LNC_002226	XLOC_034826	lincRNA	1.01511	0.0141729	0.687649	0.0989556
LNC_001635	XLOC_027181	antisense_lncRNA	1.01606	0.0184519	0.192345	0.757913
LNC_000031	XLOC_000604	antisense_lncRNA	1.0563	0.0139008	0.844188	0.0747243
LNC_001560	XLOC_025882	lincRNA	1.06072	0.016062	0.495027	0.421126
LNC_000503	XLOC_009963	lincRNA	1.09873	0.0285368	0.791969	0.0898324
LNC_002325	XLOC_035453	lincRNA	1.13324	0.000520749	0.554684	0.0881693
LNC_001790	XLOC_029830	antisense_lncRNA	1.16472	0.00644654	0.582762	0.219632
LNC_001147	XLOC_020202	lincRNA	1.19739	0.0171259	0.951971	0.0707446
LNC_002334	XLOC_035538	lincRNA	1.22014	0.0144489	0.238247	0.719789
LNC_001299	XLOC_022339	lincRNA	1.26808	0.035794	0.826989	0.177177
LNC_001657	XLOC_027505	antisense_lncRNA	1.27072	0.0420322	2.36819	0.102151
LNC_002353	XLOC_035661	lincRNA	1.31132	0.031339	1.02594	0.0780699
LNC_000754	XLOC_014062	antisense_lncRNA	1.35625	0.041611	1.2043	0.0655544
LNC_001177	XLOC_020476	antisense_lncRNA	1.35732	0.00182357	0.629508	0.127582
LNC_000850	XLOC_015709	lincRNA	1.39857	0.0340092	1.17589	0.116916
LNC_002021	XLOC_032616	antisense_lncRNA	1.39919	0.00740893	1.02409	0.0789704
LNC_001742	XLOC_029156	lincRNA	1.44515	0.0149896	1.14994	0.100719
LNC_001932	XLOC_031442	lincRNA	1.47147	0.00222136	0.651581	0.148795
LNC_000156	XLOC_003687	antisense_lncRNA	1.48468	0.000520749	0.488729	0.420025
LNC_000351	XLOC_006888	lincRNA	1.50853	0.00772454	0.722189	0.234743
LNC_002099	XLOC_033774	antisense_lncRNA	1.77868	0.000981481	1.22704	0.0727542
LNC_001052	XLOC_018733	lincRNA	1.82867	0.00372046	-0.0709602	1
LNC_000787	XLOC_014606	lincRNA	1.83531	0.0149896	1.16107	0.0709396
LNC_001933	XLOC_031443	lincRNA	1.86314	0.000520749	0.167021	0.652922
LNC_001498	XLOC_025404	antisense_lncRNA	1.9557	0.0463536	2.83152	0.169176
LNC_000203	XLOC_004142	lincRNA	2.09391	0.0113514	1.06463	0.166751
LNC_001728	XLOC_028717	lincRNA	2.24055	0.000520749	2.07188	1
LNC_001930	XLOC_031434	lincRNA	2.29959	0.0428504	2.08148	0.133564
LNC_001121	XLOC_019998	antisense_lncRNA	2.34175	0.00336048	2.72574	0.0689391
LNC_001298	XLOC_022334	antisense_lncRNA	2.42272	0.0290047	3.08929	0.477043
LNC_000133	XLOC_002867	lincRNA	2.45328	0.00579248	1.81125	1
LNC_000380	XLOC_007458	lincRNA	2.4807	0.000520749	2.85448	0.149205
LNC_001586	XLOC_026355	antisense_lncRNA	2.48432	0.0107676	1.67187	0.07734
LNC_000025	XLOC_000594	antisense_lncRNA	2.82044	0.00222136	1.57155	0.102151
LNC_000566	XLOC_010947	lincRNA	2.95991	0.0155273	2.72788	0.436042
LNC_001710	XLOC_028547	antisense_lncRNA	3.25625	0.0294731	3.424	0.197329
LNC_000372	XLOC_007201	antisense_lncRNA	3.40407	0.00709066	3.82074	0.212807
LNC_001706	XLOC_028445	lincRNA	inf	0.000520749	inf	1
LNC_000629	XLOC_012079	lincRNA	inf	0.000520749	1.21336	1
LNC_002201	XLOC_034674	lincRNA	inf	0.000520749	3.03502	0.489684
LNC_000436	XLOC_008694	lincRNA	inf	0.000520749	inf	1
LNC_001629	XLOC_027149	lincRNA	inf	0.000520749	1.82987	0.141358
LNC_001672	XLOC_027602	lincRNA	#NAME?	0.000520749	-1.52675	0.144804
LNC_001309	XLOC_022606	lincRNA	#NAME?	0.000520749	-2.75543	1
