# Supplementary material for: Comparative physiology and transcriptome analysis allows for identification of lncRNAs imparting tolerance to drought stress in autotetraploid cassava
Source: BMC Genomics. 2019 Jun 21;20:514. doi: 10.1186/s12864-019-5895-7 (PMC6588902; doi:10.1186/s12864-019-5895-7)
Supplement: Supplementary file 14 — Table S11. The 17 DE lncRNAs in 4× vs. 2× plants subjected to drought stress. (XLSX 9 kb) [file 12864_2019_5895_MOESM14_ESM.xlsx]

## Sheet: Sheet 1
The 17 DE lncRNAs in 4x vs. 2x plants subjected to drought stress.
Transcript_id	Gene_id	Gene_type	Me4XCK_vs_Me2XCK_log2foldchange	Me4XCK_vs_Me2XCK_qvalue	Me4XDR_vs_Me2XDR_log2foldchange	Me4XDR_vs_Me2XDR_qvalue
LNC_001545	XLOC_025730	antisense_lncRNA	-2.65182	1	-2.49028	0.0471576
LNC_000385	XLOC_007615	lincRNA	-0.71059	0.315829	-1.49476	0.013063
LNC_000025	XLOC_000594	antisense_lncRNA	-0.149908	1	-1.39879	0.0463536
LNC_001121	XLOC_019998	antisense_lncRNA	-1.73853	0.186011	-1.35455	0.0197864
LNC_000344	XLOC_006825	lincRNA	0.0663457	1	-1.24381	0.0195291
LNC_000227	XLOC_004785	antisense_lncRNA	-0.448983	0.253889	-0.949786	0.0436889
LNC_000113	XLOC_002398	antisense_lncRNA	-0.424491	1	-0.78693	0.0498197
LNC_002129	XLOC_034132	lincRNA	-0.23555	0.513061	-0.774845	0.000520749
LNC_001795	XLOC_029892	lincRNA	0	1	-0.744716	0.00834118
LNC_000310	XLOC_006186	lincRNA	-0.167689	0.639511	-0.543396	0.026885
LNC_000160	XLOC_003847	antisense_lncRNA	-0.161502	0.747644	-0.581839	0.0192691
LNC_000097	XLOC_002174	antisense_lncRNA	0.218111	0.580887	0.757956	0.00407707
LNC_001701	XLOC_028273	antisense_lncRNA	0.598053	0.0970396	0.817961	0.0171259
LNC_001086	XLOC_019471	antisense_lncRNA	-0.36927	0.294121	0.999907	0.0168559
LNC_000699	XLOC_012896	antisense_lncRNA	0.161656	0.68912	1.15603	0.0397071
LNC_001514	XLOC_025531	antisense_lncRNA	-0.56869	0.29056	1.35282	0.0125011
LNC_001148	XLOC_020203	lincRNA	-0.333296	0.303076	1.77094	0.000520749
