# Supplementary material for: Comparative physiology and transcriptome analysis allows for identification of lncRNAs imparting tolerance to drought stress in autotetraploid cassava
Source: BMC Genomics. 2019 Jun 21;20:514. doi: 10.1186/s12864-019-5895-7 (PMC6588902; doi:10.1186/s12864-019-5895-7)
Supplement: Supplementary file 15 — Table S12. Sequences of the 69 DE lncRNAs specific to 4× plants in response to drought stress. (XLSX 51 kb) [file 12864_2019_5895_MOESM15_ESM.xlsx]

## Sheet: Sheet 1
Sequences of the 69 DE lncRNAs specific to 4x plants in response to drought stress.
>LNC_000536
GTAATGGAATCCTGGTAATTGTTTTCAAGCATATTTTACCATATATATATATATATATATATATATATCTAACCGCAGTTGTTTAGTAGGCTGATTTGAACTTTCAGTTGTTATCATTTAAAAAATAAAAACCATCAAAGCTTACGTTCGCTGCTTGCAATTTTTACACGAGCGCTGATGGTAAGTACAACAGAATGGCAGGCTAGTTTCCAGATAAGTAGCCTAAACATTCTAGATGAAGATGAGCCACAGCAAGAATCACAGTTCACTACGCATTCTCTTCCTTATCACGGAGAAAATAAGTATAAAAGAAATTTGTTTTACTTTTGTTTTTCTCTTTTTTATATTTGGATAATTAAAAAATAAAACTATTTATAAAATAAAAGAAAATAATTCTAC…
GTAATGGAATCCTGGTAATTGTTTTCAAGCATATTTTACCATATATATATATATATATATATATATATCTAACCGCAGTTGTTTAGTAGGCTGATTTGAACTTTCAGTTGTTATCATTTAAAAAATAAAAACCATCAAAGCTTACGTTCGCTGCTTGCAATTTTTACACGAGCGCTGATGGTAAGTACAACAGAATGGCAGGCTAGTTTCCAGATAAGTAGCCTAAACATTCTAGATGAAGATGAGCCACAGCAAGAATCACAGTTCACTACGCATTCTCTTCCTTATCACGGAGAAAATAAGTATAAAAGAAATTTGTTTTACTTTTGTTTTTCTCTTTTTTATATTTGGATAATTAAAAAATAAAACTATTTATAAAATAAAAGAAAATAATTCTAC…
>LNC_001504
TGGCCCTTGAATAAAAGTAAATGGGTTGAGTTGATGAAAAAAATTAAATTGGGCTTAGTTGACCATTGAACAAAAAAATAGGGGCTTAATTGAACAATCATGAGCTAACTGGTGAGTAGTGGGTGAGTGGTGAGTTTTATTTAATAGGAAGCCGATTTGGATGTATAAAAAAATTCTTTAGTTTTGACTAATAGATTAACGATTAGCAATAAAAATGGATAGAAACTAATAACCGTCTTTTTTAGTTAATAAAATAAAAATATAAAGATATTTGAATGTAATTCTAAAACTAAGGGACATTTTAGTTAGTTAGGACAAAGTACAGACACAATATCAAAATTGTTTTCAATTTTGACTAATAGATTAATGTTAAAATTAACAGATGTCCTTTTTAGTTGA…
TGGCCCTTGAATAAAAGTAAATGGGTTGAGTTGATGAAAAAAATTAAATTGGGCTTAGTTGACCATTGAACAAAAAAATAGGGGCTTAATTGAACAATCATGAGCTAACTGGTGAGTAGTGGGTGAGTGGTGAGTTTTATTTAATAGGAAGCCGATTTGGATGTATAAAAAAATTCTTTAGTTTTGACTAATAGATTAACGATTAGCAATAAAAATGGATAGAAACTAATAACCGTCTTTTTTAGTTAATAAAATAAAAATATAAAGATATTTGAATGTAATTCTAAAACTAAGGGACATTTTAGTTAGTTAGGACAAAGTACAGACACAATATCAAAATTGTTTTCAATTTTGACTAATAGATTAATGTTAAAATTAACAGATGTCCTTTTTAGTTGA…
>LNC_001505
CCTCTGGTGCCTGCCTCACCTCAGTCAGGCGAGCCGAGAGGGTGGCGCGTTGCCTCTTGCCTTTTTTCGCCTTTAACAATACTGACTGTACTATATCCATCTGGGGTGCCATCTGATTTAGACACTGCTGCCACTGTTATAACTATGTTGCATTGCTTCCCAACTTGGAACTGAGAGTGATGATATTCTTGCAATGTTGGCTAACTTCTGAGAGGGAAACCCACTTATTCCATGACCTGAATGAGGTGTGCAACTTTCTCCACTCTTTTTAACTTAAGTGGGATGCCTATTATTTTCTATAATAGATTGATGTTAGGCAGTCGTTGCAGTTCTCTTGTTACTATGTCTTTGTTTTTATATTATTGAAATAATTGGTTCATGGTTTTGCTATTTGATGTA…
CCTCTGGTGCCTGCCTCACCTCAGTCAGGCGAGCCGAGAGGGTGGCGCGTTGCCTCTTGCCTTTTTTCGCCTTTAACAATACTGACTGTACTATATCCATCTGGGGTGCCATCTGATTTAGACACTGCTGCCACTGTTATAACTATGTTGCATTGCTTCCCAACTTGGAACTGAGAGTGATGATATTCTTGCAATGTTGGCTAACTTCTGAGAGGGAAACCCACTTATTCCATGACCTGAATGAGGTGTGCAACTTTCTCCACTCTTTTTAACTTAAGTGGGATGCCTATTATTTTCTATAATAGATTGATGTTAGGCAGTCGTTGCAGTTCTCTTGTTACTATGTCTTTGTTTTTATATTATTGAAATAATTGGTTCATGGTTTTGCTATTTGATGTA…
>LNC_002347
GGCTCCAACGACCTGCCCAACTTGAGTATTGTTGAACAAGTAGGGTTGCTTCGACTGACTTCCGTTGATAGGAAGTATGACGTCGAGAAGTGTTTATACGTGTCCAATCGTAGGGACGTCCGGTCCATGGGTATAGCACTCTGTCCAGTTATGTGGTTTCTACTTTGCTTGTAATATCGGGATGTATGCTAACTTTTATGATTTCGCATTTTTGCAGCTTCGGAAGTAAAAATGGACGAGATCAAGTTTCCCAAGAACTTTGTCCTATCTCGGGACAATATTCATGCAATCTATGACGCCTTTTCAGCTGGTCGTTCAGTATCTGAAGCTGCTATGGAAGTGGTTCAAGCTACTTCCTCCAAGAAGGTTAGCCGATCTCCAGCCAAAGTTCCCTCTCAA…
GGCTCCAACGACCTGCCCAACTTGAGTATTGTTGAACAAGTAGGGTTGCTTCGACTGACTTCCGTTGATAGGAAGTATGACGTCGAGAAGTGTTTATACGTGTCCAATCGTAGGGACGTCCGGTCCATGGGTATAGCACTCTGTCCAGTTATGTGGTTTCTACTTTGCTTGTAATATCGGGATGTATGCTAACTTTTATGATTTCGCATTTTTGCAGCTTCGGAAGTAAAAATGGACGAGATCAAGTTTCCCAAGAACTTTGTCCTATCTCGGGACAATATTCATGCAATCTATGACGCCTTTTCAGCTGGTCGTTCAGTATCTGAAGCTGCTATGGAAGTGGTTCAAGCTACTTCCTCCAAGAAGGTTAGCCGATCTCCAGCCAAAGTTCCCTCTCAA…
>LNC_000670
ATTTTCTTAATTTTTATCAAAATATATTTATATAAACATCAATTATTATTATTTTTACATGTTTTCCGTAAAATGGTTACTTTGCAAAAATAAGAATCACTTTACATAAATTTATAGTAAAAATATATAATTTCTGCAAATCAATTTATTTTTGTAATAAAGTAATGTTACTTTATTTTAGAGCAAGCATAGAAATTCTTGGAAATAATATGTTAAGTACCTCAAATAGGATCTCGTAGTAGGTCAATTAATTGGAAAATCTTCCTAACGGAAAGTGACTTTCCATTGTTAGTGTTTATGCTTTTCCTTGGGGAACCTATTGTGGAATATGATTGAGAATTCGTTTGAGAGGATTCCTTAATCTCATAAAAACTGTTGGATAAATTTTCTACATGCTTT…
ATTTTCTTAATTTTTATCAAAATATATTTATATAAACATCAATTATTATTATTTTTACATGTTTTCCGTAAAATGGTTACTTTGCAAAAATAAGAATCACTTTACATAAATTTATAGTAAAAATATATAATTTCTGCAAATCAATTTATTTTTGTAATAAAGTAATGTTACTTTATTTTAGAGCAAGCATAGAAATTCTTGGAAATAATATGTTAAGTACCTCAAATAGGATCTCGTAGTAGGTCAATTAATTGGAAAATCTTCCTAACGGAAAGTGACTTTCCATTGTTAGTGTTTATGCTTTTCCTTGGGGAACCTATTGTGGAATATGATTGAGAATTCGTTTGAGAGGATTCCTTAATCTCATAAAAACTGTTGGATAAATTTTCTACATGCTTT…
>LNC_001462
GTTCTTTTAAGAATCCACCTCCACATCTAACAGAACAAGCTGGAATTGAACTGAACATGTCATGTAGTCTAGGCATGAAGACtattcttttaagttttaacagACGAAAGAGGCAGGTTCTGTACCTTGGTCTCCATTTCTGATGATTGCAGGCTCTAAATTATATCTCATGCTCTCTCTCAATCGTTGCCTACCAAATATGCAAACTTAAGGTTCTTAGACCCAGGGATTTCCTTGTAGTTAAGGTCAGAGAGCAATTTTCCATTTTCTAATTATAGCTGAAGCCAAAAGTGGCAGGGACAAGGAGCATTCAGGTTCCTTAGTACcatcctcatctcttttctgatctgctaaaaaaaaaagactactGCTTTAGCAATTTTTTCTTAGAAGTGGATC…
GTTCTTTTAAGAATCCACCTCCACATCTAACAGAACAAGCTGGAATTGAACTGAACATGTCATGTAGTCTAGGCATGAAGACtattcttttaagttttaacagACGAAAGAGGCAGGTTCTGTACCTTGGTCTCCATTTCTGATGATTGCAGGCTCTAAATTATATCTCATGCTCTCTCTCAATCGTTGCCTACCAAATATGCAAACTTAAGGTTCTTAGACCCAGGGATTTCCTTGTAGTTAAGGTCAGAGAGCAATTTTCCATTTTCTAATTATAGCTGAAGCCAAAAGTGGCAGGGACAAGGAGCATTCAGGTTCCTTAGTACcatcctcatctcttttctgatctgctaaaaaaaaaagactactGCTTTAGCAATTTTTTCTTAGAAGTGGATC…
>LNC_001793
GTTAAGAACTTAGCATAGAGTGAAAAACTAAGAGAATTGATATAGAAAACTGATTATATTATTGAATGAGAAATAGCCTTTAAATAGGCAAACAAAACAACTAAATCAGAGAAATAAAAGGAGCACTACTAAGTACTACTGCATAATCAGATGTgcagaaaataaatgaataaatcccTACAAACTAGGACATATTCTAACTGAATTTTGACTCATTATTCAACAAACCCTCCCTTAAACTAATGTTTGCAAACATCCAGTTTAAGTGAAAGTTTGATCAACTGAACACACTCCTAGAAGTCCTCTCAACTTCACAAATGCTGCTTGCTTAAGTGGCTTTGTCATAATGTCAACTACTTGATCTTCACTCTtgcaaaataataaatcaactgTACCATC…
GTTAAGAACTTAGCATAGAGTGAAAAACTAAGAGAATTGATATAGAAAACTGATTATATTATTGAATGAGAAATAGCCTTTAAATAGGCAAACAAAACAACTAAATCAGAGAAATAAAAGGAGCACTACTAAGTACTACTGCATAATCAGATGTgcagaaaataaatgaataaatcccTACAAACTAGGACATATTCTAACTGAATTTTGACTCATTATTCAACAAACCCTCCCTTAAACTAATGTTTGCAAACATCCAGTTTAAGTGAAAGTTTGATCAACTGAACACACTCCTAGAAGTCCTCTCAACTTCACAAATGCTGCTTGCTTAAGTGGCTTTGTCATAATGTCAACTACTTGATCTTCACTCTtgcaaaataataaatcaactgTACCATC…
>LNC_000840
TTGGCccaaattttttaacaaaaaacgATCACCCAATTTGCCTTCAACATCGGAGGCCATTTTTAAATCATTTCCCGTCAATAACAAATCGTCAACATAAGTTAAACAATATAAAACAGAAGCACCACTTCGAAGAACAAAAAGAGAATGATCCAAGTGAGATTGAACAAAACCACAACTGATCAAAGCCTCTTTTAAGCAATTATTCCACTGCCTTGGAGCTTGCTTTAAGCCATACAACGAGCGATGTAACTTACACACATAATTCGGCTTAGAAGAATCAACAAACCCAGGAGGTTGAACCATATACACATCTTCATCCAATGTGCCATGGAGAAAAGCATTCGAGACATCATACTGTGTAACTGTCCATTTATTAGTAACAGCAATCCCAAGAAC…
TTGGCccaaattttttaacaaaaaacgATCACCCAATTTGCCTTCAACATCGGAGGCCATTTTTAAATCATTTCCCGTCAATAACAAATCGTCAACATAAGTTAAACAATATAAAACAGAAGCACCACTTCGAAGAACAAAAAGAGAATGATCCAAGTGAGATTGAACAAAACCACAACTGATCAAAGCCTCTTTTAAGCAATTATTCCACTGCCTTGGAGCTTGCTTTAAGCCATACAACGAGCGATGTAACTTACACACATAATTCGGCTTAGAAGAATCAACAAACCCAGGAGGTTGAACCATATACACATCTTCATCCAATGTGCCATGGAGAAAAGCATTCGAGACATCATACTGTGTAACTGTCCATTTATTAGTAACAGCAATCCCAAGAAC…
>LNC_000293
GTTGCTTTATTGCATCCAAGCTTGCATTTATAAGCTTGGTCATGAGTCATGACTCTAATGCCCTTCTTTTGACTGCTTTAGTGATGCTTAGTCTGTTTTCTCTTACATTGACAGTGCAACAAAAGTTTTCATGCCATAGGTTTCCTTCTTGGATTGGGATTTTAGCTTTGCTATGCTGAAAATAGTTTTTGGCTCCCTCCCCATTTTTTCTTAACGATTGCTGATATATGATACATATTTTGGCCAGCCATATCAGCTCTTACATGACCAATTTAGCCAAAATGTGTGACTGCGATACAATCAAAACAAATTTGAAAGTTCAATAACTTAtttggaaaaattaaaagattgtGATAAAATCACAAGTAGACGtaaactatatttatttattcagttAGG…
GTTGCTTTATTGCATCCAAGCTTGCATTTATAAGCTTGGTCATGAGTCATGACTCTAATGCCCTTCTTTTGACTGCTTTAGTGATGCTTAGTCTGTTTTCTCTTACATTGACAGTGCAACAAAAGTTTTCATGCCATAGGTTTCCTTCTTGGATTGGGATTTTAGCTTTGCTATGCTGAAAATAGTTTTTGGCTCCCTCCCCATTTTTTCTTAACGATTGCTGATATATGATACATATTTTGGCCAGCCATATCAGCTCTTACATGACCAATTTAGCCAAAATGTGTGACTGCGATACAATCAAAACAAATTTGAAAGTTCAATAACTTAtttggaaaaattaaaagattgtGATAAAATCACAAGTAGACGtaaactatatttatttattcagttAGG…
>LNC_001516
CAACGTTGGCAGGTTTGTTCCAAAGTAGAAAACCCCAAGCTACTAGTATTTTCTTTCGGGCTCACTTCATTCTCTTTTTTTTTTATATTTGGAGGAAGCACAAATAGCGAGTAGACAAGCTTGTTTTATTACAGTGCTTTCAGAATTTGGAGCTGCTTGTTTAGCAAATTTCTCTTCGTTCGTATTTGGCTGTTCAAAGTCAATATCCTATTCTTCAGCTTCCATTTCTTGCCTTTCTAGCAAGGAAACCTGATCAAGATAAGCATCATGCTCTTCGACCATTGTATCTGTTGTTGCACTTGATTCAATCTCAGAAACATCCCGACTGCATTCTCACCCAAGTCTTCTTCAACCGTCAGAATCTGATCCCCTTCAGGTGGCCCCTCAAGTCCAGTATCG…
CAACGTTGGCAGGTTTGTTCCAAAGTAGAAAACCCCAAGCTACTAGTATTTTCTTTCGGGCTCACTTCATTCTCTTTTTTTTTTATATTTGGAGGAAGCACAAATAGCGAGTAGACAAGCTTGTTTTATTACAGTGCTTTCAGAATTTGGAGCTGCTTGTTTAGCAAATTTCTCTTCGTTCGTATTTGGCTGTTCAAAGTCAATATCCTATTCTTCAGCTTCCATTTCTTGCCTTTCTAGCAAGGAAACCTGATCAAGATAAGCATCATGCTCTTCGACCATTGTATCTGTTGTTGCACTTGATTCAATCTCAGAAACATCCCGACTGCATTCTCACCCAAGTCTTCTTCAACCGTCAGAATCTGATCCCCTTCAGGTGGCCCCTCAAGTCCAGTATCG…
>LNC_001860
ATGCACAAGGATATGGGATATGATGAATTTTTCTTTTCTCACACACAAGTTGAAAATGGGAATGGTGTTGGAAGAAGGAAGAAGACACACGCAAAGGGCAAAAAGGGAAAGAGAAGGGCGATGGCGTCGAAGCAGGGCTGACGTACTGAGCAGGAACGTAGGCCGGCTGCCAGAGAGACGCGTGAGCCACAGGCGGTGTCGGCTCAACTGACTAATGACTGCTGCTTTGTGCGATCGCAGTTCGCATCTTCGCTTTCAAGCAATCAACTTGATTGGGTAAGAGACCGACTTTGTCAACGGAACGGAGAACCAAGACTTTTTAGAGCCGGAAAATGCGTGGCTGCTTTCTCTTTGGATTATAGATGAGTAGGAGCAACAGCTGCTCGGAGGCTCTCCTAT…
ATGCACAAGGATATGGGATATGATGAATTTTTCTTTTCTCACACACAAGTTGAAAATGGGAATGGTGTTGGAAGAAGGAAGAAGACACACGCAAAGGGCAAAAAGGGAAAGAGAAGGGCGATGGCGTCGAAGCAGGGCTGACGTACTGAGCAGGAACGTAGGCCGGCTGCCAGAGAGACGCGTGAGCCACAGGCGGTGTCGGCTCAACTGACTAATGACTGCTGCTTTGTGCGATCGCAGTTCGCATCTTCGCTTTCAAGCAATCAACTTGATTGGGTAAGAGACCGACTTTGTCAACGGAACGGAGAACCAAGACTTTTTAGAGCCGGAAAATGCGTGGCTGCTTTCTCTTTGGATTATAGATGAGTAGGAGCAACAGCTGCTCGGAGGCTCTCCTAT…
>LNC_001083
cctttatttttttggttggaTAGTTAGTTGATTATATTCTATGATATTGATTGAGTATTATGATTCACTTTCATGTTGATCAGTGCATGTGTTAATTATACATGATAGATTCTTGTCGGAGAAAAGATAAAGCTGCTTCTGAGTTAATTACACATGTCAATTTGGTACGTTAAATTAATTATCTTGATTTAATTATGCTTTATCAAGATTTTGCTATGAGTTGAAATTGGGTAGATGTAAAAAGAAGTGTAGGGGTTAAGGTTGAAGTTTATAAAAGTGTGATGTTTCTATTAACAGGTGGCATTAAACCCATATTTCAGGGGAAACTCTGCCGGATTTTTGGTATAAGTGGCAATGATTTACATTTCAACAGGTAAGCATTATTGAGACACTTTTGAT…
cctttatttttttggttggaTAGTTAGTTGATTATATTCTATGATATTGATTGAGTATTATGATTCACTTTCATGTTGATCAGTGCATGTGTTAATTATACATGATAGATTCTTGTCGGAGAAAAGATAAAGCTGCTTCTGAGTTAATTACACATGTCAATTTGGTACGTTAAATTAATTATCTTGATTTAATTATGCTTTATCAAGATTTTGCTATGAGTTGAAATTGGGTAGATGTAAAAAGAAGTGTAGGGGTTAAGGTTGAAGTTTATAAAAGTGTGATGTTTCTATTAACAGGTGGCATTAAACCCATATTTCAGGGGAAACTCTGCCGGATTTTTGGTATAAGTGGCAATGATTTACATTTCAACAGGTAAGCATTATTGAGACACTTTTGAT…
>LNC_002188
GGGAAGCCTAATGGGTCCAAGAATTAGAATTAAAGAAGGATGACAAATTAAAAAGCTAATAAATATGAGTCCATCCAAAAGAAGAATGAGATCACCACATATCAATTTGCATGTTACAAGAATCCTAAAACCATAAACAAGCAATTAAAGAACTAGTCAGAAATTTTTTTAAAAAATACTAAATAGTATGAGTTTAAACTTATGATCCATAAATAAAAACTAGACTAATGAACTCAATAACTCATTATCATCATTGAAATCCATTATATATATGAGGCTTTTGTTAAAAAGTTGGATAGCAACCACAAACACTCTTTTGCTTCTGCTTTATTTTTGAAAATCTACATCGAAGAGCTTTCCCAACCAAGAGATACAATCAATGCATCAACAATAATTCTC…
TGCTTATAAGTATGAGATAGACCATCCCATATTACTAAAAGAAACAAATTTTGCAGTTATTAACTTTAAAATTAATTATCAAATAATACAACAAAGCAAATAGAGTAGCAAACAGGAAACATAAGTTATCCCTTATTTAGGGAAGCCTAATGGGTCCAAGAATTAGAATTAAAGAAGGATGACAAATTAAAAAGCTAATAAATATGAGTCCATCCAAAAGAAGAATGAGATCACCACATATCAATTTGCATGTTACAAGAATCCTAAAACCATAAACAAGCAATTAAAGAACTAGTCAGAAATTTTTTTAAAAAATACTAAATAGTATGAGTTTAAACTTATGATCCATAAATAAAAACTAGACTAATGAACTCAATAACTCATTATCATCATTGAAAT…
>LNC_001371
NCCTCACGCGCAAGCTTTTCCGGCGTCGGGGCTGGTCGATCGGCCGGCGGCAGTCCGGCGGTTCTTCTGGTGCCGGCGGTGAGAGAGTGAAGGGCTCCTAAATGGGTTAGTACCAAAAAAGTAAATTTAGGGTTTTGAAACCCTGAAGAGGAAAAATTGAATTTGAACCCAAAAAATCAGGAAAAAAGGCTCTGATACCATGAAGATTTTTGGAAGAATATTGAGTATTCTTGTATTTCACTCTCTTGATTTATACAATATGTCTACATGGCTATTTATACACAAAGAATCATATCTAAATAGGAAGCAAATAATCAAATAATAATTACAGAGATAATTAAGGATCCTAATCAAATCAAATCCCTAGAATCAATTAGGATTAGCAAATAAGTCAACAGA…
NCCTCACGCGCAAGCTTTTCCGGCGTCGGGGCTGGTCGATCGGCCGGCGGCAGTCCGGCGGTTCTTCTGGTGCCGGCGGTGAGAGAGTGAAGGGCTCCTAAATGGGTTAGTACCAAAAAAGTAAATTTAGGGTTTTGAAACCCTGAAGAGGAAAAATTGAATTTGAACCCAAAAAATCAGGAAAAAAGGCTCTGATACCATGAAGATTTTTGGAAGAATATTGAGTATTCTTGTATTTCACTCTCTTGATTTATACAATATGTCTACATGGCTATTTATACACAAAGAATCATATCTAAATAGGAAGCAAATAATCAAATAATAATTACAGAGATAATTAAGGATCCTAATCAAATCAAATCCCTAGAATCAATTAGGATTAGCAAATAAGTCAACAGA…
>LNC_000022
GGTGAATGAGCCTGTATCAAACAATCTAAGCTTGATATTCACCAAGTAAACAATTAAGGATAGAAATAATCCCTTTTTAATCAATTCTTTTGCTTAAAATAATTACGGGTTAAAactaattttcttttgaaaaggaaagaacTTTTAGGGAAGCCTGTTAACCATATTGATGAGTAAAAATCCTAATTTGCAGGCAGCAAAACAAGGCGGACACACAACGGTAAGCCTAGAGCGACGAACACAACATCGCTCAAGGGTGCCTACACAAAGCCCTTGAACGGTACTTTGTATATTAAGGGCCCTATTAACAATCTCTCGGCCTCTACCAGCTCATCGGTGGAAATAAAGAGTGACGACGAGTCCCTCTCTATTTTTCAGAGAGAAGCTCTTGTTTtgctt…
GGTGAATGAGCCTGTATCAAACAATCTAAGCTTGATATTCACCAAGTAAACAATTAAGGATAGAAATAATCCCTTTTTAATCAATTCTTTTGCTTAAAATAATTACGGGTTAAAactaattttcttttgaaaaggaaagaacTTTTAGGGAAGCCTGTTAACCATATTGATGAGTAAAAATCCTAATTTGCAGGCAGCAAAACAAGGCGGACACACAACGGTAAGCCTAGAGCGACGAACACAACATCGCTCAAGGGTGCCTACACAAAGCCCTTGAACGGTACTTTGTATATTAAGGGCCCTATTAACAATCTCTCGGCCTCTACCAGCTCATCGGTGGAAATAAAGAGTGACGACGAGTCCCTCTCTATTTTTCAGAGAGAAGCTCTTGTTTtgctt…
>LNC_000097
ATTAATCTCTCACTTCTCTCTTTCAATTCTAAAGAGCTCTCAGTTAATTTACTTGTATTATATTTCAATTTTAAAGATCCTATAAGAAGAACACTACTTTTCTCATCATTTCCACTTCTACTGACCATCTTACAGCAAAAAATCACTAGAATGCGAATGATAAAAGAAGTGCTCCTATAATTGGGCTTCAAATATCTATGTTTTTTTTTAAATAAATAAATATTCAGGGAAGAAAATTTAAAAAATAAGGTAAACGCAAGAAGCCAATCTTGAGAAAATGCTAACAGGGAGGAAGTGGAACTCCACACAAACCAGGATTATTCTTGAATGAAGATACAGGAATGATGGCTTTGTGTGTAGGGATTCTTCCTCTCAGTCTGTTACTGGAAACATCAAACT…
ATTAATCTCTCACTTCTCTCTTTCAATTCTAAAGAGCTCTCAGTTAATTTACTTGTATTATATTTCAATTTTAAAGATCCTATAAGAAGAACACTACTTTTCTCATCATTTCCACTTCTACTGACCATCTTACAGCAAAAAATCACTAGAATGCGAATGATAAAAGAAGTGCTCCTATAATTGGGCTTCAAATATCTATGTTTTTTTTTAAATAAATAAATATTCAGGGAAGAAAATTTAAAAAATAAGGTAAACGCAAGAAGCCAATCTTGAGAAAATGCTAACAGGGAGGAAGTGGAACTCCACACAAACCAGGATTATTCTTGAATGAAGATACAGGAATGATGGCTTTGTGTGTAGGGATTCTTCCTCTCAGTCTGTTACTGGAAACATCAAACT…
>LNC_001646
GTTTATTTATATGTCTATTCAAAGGTTGATTGAAAAAAAAAATTTCAATAATAATTAGTCTAGTAGGAATTGTTTAGTAGTATTAAGTACCATAACTGATTCTGTTTGAAAATTATTGATTAGGATTGCACACAGATTTTCCAATAATTTGTCCTTGATTAATTGTTTGTGACAAAATTTAGTTGAGATTGGTCAGGATGTCTGTAAGGGGACTTTGAATGGTTGATATTATCCTTATTTTCTCTAAGAGGTTGAAAAGGGGGTTTGGAATTTGTTGTGCTCTGTCGAGGAGTGCTATTCTTCAAAGGTAAACTCAAATCAATCTCAAACAACTTGAGGTTAGCTACACAAAAGTTTTCCTCCGTCCACCTAGTTTAGGGTTATCTTTATAGTAAGACA…
GTTTATTTATATGTCTATTCAAAGGTTGATTGAAAAAAAAAATTTCAATAATAATTAGTCTAGTAGGAATTGTTTAGTAGTATTAAGTACCATAACTGATTCTGTTTGAAAATTATTGATTAGGATTGCACACAGATTTTCCAATAATTTGTCCTTGATTAATTGTTTGTGACAAAATTTAGTTGAGATTGGTCAGGATGTCTGTAAGGGGACTTTGAATGGTTGATATTATCCTTATTTTCTCTAAGAGGTTGAAAAGGGGGTTTGGAATTTGTTGTGCTCTGTCGAGGAGTGCTATTCTTCAAAGGTAAACTCAAATCAATCTCAAACAACTTGAGGTTAGCTACACAAAAGTTTTCCTCCGTCCACCTAGTTTAGGGTTATCTTTATAGTAAGACA…
>LNC_000765
ATTGAAAAGATGTAATTTGGTGAAACATATCATCacaaaagaagcagaagaggaaaTAGCAAAGGATAATACCATATTTCCATCAATGGAGTCCATGAGTCTAGAGTGTTTGCCTAATTTGTCAAGTTTTTATTCTGCAAGCGATGTTCTGAAATGCCCATCCTTGAAAAGAATTGAGATGGTTGGCTGTCCAAACATGGAGCTATTGGCTTCTATATTTTGCAAAGAACATGATCTAAGCATGATTGCTGAGGGAAATGGAGAAAGAATTGCAGCCTCTTCTGGCGGGAAGGTTGTCATCCCAAGTTTAGAAGAATTAAGAGTGGAATGTAACACCATAAAGAATCTGTGTTCTCAAACATCTCAAGCTGATTTCTTGTGTGGACTGAAAGGCATTGA…
ATTGAAAAGATGTAATTTGGTGAAACATATCATCacaaaagaagcagaagaggaaaTAGCAAAGGATAATACCATATTTCCATCAATGGAGTCCATGAGTCTAGAGTGTTTGCCTAATTTGTCAAGTTTTTATTCTGCAAGCGATGTTCTGAAATGCCCATCCTTGAAAAGAATTGAGATGGTTGGCTGTCCAAACATGGAGCTATTGGCTTCTATATTTTGCAAAGAACATGATCTAAGCATGATTGCTGAGGGAAATGGAGAAAGAATTGCAGCCTCTTCTGGCGGGAAGGTTGTCATCCCAAGTTTAGAAGAATTAAGAGTGGAATGTAACACCATAAAGAATCTGTGTTCTCAAACATCTCAAGCTGATTTCTTGTGTGGACTGAAAGGCATTGA…
>LNC_000499
TTCGGGAAGTTGCTGCGTAAAATTCATATAGACCCTTCAAAGCATATCCCACGCGGTATGCAACGCTGACTTCAACAAGTTCAACGATTTTATAATAATCAGTAATAGTGAAGAAGAGAACAGGAGAGAGAGAAAGCGGTGGAAGAACCCTAATTGTCGAAGAGAACCAGAATTCTTAGGAAAGTGCAATAAGACTGTGGACCGTGAACAGGGAACGTGAAATCGTGTGAACTGGCATGAGTTGGCGGCAGCTGCAGTGTGCTTGTGGCTGGAAGTTCAGCAACTAAGACGGACTTGGACATCTGCAACTATGAAAATTCGTTTCCTTTTCCTTTGTTTTCTTAATTTGTGCATATAGACTGTTGGCATATACGATTCAATTTTGTTTTAGCCTTGCGA…
TTCGGGAAGTTGCTGCGTAAAATTCATATAGACCCTTCAAAGCATATCCCACGCGGTATGCAACGCTGACTTCAACAAGTTCAACGATTTTATAATAATCAGTAATAGTGAAGAAGAGAACAGGAGAGAGAGAAAGCGGTGGAAGAACCCTAATTGTCGAAGAGAACCAGAATTCTTAGGAAAGTGCAATAAGACTGTGGACCGTGAACAGGGAACGTGAAATCGTGTGAACTGGCATGAGTTGGCGGCAGCTGCAGTGTGCTTGTGGCTGGAAGTTCAGCAACTAAGACGGACTTGGACATCTGCAACTATGAAAATTCGTTTCCTTTTCCTTTGTTTTCTTAATTTGTGCATATAGACTGTTGGCATATACGATTCAATTTTGTTTTAGCCTTGCGA…
>LNC_001853
GAAAAAGAAAAAGTTAAATTTAAGAAAATGAAGAAACTATAGTCTTGAGTCACAAAGAGATAAGGTGTGAGTAACTTGCATTGGTCTAAAAGTTATTTGCTGTTGTTGGAGCGCAGCCGTTACAAGTTGATTAATTAAAAAACCCTTAAGTACAATACCTCCAAAAAATTTGCTCTGAGCATTGTGCAATTCTCTGTGTCATCTACAATCTCGCATTCTCCAGATGACTTTGTGCAAAAAAAACCCTCCACAGATGACTTTCCATGGCCACCACTCCACTATAAAACACTTCCTCGGTGGCTGATGGAGCCTCTGGATATCACATATGAGCCAATCGCTTTACAGGTAATTTTCTGCTTTTTACTTTTCCATGGGTTCCTAATTTTGAAGTTAGTTTTA…
GAAAAAGAAAAAGTTAAATTTAAGAAAATGAAGAAACTATAGTCTTGAGTCACAAAGAGATAAGGTGTGAGTAACTTGCATTGGTCTAAAAGTTATTTGCTGTTGTTGGAGCGCAGCCGTTACAAGTTGATTAATTAAAAAACCCTTAAGTACAATACCTCCAAAAAATTTGCTCTGAGCATTGTGCAATTCTCTGTGTCATCTACAATCTCGCATTCTCCAGATGACTTTGTGCAAAAAAAACCCTCCACAGATGACTTTCCATGGCCACCACTCCACTATAAAACACTTCCTCGGTGGCTGATGGAGCCTCTGGATATCACATATGAGCCAATCGCTTTACAGGTAATTTTCTGCTTTTTACTTTTCCATGGGTTCCTAATTTTGAAGTTAGTTTTA…
>LNC_001072
ctattttccatttttaatttttgttgtagTTTCATATCTCTGCATAATCTTATTCCGGTTAAATTTACACATGTGATTAAGTCTCCATAAGTTAAGTCATCATATGATATGTGTCCGaatttttgttcaattgtttcttttacttttgtaGAAAATAATCTCGGTAGTCCTGTTATAAATTTCTCTTTCCAATGATAGGCATTTGGGTCTGCTAATGCATAAACTCTTTTTAGGAAATTGTCTTTataccatctaaaattttctaacttTCTACACTTAAGATTTTGTAATATTTCACTATTGCGTTCTGTATATAAATCTAAGTCGCCTATAAAATGTGAGATAAGATTATAGACTAAATAAGCTAATGTGAAGGATTGTGCTTGTCCTGTTGTTGGG…
ctattttccatttttaatttttgttgtagTTTCATATCTCTGCATAATCTTATTCCGGTTAAATTTACACATGTGATTAAGTCTCCATAAGTTAAGTCATCATATGATATGTGTCCGaatttttgttcaattgtttcttttacttttgtaGAAAATAATCTCGGTAGTCCTGTTATAAATTTCTCTTTCCAATGATAGGCATTTGGGTCTGCTAATGCATAAACTCTTTTTAGGAAATTGTCTTTataccatctaaaattttctaacttTCTACACTTAAGATTTTGTAATATTTCACTATTGCGTTCTGTATATAAATCTAAGTCGCCTATAAAATGTGAGATAAGATTATAGACTAAATAAGCTAATGTGAAGGATTGTGCTTGTCCTGTTGTTGGG…
>LNC_001077
TTTAAGTTGTTGGGTTTGAGTGTGTTTTAAGCTTAATTGAGTTTTTATTATCTAAGCAATCTTATCCAAGAAGGAAGGAAATTCAAAGAGTCCATCGTTTAAGAGGCTATCCACATTCTTATTTCATTTAATGCTCCACTATCCACCAAACTTCCATATACATATATTAGGGGAGTTCAAGTATCAAAGAAGTATATGGAGAGACATCATCTTTATGGAGATTTGAAGAcaacttaattttatttgcatTGTAATCCTTAAGTCATGGCTATATATGGAGGTTGTATGATCAAGCCAAgtttag
TTTAAGTTGTTGGGTTTGAGTGTGTTTTAAGCTTAATTGAGTTTTTATTATCTAAGCAATCTTATCCAAGAAGGAAGGAAATTCAAAGAGTCCATCGTTTAAGAGGCTATCCACATTCTTATTTCATTTAATGCTCCACTATCCACCAAACTTCCATATACATATATTAGGGGAGTTCAAGTATCAAAGAAGTATATGGAGAGACATCATCTTTATGGAGATTTGAAGAcaacttaattttatttgcatTGTAATCCTTAAGTCATGGCTATATATGGAGGTTGTATGATCAAGCCAAgtttag
>LNC_001733
GTGTGAAGTACCAGTATTATTATTCCCTTTGGTGTGAAGTACCAGTATTACGTGAGACTGGGATCTGCTGCACTAAGTCAGGTCTCCAGCGATTTATTCGAATGTGTACTTCGCGATCTCTTCGGGGCCATAGCCTCGAAGACTTATGTTTTTCATGTGTGATGCACGGCCGGCATACCATATCTGAGCTAGTTCGAATGTATCGTGCATCACACTTGGATAACCGGACGTTCGCCCAGGGGAACAGTGAGAAATGCTTATGGGAATCAACTTGTTCAGTTCCCCTGTAATAGCGAGACAGATCTTGGCCTTTTCTGAAAAACTCTCATTCCGAGCTACGAGAAGTCCTCCGAGCTGAAGACTAGAATAGTAGGGTAGGTAATAGTCGTGGATGAGGAA…
GTGTGAAGTACCAGTATTATTATTCCCTTTGGTGTGAAGTACCAGTATTACGTGAGACTGGGATCTGCTGCACTAAGTCAGGTCTCCAGCGATTTATTCGAATGTGTACTTCGCGATCTCTTCGGGGCCATAGCCTCGAAGACTTATGTTTTTCATGTGTGATGCACGGCCGGCATACCATATCTGAGCTAGTTCGAATGTATCGTGCATCACACTTGGATAACCGGACGTTCGCCCAGGGGAACAGTGAGAAATGCTTATGGGAATCAACTTGTTCAGTTCCCCTGTAATAGCGAGACAGATCTTGGCCTTTTCTGAAAAACTCTCATTCCGAGCTACGAGAAGTCCTCCGAGCTGAAGACTAGAATAGTAGGGTAGGTAATAGTCGTGGATGAGGAA…
>LNC_001406
CTCCAAATCAAGCAGCAATGGCAGCCACAGAAGGCAAGTTCCAAATCTGGAGGAGGTAGATTTCTCAAAGTTCTCAAACACCCTCTGGTTGAATGAAGGCAGCCATGAAGATTACAAACAAAGCTCATCAACAACTCATCAACCATATAGAGTCGAGGGTCCCTCGTAGCAATCAACTAATTAGTTATCTTCTTCCTCAACTTTACCCATATCTTCCAATGCTTTGTTCAATCGGATCATCTCTTCTATTTCTTCGTCATGTACAATACGGATTCCACAATTCTTTATTTTCCCTTCCGGCCAGAAATTAAGCAACAGCTCAGTTGGAGTGCATTCCCTGTTTGATTCCCGATGATTATTCACTTGGAAGAAGCGGAAGAAATTCACTTGGAAGAAGAG…
CTCCAAATCAAGCAGCAATGGCAGCCACAGAAGGCAAGTTCCAAATCTGGAGGAGGTAGATTTCTCAAAGTTCTCAAACACCCTCTGGTTGAATGAAGGCAGCCATGAAGATTACAAACAAAGCTCATCAACAACTCATCAACCATATAGAGTCGAGGGTCCCTCGTAGCAATCAACTAATTAGTTATCTTCTTCCTCAACTTTACCCATATCTTCCAATGCTTTGTTCAATCGGATCATCTCTTCTATTTCTTCGTCATGTACAATACGGATTCCACAATTCTTTATTTTCCCTTCCGGCCAGAAATTAAGCAACAGCTCAGTTGGAGTGCATTCCCTGTTTGATTCCCGATGATTATTCACTTGGAAGAAGCGGAAGAAATTCACTTGGAAGAAGAG…
>LNC_000541
AATCCGACCTCTGAGCTCGGCTTTATATGAGTTGAACTCTAAGCTCTCAGCTTTGTATGACTCCGAGGTGCTTTTGGCGCCTTTTTCCGATCTTCCACCCTTTGTTTAGTAGTGGTAAATCAAATCTTATAACTTTTTAAGTGATGCGTAAGTCTGACCTTTATCATGCTCCCATTTGCTTGTACTTTTAAGTCTTTTCATGACTTGACCCTCTGTTTCCACGGCATTGACTATAAGTAGTAGGCTAAGTTGCTCTGACTGATGATTTGGGCCTGTATTATGTGAATGGCGAATGGGCTTTTAAATGATGGACTGTCATCGTATACTTGGCCCTTGATAGATGTAGAGAAGCCCAGCAATCATCCTTTTGCCCCTTTACCGTCTGGCCGGTGATTTCCT…
AATCCGACCTCTGAGCTCGGCTTTATATGAGTTGAACTCTAAGCTCTCAGCTTTGTATGACTCCGAGGTGCTTTTGGCGCCTTTTTCCGATCTTCCACCCTTTGTTTAGTAGTGGTAAATCAAATCTTATAACTTTTTAAGTGATGCGTAAGTCTGACCTTTATCATGCTCCCATTTGCTTGTACTTTTAAGTCTTTTCATGACTTGACCCTCTGTTTCCACGGCATTGACTATAAGTAGTAGGCTAAGTTGCTCTGACTGATGATTTGGGCCTGTATTATGTGAATGGCGAATGGGCTTTTAAATGATGGACTGTCATCGTATACTTGGCCCTTGATAGATGTAGAGAAGCCCAGCAATCATCCTTTTGCCCCTTTACCGTCTGGCCGGTGATTTCCT…
>LNC_000540
CTGCTGATGGTAAGTTATTTTTTCACCTTGCTTTTGAGTTTGCTTGGTGTCTTTTCGTGACAATTGTTCTTCCGTCCTAGGTGTTAGGCCTGGTTATGGAGGTGGATGCCCGTGATCTCTCTCTCCGGGAGTCCGTGGACCGCCGGATCGAGGAAGCGCGTCGTGATGAGAACCTGACTGCCACTAGTGACGCGAGGGGCCACCTGGCAGCCGCCCGGGAGCAGAT
CTGCTGATGGTAAGTTATTTTTTCACCTTGCTTTTGAGTTTGCTTGGTGTCTTTTCGTGACAATTGTTCTTCCGTCCTAGGTGTTAGGCCTGGTTATGGAGGTGGATGCCCGTGATCTCTCTCTCCGGGAGTCCGTGGACCGCCGGATCGAGGAAGCGCGTCGTGATGAGAACCTGACTGCCACTAGTGACGCGAGGGGCCACCTGGCAGCCGCCCGGGAGCAGAT
>LNC_001314
GGTCCATGTCTTTTCTTACTTTTTGAGAGATGGGAAACCCGTTATGTCTCATCTCTTCCAATTATGAAACCGATCCATCTCTTTTCATGGAAAGAATATGCATGtcttctctctatctctctctctttttttggGCTACTTAGTGGAAAGCTTGAAGAACTGGAGAGTGAAGAGAGAGCTATTTGTAGCTATGGCTATGGGAAGATGAAGTTCGGATCATTCTCATGAGGTGATGGTTCAGTTGCTGGAGAGAGTGGTGCATAGGTGAAGATATTGGCGTGCCTCAATCTAATTACATGGTTAAATGATATGTTTTAGCCAAGTACTTTGGATTGAGCCGCGTCAATATCTCCTTCAATTAATttcacctctctctctctctttcagaATCTTGATCAC…
GGTCCATGTCTTTTCTTACTTTTTGAGAGATGGGAAACCCGTTATGTCTCATCTCTTCCAATTATGAAACCGATCCATCTCTTTTCATGGAAAGAATATGCATGtcttctctctatctctctctctttttttggGCTACTTAGTGGAAAGCTTGAAGAACTGGAGAGTGAAGAGAGAGCTATTTGTAGCTATGGCTATGGGAAGATGAAGTTCGGATCATTCTCATGAGGTGATGGTTCAGTTGCTGGAGAGAGTGGTGCATAGGTGAAGATATTGGCGTGCCTCAATCTAATTACATGGTTAAATGATATGTTTTAGCCAAGTACTTTGGATTGAGCCGCGTCAATATCTCCTTCAATTAATttcacctctctctctctctttcagaATCTTGATCAC…
>LNC_001292
AAATCTTTATTCCTTAAAAACTCAGCAATCTCTCCTTCACTGAATTCTCTTTCACCACAACTTATCCATGGCTTCCTCTGCAATTCCCACATGAAGCTATGATGATGGCAAACTATAATCACAGCAGCAGCGAGATCAACGGTGATGATGAAGGAGATGAAGATCATAATGAGAAATCATGACCCTTGAAGTTGTATCACATGTTTGATATAATAATCATTTGGGCAACTATGGATCCTTTGGCAATCACAGGTAGCTAGGATTGAGATGTTCATGGCTCAAGCATACATAAGTTCTGAAACTTGTGTTTTTGTTTTTATTTTCTGATTCTCTTAATGCTAAGCTCTTATGAAATGATATTGGAGTTATTATTATATTGGAGATTTTAGTATTCATGTA…
AAATCTTTATTCCTTAAAAACTCAGCAATCTCTCCTTCACTGAATTCTCTTTCACCACAACTTATCCATGGCTTCCTCTGCAATTCCCACATGAAGCTATGATGATGGCAAACTATAATCACAGCAGCAGCGAGATCAACGGTGATGATGAAGGAGATGAAGATCATAATGAGAAATCATGACCCTTGAAGTTGTATCACATGTTTGATATAATAATCATTTGGGCAACTATGGATCCTTTGGCAATCACAGGTAGCTAGGATTGAGATGTTCATGGCTCAAGCATACATAAGTTCTGAAACTTGTGTTTTTGTTTTTATTTTCTGATTCTCTTAATGCTAAGCTCTTATGAAATGATATTGGAGTTATTATTATATTGGAGATTTTAGTATTCATGTA…
>LNC_001708
GGCTGTTACAATCTACTTATTGGACGAGGTTGAAGGAAAGatagtccttaagggacttacatttgtaagaacatcctcgcctacaTTATGTTTATTTACAACTGTCTCTGGAGGAAGCCCGGCACCCTTTGGGTCAGATGTCTTAGtatcaacaacaggggcaatCTCCAACCCTGGATTGAGGTCCTCCCCTCCAGATTTGGGGTCGCCTCCTTCAGACTCAAGGGCTCCCAGATCCTCCCCATCCGACTCAGATTCTTCTTCAGAAGATACAGCAGACGGACCTCCAACACGACAGTCCCCTctaggcatagggaaatcatcttctCCATACAACACCGGctcaccatcagagtccacttcagccatacgaagctttgccagaggagtatcaggagc…
GGCTGTTACAATCTACTTATTGGACGAGGTTGAAGGAAAGatagtccttaagggacttacatttgtaagaacatcctcgcctacaTTATGTTTATTTACAACTGTCTCTGGAGGAAGCCCGGCACCCTTTGGGTCAGATGTCTTAGtatcaacaacaggggcaatCTCCAACCCTGGATTGAGGTCCTCCCCTCCAGATTTGGGGTCGCCTCCTTCAGACTCAAGGGCTCCCAGATCCTCCCCATCCGACTCAGATTCTTCTTCAGAAGATACAGCAGACGGACCTCCAACACGACAGTCCCCTctaggcatagggaaatcatcttctCCATACAACACCGGctcaccatcagagtccacttcagccatacgaagctttgccagaggagtatcaggagc…
>LNC_001780
tttccttttcatgcCTTAGAAGTTAAAACAGCACTGGAAGCGAGTCCAGGTTTGACCGGTGATGAGTTGTTGTGGGCATGTTGATTTTGATCACTTAATCTACCATTTTTTTTCAATCAGTTATCTGCTTATGCTTAGATAAATGGTGAGACAAATTCTGGTTACTGGATAATTAAAGCAAATTTTAGTCTGTTTGAAGGAAGAGATGGCGGTTTTGGTTTAGTTTGCTTTGGGAGAAGTGGGGCACTTTAGTTTTAGCTTTGCAATGCCCTAAATTACTGTTCTACATTAGGTCCCAATGAGAGTGCTTATTGATAGATTCCCGTTTGGATGTAACAGTTTGGTCCCATAATGTCCTAACAATTATTTAAATGGCCAAAAATACAATGAGTCAATAGA…
tttccttttcatgcCTTAGAAGTTAAAACAGCACTGGAAGCGAGTCCAGGTTTGACCGGTGATGAGTTGTTGTGGGCATGTTGATTTTGATCACTTAATCTACCATTTTTTTTCAATCAGTTATCTGCTTATGCTTAGATAAATGGTGAGACAAATTCTGGTTACTGGATAATTAAAGCAAATTTTAGTCTGTTTGAAGGAAGAGATGGCGGTTTTGGTTTAGTTTGCTTTGGGAGAAGTGGGGCACTTTAGTTTTAGCTTTGCAATGCCCTAAATTACTGTTCTACATTAGGTCCCAATGAGAGTGCTTATTGATAGATTCCCGTTTGGATGTAACAGTTTGGTCCCATAATGTCCTAACAATTATTTAAATGGCCAAAAATACAATGAGTCAATAGA…
>LNC_000571
ATAATTTAATGTGCATATGAAGGGGTTATATGACTTATGAGTTATTATCCATTTCCACTAGGATTGTACATTGTCAACCAAAAATGGGATTATGCTGCTGATACTATTAATATTTTCATTGATTCAAAACTTTTCCAAATTTTCTTTTCTATAGGCCAAAGAAATGACAGTCTCAACTTCTATAAGCTTACCTTTGCAGTTATCCTCCAAGTGCATAGAAGTTGGTTAAATGTTAATGAAGGCCAACTGGCTAACCTGCTAGCCTTTTTTCACAGTTTATTTTTGTGTGGTATTGGAAGGTTAGCTGGGGTCAATTATTTATATGGTTAAGGCTCCTTATAATACCCATTTTCCTTTAAACTGGAAATTGGCAGTTGAAGTGGATAATACCATGTAAAG…
ATAATTTAATGTGCATATGAAGGGGTTATATGACTTATGAGTTATTATCCATTTCCACTAGGATTGTACATTGTCAACCAAAAATGGGATTATGCTGCTGATACTATTAATATTTTCATTGATTCAAAACTTTTCCAAATTTTCTTTTCTATAGGCCAAAGAAATGACAGTCTCAACTTCTATAAGCTTACCTTTGCAGTTATCCTCCAAGTGCATAGAAGTTGGTTAAATGTTAATGAAGGCCAACTGGCTAACCTGCTAGCCTTTTTTCACAGTTTATTTTTGTGTGGTATTGGAAGGTTAGCTGGGGTCAATTATTTATATGGTTAAGGCTCCTTATAATACCCATTTTCCTTTAAACTGGAAATTGGCAGTTGAAGTGGATAATACCATGTAAAG…
>LNC_000837
CTATGGTTGTGAGTCCCTCATAAAAATAGAGTATAAGTTATTTATCTGTAATGTCATGCTTAGGGCAACTTGCACATAGGTGTTTAAATCTCTTCCAATAGTCATGGAGAGTTTTTGTTTCCTTTTGCTTGATTTTCAATATTTCCCTTTTAATTGCAGATGCTCTAGAAGCGGGAAAGAATCGgtccaaaaataattttatcattttttcccATGTCGTGACTAAACCTGAAGATAGGTAGTATAACCAATCTTTTGTATTATCAGCTAGAGAGAAAGGAAAGGCCCTTAGATTGATTTGTTCATCTGTAATTCCTTGTGGTCTCATGCTGAAGCATATCACATGGAATTCTTTCAAATGTCTATGAGGATCATCCCTTTCAATTCCTTTAAAGATAT…
CTATGGTTGTGAGTCCCTCATAAAAATAGAGTATAAGTTATTTATCTGTAATGTCATGCTTAGGGCAACTTGCACATAGGTGTTTAAATCTCTTCCAATAGTCATGGAGAGTTTTTGTTTCCTTTTGCTTGATTTTCAATATTTCCCTTTTAATTGCAGATGCTCTAGAAGCGGGAAAGAATCGgtccaaaaataattttatcattttttcccATGTCGTGACTAAACCTGAAGATAGGTAGTATAACCAATCTTTTGTATTATCAGCTAGAGAGAAAGGAAAGGCCCTTAGATTGATTTGTTCATCTGTAATTCCTTGTGGTCTCATGCTGAAGCATATCACATGGAATTCTTTCAAATGTCTATGAGGATCATCCCTTTCAATTCCTTTAAAGATAT…
>LNC_001150
ATGATGTGTGGCTCCTGTATCCGCGATCCATGGCTGAGCCTGTGGTGAGTTCGAAGTTGGAACAGCATGATGAACCTGTGGAGTTTTGCGAGGACTAGGGCACTGACGAGACATATGACCTGTGCCATTGCAATTATAACATACAACAGTACCTCCAAAAGACTGTTGTAGTGTAGAACGATCAGATGAACCATAATGATCAGAGGAATTATAACCACGACCACCCCGCTGATTCCTCCCACCTCTGCCACGCTGACCACTGTTTTGTCTAGAAAAAGATTCCTTACTACTATACAACGCAGTAGCAGGGGACAAAACAGCAGCTTTTCCTAGTTTATTAAGTTGTTGTTCTTCAGACAGTAATAACCCCCGCAACTCATCAAAACTGATTGGCTGTAA…
ATGATGTGTGGCTCCTGTATCCGCGATCCATGGCTGAGCCTGTGGTGAGTTCGAAGTTGGAACAGCATGATGAACCTGTGGAGTTTTGCGAGGACTAGGGCACTGACGAGACATATGACCTGTGCCATTGCAATTATAACATACAACAGTACCTCCAAAAGACTGTTGTAGTGTAGAACGATCAGATGAACCATAATGATCAGAGGAATTATAACCACGACCACCCCGCTGATTCCTCCCACCTCTGCCACGCTGACCACTGTTTTGTCTAGAAAAAGATTCCTTACTACTATACAACGCAGTAGCAGGGGACAAAACAGCAGCTTTTCCTAGTTTATTAAGTTGTTGTTCTTCAGACAGTAATAACCCCCGCAACTCATCAAAACTGATTGGCTGTAA…
>LNC_001091
TTTTACTCCTGTGCAACTCCAAAATAATTAACCTCTTCCAAATATACTATTAAGCTCTATTACTATCTTCATTTATTACCTTAAAAACTCTTGTACAATTGGGAGAATTCACTTTACATGTCTGAATTCTAATTATTTTCGGAGCTCACTTTCATCAATCGTGATAAAATATATACAAGGCACATGATATTTTATACATATaacgattatattataaaatatacggCGGAGGAAAGAATTTTTAAAGAAAGCGCTGTGGAGTATTGGGAGGAAGGAAAATGATATTTTAGACAAAGCGGTAGGTAGTATTAGCGAGTTGACTTAAATTTCCAAGTCTTTGTTATCTGTTCTTGCGGGAAATAGCAGAAACCAAGAATCAGATGGATCAATCTGATACCA…
CTCTACTATAAATAAATCGCTTGAAATGTCAAAAGTGCAATCGTTTTCTTTGAATGTATTCCTACCACTTTTAAAAAAAGAGATGATCTTCTTTATCTTTTAAAGCGATCATTTTACTCCTGTGCAACTCCAAAATAATTAACCTCTTCCAAATATACTATTAAGCTCTATTACTATCTTCATTTATTACCTTAAAAACTCTTGTACAATTGGGAGAATTCACTTTACATGTCTGAATTCTAATTATTTTCGGAGCTCACTTTCATCAATCGTGATAAAATATATACAAGGCACATGATATTTTATACATATaacgattatattataaaatatacggCGGAGGAAAGAATTTTTAAAGAAAGCGCTGTGGAGTATTGGGAGGAAGGAAAATGATATTTT…
>LNC_000324
AGACGTCTCCGCTCTCAGAATCTGTCCTACAGCGAATACCGCCACGGCAATAAACTACACCACTGCACACGTTAGCACCTGTCCTTTAATCCCTTTATCTTGCGCATTGTCCATCCCAAAGTGGTCGGCGATTGTTCTCCGTCTCTCTCTTCTTTTCGCTTTTCTGCATTACCTATCCTTACGCGCCGTCCATCTTTGCAATTGATTTATTTGGAATCCATGCTTTTGCTTAGAAAGGGGAAAAAAAGGAGGAAACAGAAATTGGAGGCTTCAATGTTGTTTGTTGTTCAAGCAAAGTGTGTTTGTTTGCAGTGATCAATGGGTGAAAATGGCACTTCCAGATAGAGAAATCCTGAATTCTATTCCCAGGAACAAACTTAATGTGCAGAAACATTCCCC…
AGACGTCTCCGCTCTCAGAATCTGTCCTACAGCGAATACCGCCACGGCAATAAACTACACCACTGCACACGTTAGCACCTGTCCTTTAATCCCTTTATCTTGCGCATTGTCCATCCCAAAGTGGTCGGCGATTGTTCTCCGTCTCTCTCTTCTTTTCGCTTTTCTGCATTACCTATCCTTACGCGCCGTCCATCTTTGCAATTGATTTATTTGGAATCCATGCTTTTGCTTAGAAAGGGGAAAAAAAGGAGGAAACAGAAATTGGAGGCTTCAATGTTGTTTGTTGTTCAAGCAAAGTGTGTTTGTTTGCAGTGATCAATGGGTGAAAATGGCACTTCCAGATAGAGAAATCCTGAATTCTATTCCCAGGAACAAACTTAATGTGCAGAAACATTCCCC…
>LNC_001549
GCCCATCTCTGTCTATTGTGGAGACCCATTATTAGCACTTCCAATTTGAATCTCTTTTATAAGACCCATTAGGGTCAATTAGTTTCCACATGTTTCACAAGTGATTTCCATTGCTGCATCAACCTAAATAATTTTATCTCTTCCACTTGTGGCTTGATATTTCCATCATCATATTTCAGGGAAAATGATTTACATATAATGACTAATGATATTTTACCTTATCAATCACCAACCATACAAGTAGCATCAAAATCTACTTTTTAGATATCTGAGGCCTAAATCATCAGGAGCCTTCCAAAACTTGTGAAGTTGTTCAAGTATTTCCTTAGAATCTGTAGAGTTTGAAAATTATAAATAGGTTTTATTTTCATTGAAGCATCTGAGAATTCAATGGATAAG…
GCCCATCTCTGTCTATTGTGGAGACCCATTATTAGCACTTCCAATTTGAATCTCTTTTATAAGACCCATTAGGGTCAATTAGTTTCCACATGTTTCACAAGTGATTTCCATTGCTGCATCAACCTAAATAATTTTATCTCTTCCACTTGTGGCTTGATATTTCCATCATCATATTTCAGGGAAAATGATTTACATATAATGACTAATGATATTTTACCTTATCAATCACCAACCATACAAGTAGCATCAAAATCTACTTTTTAGATATCTGAGGCCTAAATCATCAGGAGCCTTCCAAAACTTGTGAAGTTGTTCAAGTATTTCCTTAGAATCTGTAGAGTTTGAAAATTATAAATAGGTTTTATTTTCATTGAAGCATCTGAGAATTCAATGGATAAG…
>LNC_000114
TGGAAACTATAGGAAAATGAAGCGAAAACTGAAAACTCAAGAAAGATGTGTAAAATTTTAATTTCTTTTTGAAAAGTTGAAGACCTTCTTCGGTGAGCAATTTTCTTGGAAAAGAAAACTGGAAGCAACTTAGAACGTACAAGGACGAAAAGCAAAGGGCGTAGAGAAAACCGCAAAGGATAAGGTGTTAGATAGAAGACAAAAGATAGGGCCTAACTTTAGTTCCTCTCCACATAAAAACAGTGCTAAATCAAATGTAAAAAAGATTACCCAATCATTATTATCCGACAACCCACGGTACATGTTACATGTATTGCTGCTAAATCTCATAACCCGGCTTCCAGATTACCCTCCCTCCGCCGAAACCTTCGGCTGAGATGCCAAGAGACTGACTAGGAG…
TGGAAACTATAGGAAAATGAAGCGAAAACTGAAAACTCAAGAAAGATGTGTAAAATTTTAATTTCTTTTTGAAAAGTTGAAGACCTTCTTCGGTGAGCAATTTTCTTGGAAAAGAAAACTGGAAGCAACTTAGAACGTACAAGGACGAAAAGCAAAGGGCGTAGAGAAAACCGCAAAGGATAAGGTGTTAGATAGAAGACAAAAGATAGGGCCTAACTTTAGTTCCTCTCCACATAAAAACAGTGCTAAATCAAATGTAAAAAAGATTACCCAATCATTATTATCCGACAACCCACGGTACATGTTACATGTATTGCTGCTAAATCTCATAACCCGGCTTCCAGATTACCCTCCCTCCGCCGAAACCTTCGGCTGAGATGCCAAGAGACTGACTAGGAG…
>LNC_000117
ATTTGAATGAGTCCGTGACTTCTTGCTTCAAGTAACTTTATCTGCTATTCTGCTTTAACTTGTTTGGCGAGTCAATAATAGGCCTTCATGTCATTTAGCAACATTAGTGGAAGTTGTCTTTTAGCTTGGGGTGGGGAGATGGGCATCCTTGTAGATGAGCAATTTTAGGTTTCAATAACCAAATACCTTGTTTTATAAATTCTCAAGGTCCATCTGGTTGGAAAAATATTTTTAATTTTCCATTTTCCAATTTATATATTGTTTAAAACATGAAAAAAAGAGGCTACATAAGCAGAAACTGGAAATATAGTTATCGAAAACTTTAGTTTTCACCAATCTATTTAAGTTTGGAAAAATGGAGAACATGGTTTTCTAAGACTGTTCTTTTGGCTTGCATTT…
ATTTGAATGAGTCCGTGACTTCTTGCTTCAAGTAACTTTATCTGCTATTCTGCTTTAACTTGTTTGGCGAGTCAATAATAGGCCTTCATGTCATTTAGCAACATTAGTGGAAGTTGTCTTTTAGCTTGGGGTGGGGAGATGGGCATCCTTGTAGATGAGCAATTTTAGGTTTCAATAACCAAATACCTTGTTTTATAAATTCTCAAGGTCCATCTGGTTGGAAAAATATTTTTAATTTTCCATTTTCCAATTTATATATTGTTTAAAACATGAAAAAAAGAGGCTACATAAGCAGAAACTGGAAATATAGTTATCGAAAACTTTAGTTTTCACCAATCTATTTAAGTTTGGAAAAATGGAGAACATGGTTTTCTAAGACTGTTCTTTTGGCTTGCATTT…
>LNC_000808
NNCTCGTGGAGCAAATTTCGAATCCACAGAATTTCTGATGTAGTATTAGCAATTGCTCGATACTCCGCTTCAGTGGACGACCGAGATACACTCTTTTGTTTTCTTGAGCTCCACGAAATTAAGTTGCGACCCAAATAAATAGCATATCCCGTGGTAGATTTTCTATCTTCAACTGACCCGGCCCAGTTAGCATCACTATAAGCATGCAACTGATTTAATGTAGTCGGCCGCAGAATTAACCCATAATCAGAAGTTCCCTTCAAATATCGAAGTATACGTTTGACCTCTTGCCAATTTAGTTCAGAGGGAGAATGCATAAACTGTGCTAATCGATTAACTGAGAATGCGATTTCTGGCCGTGTAAAAGACAAGTACTGCAAACTCCCAATTGTACTTCGA…
NNCTCGTGGAGCAAATTTCGAATCCACAGAATTTCTGATGTAGTATTAGCAATTGCTCGATACTCCGCTTCAGTGGACGACCGAGATACACTCTTTTGTTTTCTTGAGCTCCACGAAATTAAGTTGCGACCCAAATAAATAGCATATCCCGTGGTAGATTTTCTATCTTCAACTGACCCGGCCCAGTTAGCATCACTATAAGCATGCAACTGATTTAATGTAGTCGGCCGCAGAATTAACCCATAATCAGAAGTTCCCTTCAAATATCGAAGTATACGTTTGACCTCTTGCCAATTTAGTTCAGAGGGAGAATGCATAAACTGTGCTAATCGATTAACTGAGAATGCGATTTCTGGCCGTGTAAAAGACAAGTACTGCAAACTCCCAATTGTACTTCGA…
>LNC_001421
CGTTCTTCCTATATTCACTGCTTTAGGACATAGCCCAGCGCTAGCATCTAGGGTTACGCCGCTTATCCGCCTCTTATACGCCGCTTCCGGCGGCTTTGTCGTAAGAGATAAAAAGAATGGAAGAGATGCGATGACGATAATAGAGTTGAGAAATCTCATTATCGATTGTGTGATGGTTTCATAACCATACCGCAAGATGAATCTCTAGTTCTGGTTCGTATTCACTGAGCGTCTTCTTCtatgtcttcttcttcttctttttcttttctcttcaataATTTTCCATTAGAGAGGAAACGAGGGGACCTATGGAGGGGGTGCAATGAGAAATGCACTCTTATCCAAGTTTACCTTCGAAGATCGGTGTCGATGGAGGATCTGGTGAGCTGTGATCTCTTT…
CGTTCTTCCTATATTCACTGCTTTAGGACATAGCCCAGCGCTAGCATCTAGGGTTACGCCGCTTATCCGCCTCTTATACGCCGCTTCCGGCGGCTTTGTCGTAAGAGATAAAAAGAATGGAAGAGATGCGATGACGATAATAGAGTTGAGAAATCTCATTATCGATTGTGTGATGGTTTCATAACCATACCGCAAGATGAATCTCTAGTTCTGGTTCGTATTCACTGAGCGTCTTCTTCtatgtcttcttcttcttctttttcttttctcttcaataATTTTCCATTAGAGAGGAAACGAGGGGACCTATGGAGGGGGTGCAATGAGAAATGCACTCTTATCCAAGTTTACCTTCGAAGATCGGTGTCGATGGAGGATCTGGTGAGCTGTGATCTCTTT…
>LNC_000776
GGAGATTCTTAGAGCCAAGATCATTATGGCAAGTTTGATGATGAAGTTGCTATTCTTATGCTTAATTTTTGCTGGATCAATCTCACATTCTCTTGAAGCTGAAGCTGAAGAACTGACTTCAGAAGAGAGAAGCAAAGAGAAAAATATCCATCCGATCCTTCACATGCCTGCAGAAATTGATAATCTTCAATCACCATTAATCTTCAGACAAGGTGATGGAAAGTTTAGAAAGATTGTCAGAAAATTGACAGACGTTAAGCTCCCTTCTTCTCCTCCCTCTGGTCCTTCTGGTCCTTCTCCTTCAAATCATCATTAATCTTCTGAAATTTTCCTAACAAGGAATTTCGCTCACTTAGAACTGTTGTTATGTAAGAACATTAAAAGGGGAAAACAATTTGC…
GGAGATTCTTAGAGCCAAGATCATTATGGCAAGTTTGATGATGAAGTTGCTATTCTTATGCTTAATTTTTGCTGGATCAATCTCACATTCTCTTGAAGCTGAAGCTGAAGAACTGACTTCAGAAGAGAGAAGCAAAGAGAAAAATATCCATCCGATCCTTCACATGCCTGCAGAAATTGATAATCTTCAATCACCATTAATCTTCAGACAAGGTGATGGAAAGTTTAGAAAGATTGTCAGAAAATTGACAGACGTTAAGCTCCCTTCTTCTCCTCCCTCTGGTCCTTCTGGTCCTTCTCCTTCAAATCATCATTAATCTTCTGAAATTTTCCTAACAAGGAATTTCGCTCACTTAGAACTGTTGTTATGTAAGAACATTAAAAGGGGAAAACAATTTGC…
>LNC_000522
TGGTGTTTTTCCTCGAAACAATCAAAAGGGTGATCCAAATAGTTGTGTTGGGCGGAGTATTGTTACATCACCAATTTTTAATCATATGTGGGGAAGGCTCTTTTTTAGATTGTTTATGGGAGGTTACTACCTGTTATTCAACAATTTTTTTACTAGGAGAAACTAAGGTAGAACAGGTATCACAATAACTTTCAGACAGAGATGAAATGATAAGGCTATTGAAGAATAGATTGTGTCGAGCTCAATAGGTCATGAGTAAATGTACCAATAAGCATTGTAGGAACTTAGAATTTGGAGTTGGGGATGCAGTTTTTCTCAAATTGAGACCACTTAGGCAACAATCAGTGGCAAACAAGGCATTTGCAAAGTTATCTGCCAGATATTTTGGTCCTTTCATCG…
TGGTGTTTTTCCTCGAAACAATCAAAAGGGTGATCCAAATAGTTGTGTTGGGCGGAGTATTGTTACATCACCAATTTTTAATCATATGTGGGGAAGGCTCTTTTTTAGATTGTTTATGGGAGGTTACTACCTGTTATTCAACAATTTTTTTACTAGGAGAAACTAAGGTAGAACAGGTATCACAATAACTTTCAGACAGAGATGAAATGATAAGGCTATTGAAGAATAGATTGTGTCGAGCTCAATAGGTCATGAGTAAATGTACCAATAAGCATTGTAGGAACTTAGAATTTGGAGTTGGGGATGCAGTTTTTCTCAAATTGAGACCACTTAGGCAACAATCAGTGGCAAACAAGGCATTTGCAAAGTTATCTGCCAGATATTTTGGTCCTTTCATCG…
>LNC_001597
attttatgtgataaataaaaagttggtattcttgaaaattttgagatctgaaatcaaaattattttgatttgttgttttatgttttaagtgttgaaataattaaaaaaacaaatttctGCCAGACGTGTTCAGGAAGAACATGACTGCAGGGCCACGTCCACTGTCGTGCTTGCCTCCGGTGGCTTCATGATTATCACGAACGATGGTTCTGCAGATCCAGCAGAGTCGTCGTCGATGGTTCTGCGGTTTGGTGCAAATCTCCACTCCTTTCCGATGGAGTCAATCTCAGTCGAGGCGTGTTGTTGCATCGCGCTGTTGCAGCAAGCAGCCATGCCCGAAGGTGAGACCCAGTCGGTGTGCACCGTTGAGGCGCGCTGTTGCCTTGCGCTCTCATCGCT…
attttatgtgataaataaaaagttggtattcttgaaaattttgagatctgaaatcaaaattattttgatttgttgttttatgttttaagtgttgaaataattaaaaaaacaaatttctGCCAGACGTGTTCAGGAAGAACATGACTGCAGGGCCACGTCCACTGTCGTGCTTGCCTCCGGTGGCTTCATGATTATCACGAACGATGGTTCTGCAGATCCAGCAGAGTCGTCGTCGATGGTTCTGCGGTTTGGTGCAAATCTCCACTCCTTTCCGATGGAGTCAATCTCAGTCGAGGCGTGTTGTTGCATCGCGCTGTTGCAGCAAGCAGCCATGCCCGAAGGTGAGACCCAGTCGGTGTGCACCGTTGAGGCGCGCTGTTGCCTTGCGCTCTCATCGCT…
>LNC_001332
ATTTCTTTGTGGAAGTTTGATGAATTGGGAATTTGCAGCCGTCAAATTGGAAATTGAACAGGACAAAACTGTGTCGTTTTCTATAACACGTTAAATATGGTTTTCATGCTTAAATTACCaggaatttttatttatttgtttattatttatgaatttggagaaattataaactaaatatGAGATTGTGTTGGAAGTTGAAGGCAAACATGAAAAATTGAAGTTCAAAGGCAGTTATAATCGCTTTTAATTAGCAGTTAGCAGTTATGAGTTACGAGAGTGAGTGCAGTTATGGACCAAAAAAGGATTTTGCATGAATTAGCATTAAATTCTTCCACATTCAACTAAAGAGAAATCCCCACTAATAAACTCTAATATTTCCAGAGAGTAGTTGAAGAACAA…
ATTTCTTTGTGGAAGTTTGATGAATTGGGAATTTGCAGCCGTCAAATTGGAAATTGAACAGGACAAAACTGTGTCGTTTTCTATAACACGTTAAATATGGTTTTCATGCTTAAATTACCaggaatttttatttatttgtttattatttatgaatttggagaaattataaactaaatatGAGATTGTGTTGGAAGTTGAAGGCAAACATGAAAAATTGAAGTTCAAAGGCAGTTATAATCGCTTTTAATTAGCAGTTAGCAGTTATGAGTTACGAGAGTGAGTGCAGTTATGGACCAAAAAAGGATTTTGCATGAATTAGCATTAAATTCTTCCACATTCAACTAAAGAGAAATCCCCACTAATAAACTCTAATATTTCCAGAGAGTAGTTGAAGAACAA…
>LNC_000393
CctacatattatattttatacgtTTTAATCTAAAcccaatttttaaataattattaattaaaatttttactaataaatttacaataaaaatattaatattaaatatatgtaaCACAACAAAATagacatttataaaaaaaacgatattacaaatttaaaatactaactaattacatagattttaatatatctatttatttttacattttccGAATTTGCGCCCTTCGCTTGAACGTTTTGCGGATTTAAATGTTCTTCCCATTCTTTGTTCCAAATAATCATACATATTCGCTTGATAACTGGTACGTTAACCTCCTCCTGAAATTAATAAGTCAGTAAgtatattgattaaaatatgcattaaaattaaatattaagctTAACTAAATACGTACCTCT…
CctacatattatattttatacgtTTTAATCTAAAcccaatttttaaataattattaattaaaatttttactaataaatttacaataaaaatattaatattaaatatatgtaaCACAACAAAATagacatttataaaaaaaacgatattacaaatttaaaatactaactaattacatagattttaatatatctatttatttttacattttccGAATTTGCGCCCTTCGCTTGAACGTTTTGCGGATTTAAATGTTCTTCCCATTCTTTGTTCCAAATAATCATACATATTCGCTTGATAACTGGTACGTTAACCTCCTCCTGAAATTAATAAGTCAGTAAgtatattgattaaaatatgcattaaaattaaatattaagctTAACTAAATACGTACCTCT…
>LNC_001490
TAGCGGAGATCTTGCGGGAGCAGATGTTCGGTGGGATCACGGAGGCTTCGGACCCTCGTGTGCTTGCTCTGACTGGCCATTTGGCTGGTTTTACTCGAGAGCAGGCAGCATTTTGGTCTCGACCCCGAGGGGAGCTCGGAGATAGAATCAGGGAGATGCTCCTGATGGTAAGTTGTCCCTTTTGTTTTCATTTTAGCTTTCTTGGTTTCTTTGTCTTAACGGTTGTCTCTTTGTACTAGGTGATGGGCCTCTTCATGGAGGTGGACGCTCGTGAGCACTCTCTCCGGGAGTCTGTGGATCGCCGGATTGAGGAGGCATGCC
TAGCGGAGATCTTGCGGGAGCAGATGTTCGGTGGGATCACGGAGGCTTCGGACCCTCGTGTGCTTGCTCTGACTGGCCATTTGGCTGGTTTTACTCGAGAGCAGGCAGCATTTTGGTCTCGACCCCGAGGGGAGCTCGGAGATAGAATCAGGGAGATGCTCCTGATGGTAAGTTGTCCCTTTTGTTTTCATTTTAGCTTTCTTGGTTTCTTTGTCTTAACGGTTGTCTCTTTGTACTAGGTGATGGGCCTCTTCATGGAGGTGGACGCTCGTGAGCACTCTCTCCGGGAGTCTGTGGATCGCCGGATTGAGGAGGCATGCC
>LNC_000068
GAGAATGGGAGGTCTAAGGACGACTGAGATGCCTACCACCCGTTCGATGATTTGTTAAGATATATGTGAAATTCACCAGTGATCAGGATTCGATTCCTCTCCCTTTCTTCTTACCGACAAAGGGAGAGTGAGATGAGAAGAGTGTTAGATTAGCAAAAGCAAAAGGAGAGAGAGTGGAGCAATAATTTTTCTAGCTCAAATAATGAGTTACATTGCATATAACCACATAAGAGAAGAGTCAGTCATTTCATTCTATCTATATCTTCTGCACAAAAGAGTCTCTCTTGTACTATATCCAGTGCCCCCTCTTTATCTATATCCTCTTTAGTTGGCCTGAGAAGTCATCCTTAATTTTTTGCTTTCCACTTCTAAAAATGGTCCAACCAACCACTCAATGAC…
GAGAATGGGAGGTCTAAGGACGACTGAGATGCCTACCACCCGTTCGATGATTTGTTAAGATATATGTGAAATTCACCAGTGATCAGGATTCGATTCCTCTCCCTTTCTTCTTACCGACAAAGGGAGAGTGAGATGAGAAGAGTGTTAGATTAGCAAAAGCAAAAGGAGAGAGAGTGGAGCAATAATTTTTCTAGCTCAAATAATGAGTTACATTGCATATAACCACATAAGAGAAGAGTCAGTCATTTCATTCTATCTATATCTTCTGCACAAAAGAGTCTCTCTTGTACTATATCCAGTGCCCCCTCTTTATCTATATCCTCTTTAGTTGGCCTGAGAAGTCATCCTTAATTTTTTGCTTTCCACTTCTAAAAATGGTCCAACCAACCACTCAATGAC…
>LNC_000111
CATAAATTCATTTGAACAAAATTTTGTAGCTCCCATTTAAATAAAAAATTAATTTGGTCAAAAGTCGTTGGCCCAAAATTTATGAGTTGATTGGGCTTAAATGGGCCCTTTTGAAGACGAAGCAATTAACTCCTGAACGTTAGTTTGGAATCCATTATACATCATACATCGTCTTCTCGACCTTACTGGTTACTGGTTAGGGGTGTTCCAGAGACGCCACCCCGCCTCGCTGCAAACCGCTTTGACTCCTCTGCCGCCTAGATCGCCAACAGCTTACTTTGCCCGGCCGACCTTGCTACTTTCGCCAGCCGTAATAATGACCACTCGAATCGCTCCTGGTGTGGGAGCGAATTTGCTGGGCCAACACTCGGCTGAGAGGAATCAAGACGCCACCGCTTA…
CATAAATTCATTTGAACAAAATTTTGTAGCTCCCATTTAAATAAAAAATTAATTTGGTCAAAAGTCGTTGGCCCAAAATTTATGAGTTGATTGGGCTTAAATGGGCCCTTTTGAAGACGAAGCAATTAACTCCTGAACGTTAGTTTGGAATCCATTATACATCATACATCGTCTTCTCGACCTTACTGGTTACTGGTTAGGGGTGTTCCAGAGACGCCACCCCGCCTCGCTGCAAACCGCTTTGACTCCTCTGCCGCCTAGATCGCCAACAGCTTACTTTGCCCGGCCGACCTTGCTACTTTCGCCAGCCGTAATAATGACCACTCGAATCGCTCCTGGTGTGGGAGCGAATTTGCTGGGCCAACACTCGGCTGAGAGGAATCAAGACGCCACCGCTTA…
>LNC_000640
ATAGAATCGACAAAATATGGGCTGTGCTTGCTGTGTGAaatgtgagaaaaaaaaaattttatgccCCTTTCGTTCAAGCATTgaatcaaaatcatcaaaagctTCTCTGGGTGATTTCCTACGTCCCATCTCTAGGTGGTAGTGATATATGTAGTtgatttttgtttaattttgctGGGTTGAACTTCACATTGAGAGGATGTGAATACCTAGTTGAGCAATCTCGACGACGGGGCTTTGCATCTGTGTTTCTTTCATGTGCTCCTCTAGTCTTTGGTGCGGTTGAGCTAGTGGGGTTTCTTTAATTGGTTCAACACCTTCCGAGACATCCACGTGCGTGTCGTATGTGTGGCTTTCAATCCCTCAATGCTTAATCCGAGGGATGGTGAGAAGTCCTTT…
ATAGAATCGACAAAATATGGGCTGTGCTTGCTGTGTGAaatgtgagaaaaaaaaaattttatgccCCTTTCGTTCAAGCATTgaatcaaaatcatcaaaagctTCTCTGGGTGATTTCCTACGTCCCATCTCTAGGTGGTAGTGATATATGTAGTtgatttttgtttaattttgctGGGTTGAACTTCACATTGAGAGGATGTGAATACCTAGTTGAGCAATCTCGACGACGGGGCTTTGCATCTGTGTTTCTTTCATGTGCTCCTCTAGTCTTTGGTGCGGTTGAGCTAGTGGGGTTTCTTTAATTGGTTCAACACCTTCCGAGACATCCACGTGCGTGTCGTATGTGTGGCTTTCAATCCCTCAATGCTTAATCCGAGGGATGGTGAGAAGTCCTTT…
>LNC_001818
TTGGGACTGAAATGAACTACTCCCTCTCTTCCCTGGTCTTTCTCTGAACCCTTGTGAGCCCTGCAAATGCTTTCTACTCATCTTCTGTTcatactctttctcttcttgcttAACTTTTTCAACATTCAAAGATGCTTCCACCAACTCTTTGAAATTATTACCTCTGAACCAGGTCATAGATGATCTGATATTAACATGTAGACCCTGTCTGAATCTGTCACATTTTGCTTCCTCATAAGGCAATATATCTGAAACAAAGCAATAAAGATCTTCAAACTTGTCAACATACTCTCTTATTGAGAGGCTTCCCTGAAACAACCTGAAAAAGGCATCCTTTTTTCCTTTCCTGTAACTATCTGACAAATATTCCTGGCGAAATTCATGAATAAATTGATCCCA…
TTGGGACTGAAATGAACTACTCCCTCTCTTCCCTGGTCTTTCTCTGAACCCTTGTGAGCCCTGCAAATGCTTTCTACTCATCTTCTGTTcatactctttctcttcttgcttAACTTTTTCAACATTCAAAGATGCTTCCACCAACTCTTTGAAATTATTACCTCTGAACCAGGTCATAGATGATCTGATATTAACATGTAGACCCTGTCTGAATCTGTCACATTTTGCTTCCTCATAAGGCAATATATCTGAAACAAAGCAATAAAGATCTTCAAACTTGTCAACATACTCTCTTATTGAGAGGCTTCCCTGAAACAACCTGAAAAAGGCATCCTTTTTTCCTTTCCTGTAACTATCTGACAAATATTCCTGGCGAAATTCATGAATAAATTGATCCCA…
>LNC_000851
agaaaagactagaagagaagagagaaacTCATTTTGTTTCCTCCATTTCCTTCTGCTTCCTCTGCCGTGAAACCCTCTTTTCTCCATTTGTTTTTCCTACAtcaaatttcttcaaatctccaCCTCCAATCAATTCCTCATCTTCTCCCAACACCTTTCCAAagaagaatttgaagaaaagaagggaaattaaagagaaatttcAAGGGTGAGGGGGAGTGAATAAAA
agaaaagactagaagagaagagagaaacTCATTTTGTTTCCTCCATTTCCTTCTGCTTCCTCTGCCGTGAAACCCTCTTTTCTCCATTTGTTTTTCCTACAtcaaatttcttcaaatctccaCCTCCAATCAATTCCTCATCTTCTCCCAACACCTTTCCAAagaagaatttgaagaaaagaagggaaattaaagagaaatttcAAGGGTGAGGGGGAGTGAATAAAA
>LNC_001132
NAAAAAAAAAAAAAAAAAAGGAGCGGTCGGTTCCGTTCTTTTGGCTTTAGCCTAAAGAAAACGCTAGCCTCTGCGTCTACCACATCCCCATTCCTCAACTCGGTCGTATCTTAGTTGAAGAAGAGTGCCACCGAGGACACCTCTGTTCTTTGCCTGGTTCTATCCAAGCTGATCGTCTCATATCTGATTGGACTACGTTTGCTCTCTCTGTAAGCGAATGACTGGATTCAATTTTTGTTTTAAATCTTAATTAATTTACTTGTAATTTTTGAAATCTTGGGACTGTTTTTTTAATTATTTTTTTAATTTTAAAACCCTAGATCCAATAGTTAATTTGCATTGATTTGTATTGATAAATTTATATCTATGATTTTCTAGTTATTTGAGGACTGGATTTAC…
NAAAAAAAAAAAAAAAAAAGGAGCGGTCGGTTCCGTTCTTTTGGCTTTAGCCTAAAGAAAACGCTAGCCTCTGCGTCTACCACATCCCCATTCCTCAACTCGGTCGTATCTTAGTTGAAGAAGAGTGCCACCGAGGACACCTCTGTTCTTTGCCTGGTTCTATCCAAGCTGATCGTCTCATATCTGATTGGACTACGTTTGCTCTCTCTGTAAGCGAATGACTGGATTCAATTTTTGTTTTAAATCTTAATTAATTTACTTGTAATTTTTGAAATCTTGGGACTGTTTTTTTAATTATTTTTTTAATTTTAAAACCCTAGATCCAATAGTTAATTTGCATTGATTTGTATTGATAAATTTATATCTATGATTTTCTAGTTATTTGAGGACTGGATTTAC…
>LNC_000265
TTGTAGGACAATGCCGCCCAGAGTAGGTAATAGAAGTCGGGGCCGTGGTGTGCGTACAGCTAGATTAGCTGATATTGGTCGACCTCCTAGGGATCCTACAGTTGCACCTCCGCCTCTTGAAGGGGTGGCAGATCATGAGTTATCTGAGAGTCGAGAAGGACATGGAGAATCTGTTTCTCATGGTGTTGAATCAGGGGCATATCCGACTACACCATCGCCTTCCTCGGCACCTGCAGTTGCACCTCCTGTTGCACCTGCAGTTCCACCTTTTGTTCCACCTGTAGCACTAGCCCATCCTTTCCAGATAAATGCAGACTTGGGTCCTTTTGTGGCACAAGTAGTTACAGCAGCTGTTACAGCCAAACCTAGAGATCCGTGGGAGATAGTGGATCGTGCTAG…
TTGTAGGACAATGCCGCCCAGAGTAGGTAATAGAAGTCGGGGCCGTGGTGTGCGTACAGCTAGATTAGCTGATATTGGTCGACCTCCTAGGGATCCTACAGTTGCACCTCCGCCTCTTGAAGGGGTGGCAGATCATGAGTTATCTGAGAGTCGAGAAGGACATGGAGAATCTGTTTCTCATGGTGTTGAATCAGGGGCATATCCGACTACACCATCGCCTTCCTCGGCACCTGCAGTTGCACCTCCTGTTGCACCTGCAGTTCCACCTTTTGTTCCACCTGTAGCACTAGCCCATCCTTTCCAGATAAATGCAGACTTGGGTCCTTTTGTGGCACAAGTAGTTACAGCAGCTGTTACAGCCAAACCTAGAGATCCGTGGGAGATAGTGGATCGTGCTAG…
>LNC_001307
AAATTTTCCATTGATGCATGACAGCATAACAATTGAATATACAAAATATATACATGTAGCAAGATTCTTCTCCATAGTTGAAGGAAATTAAAGCTGTGAAAATGGGGTGATGAACTACTCTTCCTTTCAAGTTGCATTAAATAATATgaagagtttttctttttttccttctctccCCAAGTAAGTATTCATCATCTTCATGTTCTCTCCCTCTCTATATAAATTTTCTGATTCCTAGCAGATGGAAACTCAACTGCTTAGACTCGTTCTTCTCTCCTGCTGACAACTTGAGTAAATGATCATTTTCTTCATTCAATcttttgatttttcaaataCTGTTCAATCTTCCATGTTTAGACATCTTGGGTAAGCaggaattttaaaataaaggtaagggag…
AAATTTTCCATTGATGCATGACAGCATAACAATTGAATATACAAAATATATACATGTAGCAAGATTCTTCTCCATAGTTGAAGGAAATTAAAGCTGTGAAAATGGGGTGATGAACTACTCTTCCTTTCAAGTTGCATTAAATAATATgaagagtttttctttttttccttctctccCCAAGTAAGTATTCATCATCTTCATGTTCTCTCCCTCTCTATATAAATTTTCTGATTCCTAGCAGATGGAAACTCAACTGCTTAGACTCGTTCTTCTCTCCTGCTGACAACTTGAGTAAATGATCATTTTCTTCATTCAATcttttgatttttcaaataCTGTTCAATCTTCCATGTTTAGACATCTTGGGTAAGCaggaattttaaaataaaggtaagggag…
>LNC_002075
TATGTCAATTTTGTGAATATACTGGGCATACTACTGCTGAATGTCGCAAATTGGCTCGCTTTCTTAAGGAGAATAATATGTCTTTGAAGACTGATACCTCTCATTCTTCAGCACCGATACCTGCAGTTAATGTTACTTCTGCTATGGCTGCTTCTTCTCCACAACAATGGTTGTTTGATAGCGGAGCTTCTCATCATGTTGTGTCGAATCCAGCTTCTTTGCAAAGCTATTCTGACTATGGAGGTCCTGAGGAAGTACAACTTGGTGATGGTAAAACGCTTGCTGTATCAC
TATGTCAATTTTGTGAATATACTGGGCATACTACTGCTGAATGTCGCAAATTGGCTCGCTTTCTTAAGGAGAATAATATGTCTTTGAAGACTGATACCTCTCATTCTTCAGCACCGATACCTGCAGTTAATGTTACTTCTGCTATGGCTGCTTCTTCTCCACAACAATGGTTGTTTGATAGCGGAGCTTCTCATCATGTTGTGTCGAATCCAGCTTCTTTGCAAAGCTATTCTGACTATGGAGGTCCTGAGGAAGTACAACTTGGTGATGGTAAAACGCTTGCTGTATCAC
>LNC_002072
GCCACATTGATTTTTCTTGCCTCGTCTAGATAGGGAACGTCCCCGTTCTCTTCAACTGGAGGATGAGTCTCCTTCTCCACTTTCAAATGGTTAGGAGGCTCACAGTTTCCTACACATGTTATCCTCTTCTTTAGATGCAGGAGACATGACGATAACTCGCAGAGAAAGATACAACTAGATCGTCGAAGAGTACATCCCACCACCTTCACCTTTTTTCCGGCAAAGGGAGGCATGCCAATGACTCCCAGAGAATGTGCAATTGGATCGCTGAAGAGTATATCCCCACCACCTTCACCCCTTCTTCGGTAAAGTAAGGCATAGCGATAACTCGTAGATAAAGACACAATTAGATCGCCGAATAGTACATCTCCATCGCCTTCGTCGGTGTTGCTTGATCTG…
GCCACATTGATTTTTCTTGCCTCGTCTAGATAGGGAACGTCCCCGTTCTCTTCAACTGGAGGATGAGTCTCCTTCTCCACTTTCAAATGGTTAGGAGGCTCACAGTTTCCTACACATGTTATCCTCTTCTTTAGATGCAGGAGACATGACGATAACTCGCAGAGAAAGATACAACTAGATCGTCGAAGAGTACATCCCACCACCTTCACCTTTTTTCCGGCAAAGGGAGGCATGCCAATGACTCCCAGAGAATGTGCAATTGGATCGCTGAAGAGTATATCCCCACCACCTTCACCCCTTCTTCGGTAAAGTAAGGCATAGCGATAACTCGTAGATAAAGACACAATTAGATCGCCGAATAGTACATCTCCATCGCCTTCGTCGGTGTTGCTTGATCTG…
>LNC_002366
TTCGGCCCCCAGACGATAcagtttggcactttgtgctatACAGATACAGTTTTCCCTTATCTAGCTAGTTGATCCTACGAAGAGTTTATAGGagctaagatttaattatatgacttgttaatACTTTGCTAGCATGCACACAAGATGGTTACCAGAATATGAATGACTTTACtgttataaaatttcatgacCTGATTTGTCCACTTTTCACCCACCGATACATAAAATTTCACTtgctttttataaaatgatttcattATATCTATCATGAGTATTCCTATTATACTtgaatgcatatatatatattgttattcacCCACTGG
TTCGGCCCCCAGACGATAcagtttggcactttgtgctatACAGATACAGTTTTCCCTTATCTAGCTAGTTGATCCTACGAAGAGTTTATAGGagctaagatttaattatatgacttgttaatACTTTGCTAGCATGCACACAAGATGGTTACCAGAATATGAATGACTTTACtgttataaaatttcatgacCTGATTTGTCCACTTTTCACCCACCGATACATAAAATTTCACTtgctttttataaaatgatttcattATATCTATCATGAGTATTCCTATTATACTtgaatgcatatatatatattgttattcacCCACTGG
>LNC_001004
ATCAGAATGAAAAAGTAGGACTGCAGCTAACAGTGACCAGAATGAAAATTACGGAGAAATTAAGGAAGGGGAGATAGCCAGAGATGGAAGTCCATTTAGCTGCGTCAATGGCATTTGGGATTTTGTATTGATCCTCGATCGTCAATCTCTTACTCTTCATCCATCCTCTCACCAGTGAGGAGCTGACATAGGCACGAAAGATAAATCACAAGCGAACTTGCGATGCATGTAAGTCCGTTTGAATAACTGCGAAAAGATTTGGCATGCTTTTATCTTTTCGTTTGTGACTAGAATTGAAATGGTAGCACTGTTTGGTTTAATTATATTTCTCCAAATTTTATAGAATTCAATTGAATTTCGTGTTTTGCTTGTATGATTTCCAATTCTAAAGAATTGGTT…
ATCAGAATGAAAAAGTAGGACTGCAGCTAACAGTGACCAGAATGAAAATTACGGAGAAATTAAGGAAGGGGAGATAGCCAGAGATGGAAGTCCATTTAGCTGCGTCAATGGCATTTGGGATTTTGTATTGATCCTCGATCGTCAATCTCTTACTCTTCATCCATCCTCTCACCAGTGAGGAGCTGACATAGGCACGAAAGATAAATCACAAGCGAACTTGCGATGCATGTAAGTCCGTTTGAATAACTGCGAAAAGATTTGGCATGCTTTTATCTTTTCGTTTGTGACTAGAATTGAAATGGTAGCACTGTTTGGTTTAATTATATTTCTCCAAATTTTATAGAATTCAATTGAATTTCGTGTTTTGCTTGTATGATTTCCAATTCTAAAGAATTGGTT…
>LNC_001630
GAAGAGGAAGGAAATGGACATACTTGGAGAGCCTGTCCATGAAGATAAAGATACAGTCAATCCCATTTGATTTTGGAAGCCCCGAGATGAAATCCATGAATATATTCTCTCATATCCCATTAGGAATTGGAAGTGGCTGTAACAACCCAACAGGCGACATGGCTTCATATTTGTGTTTTTACAAACAACACAATATGCTACAAACTGTTGAATGGACTTCATCATGCAGCCTTGCTGCAAGCCATCGATAAGTACGGAAAGCCATCCAATGACCCCCTTGTGAAGTAGAATGAAATTCAGTAATCAACCTTGATAGCCAAACAAACTTTTCAGGAATAACCAATCGATCTTTGTAAAATAATTGACCCTGTATCAGCGAAAAGTGAGGAGAAGATGTGG…
AAAATATAAATATAAAATTTACACATGACTTTAAATTATAACGTAGTTTCTTCAAATATTTTAAATTATTTTGCATAATGTAAATACTAAATGCTCATTCTAGTAGTAATTGAGTTTAGTTATTGTGTATGATGTTTAAAACTTATAGATTTTGTGTTTATTAATACTTATTATTAAGTTGTATAACTTACTTTTAATTATATCTTTAAATATTTGATAATTTCATGAATTTTGTAAATTTTTCAAAAAAATTTACGTAGCCACAAGCTGTTACTGTTACGTTATGACCGGTGTAGGCCTGTTTTCATTACCTGCGACTGCGAATGCAACCGCGATTTGAAACATGGTGTAGATATTGAATTTTGGTTTTGGTAGTCTCTCTATGATGATAATAAATTA…
>LNC_001849
AAGTTATGAACGGATCGTAGACAAGGGTGGATACTAAGTGTAATTTTAATGACTCAAGTCTAATTTTGGTCTACAAAAGATGGGCCTTTTCTTTTATTTTAATCTTTTGCTACATGTACCGAGGGAAGGCATTATGATAGATTGCCTTTGTCTTGAATTGCCAAATGGGCTGTAGCTACATTAAATACGGATGAGAAGTTAACTGGCCGGTTGTTTGAGATTCATAATGGATCTCTATAGACATATCTGCTTACCGAACTTCTTACAACTTTTTTTTATTTTTTATTTTAACTTTTTTCTGATGAGAAGGGAGAGAAGATGAAATGGCATAGGATTTAGCCATTTTAAGAAAGCCTTCTCTTACATAAACTTTATGAGGGTTACCATCCAGGTATTCTG…
AAGTTATGAACGGATCGTAGACAAGGGTGGATACTAAGTGTAATTTTAATGACTCAAGTCTAATTTTGGTCTACAAAAGATGGGCCTTTTCTTTTATTTTAATCTTTTGCTACATGTACCGAGGGAAGGCATTATGATAGATTGCCTTTGTCTTGAATTGCCAAATGGGCTGTAGCTACATTAAATACGGATGAGAAGTTAACTGGCCGGTTGTTTGAGATTCATAATGGATCTCTATAGACATATCTGCTTACCGAACTTCTTACAACTTTTTTTTATTTTTTATTTTAACTTTTTTCTGATGAGAAGGGAGAGAAGATGAAATGGCATAGGATTTAGCCATTTTAAGAAAGCCTTCTCTTACATAAACTTTATGAGGGTTACCATCCAGGTATTCTG…
>LNC_001845
TCCAAACTCAGATGGAACCAATTTGGTACTCCCAAACTAATACTACCACATCAAAGCAGAAATGAAAAATCCCATTTCAAGATTCCAAAAACGACATCAACCATGAATTTCAAGAGATGGGTAACAATAACTGatgctttttcttttatttttattgattatcgACATGATTTGCAAGCAACTCTATGTTTTTACATAGTAAAGCAATTCTTGCTGCTTCTGATTATCACTTTAATTGCCGGAGCCGGAGCTGGAACAATCTTTGAATAATCAATCGCCTCCCATCTCCGTCGAGCTGATGGCCTTGGTAGGTTCTCAGGCACAATGGTCTCTAGTGCATTAAGACGCCATGGAGGACACATTCTTTTGTCACTCCATCTGTATCTCTTGGTTTTCTCC…
TCCAAACTCAGATGGAACCAATTTGGTACTCCCAAACTAATACTACCACATCAAAGCAGAAATGAAAAATCCCATTTCAAGATTCCAAAAACGACATCAACCATGAATTTCAAGAGATGGGTAACAATAACTGatgctttttcttttatttttattgattatcgACATGATTTGCAAGCAACTCTATGTTTTTACATAGTAAAGCAATTCTTGCTGCTTCTGATTATCACTTTAATTGCCGGAGCCGGAGCTGGAACAATCTTTGAATAATCAATCGCCTCCCATCTCCGTCGAGCTGATGGCCTTGGTAGGTTCTCAGGCACAATGGTCTCTAGTGCATTAAGACGCCATGGAGGACACATTCTTTTGTCACTCCATCTGTATCTCTTGGTTTTCTCC…
>LNC_001062
ttttctcgggAAAATTTATATTCCGTCATTATGTTCGAGGCAGAACTTGAGTGtctttagttttaaaatttgcaCATTGTAAATTGCAGTAGCGCTTTCACTTTGGATTAACAAGACAAAGCTCTGAGAATTTCATGCAATTTTCCTTCCAAACCTAAGAATCCTTATTctccatataaaatttttatcaatcaGTGAATCTAGATGAACCAAAAGTAGAGTGAAATCCAAACAAACACAGATCATAATAGTTGCTGTTGCCCAATGAACCAGTAGTAGTGGAGTACAGTTAATTAAATAGTGTCTCACAAATACAGAAAATATTGAAAGatcatatttgaatttctaaatttattcaaaCACAATAACTCAATAAGACCCACAAGCATTGAATGGAGT…
ttttctcgggAAAATTTATATTCCGTCATTATGTTCGAGGCAGAACTTGAGTGtctttagttttaaaatttgcaCATTGTAAATTGCAGTAGCGCTTTCACTTTGGATTAACAAGACAAAGCTCTGAGAATTTCATGCAATTTTCCTTCCAAACCTAAGAATCCTTATTctccatataaaatttttatcaatcaGTGAATCTAGATGAACCAAAAGTAGAGTGAAATCCAAACAAACACAGATCATAATAGTTGCTGTTGCCCAATGAACCAGTAGTAGTGGAGTACAGTTAATTAAATAGTGTCTCACAAATACAGAAAATATTGAAAGatcatatttgaatttctaaatttattcaaaCACAATAACTCAATAAGACCCACAAGCATTGAATGGAGT…
>LNC_001744
GTAAATGAATCTTGACCTCCTAAGCCAGTCTATAAGAGCATCAATCACTATATGAAAACCTTAAAAAGAAGGGGAAAAAAATGTAATTTTGGCTTCTAGTTTTCTTTTGCATAGAGATAGAAGATTACTTATATGTTGCCAAGAATTCCAAAGCAAGTTCCCCTTGGGACCGTATGTCAAGATAATAAAGCACCGATTCTGCTGTAGAGATAGATCATAAAGTCTCAACCAACTAAAGGTAGCAGTGAAGAAAATTGCAGAACGGTAAGGATCACAGCAATCAGACTCTCAAGTTTCTTCATTCCATGTTCAAATTTTGATTTTTATAAATTAGCAGGAGTATCTTCTCTGTAGGACAGATCCTGCTTGGCTGAAAATCCATTTAGAAAACTATTGTAA…
GTAAATGAATCTTGACCTCCTAAGCCAGTCTATAAGAGCATCAATCACTATATGAAAACCTTAAAAAGAAGGGGAAAAAAATGTAATTTTGGCTTCTAGTTTTCTTTTGCATAGAGATAGAAGATTACTTATATGTTGCCAAGAATTCCAAAGCAAGTTCCCCTTGGGACCGTATGTCAAGATAATAAAGCACCGATTCTGCTGTAGAGATAGATCATAAAGTCTCAACCAACTAAAGGTAGCAGTGAAGAAAATTGCAGAACGGTAAGGATCACAGCAATCAGACTCTCAAGTTTCTTCATTCCATGTTCAAATTTTGATTTTTATAAATTAGCAGGAGTATCTTCTCTGTAGGACAGATCCTGCTTGGCTGAAAATCCATTTAGAAAACTATTGTAA…
>LNC_000589
ATGTTATATTGAAAAAGTTTTGAAAGCTGGGAGAGGAAAAAAGAAAGTGACAGAGAAAGAGCGTCTGCAATCGGGAAGAAGAGGGTTTTTAGGGGCGGGATTTCTCTGCCTATTGGTGGAGGAATCCTATCCTTGGTCATGGCGGACAGCTTTGTTCGACCTTGATGGTTCTCTTACTGCGGCTTTCTGTCTAGTTTTGGTTTTGGTCTTATGATCTGCAGTGAGGTATTTGTTCGTGTTCGGTGTGTGAGCGGTGTGATTGTGTCTCTGATTGCATGGTTTCCTTCTATACTTCAGATTTTCTTTCCGACCGATTGCTGTCGAGGGTAGTGCAAATAGGTGGATACTTCGATGCTGGTGCAAATCTGCCTCCTTCCTGCAGTCCCATGGTTATCCGAC…
ATGTTATATTGAAAAAGTTTTGAAAGCTGGGAGAGGAAAAAAGAAAGTGACAGAGAAAGAGCGTCTGCAATCGGGAAGAAGAGGGTTTTTAGGGGCGGGATTTCTCTGCCTATTGGTGGAGGAATCCTATCCTTGGTCATGGCGGACAGCTTTGTTCGACCTTGATGGTTCTCTTACTGCGGCTTTCTGTCTAGTTTTGGTTTTGGTCTTATGATCTGCAGTGAGGTATTTGTTCGTGTTCGGTGTGTGAGCGGTGTGATTGTGTCTCTGATTGCATGGTTTCCTTCTATACTTCAGATTTTCTTTCCGACCGATTGCTGTCGAGGGTAGTGCAAATAGGTGGATACTTCGATGCTGGTGCAAATCTGCCTCCTTCCTGCAGTCCCATGGTTATCCGAC…
>LNC_001973
TAAATTTTTATTTTAATTACATTAACTTAATTTTGTTAAGCTATAATCTTATTTAATTTAAATATATTACTTTTTAAAAAATTAATTAAATAGAAATAATTTTTATATTTATTAAAAATTTTAAATTTTTTAACTGAATTATCCAATTAAATAAGATCTATATAATTAAGTAAAAATAATTCAATTTATATATTTTTAAAAATATGAAATAAATAAGTAAAATAATGACCCGTTTATTAATTTATATTTTTCTAATTTTAGAAAGTTATATTGATTTTTGCAATGGCGTCGGGTTTCCAGTAGTTGTGGGTCCTGGTACGTGGGAATTGGGATGCGTTCTAACATTTGGTCGGTCTGATTGCCACGTTTCGAAGCGTTATTGGTTGGAAGAAACCAGCT…
TAAATTTTTATTTTAATTACATTAACTTAATTTTGTTAAGCTATAATCTTATTTAATTTAAATATATTACTTTTTAAAAAATTAATTAAATAGAAATAATTTTTATATTTATTAAAAATTTTAAATTTTTTAACTGAATTATCCAATTAAATAAGATCTATATAATTAAGTAAAAATAATTCAATTTATATATTTTTAAAAATATGAAATAAATAAGTAAAATAATGACCCGTTTATTAATTTATATTTTTCTAATTTTAGAAAGTTATATTGATTTTTGCAATGGCGTCGGGTTTCCAGTAGTTGTGGGTCCTGGTACGTGGGAATTGGGATGCGTTCTAACATTTGGTCGGTCTGATTGCCACGTTTCGAAGCGTTATTGGTTGGAAGAAACCAGCT…
>LNC_000988
ATTGCTATAAAGCGTTTTAATGGAGGTGAAGAAGAGGGACGATGGCCATGAAGTGAACAATAACTATATGTGCACACTTTCATGGCTGAAATTCCTTCAGATTCACTTCGCCCTGATTGAAGCTCAAGATGGTCAGGAAACTTGGAATCCTTAAGAACTGAAGAACACGTGGCTTTATGCACGCTTGAGTCGAGCATTTGATAGCAATTTTTCATGAAAGGTACCTTGCTTTCAGAACAACTCGTTGCTTTCAAAAGATCAGGTGACTTGTCTGAATCATCAGATAAAATAATGGAAGACCTTCCAGCCTTGACTGATCTGGACTTCTTCAGTTTCCTCTTCAAGTCAGATCCTCCAGAAGACTTCCTCATCAAAGATCAAGCTCTTTGAAAGCTTAAA…
ATTGCTATAAAGCGTTTTAATGGAGGTGAAGAAGAGGGACGATGGCCATGAAGTGAACAATAACTATATGTGCACACTTTCATGGCTGAAATTCCTTCAGATTCACTTCGCCCTGATTGAAGCTCAAGATGGTCAGGAAACTTGGAATCCTTAAGAACTGAAGAACACGTGGCTTTATGCACGCTTGAGTCGAGCATTTGATAGCAATTTTTCATGAAAGGTACCTTGCTTTCAGAACAACTCGTTGCTTTCAAAAGATCAGGTGACTTGTCTGAATCATCAGATAAAATAATGGAAGACCTTCCAGCCTTGACTGATCTGGACTTCTTCAGTTTCCTCTTCAAGTCAGATCCTCCAGAAGACTTCCTCATCAAAGATCAAGCTCTTTGAAAGCTTAAA…
>LNC_002296
AGAAAGTTGGCTATTGTATTGAGATGCTCGCTTGGCCGAAACCCCAACAGTGCTTTTTATTACCCCCTAGTGGTGGAACCGCCTGAAGTCAAGACTGGTCATCAATAGCCAAAAGAGAGGGAAGTTCTAAAACCGAATTCGTCCAGTTACAGAGAACCATGTTGGGATTGAGTTGAGCCTTTCCTAGAGGCGCAGTGTGCAGAGGACACTAATACAAACAGAGTCGTTAGATAGTGCTAGCAACTTCCTCTGCCGTTGATAGCTACTTCGaccataaataataaaatcgaGAACATTGCTAGATTGTTAGTAGGGGAATCACTAATGTCCCTCTCTCTTTCGTCTCGTTTTTAAAATGGGCAATACAAGAAGATCTATAGTTGGAAACCATTCCACTAG…
AGAAAGTTGGCTATTGTATTGAGATGCTCGCTTGGCCGAAACCCCAACAGTGCTTTTTATTACCCCCTAGTGGTGGAACCGCCTGAAGTCAAGACTGGTCATCAATAGCCAAAAGAGAGGGAAGTTCTAAAACCGAATTCGTCCAGTTACAGAGAACCATGTTGGGATTGAGTTGAGCCTTTCCTAGAGGCGCAGTGTGCAGAGGACACTAATACAAACAGAGTCGTTAGATAGTGCTAGCAACTTCCTCTGCCGTTGATAGCTACTTCGaccataaataataaaatcgaGAACATTGCTAGATTGTTAGTAGGGGAATCACTAATGTCCCTCTCTCTTTCGTCTCGTTTTTAAAATGGGCAATACAAGAAGATCTATAGTTGGAAACCATTCCACTAG…
>LNC_000211
GTTGCTGACGCATACAGACACACCCAAAAGAAAATATCTGTTTTCTCTGTAATTTATCAGCAAAGGAAAAAGATAAATAAGAACAAAAGACGATAATTACAACAGCCAAAAAAAAAATTAGTAGTAGTCGTCATTTGTCAAAATCTCCCGCTTTTAAGCCTAGAGTTGATCCTCTCCAAAGCACCTTCAATTGCAATATCAAATGCATCCTTCTTGGTTCTCAGACCCAAGGAACTTCCATGCTTCCTATACACTACTCTTGGCATCAACTCTATAACTTTCTCCCTCATCCTCCTCACTTGATCTCTAGGAATTCCCATAAGCACGTCCAAAATCTTCAACCCTTTATACACCACTTCCTCTTTGGCTATAAACACTGCAAAATCATCATACGTTTCC…
GTTGCTGACGCATACAGACACACCCAAAAGAAAATATCTGTTTTCTCTGTAATTTATCAGCAAAGGAAAAAGATAAATAAGAACAAAAGACGATAATTACAACAGCCAAAAAAAAAATTAGTAGTAGTCGTCATTTGTCAAAATCTCCCGCTTTTAAGCCTAGAGTTGATCCTCTCCAAAGCACCTTCAATTGCAATATCAAATGCATCCTTCTTGGTTCTCAGACCCAAGGAACTTCCATGCTTCCTATACACTACTCTTGGCATCAACTCTATAACTTTCTCCCTCATCCTCCTCACTTGATCTCTAGGAATTCCCATAAGCACGTCCAAAATCTTCAACCCTTTATACACCACTTCCTCTTTGGCTATAAACACTGCAAAATCATCATACGTTTCC…
>LNC_001663
TAAAGCTCTTTTTGATTGGCTAACCCAGCCGGCGACAATCTCCCAGCGCTATTACCGTATTGCAAACGTCTAGAGATCTGTTGCGACTCGAGAGATCGAGAGAGAGAGAGAGAGAAAGTGAGAGCGTGCGCAGCAAAATTCACGGTTTACGAGTTTGATTCCCAATCCTCGGCCAAATCAGGTACGTTCCGACTAGCGATTGTCGTCTTTACTTTCCCATCAGTCACCGATAGTGAAAAATTCTTTCTGTTCACTCATATGGCCTCTCTATGATCAAATTGGGCAATTGATATACCCAGATTAATGCTTGTTGATGTTTATTTTTGCAGAAAGTCCTCTTTTTTTTTCCTTTTCTCGTCTCCTCTCTTTTAGTTCCTTTGTGTAAATGGTGAGTATTTT…
GTAAAGCTCTTTTTGATTGGCTAACCCAGCCGGCGACAATCTCCCAGCGCTATTACCGTATTGCAAACGTCTAGAGATCTGTTGCGACTCGAGAGATCGAGAGAGAGAGAGAGAGAAAGTGAGAGCGTGCGCAGCAAAATTCACGGTTTACGAGTTTGATTCCCAATCCTCGGCCAAATCAGGTACGTTCCGACTAGCGATTGTCGTCTTTACTTTCCCATCAGTCACCGATAGTGAAAAATTCTTTCTGTTCACTCATATGGCCTCTCTATGATCAAATTGGGCAATTGATATACCCAGATTAATGCTTGTTGATGTTTATTTTTGCAGAAAGTCCTCTTTTTTTTTCCTTTTCTCGTCTCCTCTCTTTTAGTTCCTTTGTGTAAATGGTGAGTATTT…
Note: The first line of each lncRNA is the genomic sequence. The second line is the transcript sequence. N indicates any nucleotide.
