# Supplementary material for: Comparative physiology and transcriptome analysis allows for identification of lncRNAs imparting tolerance to drought stress in autotetraploid cassava
Source: BMC Genomics. 2019 Jun 21;20:514. doi: 10.1186/s12864-019-5895-7 (PMC6588902; doi:10.1186/s12864-019-5895-7)
Supplement: Supplementary file 16 — Table S13. Sequences of the 17 DE lncRNAs in 4× vs. 2× stressed leaves. (XLSX 21 kb) [file 12864_2019_5895_MOESM16_ESM.xlsx]

## Sheet: Sheet 1
Sequences of the 17 DE lncRNAs in 4x vs. 2x stressed leaves.
>LNC_001795
AGAAAATGAcgtaaatttaattgaattagatTGATTTTACAATTCAAATATCTCAAGTTTCCTTTCTATCTATAATATCTCAACTTTATGGCAAGGAGATTTAGCACAGCCAAAAGCTGAGCACTATTGCTTTAGCTAAGCTAGTTTGCCAGGGCAGAGTGTGTTCTAGAGAGTAAGATTTGCCACTTTGGACTTGttcactccttcacaaaatttttGCATAGTGTATGTGTTAGAGAGAAACTGTTTGGATGAATATGTAATTAGACTACAGGTATTTCATCACCATTTGGCAACATGGATGAAGGCGTTGGATTTGCTTCTCACCTTCTCTACCATTAGATCATAATCAAGTCCATCAAAGCAATATCCAGAAATTTCCTAGCTGCTCcttcctat…
AGAAAATGAcgtaaatttaattgaattagatTGATTTTACAATTCAAATATCTCAAGTTTCCTTTCTATCTATAATATCTCAACTTTATGGCAAGGAGATTTAGCACAGCCAAAAGCTGAGCACTATTGCTTTAGCTAAGCTAGTTTGCCAGGGCAGAGTGTGTTCTAGAGAGTAAGATTTGCCACTTTGGACTTGttcactccttcacaaaatttttGCATAGTGTATGTGTTAGAGAGAAACTGTTTGGATGAATATGTAATTAGACTACAGGTATTTCATCACCATTTGGCAACATGGATGAAGGCGTTGGATTTGCTTCTCACCTTCTCTACCATTAGATCATAATCAAGTCCATCAAAGCAATATCCAGAAATTTCCTAGCTGCTCcttcctat…
>LNC_001121
TATATATAGACCCCACTGCTTAAAACAATCTCTCACCATGACAAGTCTCTGGCTTTCTTCTTTCTTCTTCCTCAGTGACTGTAGCCTCCTTATCATCTTTCTCCATATCGAAATGGACAGCAGCAGAACCAGCAAGACAGAGAAGAAAGGATTTGCAAATCTTCCAGGAAGTAGAACTCAGATAAAAGACAAAATATGTGATGATTTGAAAAAATTTTTATTTCCAGGAAAAAAGAACGAGGAAAATGGAGGCAATGGTGGCAAGCCAGCCAATACCCACTCATCTAAGTAGGCAATTCTTGAGAGTCTGTTTGGCGTTGAGGCTAGAGATCAGAGATTTTTCCAGAAAAATCAAGCTGAGAAGGAGGATATTAGCCTACTTCTCCTTTGATACTATCC…
TATATATAGACCCCACTGCTTAAAACAATCTCTCACCATGACAAGTCTCTGGCTTTCTTCTTTCTTCTTCCTCAGTGACTGTAGCCTCCTTATCATCTTTCTCCATATCGAAATGGACAGCAGCAGAACCAGCAAGACAGAGAAGAAAGGATTTGCAAATCTTCCAGGAAGTAGAACTCAGATAAAAGACAAAATATGTGATGATTTGAAAAAATTTTTATTTCCAGGAAAAAAGAACGAGGAAAATGGAGGCAATGGTGGCAAGCCAGCCAATACCCACTCATCTAAGTAGGCAATTCTTGAGAGTCTGTTTGGCGTTGAGGCTAGAGATCAGAGATTTTTCCAGAAAAATCAAGCTGAGAAGGAGGATATTAGCCTACTTCTCCTTTGATACTATCC…
>LNC_001086
cttctactTCTCCTCCAATCAGCaggtttcaaTGGTCAATGgtttttcttgttttctctGATGTCTGTGAGAGTTTAGAGGAAGACGGTTCAGGTTATGGACCTTGCGGTGGGTTTTCTCTGGACTTCCAGGTGGAGATGTGCATATATCTTCGTGTTTTGTTTCTTGTTGATTGTACTGAGTTTTTCAGTTCGATGATTATATATTGTTTGTTTGTTATGTGTTCTGGGATTTTTTGTGCCTGTACCTGCATTAACTATACTCTGCGTCAAATGAAATTAGGTTATGATCATAGAGGAGAAATTGTAGAATTCATTTGAACTCATATTCTTATTATCAGTTTGTTTATGGGAAGGCACACACTTGGTTGTAGCTCATTAAAAGCAACCAAAGCTGAAG…
TAAAGTTGGCTGAGATATTTTCTCCTCTCTCTAAAAAAACACGCGACACGTTCCTCGTTTTTCTATGCCTCTGGGTTTCTCCttcccttccttttcttctactTCTCCTCCAATCAGCaggtttcaatttGTTTGCTTGGTCAATGgtttttcttgttttctctGATGTCTGTGAGAGTTTAGAGGAAGACGGTTCAGGTTATGGACCTTGCGGTGGGTTTTCTCTGGACTTCCAGGTGGAGATGTGCATATATCTTCGTGTTTTGTTTCTTGTTGATTGTACTGAGTTTTTCAGTTCGATGATTATATATTGTTTGTTTGTTATGTGTTCTGGGATTTTTTGTGCCTGTACCTGCATTAACTATACTCTGCGTCAAATGAAATTAGGTTATGATCATA…
>LNC_000025
TTGGTGGCTTGCGGCGAGGCATGCCTCTGTAATCTTTGTCCATCAAGTTCACTATCTCTTTAGTTGCCTCAAGAAGCCTTTGCGTTTCACCTTCTGGTTTTGCAACCGGTGCTTCAGGTTCATGACTAGAGAATAGCTGCTTTTTGTCAGATCTTGAAAGGCTTTCCAAGCTGGCTTTGGCTGGCAATTTCTTGGAATCTTGATGAGAGTGGCTAGCTTTGGTGTTTTGAAGATGGACTGGCACAGGCTCGCTCCTCGGACTTCCCCAACTTCCTGGCTTTTGTGTCTTTGGCTTCACATTCTTCTGGATGCTTGAAGATATTTAACCAAAGCTTGATGCTGCTCTCCTGCAAATATAATGAACCAGTATTCATATTCTGGATAGATATCACATGCCAC…
TTGGTGGCTTGCGGCGAGGCATGCCTCTGTAATCTTTGTCCATCAAGTTCACTATCTCTTTAGTTGCCTCAAGAAGCCTTTGCGTTTCACCTTCTGGTTTTGCAACCGGTGCTTCAGGTTCATGACTAGAGAATAGCTGCTTTTTGTCAGATCTTGAAAGGCTTTCCAAGCTGGCTTTGGCTGGCAATTTCTTGGAATCTTGATGAGAGTGGCTAGCTTTGGTGTTTTGAAGATGGACTGGCACAGGCTCGCTCCTCGGACTTCCCCAACTTCCTGGCTTTTGTGTCTTTGGCTTCACATTCTTCTGGATGCTTGAAGATATTTAACCAAAGCTTGATGCTGCTCTCCTGCAAATATAATGAACCAGTATTCATATTCTGGATAGATATCACATGCCAC…
>LNC_000097
ATTAATCTCTCACTTCTCTCTTTCAATTCTAAAGAGCTCTCAGTTAATTTACTTGTATTATATTTCAATTTTAAAGATCCTATAAGAAGAACACTACTTTTCTCATCATTTCCACTTCTACTGACCATCTTACAGCAAAAAATCACTAGAATGCGAATGATAAAAGAAGTGCTCCTATAATTGGGCTTCAAATATCTATGTTTTTTTTTAAATAAATAAATATTCAGGGAAGAAAATTTAAAAAATAAGGTAAACGCAAGAAGCCAATCTTGAGAAAATGCTAACAGGGAGGAAGTGGAACTCCACACAAACCAGGATTATTCTTGAATGAAGATACAGGAATGATGGCTTTGTGTGTAGGGATTCTTCCTCTCAGTCTGTTACTGGAAACATCAAACT…
ATTAATCTCTCACTTCTCTCTTTCAATTCTAAAGAGCTCTCAGTTAATTTACTTGTATTATATTTCAATTTTAAAGATCCTATAAGAAGAACACTACTTTTCTCATCATTTCCACTTCTACTGACCATCTTACAGCAAAAAATCACTAGAATGCGAATGATAAAAGAAGTGCTCCTATAATTGGGCTTCAAATATCTATGTTTTTTTTTAAATAAATAAATATTCAGGGAAGAAAATTTAAAAAATAAGGTAAACGCAAGAAGCCAATCTTGAGAAAATGCTAACAGGGAGGAAGTGGAACTCCACACAAACCAGGATTATTCTTGAATGAAGATACAGGAATGATGGCTTTGTGTGTAGGGATTCTTCCTCTCAGTCTGTTACTGGAAACATCAAACT…
>LNC_000227
GTATTTACATTATAATTTTAAAATAAAATTATTAAATTTTTTTTATATTAAATATTCAGTTAGTTTACTAGTGTAATTATCGGTGAAACGAGAGAGTATCAAAAAATTTATAAAATTATCCTCATATTCCTTAACCAAAATCATATCTTTTCCCTTTTTCTCTTTCTATTCGTCTCTTTTATTTCCTTATCTTCTATCATCTTCTCTTCTAGCACCCATCTTTCCTTGGCTGAGTAATGGACGAACTTTCCATGGGTCTTCTGCTTGCAATTTGCGTCTTTGATGAGAATGTTGCTTGCGATTTGCATCGTTGGTGAGAATGTTACTCGCGATTTGCAGCGTCAATGATGAAAGCTCTTCTCTGACCATCGGTGATCGACTTGCAGCAACCACCTATAA…
GTATTTACATTATAATTTTAAAATAAAATTATTAAATTTTTTTTATATTAAATATTCAGTTAGTTTACTAGTGTAATTATCGGTGAAACGAGAGAGTATCAAAAAATTTATAAAATTATCCTCATATTCCTTAACCAAAATCATATCTTTTCCCTTTTTCTCTTTCTATTCGTCTCTTTTATTTCCTTATCTTCTATCATCTTCTCTTCTAGCACCCATCTTTCCTTGGCTGAGTAATGGACGAACTTTCCATGGGTCTTCTGCTTGCAATTTGCGTCTTTGATGAGAATGTTGCTTGCGATTTGCATCGTTGGTGAGAATGTTACTCGCGATTTGCAGCGTCAATGATGAAAGCTCTTCTCTGACCATCGGTGATCGACTTGCAGCAACCACCTATAA…
>LNC_000385
CTTGAACAGGATCTGTTCTATAGGATCGTACCTCTGTGTCCTTTAGCACGAAGGAGACAGGAACTCACGTCTGGTGGATGAACAATGACCGTGGGATCAGAGCGTAATTAATGGCTGGATCAGTTCTTCAGAATTGTTTACGGCTGTAGAGGATCGTTCTCGGTTGGGGATTCCCTAGCTGGGGCGGTCCCACGGTTGTCTGA
CTTGAACAGGATCTGTTCTATAGGATCGTACCTCTGTGTCCTTTAGCACGAAGGAGACAGGAACTCACGTCTGGTGGATGAACAATGACCGTGGGATCAGAGCGTAATTAATGGCTGGATCAGTTCTTCAGAATTGTTTACGGCTGTAGAGGATCGTTCTCGGTTGGGGATTCCCTAGCTGGGGCGGTCCCACGGTTGTCTGA
>LNC_001701
CTATTTTCCTTGATCGGCCCCAAATCTACCAGTCAAATCATTTCTTTTATCTTCCTTTTTCAGTTAAACCTTTTGCTTACCCCTATACTTGTCTTTCGCTCCTCTTCATGCAAACATTCACACAATGTGACGAACACTTTCTCTGCAATCTTTCTGACAGATAGATATTCCCATACAAACAGAGAAAAACTACTCTCTTCTTGTATTCTaaacttttttttccttctactTTCTATCTGCTTCATTTCTCGCCAAACATGTGCAGCTTCAAAAACATCGTTCAAGTTTTGATATAAAGATTGCGAGCCGGCGAATGCAGGTGCTGCATTTGGAATATAGACGTACTGCTAGTGGAGATGATCGTTAACCCTCTTGCTGGGATCATTTTGGTTAGTGGGG…
GTTCAGTCTAATAAAATCTAACCCTTCAACTTAGACCGTTTGGTTGGTCCACTATTTTCCTTGATCGGCCCCAAATCTACCAGTCAAATCATTTCTTTTATCTTCCTTTTTCAGTTAAACCTTTTGCTTACCCCTATACTTGTCTTTCGCTCCTCTTCATGCAAACATTCACACAATGTGACGAACACTTTCTCTGCAATCTTTCTGACAGATAGATATTCCCATACAAACAGAGAAAAACTACTCTCTTCTTGTATTCTaaacttttttttccttctactTTCTATCTGCTTCATTTCTCGCCAAACATGTGCAGCTTCAAAAACATCGTTCAAGTTTTGATATAAAGATTGCGAGCCGGCGAATGCAGGTGCTGCATTTGGAATATAGACGTACTGC…
>LNC_002129
GGAAATTTGAAAGGTATGTTAGGGGTTTTTGTTGTAGGGTTATTTCTTATCATTTTATGTGAATATTTATGAGAAATAGTGTATTAATGTGATTTATTGGTTTATTTTTTTCATGAGAAAAAAGTGGAAAGGAAAAGTGGAAGTTCCAAAGGGAAAGAAAAGGAAGAGTAGAGAAGTAAAGCTTGTAGAATATTTTGGAAATTCTAAGGTTTGTGCTCAACTCTATTTCAAGAAATTCAAGAAATTGTTATTTATGTTCTATTTGAAATTTTACTACTCTAATAGAAAGACCAAGTGAATGATTATATTAGTATAATCAAGGTTTGTAAAATAATAGATTTAATAGATAGAAAATTTTAAAAGTAATATGTAATGTAATCATAAATTAGGTTATGGAAT…
GGAAATTTGAAAGGTATGTTAGGGGTTTTTGTTGTAGGGTTATTTCTTATCATTTTATGTGAATATTTATGAGAAATAGTGTATTAATGTGATTTATTGGTTTATTTTTTTCATGAGAAAAAAGTGGAAAGGAAAAGTGGAAGTTCCAAAGGGAAAGAAAAGGAAGAGTAGAGAAGTAAAGCTTGTAGAATATTTTGGAAATTCTAAGGTTTGTGCTCAACTCTATTTCAAGAAATTCAAGAAATTGTTATTTATGTTCTATTTGAAATTTTACTACTCTAATAGAAAGACCAAGTGAATGATTATATTAGTATAATCAAGGTTTGTAAAATAATAGATTTAATAGATAGAAAATTTTAAAAGTAATATGTAATGTAATCATAAATTAGGTTATGGAAT…
>LNC_000160
CATAGATTCTCTAAGAAACTACCCCATTGTCCTGAGATTATTCCTCCCAAGAGACGCTATAAATAAGAAGATTTTGCtgagaaaattaaagaagaGCTCGCTAGAGAAGATGCCGACTGCAGTATACAAAAATATAGATCAAATTAATGGTTTGCCTAGATACTTCAGCAGAGGCTTAACCATCAAGAGCGTCAAGGATCAAGTGAAGGGTACGATACAAGTGGAcgtagaaattaaaaatagctTGGGTTACTCGTATTCTGATAACGAGGAGCTCGTTGATGCTATGGGCGTTCTCTACATTTGGAAGAAATGAGAAATTAACAAATATGAAACAGATCAAGGCATTGTTGAAGATGGAAGGCACCTTGTTAGTTACTAATTTTCTTCTAGTTTATG…
CATAGATTCTCTAAGAAACTACCCCATTGTCCTGAGATTATTCCTCCCAAGAGACGCTATAAATAAGAAGATTTTGCtgagaaaattaaagaagaGCTCGCTAGAGAAGATGCCGACTGCAGTATACAAAAATATAGATCAAATTAATGGTTTGCCTAGATACTTCAGCAGAGGCTTAACCATCAAGAGCGTCAAGGATCAAGTGAAGGGTACGATACAAGTGGAcgtagaaattaaaaatagctTGGGTTACTCGTATTCTGATAACGAGGAGCTCGTTGATGCTATGGGCGTTCTCTACATTTGGAAGAAATGAGAAATTAACAAATATGAAACAGATCAAGGCATTGTTGAAGATGGAAGGCACCTTGTTAGTTACTAATTTTCTTCTAGTTTATG…
>LNC_001545
TTAAAACCAATGAAGAACCAAAATTCAAGGCAGCTACACTTGTCCGAGGTAAGCATTGTTTATTAGCCATAAGGTCAGCGACTTTCGATCTAGGTCATTTCAAAGACCAGTGATTTCCATGTATCTATTCTTTCACAAGCACCTTTTTGAAAAATTATTTCATGCAATCAATAAATATATAATGGTTATATACTAATCATTGATAGTGGTGAAATTTATATGGAATTTATTATAGTCAATGATTATAATACAATTATTATATATACAACAGTTATATTATAATCTCCTCAGCTAGATGCGCAAATAACTACAACTAAATGAAGCCAGCATCTCTAAACTACTATGAACAACAGTTGTATACAAATCTCTCTGCAGAGATTCACTTGCATGCCAATAGAA…
TTAAAACCAATGAAGAACCAAAATTCAAGGCAGCTACACTTGTCCGAGGTAAGCATTGTTTATTAGCCATAAGGTCAGCGACTTTCGATCTAGGTCATTTCAAAGACCAGTGATTTCCATGTATCTATTCTTTCACAAGCACCTTTTTGAAAAATTATTTCATGCAATCAATAAATATATAATGGTTATATACTAATCATTGATAGTGGTGAAATTTATATGGAATTTATTATAGTCAATGATTATAATACAATTATTATATATACAACAGTTATATTATAATCTCCTCAGCTAGATGCGCAAATAACTACAACTAAATGAAGCCAGCATCTCTAAACTACTATGAACAACAGTTGTATACAAATCTCTCTGCAGAGATTCACTTGCATGCCAATAGAA…
>LNC_000699
GAAAAAATGAAATAAATAAATAAAATCCACTCACGTTCAACAAAAAAAGCTCCAATCTCGCCTTTATATATGGCCCATCACGTCCCTTCATGATGCCCTATATCTAACTCCCTCTTTCTACTCTATCTTTGCTAGCTATAGCTTCTTAGCAATTATGCTTCTAGAAAAAATGTTTTAGCAAGAGCTAGTATTCTTTTTTCTTGATCTTGGCTGCTGTATTCAGAATGGTAACCAGCGCCTGGCAGGGCTCCGGCAACCATGGCATCGACTGCAAAGGAAGCAGTGGATGGCCGTGGTCGTGGTCTTGGTGGCACGAGGAAGGAGGGTTCTTTTGTAAATATGCATGAAACTTTATGGCAAAAGAACAAAAGAAAAATTTAGAAACAAGGCTTTGCAATT…
GAAAAAATGAAATAAATAAATAAAATCCACTCACGTTCAACAAAAAAAGCTCCAATCTCGCCTTTATATATGGCCCATCACGTCCCTTCATGATGCCCTATATCTAACTCCCTCTTTCTACTCTATCTTTGCTAGCTATAGCTTCTTAGCAATTATGCTTCTAGAAAAAATGTTTTAGCAAGAGCTAGTATTCTTTTTTCTTGATCTTGGCTGCTGTATTCAGAATGGTAACCAGCGCCTGGCAGGGCTCCGGCAACCATGGCATCGACTGCAAAGGAAGCAGTGGATGGCCGTGGTCGTGGTCTTGGTGGCACGAGGAAGGAGGGTTCTTTTGTAAATATGCATGAAACTTTATGGCAAAAGAACAAAAGAAAAATTTAGAAACAAGGCTTTGCAATT…
>LNC_000113
TGAGAATTAGGATGATCTGACATAGAAATGAACAACTAGATCACCAGTACATTGTAAAATCAATCCAAACTAGATGACTAATACATGGTAAAGGAACAAAAAATGATAATATCTATGTGAATGATAAGGTTGTCCAGTTAGATTCTGTTTCTGTGCATTGAGCCAAAATAAAGCAGAGATTAAGAGTGGGTGAAATTTATTCTTCAAGGAAAGAATAAACGGAGAGAAGAAGGACAAAAAAAAATTGTGTATTTTTTTTTTTTTTGGGAGGCCACATCATGTCTGCGCCAAGAACAGAGATGATACTGGCTCACTGAATGCATCTAACGACTATCCTCTAATGATTTTAATATACACAATGTAACATCTCTCTGCAGCTAAAACCCTAACAAATGAAAA…
TGAGAATTAGGATGATCTGACATAGAAATGAACAACTAGATCACCAGTACATTGTAAAATCAATCCAAACTAGATGACTAATACATGGTAAAGGAACAAAAAATGATAATATCTATGTGAATGATAAGGTTGTCCAGTTAGATTCTGTTTCTGTGCATTGAGCCAAAATAAAGCAGAGATTAAGAGTGGGTGAAATTTATTCTTCAAGGAAAGAATAAACGGAGAGAAGAAGGACAAAAAAAAATTGTGTATTTTTTTTTTTTTTGGGAGGCCACATCATGTCTGCGCCAAGAACAGAGATGATACTGGCTCACTGAATGCATCTAACGACTATCCTCTAATGATTTTAATATACACAATGTAACATCTCTCTGCAGCTAAAACCCTAACAAATGAAAA…
>LNC_000310
taataaaataaaaataaagaaataaataataaaaagaatatgaataaagaaaagaaaaagaaaagaaaaagaaaggaaaagaaaagaaaagaaaaaaaaatgataaataaattaaatcttaatttaaaGACAAGTGGCTCATTTGTAACCACTTacccaaattaattaaataagaaaaagaaaataataagaggAAAAGATCATCTTCTTCCCAAATATCCCGTATCCATCCCCAAAATTGCCCTAAAATTCTTCTTCTCAATTCTACTCCAATTGCTTCCAATTTTTCCACCCAACTTGCTAGCCTACCTCATCCAAGTCCCTTCCCTAGTTGAATATTCAAAGTAGGAGGAAGAATtaaagagaaattcaaggtgGAGGGAGAGGAAATATTAATTA…
taataaaataaaaataaagaaataaataataaaaagaatatgaataaagaaaagaaaaagaaaagaaaaagaaaggaaaagaaaagaaaagaaaaaaaaatgataaataaattaaatcttaatttaaaGACAAGTGGCTCATTTGTAACCACTTacccaaattaattaaataagaaaaagaaaataataagaggAAAAGATCATCTTCTTCCCAAATATCCCGTATCCATCCCCAAAATTGCCCTAAAATTCTTCTTCTCAATTCTACTCCAATTGCTTCCAATTTTTCCACCCAACTTGCTAGCCTACCTCATCCAAGTCCCTTCCCTAGTTGAATATTCAAAGTAGGAGGAAGAATtaaagagaaattcaaggtgGAGGGAGAGGAAATATTAATTA…
>LNC_001514
AAAAAAAAAAAAAAATATCCCTATATGTGGTGTGGAGAGTTTGAATTAGGAGGATCACCACTGTCACCAACTCACCATGAGAGAACCTAAAAAGCTTCATGTCGCTCTGTTTCCATGGCTGGCATTTGGTCATATAATCCCATTCTTTGAGCTTGCCAAGCACATAGCCCAAAGGGGTCATAAGATCTCCTTCATATCTACTCCTAGAAACATCCAACGATTACCCAAAATCCCTTCAAATTTAGCACCGCGTATCAATTTAGTGAGCCTCCCTTTACCCACTGTTGATCATCTTCCACAGGATGCAGAAGCCACCAGTGACCTACCTTCCCAGAAAATTCCATACCTCAAGATTGCCTACGACGGCCTCGAAGGCCCTTTTCTTCAGTTCTTGAAAAC…
AAAAAAAAAAAAAAATATCCCTATATGTGGTGTGGAGAGTTTGAATTAGGAGGATCACCACTGTCACCAACTCACCATGAGAGAACCTAAAAAGCTTCATGTCGCTCTGTTTCCATGGCTGGCATTTGGTCATATAATCCCATTCTTTGAGCTTGCCAAGCACATAGCCCAAAGGGGTCATAAGATCTCCTTCATATCTACTCCTAGAAACATCCAACGATTACCCAAAATCCCTTCAAATTTAGCACCGCGTATCAATTTAGTGAGCCTCCCTTTACCCACTGTTGATCATCTTCCACAGGATGCAGAAGCCACCAGTGACCTACCTTCCCAGAAAATTCCATACCTCAAGATTGCCTACGACGGCCTCGAAGGCCCTTTTCTTCAGTTCTTGAAAAC…
>LNC_000344
TCTTCTTTGGATACATCGGCTTTGCACTCATCCTTAGACACTTCATCTTTCCTTGCTTTAGCGTGGCTCAATTTGCATGGCCCTCCTCATCCTGGCAGCGTGCTATCAAATTCAATTGGACCATCCTTTTTGATGGCTCATGATTCTGAGTCTCTTTTTTCTCAAGATCTTTTTCTCATTACTAATGTTTGTCACCCTCTTTAGCAAGTGGACAATTAGGTGGCATGTTTTCAAGCTCTTCCTCTTGCACTGACATTTGGCCATCCAACATTGAATCTTTGGTTGGCAAGAAACGATATTTTGAGTTGGTCACCTCTCATGAGGATCCTTCATCACTCCCCATAAGTTCTTCTATCTAATGTCGAAGGTTGTCCTTTTCATCAAGCTTGCAACTCTTAA…
TCTTCTTTGGATACATCGGCTTTGCACTCATCCTTAGACACTTCATCTTTCCTTGCTTTAGCGTGGCTCAATTTGCATGGCCCTCCTCATCCTGGCAGCGTGCTATCAAATTCAATTGGACCATCCTTTTTGATGGCTCATGATTCTGAGTCTCTTTTTTCTCAAGATCTTTTTCTCATTACTAATGTTTGTCACCCTCTTTAGCAAGTGGACAATTAGGTGGCATGTTTTCAAGCTCTTCCTCTTGCACTGACATTTGGCCATCCAACATTGAATCTTTGGTTGGCAAGAAACGATATTTTGAGTTGGTCACCTCTCATGAGGATCCTTCATCACTCCCCATAAGTTCTTCTATCTAATGTCGAAGGTTGTCCTTTTCATCAAGCTTGCAACTCTTAA…
>LNC_001148
NNNNNNNNNATTTTCAGGGCCAGTTCCAAGCGAAGTTTTCAAGCTAGACCTGGACGTGCTCTTCCTCAACAATAACAAATTCACTCAACAGCTCCCCGATAATGTTGGTTCTACTTCTGCTATATATCTCACCTTCGCCAACAACAAGTTCACCGGCCAGATTCCAAGCAGCATTGGCCGAGCTAAAAATCTCCGGGAGGTGCTATTCTTGAACAACACGTTCTCAGGATGCTTGCCGTACGAGATTGGTTTCTTGAAGAATGCTACTCTATTTGATGCGAGCTGCAACAAACTGACAGGCCCAATACCACACTCATTTGCCTGCTTGACAAAGATGGAGATCCTGAACTTGGCTAATAATGAATTTTACGGGCCGGTGCCGGAGACGGTGTGCAAGCT…
NNNNNNNNNATTTTCAGGGCCAGTTCCAAGCGAAGTTTTCAAGCTAGACCTGGACGTGCTCTTCCTCAACAATAACAAATTCACTCAACAGCTCCCCGATAATGTTGGTTCTACTTCTGCTATATATCTCACCTTCGCCAACAACAAGTTCACCGGCCAGATTCCAAGCAGCATTGGCCGAGCTAAAAATCTCCGGGAGGTGCTATTCTTGAACAACACGTTCTCAGGATGCTTGCCGTACGAGATTGGTTTCTTGAAGAATGCTACTCTATTTGATGCGAGCTGCAACAAACTGACAGGCCCAATACCACACTCATTTGCCTGCTTGACAAAGATGGAGATCCTGAACTTGGCTAATAATGAATTTTACGGGCCGGTGCCGGAGACGGTGTGCAAGCT…
Note: The first line of each lncRNA is the genomic sequence. The second line is the transcript sequence. N indicates any nucleotide.
