# Supplementary material for: Comparative physiology and transcriptome analysis allows for identification of lncRNAs imparting tolerance to drought stress in autotetraploid cassava
Source: BMC Genomics. 2019 Jun 21;20:514. doi: 10.1186/s12864-019-5895-7 (PMC6588902; doi:10.1186/s12864-019-5895-7)
Supplement: Supplementary file 17 — Table S14. A list of trans target genes of the 69 DE lncRNAs specific to 4× plants in response to drought stress, and Pearson correlations between lncRNAs and their corresponding target genes. (XLSX 411 kb) [file 12864_2019_5895_MOESM17_ESM.xlsx]

## Sheet: Sheet 1
A list of trans target genes of the 69 DE lncRNAs specific to 4x plants in response to drought stress, and Pearson correlations between lncRNAs and their corresponding target genes.
lncRNA_ID	lncRNA_Gene_ID	log2(fold_change)	qvalue	mRNA_ID	mRNA_Gene_ID	mRNA_Gene_Description	Pearson_correlation	Pvalue
LNC_000211	XLOC_004334	-3.09237	0.0461372	MANES_12G0221001	MANES_12G022100	-//-	0.954173	1.47e-06
LNC_000211	XLOC_004334	-3.09237	0.0461372	MANES_14G0896001	MANES_14G089600	sp|Q9LEZ3|BIM1_ARATH Transcription factor BIM1 OS=Arabidopsis thaliana GN=BIM1 PE=1 SV=2//8.37413e-93	0.959279	8.23e-07
LNC_000211	XLOC_004334	-3.09237	0.0461372	MANES_09G0962001	MANES_09G096200	sp|Q8W487|YB95_ARATH Uncharacterized protein At2g39795, mitochondrial OS=Arabidopsis thaliana GN=At2g39795 PE=2 SV=1//1.63824e-54	0.965818	3.47e-07
LNC_000211	XLOC_004334	-3.09237	0.0461372	MANES_13G1151001	MANES_13G115100	-//-	0.961287	6.42e-07
LNC_000211	XLOC_004334	-3.09237	0.0461372	MANES_02G0316001	MANES_02G031600	sp|C0LGE4|Y1124_ARATH Probable LRR receptor-like serine/threonine-protein kinase At1g12460 OS=Arabidopsis thaliana GN=At1g12460 PE=2 SV=1//0	0.952258	1.8e-06
LNC_000211	XLOC_004334	-3.09237	0.0461372	MANES_01G0976001	MANES_01G097600	sp|Q42290|MPPB_ARATH Probable mitochondrial-processing peptidase subunit beta OS=Arabidopsis thaliana GN=At3g02090 PE=2 SV=2//0	0.954713	1.39e-06
LNC_000211	XLOC_004334	-3.09237	0.0461372	MANES_08G1081001	MANES_08G108100	sp|Q9SJG2|Y2296_ARATH Probable receptor-like protein kinase At2g42960 OS=Arabidopsis thaliana GN=At2g42960 PE=3 SV=1//0	0.960336	7.23e-07
LNC_000211	XLOC_004334	-3.09237	0.0461372	MANES_07G0106001	MANES_07G010600	sp|Q869R1|CTLHB_DICDI CTL-like protein DDB_G0274487 OS=Dictyostelium discoideum GN=DDB_G0274487 PE=3 SV=1//1.97578e-19	0.966549	3.12e-07
LNC_000211	XLOC_004334	-3.09237	0.0461372	MANES_17G0952001	MANES_17G095200	sp|D4N500|DIOX1_PAPSO Thebaine 6-O-demethylase OS=Papaver somniferum GN=T6ODM PE=1 SV=1//1.01557e-49	0.963033	5.11e-07
LNC_000211	XLOC_004334	-3.09237	0.0461372	MANES_05G1961001	MANES_05G196100	sp|O60121|YH77_SCHPO Uncharacterized protein C16G5.07c OS=Schizosaccharomyces pombe (strain 972 / ATCC 24843) GN=SPBC16G5.07c PE=3 SV=1//7.86348e-98	0.953076	1.66e-06
LNC_000211	XLOC_004334	-3.09237	0.0461372	MANES_01G1447001	MANES_01G144700	sp|P93031|GMD2_ARATH GDP-mannose 4,6 dehydratase 2 OS=Arabidopsis thaliana GN=MUR1 PE=1 SV=3//0	0.963551	4.77e-07
LNC_000211	XLOC_004334	-3.09237	0.0461372	MANES_11G1574001	MANES_11G157400	sp|Q3E7D0|NAT12_ARATH Nucleobase-ascorbate transporter 12 OS=Arabidopsis thaliana GN=NAT12 PE=1 SV=3//0	0.951057	2.04e-06
LNC_000211	XLOC_004334	-3.09237	0.0461372	MANES_07G0314001	MANES_07G031400	sp|Q9LTB2|MMT1_ARATH Methionine S-methyltransferase OS=Arabidopsis thaliana GN=MMT1 PE=1 SV=1//0	0.952417	1.77e-06
LNC_000211	XLOC_004334	-3.09237	0.0461372	MANES_08G0812001	MANES_08G081200	sp|P47082|AVT1_YEAST Vacuolar amino acid transporter 1 OS=Saccharomyces cerevisiae (strain ATCC 204508 / S288c) GN=AVT1 PE=1 SV=1//2.8443e-39	-0.952379	1.78e-06
LNC_000211	XLOC_004334	-3.09237	0.0461372	MANES_12G1182001	MANES_12G118200	sp|Q9ZQR4|Y2452_ARATH DUF21 domain-containing protein At2g14520 OS=Arabidopsis thaliana GN=CBSDUF3 PE=2 SV=2//0	0.954325	1.45e-06
LNC_000211	XLOC_004334	-3.09237	0.0461372	MANES_17G0523001	MANES_17G052300	sp|Q42954|KPYC_TOBAC Pyruvate kinase, cytosolic isozyme OS=Nicotiana tabacum PE=2 SV=1//0	0.953928	1.51e-06
LNC_000211	XLOC_004334	-3.09237	0.0461372	MANES_15G0725004	MANES_15G072500	-//-	-0.965168	3.81e-07
LNC_000211	XLOC_004334	-3.09237	0.0461372	MANES_13G0517001	MANES_13G051700	-//-	-0.950271	2.2e-06
LNC_000211	XLOC_004334	-3.09237	0.0461372	MANES_06G1768001	MANES_06G176800	sp|Q9FZ45|Y1686_ARATH Uncharacterized membrane protein At1g16860 OS=Arabidopsis thaliana GN=At1g16860 PE=1 SV=1//0	0.951196	2.01e-06
LNC_000211	XLOC_004334	-3.09237	0.0461372	MANES_09G1199001	MANES_09G119900	sp|Q9ZVI6|LOR8_ARATH Protein LURP-one-related 8 OS=Arabidopsis thaliana GN=At2g38640 PE=2 SV=1//2.85934e-56	0.960599	7e-07
LNC_000211	XLOC_004334	-3.09237	0.0461372	MANES_08G1169001	MANES_08G116900	-//-	0.954767	1.38e-06
LNC_000211	XLOC_004334	-3.09237	0.0461372	MANES_15G0768001	MANES_15G076800	sp|Q9FH32|AT18F_ARATH Autophagy-related protein 18f OS=Arabidopsis thaliana GN=ATG18F PE=2 SV=1//8.49946e-150	-0.95583	1.23e-06
LNC_000211	XLOC_004334	-3.09237	0.0461372	MANES_04G0160003	MANES_04G016000	sp|Q9ZUU8|KINB3_ARATH SNF1-related protein kinase regulatory subunit beta-3 OS=Arabidopsis thaliana GN=KINB3 PE=1 SV=1//5.53895e-46	0.969131	2.1e-07
LNC_000211	XLOC_004334	-3.09237	0.0461372	MANES_11G1321001	MANES_11G132100	sp|Q41350|OLP1_SOLLC Osmotin-like protein OS=Solanum lycopersicum PE=1 SV=1//9.10557e-133	0.962246	5.67e-07
LNC_000211	XLOC_004334	-3.09237	0.0461372	MANES_09G0796001	MANES_09G079600	sp|O23038|PME8_ARATH Probable pectinesterase 8 OS=Arabidopsis thaliana GN=PME8 PE=2 SV=2//3.23052e-175	-0.953575	1.57e-06
LNC_000211	XLOC_004334	-3.09237	0.0461372	MANES_18G0392001	MANES_18G039200	sp|O65351|SBT17_ARATH Subtilisin-like protease SBT1.7 OS=Arabidopsis thaliana GN=SBT1.7 PE=1 SV=1//4.86723e-179	0.971435	1.43e-07
LNC_000211	XLOC_004334	-3.09237	0.0461372	MANES_13G0843001	MANES_13G084300	sp|P53492|ACT7_ARATH Actin-7 OS=Arabidopsis thaliana GN=ACT7 PE=1 SV=1//0	0.950378	2.18e-06
LNC_000211	XLOC_004334	-3.09237	0.0461372	MANES_14G0290001	MANES_14G029000	sp|Q0WUQ1|BAG1_ARATH BAG family molecular chaperone regulator 1 OS=Arabidopsis thaliana GN=BAG1 PE=1 SV=1//8.70727e-89	0.967369	2.76e-07
LNC_000211	XLOC_004334	-3.09237	0.0461372	MANES_11G1393002	MANES_11G139300	sp|Q9SK03|RAP27_ARATH Ethylene-responsive transcription factor RAP2-7 OS=Arabidopsis thaliana GN=RAP2-7 PE=2 SV=2//3.55997e-111	0.969786	1.88e-07
LNC_000211	XLOC_004334	-3.09237	0.0461372	MANES_14G1715001	MANES_14G171500	sp|Q7ZUC7|PGES2_DANRE Prostaglandin E synthase 2 OS=Danio rerio GN=ptges2 PE=2 SV=1//6.1721e-73	0.964787	4.02e-07
LNC_000211	XLOC_004334	-3.09237	0.0461372	MANES_15G1113002	MANES_15G111300	sp|O81635|ATK4_ARATH Kinesin-4 OS=Arabidopsis thaliana GN=ATK4 PE=1 SV=2//7.72945e-69	0.983814	8.52e-09
LNC_000211	XLOC_004334	-3.09237	0.0461372	MANES_01G0268002	MANES_01G026800	sp|Q9LMX8|6PGL1_ARATH Probable 6-phosphogluconolactonase 1 OS=Arabidopsis thaliana GN=At1g13700 PE=2 SV=1//1.99526e-122	-0.957338	1.04e-06
LNC_000211	XLOC_004334	-3.09237	0.0461372	MANES_11G0262001	MANES_11G026200	-//-	0.966241	3.26e-07
LNC_000211	XLOC_004334	-3.09237	0.0461372	MANES_01G2609001	MANES_01G260900	sp|Q93Z92|RING4_ARATH E3 ubiquitin-protein ligase At4g11680 OS=Arabidopsis thaliana GN=At4g11680 PE=2 SV=1//1.16256e-94	-0.960019	7.52e-07
LNC_000211	XLOC_004334	-3.09237	0.0461372	MANES_04G1489002	MANES_04G148900	sp|Q8NHS0|DNJB8_HUMAN DnaJ homolog subfamily B member 8 OS=Homo sapiens GN=DNAJB8 PE=1 SV=1//1.26905e-14	0.961488	6.25e-07
LNC_000211	XLOC_004334	-3.09237	0.0461372	MANES_04G0268001	MANES_04G026800	sp|P48534|APX1_PEA L-ascorbate peroxidase, cytosolic OS=Pisum sativum GN=APX1 PE=1 SV=2//4.32781e-127	0.961517	6.23e-07
LNC_000211	XLOC_004334	-3.09237	0.0461372	MANES_05G0957001	MANES_05G095700	sp|Q8RX77|PTR21_ARATH Protein NRT1/ PTR FAMILY 2.13 OS=Arabidopsis thaliana GN=NPF2.13 PE=1 SV=1//0	0.954671	1.4e-06
LNC_000211	XLOC_004334	-3.09237	0.0461372	MANES_12G0988001	MANES_12G098800	sp|O64823|MCU2_ARATH Calcium uniporter protein 2, mitochondrial OS=Arabidopsis thaliana GN=At2g23790 PE=2 SV=1//1.17963e-123	0.950108	2.24e-06
LNC_000211	XLOC_004334	-3.09237	0.0461372	MANES_06G0071003	MANES_06G007100	sp|Q9FR44|PEAM1_ARATH Phosphoethanolamine N-methyltransferase 1 OS=Arabidopsis thaliana GN=NMT1 PE=1 SV=1//0	0.974781	7.7e-08
LNC_000211	XLOC_004334	-3.09237	0.0461372	MANES_02G1612001	MANES_02G161200	sp|P9WPZ5|DAPC_MYCTU Probable N-succinyldiaminopimelate aminotransferase DapC OS=Mycobacterium tuberculosis (strain ATCC 25618 / H37Rv) GN=dapC PE=1 SV=1//2.59023e-97	0.950457	2.16e-06
LNC_000211	XLOC_004334	-3.09237	0.0461372	MANES_12G0155001	MANES_12G015500	sp|P04796|G3PC_SINAL Glyceraldehyde-3-phosphate dehydrogenase, cytosolic OS=Sinapis alba GN=GAPC PE=2 SV=2//0	0.950991	2.05e-06
LNC_000211	XLOC_004334	-3.09237	0.0461372	MANES_02G0559001	MANES_02G055900	sp|Q9S7W5|TCP13_ARATH Transcription factor TCP13 OS=Arabidopsis thaliana GN=TCP13 PE=1 SV=1//1.03339e-43	0.961672	6.11e-07
LNC_000211	XLOC_004334	-3.09237	0.0461372	MANES_03G1402001	MANES_03G140200	sp|Q8VYE2|TIM50_ARATH Mitochondrial import inner membrane translocase subunit TIM50 OS=Arabidopsis thaliana GN=TIM50 PE=1 SV=1//2.59959e-116	0.957579	1.01e-06
LNC_000211	XLOC_004334	-3.09237	0.0461372	MANES_02G1325001	MANES_02G132500	sp|Q06548|APK1A_ARATH Protein kinase APK1A, chloroplastic OS=Arabidopsis thaliana GN=APK1A PE=2 SV=1//0	-0.964618	4.12e-07
LNC_000211	XLOC_004334	-3.09237	0.0461372	MANES_18G0563001	MANES_18G056300	sp|Q9LRH6|GAT25_ARATH GATA transcription factor 25 OS=Arabidopsis thaliana GN=GATA25 PE=2 SV=2//3.72272e-73	0.951014	2.05e-06
LNC_000211	XLOC_004334	-3.09237	0.0461372	MANES_16G1110001	MANES_16G111000	sp|Q9LYD3|DREB3_ARATH Dehydration-responsive element-binding protein 3 OS=Arabidopsis thaliana GN=DREB3 PE=2 SV=1//6.43e-50	0.957281	1.04e-06
LNC_000211	XLOC_004334	-3.09237	0.0461372	MANES_01G1881001	MANES_01G188100	sp|Q9M9S6|UTR3_ARATH UDP-galactose/UDP-glucose transporter 3 OS=Arabidopsis thaliana GN=UTR3 PE=1 SV=1//0	0.970649	1.63e-07
LNC_000211	XLOC_004334	-3.09237	0.0461372	MANES_02G1091001	MANES_02G109100	sp|Q94K80|LRP1C_ARATH La-related protein 1C OS=Arabidopsis thaliana GN=LARP1C PE=1 SV=1//3.7008e-75	0.954796	1.38e-06
LNC_000211	XLOC_004334	-3.09237	0.0461372	MANES_08G1732001	MANES_08G173200	sp|Q8C1C1|SAPL1_MOUSE Proactivator polypeptide-like 1 OS=Mus musculus GN=Psapl1 PE=1 SV=2//2.07128e-10	-0.957441	1.02e-06
LNC_000211	XLOC_004334	-3.09237	0.0461372	MANES_18G0829001	MANES_18G082900	sp|Q9LV48|PERK1_ARATH Proline-rich receptor-like protein kinase PERK1 OS=Arabidopsis thaliana GN=PERK1 PE=2 SV=1//2.65522e-75	0.952349	1.79e-06
LNC_000211	XLOC_004334	-3.09237	0.0461372	MANES_10G0142001	MANES_10G014200	sp|Q18169|U483_CAEEL UPF0483 protein C25G4.2 OS=Caenorhabditis elegans GN=C25G4.2 PE=3 SV=1//3.13216e-16	0.965535	3.61e-07
LNC_000211	XLOC_004334	-3.09237	0.0461372	MANES_11G0125001	MANES_11G012500	sp|P83948|PME3_CITSI Pectinesterase 3 OS=Citrus sinensis PE=1 SV=1//0	0.956474	1.14e-06
LNC_000211	XLOC_004334	-3.09237	0.0461372	MANES_16G1333001	MANES_16G133300	sp|Q96361|ARF1_BRARP ADP-ribosylation factor 1 OS=Brassica rapa subsp. pekinensis GN=ARF1 PE=2 SV=3//1.74373e-114	0.954301	1.45e-06
LNC_000211	XLOC_004334	-3.09237	0.0461372	MANES_03G1581001	MANES_03G158100	sp|Q94AR8|LEUC_ARATH 3-isopropylmalate dehydratase large subunit OS=Arabidopsis thaliana GN=IIL1 PE=1 SV=1//0	0.953893	1.52e-06
LNC_000211	XLOC_004334	-3.09237	0.0461372	MANES_04G0139001	MANES_04G013900	sp|Q9SJL9|XTH32_ARATH Probable xyloglucan endotransglucosylase/hydrolase protein 32 OS=Arabidopsis thaliana GN=XTH32 PE=2 SV=1//7.39032e-149	0.954733	1.39e-06
LNC_000211	XLOC_004334	-3.09237	0.0461372	MANES_15G0416001	MANES_15G041600	sp|Q940J9|PMT8_ARATH Probable methyltransferase PMT8 OS=Arabidopsis thaliana GN=At1g04430 PE=2 SV=1//0	0.969657	1.92e-07
LNC_000211	XLOC_004334	-3.09237	0.0461372	MANES_15G1926001	MANES_15G192600	sp|Q8RWF0|PS13A_ARATH 26S proteasome non-ATPase regulatory subunit 13 homolog A OS=Arabidopsis thaliana GN=RPN9A PE=1 SV=1//0	0.950289	2.2e-06
LNC_000211	XLOC_004334	-3.09237	0.0461372	MANES_16G0060001	MANES_16G006000	sp|P92980|APR3_ARATH 5&apos;-adenylylsulfate reductase 3, chloroplastic OS=Arabidopsis thaliana GN=APR3 PE=2 SV=2//0	0.964606	4.12e-07
LNC_000211	XLOC_004334	-3.09237	0.0461372	MANES_12G0463001	MANES_12G046300	sp|Q9ZTN2|ERD2_PETHY ER lumen protein-retaining receptor OS=Petunia hybrida GN=ERD2 PE=2 SV=1//1.82676e-131	0.971677	1.37e-07
LNC_000211	XLOC_004334	-3.09237	0.0461372	MANES_14G0774001	MANES_14G077400	sp|Q8GXS8|PKS3_ARATH Protein PHYTOCHROME KINASE SUBSTRATE 3 OS=Arabidopsis thaliana GN=PKS3 PE=2 SV=2//9.09384e-19	0.961571	6.19e-07
LNC_000211	XLOC_004334	-3.09237	0.0461372	MANES_05G1054001	MANES_05G105400	-//-	-0.958777	8.75e-07
LNC_000211	XLOC_004334	-3.09237	0.0461372	MANES_02G0361001	MANES_02G036100	sp|Q8H038|KATAM_ORYSJ Xyloglucan galactosyltransferase KATAMARI1 homolog OS=Oryza sativa subsp. japonica GN=Os03g0144800 PE=2 SV=1//4.23287e-83	0.961909	5.92e-07
LNC_000211	XLOC_004334	-3.09237	0.0461372	MANES_05G1299001	MANES_05G129900	sp|O23144|PPI1_ARATH Proton pump-interactor 1 OS=Arabidopsis thaliana GN=PPI1 PE=1 SV=2//1.47498e-24	0.952926	1.68e-06
LNC_000211	XLOC_004334	-3.09237	0.0461372	MANES_18G0152001	MANES_18G015200	sp|Q0WSY2|FPP4_ARATH Filament-like plant protein 4 OS=Arabidopsis thaliana GN=FPP4 PE=1 SV=1//0	0.980225	2.3e-08
LNC_000211	XLOC_004334	-3.09237	0.0461372	MANES_15G1635001	MANES_15G163500	sp|Q9CAJ9|Y1385_ARATH BTB/POZ domain-containing protein At1g63850 OS=Arabidopsis thaliana GN=At1g63850 PE=1 SV=1//6.33749e-20	-0.964791	4.02e-07
LNC_000211	XLOC_004334	-3.09237	0.0461372	MANES_04G0920001	MANES_04G092000	sp|Q9FMU6|MPCP3_ARATH Mitochondrial phosphate carrier protein 3, mitochondrial OS=Arabidopsis thaliana GN=MPT3 PE=2 SV=1//0	0.971916	1.31e-07
LNC_000211	XLOC_004334	-3.09237	0.0461372	MANES_18G0410001	MANES_18G041000	sp|Q9STX0|WRKY7_ARATH Probable WRKY transcription factor 7 OS=Arabidopsis thaliana GN=WRKY7 PE=2 SV=1//1.59943e-82	0.957028	1.07e-06
LNC_000211	XLOC_004334	-3.09237	0.0461372	MANES_08G1105001	MANES_08G110500	sp|O80482|BH149_ARATH Transcription factor bHLH149 OS=Arabidopsis thaliana GN=BHLH149 PE=1 SV=1//3.5063e-35	0.951481	1.95e-06
LNC_000211	XLOC_004334	-3.09237	0.0461372	MANES_03G0544001	MANES_03G054400	sp|O64982|PRS7_PRUPE 26S protease regulatory subunit 7 OS=Prunus persica GN=RPT1 PE=2 SV=1//0	0.962298	5.63e-07
LNC_000211	XLOC_004334	-3.09237	0.0461372	MANES_04G1464001	MANES_04G146400	-//-	0.965236	3.77e-07
LNC_000211	XLOC_004334	-3.09237	0.0461372	MANES_03G0130001	MANES_03G013000	sp|Q03730|YMB8_YEAST Uncharacterized vacuolar membrane protein YML018C OS=Saccharomyces cerevisiae (strain ATCC 204508 / S288c) GN=YML018C PE=1 SV=1//6.33308e-35	0.97078	1.6e-07
LNC_000211	XLOC_004334	-3.09237	0.0461372	MANES_11G1116001	MANES_11G111600	sp|Q9M2E2|SDR1_ARATH (+)-neomenthol dehydrogenase OS=Arabidopsis thaliana GN=SDR1 PE=1 SV=1//1.2729e-89	0.978982	3.12e-08
LNC_000211	XLOC_004334	-3.09237	0.0461372	MANES_03G2023001	MANES_03G202300	sp|O04834|SAR1A_ARATH GTP-binding protein SAR1A OS=Arabidopsis thaliana GN=SAR1A PE=2 SV=1//6.48214e-108	0.966189	3.29e-07
LNC_000211	XLOC_004334	-3.09237	0.0461372	MANES_09G0670001	MANES_09G067000	sp|B8E2D3|PGK_DICTD Phosphoglycerate kinase OS=Dictyoglomus turgidum (strain Z-1310 / DSM 6724) GN=pgk PE=3 SV=1//2.00523e-39	-0.961489	6.25e-07
LNC_000211	XLOC_004334	-3.09237	0.0461372	MANES_15G0836001	MANES_15G083600	-//-	0.957186	1.05e-06
LNC_000211	XLOC_004334	-3.09237	0.0461372	MANES_03G0679002	MANES_03G067900	sp|Q93YV6|2A5I_ARATH Serine/threonine protein phosphatase 2A 57 kDa regulatory subunit B&apos; iota isoform OS=Arabidopsis thaliana GN=B&apos;IOTA PE=2 SV=1//0	0.957887	9.72e-07
LNC_000211	XLOC_004334	-3.09237	0.0461372	MANES_12G0439001	MANES_12G043900	-//-	-0.96719	2.83e-07
LNC_000211	XLOC_004334	-3.09237	0.0461372	MANES_11G1350001	MANES_11G135000	sp|Q9FN89|RIBA3_ARATH Monofunctional riboflavin biosynthesis protein RIBA 3, chloroplastic OS=Arabidopsis thaliana GN=RIBA3 PE=1 SV=1//0	-0.963594	4.74e-07
LNC_000211	XLOC_004334	-3.09237	0.0461372	MANES_18G1016001	MANES_18G101600	-//-	-0.975283	6.97e-08
LNC_000211	XLOC_004334	-3.09237	0.0461372	MANES_04G0884001	MANES_04G088400	sp|Q9SGA0|ACR6_ARATH ACT domain-containing protein ACR6 OS=Arabidopsis thaliana GN=ACR6 PE=2 SV=1//0	-0.953703	1.55e-06
LNC_000211	XLOC_004334	-3.09237	0.0461372	MANES_17G0565001	MANES_17G056500	-//-	0.963775	4.62e-07
LNC_000211	XLOC_004334	-3.09237	0.0461372	MANES_01G1830001	MANES_01G183000	sp|Q80YA7|DPP8_MOUSE Dipeptidyl peptidase 8 OS=Mus musculus GN=Dpp8 PE=2 SV=1//1.60932e-86	-0.954521	1.42e-06
LNC_000211	XLOC_004334	-3.09237	0.0461372	MANES_17G0001001	MANES_17G000100	sp|Q8VZ67|Y4919_ARATH Uncharacterized zinc finger CCHC domain-containing protein At4g19190 OS=Arabidopsis thaliana GN=At4g19190 PE=2 SV=1//2.04489e-148	-0.953156	1.64e-06
LNC_000211	XLOC_004334	-3.09237	0.0461372	MANES_06G0989001	MANES_06G098900	sp|Q39030|KPK2_ARATH Serine/threonine-protein kinase AtPK2/AtPK19 OS=Arabidopsis thaliana GN=ATPK2 PE=1 SV=2//2.7095e-162	-0.972106	1.27e-07
LNC_000211	XLOC_004334	-3.09237	0.0461372	MANES_03G1952001	MANES_03G195200	sp|O22775|XXT2_ARATH Xyloglucan 6-xylosyltransferase 2 OS=Arabidopsis thaliana GN=XXT2 PE=1 SV=1//0	0.973562	9.73e-08
LNC_000211	XLOC_004334	-3.09237	0.0461372	MANES_08G0325001	MANES_08G032500	sp|Q9SJ52|YLS9_ARATH Protein YLS9 OS=Arabidopsis thaliana GN=YLS9 PE=2 SV=1//1.12354e-15	0.957897	9.71e-07
LNC_000211	XLOC_004334	-3.09237	0.0461372	MANES_01G0380001	MANES_01G038000	sp|Q7ZZ25|ATD1A_DANRE ATPase family AAA domain-containing protein 1-A OS=Danio rerio GN=atad1a PE=2 SV=2//3.58372e-93	-0.962562	5.44e-07
LNC_000211	XLOC_004334	-3.09237	0.0461372	MANES_11G1555001	MANES_11G155500	sp|Q9SGE0|AXS2_ARATH UDP-D-apiose/UDP-D-xylose synthase 2 OS=Arabidopsis thaliana GN=AXS2 PE=2 SV=1//0	0.960674	6.93e-07
LNC_000211	XLOC_004334	-3.09237	0.0461372	MANES_07G0126001	MANES_07G012600	-//-	0.951277	1.99e-06
LNC_000211	XLOC_004334	-3.09237	0.0461372	MANES_15G0568001	MANES_15G056800	sp|O23254|GLYC4_ARATH Serine hydroxymethyltransferase 4 OS=Arabidopsis thaliana GN=SHM4 PE=1 SV=1//0	0.98013	2.36e-08
LNC_000211	XLOC_004334	-3.09237	0.0461372	MANES_09G1511002	MANES_09G151100	sp|Q8GYX9|WDL1_ARATH Protein WVD2-like 1 OS=Arabidopsis thaliana GN=WDL1 PE=1 SV=1//4.60424e-23	0.960179	7.38e-07
LNC_000211	XLOC_004334	-3.09237	0.0461372	MANES_15G1889001	MANES_15G188900	-//-	-0.969942	1.84e-07
LNC_000211	XLOC_004334	-3.09237	0.0461372	MANES_10G1439001	MANES_10G143900	sp|O22342|ADT1_GOSHI ADP,ATP carrier protein 1, mitochondrial OS=Gossypium hirsutum GN=ANT1 PE=2 SV=1//0	0.966828	2.99e-07
LNC_000211	XLOC_004334	-3.09237	0.0461372	MANES_06G1414001	MANES_06G141400	sp|Q9FLH8|SCRK7_ARATH Probable fructokinase-7 OS=Arabidopsis thaliana GN=At5g51830 PE=1 SV=1//5.63679e-158	0.961267	6.43e-07
LNC_000211	XLOC_004334	-3.09237	0.0461372	MANES_07G0139001	MANES_07G013900	sp|Q8BKU8|TM87B_MOUSE Transmembrane protein 87B OS=Mus musculus GN=Tmem87b PE=2 SV=1//1.50519e-44	0.972305	1.22e-07
LNC_000211	XLOC_004334	-3.09237	0.0461372	MANES_09G1217001	MANES_09G121700	sp|Q9ZVI3|QKIL3_ARATH KH domain-containing protein At2g38610 OS=Arabidopsis thaliana GN=At2g38610 PE=1 SV=1//1.12897e-164	0.963971	4.5e-07
LNC_000211	XLOC_004334	-3.09237	0.0461372	MANES_11G0969002	MANES_11G096900	-//-	0.955291	1.3e-06
LNC_000211	XLOC_004334	-3.09237	0.0461372	MANES_06G1079001	MANES_06G107900	sp|C0LGR3|Y4265_ARATH Probable LRR receptor-like serine/threonine-protein kinase At4g26540 OS=Arabidopsis thaliana GN=At4g26540 PE=2 SV=1//0	0.975668	6.45e-08
LNC_000211	XLOC_004334	-3.09237	0.0461372	MANES_18G0948001	MANES_18G094800	sp|Q9SRE4|UGAL2_ARATH UDP-galactose transporter 2 OS=Arabidopsis thaliana GN=UDP-GALT2 PE=2 SV=1//1.3459e-76	0.97188	1.32e-07
LNC_000211	XLOC_004334	-3.09237	0.0461372	MANES_02G1925001	MANES_02G192500	-//-	0.950106	2.24e-06
LNC_000211	XLOC_004334	-3.09237	0.0461372	MANES_03G1468001	MANES_03G146800	sp|Q9LJR7|XTH3_ARATH Xyloglucan endotransglucosylase/hydrolase protein 3 OS=Arabidopsis thaliana GN=XTH3 PE=2 SV=1//2.26691e-96	0.954879	1.37e-06
LNC_000211	XLOC_004334	-3.09237	0.0461372	MANES_18G0282001	MANES_18G028200	-//-	0.960762	6.86e-07
LNC_000211	XLOC_004334	-3.09237	0.0461372	MANES_18G0140001	MANES_18G014000	sp|Q6Q8A5|HXK2_TOBAC Hexokinase-2, chloroplastic OS=Nicotiana tabacum GN=HXK2 PE=2 SV=1//0	0.955694	1.25e-06
LNC_000211	XLOC_004334	-3.09237	0.0461372	MANES_15G0779001	MANES_15G077900	-//-	0.978068	3.85e-08
LNC_000211	XLOC_004334	-3.09237	0.0461372	MANES_08G0944001	MANES_08G094400	sp|O82647|PDC1_ARATH Pyruvate decarboxylase 1 OS=Arabidopsis thaliana GN=PDC1 PE=2 SV=1//0	0.980366	2.22e-08
LNC_000211	XLOC_004334	-3.09237	0.0461372	MANES_03G0182001	MANES_03G018200	sp|O48780|KCS11_ARATH 3-ketoacyl-CoA synthase 11 OS=Arabidopsis thaliana GN=KCS11 PE=2 SV=1//0	0.963944	4.52e-07
LNC_000211	XLOC_004334	-3.09237	0.0461372	MANES_10G0634001	MANES_10G063400	sp|Q9ES53|UFD1_RAT Ubiquitin fusion degradation protein 1 homolog OS=Rattus norvegicus GN=Ufd1l PE=1 SV=1//6.39598e-74	0.969453	1.99e-07
LNC_000211	XLOC_004334	-3.09237	0.0461372	MANES_10G0210001	MANES_10G021000	sp|F4K295|ROGF5_ARATH Rop guanine nucleotide exchange factor 5 OS=Arabidopsis thaliana GN=ROPGEF5 PE=2 SV=1//0	0.953984	1.5e-06
LNC_000211	XLOC_004334	-3.09237	0.0461372	MANES_06G0934001	MANES_06G093400	sp|Q9QXN3|TRIP4_MOUSE Activating signal cointegrator 1 OS=Mus musculus GN=Trip4 PE=1 SV=2//3.72755e-22	-0.957221	1.05e-06
LNC_000211	XLOC_004334	-3.09237	0.0461372	MANES_09G1155001	MANES_09G115500	-//-	0.95322	1.63e-06
LNC_000211	XLOC_004334	-3.09237	0.0461372	MANES_05G0708001	MANES_05G070800	sp|Q40153|LE14B_LITER LEC14B protein OS=Lithospermum erythrorhizon PE=2 SV=1//0	-0.954361	1.44e-06
LNC_000211	XLOC_004334	-3.09237	0.0461372	MANES_02G1688001	MANES_02G168800	sp|Q5XF57|Y5576_ARATH Probable receptor-like serine/threonine-protein kinase At5g57670 OS=Arabidopsis thaliana GN=At5g57670 PE=2 SV=1//4.89979e-09	0.977402	4.47e-08
LNC_000211	XLOC_004334	-3.09237	0.0461372	MANES_16G1204001	MANES_16G120400	sp|O48946|CESA1_ARATH Cellulose synthase A catalytic subunit 1 [UDP-forming] OS=Arabidopsis thaliana GN=CESA1 PE=1 SV=1//0	0.957718	9.91e-07
LNC_000211	XLOC_004334	-3.09237	0.0461372	MANES_15G0361001	MANES_15G036100	sp|O24542|AX22D_VIGRR Auxin-induced protein 22D OS=Vigna radiata var. radiata GN=AUX22D PE=2 SV=1//9.60645e-87	0.963406	4.86e-07
LNC_000211	XLOC_004334	-3.09237	0.0461372	MANES_07G0947001	MANES_07G094700	sp|Q93Z04|PLY13_ARATH Probable pectate lyase 13 OS=Arabidopsis thaliana GN=PMR6 PE=1 SV=1//0	0.952968	1.67e-06
LNC_000211	XLOC_004334	-3.09237	0.0461372	MANES_11G0170001	MANES_11G017000	sp|Q28EW0|TM87A_XENTR Transmembrane protein 87A OS=Xenopus tropicalis GN=tmem87a PE=2 SV=1//2.08679e-46	0.964163	4.38e-07
LNC_000211	XLOC_004334	-3.09237	0.0461372	MANES_15G0027001	MANES_15G002700	sp|Q8L6H7|SFR2_ORYSJ Beta-glucosidase-like SFR2, chloroplastic OS=Oryza sativa subsp. japonica GN=SFR2 PE=2 SV=1//0	-0.961457	6.28e-07
LNC_000211	XLOC_004334	-3.09237	0.0461372	MANES_05G1804001	MANES_05G180400	sp|Q08467|CSK21_ARATH Casein kinase II subunit alpha-1 OS=Arabidopsis thaliana GN=CKA1 PE=1 SV=3//0	0.967479	2.71e-07
LNC_000211	XLOC_004334	-3.09237	0.0461372	MANES_05G0033001	MANES_05G003300	sp|P24068|OCS1_MAIZE Ocs element-binding factor 1 OS=Zea mays GN=OBF1 PE=2 SV=2//1.01294e-31	0.965299	3.74e-07
LNC_000211	XLOC_004334	-3.09237	0.0461372	MANES_11G0476001	MANES_11G047600	sp|F4HQD4|HSP7P_ARATH Heat shock 70 kDa protein 15 OS=Arabidopsis thaliana GN=HSP70-15 PE=1 SV=1//0	0.959805	7.72e-07
LNC_000211	XLOC_004334	-3.09237	0.0461372	MANES_18G0691002	MANES_18G069100	sp|Q9Y7K5|YGI3_SCHPO Uncharacterized WD repeat-containing protein C2A9.03 OS=Schizosaccharomyces pombe (strain 972 / ATCC 24843) GN=SPBC2A9.03 PE=3 SV=2//5.08957e-27	-0.959438	8.08e-07
LNC_000211	XLOC_004334	-3.09237	0.0461372	MANES_13G0522001	MANES_13G052200	sp|Q9SRT3|CSLC6_ARATH Probable xyloglucan glycosyltransferase 6 OS=Arabidopsis thaliana GN=CSLC6 PE=1 SV=1//0	0.964618	4.11e-07
LNC_000211	XLOC_004334	-3.09237	0.0461372	MANES_13G0336001	MANES_13G033600	sp|Q8SAG3|ADF_VITVI Actin-depolymerizing factor OS=Vitis vinifera PE=2 SV=1//3.65762e-73	0.96672	3.04e-07
LNC_000211	XLOC_004334	-3.09237	0.0461372	MANES_03G1888001	MANES_03G188800	sp|Q93W28|Y4554_ARATH Uncharacterized protein At4g15545 OS=Arabidopsis thaliana GN=At4g15545 PE=1 SV=1//5.23997e-123	-0.965131	3.83e-07
LNC_000211	XLOC_004334	-3.09237	0.0461372	MANES_11G1576002	MANES_11G157600	sp|O22165|RLP24_ARATH Probable ribosome biogenesis protein RLP24 OS=Arabidopsis thaliana GN=At2g44860 PE=2 SV=1//2.82324e-76	0.978757	3.29e-08
LNC_000211	XLOC_004334	-3.09237	0.0461372	MANES_15G1236001	MANES_15G123600	sp|Q9FNK4|OAT_ARATH Ornithine aminotransferase, mitochondrial OS=Arabidopsis thaliana GN=DELTA-OAT PE=1 SV=1//0	-0.973348	1.01e-07
LNC_000211	XLOC_004334	-3.09237	0.0461372	MANES_11G0452001	MANES_11G045200	sp|Q9CA93|BAC2_ARATH Mitochondrial arginine transporter BAC2 OS=Arabidopsis thaliana GN=BAC2 PE=1 SV=1//7.00119e-26	0.964765	4.03e-07
LNC_000211	XLOC_004334	-3.09237	0.0461372	MANES_10G0758001	MANES_10G075800	sp|Q8L7W8|FUCO2_ARATH Alpha-L-fucosidase 2 OS=Arabidopsis thaliana GN=FUC95A PE=1 SV=1//0	0.952245	1.8e-06
LNC_000211	XLOC_004334	-3.09237	0.0461372	MANES_08G0802001	MANES_08G080200	sp|Q9LZ98|AB20I_ARATH ABC transporter I family member 20 OS=Arabidopsis thaliana GN=ABCI20 PE=2 SV=1//0	0.952695	1.72e-06
LNC_000211	XLOC_004334	-3.09237	0.0461372	MANES_05G1070001	MANES_05G107000	sp|Q9AXJ4|IF5A_MANES Eukaryotic translation initiation factor 5A OS=Manihot esculenta PE=2 SV=2//2.82973e-105	0.967579	2.67e-07
LNC_000211	XLOC_004334	-3.09237	0.0461372	MANES_13G0601001	MANES_13G060100	-//-	0.962737	5.31e-07
LNC_000211	XLOC_004334	-3.09237	0.0461372	MANES_01G1877001	MANES_01G187700	sp|Q9LJX1|PRE5_ARATH Transcription factor PRE5 OS=Arabidopsis thaliana GN=PRE5 PE=1 SV=1//6.27232e-34	0.956753	1.11e-06
LNC_000211	XLOC_004334	-3.09237	0.0461372	MANES_03G0124001	MANES_03G012400	sp|P0CB22|ATX2_ARATH Histone-lysine N-methyltransferase ATX2 OS=Arabidopsis thaliana GN=ATX2 PE=2 SV=1//1.58647e-15	-0.952788	1.71e-06
LNC_000211	XLOC_004334	-3.09237	0.0461372	MANES_01G0970001	MANES_01G097000	sp|Q9SGA8|U83A1_ARATH UDP-glycosyltransferase 83A1 OS=Arabidopsis thaliana GN=UGT83A1 PE=2 SV=1//7.61427e-130	0.972114	1.27e-07
LNC_000211	XLOC_004334	-3.09237	0.0461372	MANES_06G1438001	MANES_06G143800	sp|Q0WUQ1|BAG1_ARATH BAG family molecular chaperone regulator 1 OS=Arabidopsis thaliana GN=BAG1 PE=1 SV=1//2.20712e-93	0.97731	4.56e-08
LNC_000211	XLOC_004334	-3.09237	0.0461372	MANES_01G2436001	MANES_01G243600	sp|Q9LNJ9|FKGP_ARATH Bifunctional fucokinase/fucose pyrophosphorylase OS=Arabidopsis thaliana GN=FKGP PE=1 SV=2//0	0.953915	1.51e-06
LNC_000211	XLOC_004334	-3.09237	0.0461372	MANES_08G1475001	MANES_08G147500	sp|Q9SPM5|APY2_ARATH Apyrase 2 OS=Arabidopsis thaliana GN=APY2 PE=1 SV=1//0	0.958978	8.54e-07
LNC_000211	XLOC_004334	-3.09237	0.0461372	MANES_14G0349001	MANES_14G034900	sp|P17407|21KD_DAUCA 21 kDa protein OS=Daucus carota PE=2 SV=1//2.82944e-45	0.962331	5.61e-07
LNC_000211	XLOC_004334	-3.09237	0.0461372	MANES_16G1208001	MANES_16G120800	sp|Q3E6T0|PT525_ARATH Probable sugar phosphate/phosphate translocator At5g25400 OS=Arabidopsis thaliana GN=At5g25400 PE=2 SV=1//0	0.970657	1.63e-07
LNC_000211	XLOC_004334	-3.09237	0.0461372	MANES_14G1538001	MANES_14G153800	sp|F4JTE7|GPP1_ARATH (DL)-glycerol-3-phosphatase 1 OS=Arabidopsis thaliana GN=GPP1 PE=1 SV=1//1.83661e-132	0.950676	2.12e-06
LNC_000211	XLOC_004334	-3.09237	0.0461372	MANES_08G1710001	MANES_08G171000	sp|Q9LZV7|PXC2_ARATH Leucine-rich repeat receptor-like protein kinase PXC2 OS=Arabidopsis thaliana GN=PXC2 PE=2 SV=1//0	0.955333	1.3e-06
LNC_000211	XLOC_004334	-3.09237	0.0461372	MANES_02G0491001	MANES_02G049100	sp|Q8GUH7|CSCLC_ARATH CSC1-like protein HYP1 OS=Arabidopsis thaliana GN=HYP1 PE=2 SV=1//0	-0.960586	7.01e-07
LNC_000211	XLOC_004334	-3.09237	0.0461372	MANES_18G0817001	MANES_18G081700	sp|Q39134|AAP3_ARATH Amino acid permease 3 OS=Arabidopsis thaliana GN=AAP3 PE=1 SV=2//0	0.962107	5.77e-07
LNC_000211	XLOC_004334	-3.09237	0.0461372	MANES_05G0044001	MANES_05G004400	sp|Q9S834|CLPP5_ARATH ATP-dependent Clp protease proteolytic subunit 5, chloroplastic OS=Arabidopsis thaliana GN=CLPP5 PE=1 SV=1//9.73212e-165	0.956515	1.14e-06
LNC_000211	XLOC_004334	-3.09237	0.0461372	MANES_04G1642001	MANES_04G164200	sp|Q9LPR8|SCL3_ARATH Scarecrow-like protein 3 OS=Arabidopsis thaliana GN=SCL3 PE=2 SV=1//0	-0.963738	4.65e-07
LNC_000211	XLOC_004334	-3.09237	0.0461372	MANES_02G0286001	MANES_02G028600	sp|Q8VWZ7|C76B6_CATRO Geraniol 8-hydroxylase OS=Catharanthus roseus GN=CYP76B6 PE=1 SV=1//4.423e-09	0.989912	8.09e-10
LNC_000211	XLOC_004334	-3.09237	0.0461372	MANES_09G1868001	MANES_09G186800	sp|Q8RWD5|SCD2_ARATH Coiled-coil domain-containing protein SCD2 OS=Arabidopsis thaliana GN=SCD2 PE=1 SV=1//8.63556e-170	0.953063	1.66e-06
LNC_000211	XLOC_004334	-3.09237	0.0461372	MANES_17G1166001	MANES_17G116600	sp|F4J117|LSF1_ARATH Phosphoglucan phosphatase LSF1, chloroplastic OS=Arabidopsis thaliana GN=LSF1 PE=1 SV=1//0	0.969746	1.9e-07
LNC_000211	XLOC_004334	-3.09237	0.0461372	MANES_14G0606002	MANES_14G060600	sp|Q2MHE4|HT1_ARATH Serine/threonine-protein kinase HT1 OS=Arabidopsis thaliana GN=HT1 PE=1 SV=1//2.05042e-55	0.957739	9.89e-07
LNC_000211	XLOC_004334	-3.09237	0.0461372	MANES_17G1009005	MANES_17G100900	sp|Q8GUH2|Y1015_ARATH Uncharacterized protein At1g01500 OS=Arabidopsis thaliana GN=At1g01500 PE=2 SV=1//2.67117e-38	-0.951036	2.04e-06
LNC_000211	XLOC_004334	-3.09237	0.0461372	MANES_01G1935001	MANES_01G193500	sp|Q9XIE6|ALA3_ARATH Phospholipid-transporting ATPase 3 OS=Arabidopsis thaliana GN=ALA3 PE=1 SV=2//0	0.963208	4.99e-07
LNC_000211	XLOC_004334	-3.09237	0.0461372	MANES_04G1291001	MANES_04G129100	-//-	0.955206	1.32e-06
LNC_000211	XLOC_004334	-3.09237	0.0461372	MANES_05G1286001	MANES_05G128600	sp|P29057|HMDH1_HEVBR 3-hydroxy-3-methylglutaryl-coenzyme A reductase 1 OS=Hevea brasiliensis GN=HMGR1 PE=2 SV=1//0	0.982717	1.18e-08
LNC_000211	XLOC_004334	-3.09237	0.0461372	MANES_14G0790001	MANES_14G079000	sp|Q8LFV3|CDF3_ARATH Cyclic dof factor 3 OS=Arabidopsis thaliana GN=CDF3 PE=1 SV=2//7.63139e-94	0.963213	4.99e-07
LNC_000211	XLOC_004334	-3.09237	0.0461372	MANES_02G2202001	MANES_02G220200	sp|Q9FX21|STT3B_ARATH Dolichyl-diphosphooligosaccharide--protein glycosyltransferase subunit STT3B OS=Arabidopsis thaliana GN=STT3B PE=2 SV=1//0	0.95768	9.96e-07
LNC_000211	XLOC_004334	-3.09237	0.0461372	MANES_18G0742001	MANES_18G074200	sp|Q8W486|Y1491_ARATH Uncharacterized protein At1g04910 OS=Arabidopsis thaliana GN=At1g04910 PE=2 SV=1//3.12486e-18	0.970564	1.66e-07
LNC_000211	XLOC_004334	-3.09237	0.0461372	MANES_17G1053001	MANES_17G105300	-//-	0.954813	1.38e-06
LNC_000211	XLOC_004334	-3.09237	0.0461372	MANES_14G1737001	MANES_14G173700	sp|Q86UY6|NAA40_HUMAN N-alpha-acetyltransferase 40 OS=Homo sapiens GN=NAA40 PE=1 SV=1//6.93408e-32	0.950494	2.15e-06
LNC_000211	XLOC_004334	-3.09237	0.0461372	MANES_16G0062001	MANES_16G006200	sp|Q9SA96|AROD1_ARATH Arogenate dehydratase/prephenate dehydratase 1, chloroplastic OS=Arabidopsis thaliana GN=ADT1 PE=1 SV=1//5.52869e-175	0.960801	6.82e-07
LNC_000211	XLOC_004334	-3.09237	0.0461372	MANES_03G1645001	MANES_03G164500	sp|Q9SPK4|PPCK1_ARATH Phosphoenolpyruvate carboxylase kinase 1 OS=Arabidopsis thaliana GN=PPCK1 PE=1 SV=1//1.30376e-101	-0.950996	2.05e-06
LNC_000211	XLOC_004334	-3.09237	0.0461372	MANES_08G0503001	MANES_08G050300	sp|O22938|PXC3_ARATH Leucine-rich repeat receptor-like tyrosine-protein kinase PXC3 OS=Arabidopsis thaliana GN=PXC3 PE=2 SV=1//0	0.957412	1.03e-06
LNC_000211	XLOC_004334	-3.09237	0.0461372	MANES_12G0544001	MANES_12G054400	sp|Q9SE97|FH1_ARATH Formin-like protein 1 OS=Arabidopsis thaliana GN=FH1 PE=1 SV=1//1.29785e-06	0.979944	2.47e-08
LNC_000211	XLOC_004334	-3.09237	0.0461372	MANES_13G1193001	MANES_13G119300	sp|O48670|RER1A_ARATH Protein RER1A OS=Arabidopsis thaliana GN=RER1A PE=1 SV=1//8.32219e-82	0.959578	7.94e-07
LNC_000211	XLOC_004334	-3.09237	0.0461372	MANES_06G0825001	MANES_06G082500	sp|Q94KT8|COBRA_ARATH Protein COBRA OS=Arabidopsis thaliana GN=COB PE=2 SV=1//0	0.959186	8.33e-07
LNC_000211	XLOC_004334	-3.09237	0.0461372	MANES_04G1206001	MANES_04G120600	sp|Q9C968|CCA24_ARATH Cyclin-A2-4 OS=Arabidopsis thaliana GN=CYCA2-4 PE=2 SV=1//2.71498e-158	0.951113	2.03e-06
LNC_000211	XLOC_004334	-3.09237	0.0461372	MANES_13G0306001	MANES_13G030600	sp|P92990|JP650_ARATH Probable polygalacturonase non-catalytic subunit JP650 OS=Arabidopsis thaliana GN=JP650 PE=2 SV=2//0	0.957619	1e-06
LNC_000211	XLOC_004334	-3.09237	0.0461372	MANES_07G0996001	MANES_07G099600	sp|Q9SV30|GATA8_ARATH GATA transcription factor 8 OS=Arabidopsis thaliana GN=GATA8 PE=2 SV=1//1.50726e-11	0.981325	1.73e-08
LNC_000211	XLOC_004334	-3.09237	0.0461372	MANES_12G0245001	MANES_12G024500	sp|O22715|AP1M2_ARATH AP-1 complex subunit mu-2 OS=Arabidopsis thaliana GN=AP1M2 PE=1 SV=1//0	0.95402	1.5e-06
LNC_000211	XLOC_004334	-3.09237	0.0461372	MANES_15G0230001	MANES_15G023000	-//-	0.972915	1.1e-07
LNC_000211	XLOC_004334	-3.09237	0.0461372	MANES_01G0934001	MANES_01G093400	sp|P55217|CGS1_ARATH Cystathionine gamma-synthase 1, chloroplastic OS=Arabidopsis thaliana GN=CGS1 PE=1 SV=3//0	0.955787	1.24e-06
LNC_000211	XLOC_004334	-3.09237	0.0461372	MANES_01G0688001	MANES_01G068800	sp|B3MZN7|MOCOS_DROAN Molybdenum cofactor sulfurase OS=Drosophila ananassae GN=mal PE=3 SV=1//2.71127e-14	0.962059	5.81e-07
LNC_000211	XLOC_004334	-3.09237	0.0461372	MANES_13G0120001	MANES_13G012000	-//-	-0.958311	9.25e-07
LNC_000211	XLOC_004334	-3.09237	0.0461372	MANES_02G1226002	MANES_02G122600	sp|Q5SNN4|C3H40_ORYSJ Zinc finger CCCH domain-containing protein 40 OS=Oryza sativa subsp. japonica GN=Os06g0170500 PE=2 SV=1//0	-0.958716	8.81e-07
LNC_000211	XLOC_004334	-3.09237	0.0461372	MANES_06G0139001	MANES_06G013900	sp|Q9LRR4|R13L1_ARATH Putative disease resistance RPP13-like protein 1 OS=Arabidopsis thaliana GN=RPPL1 PE=3 SV=1//0	-0.960751	6.87e-07
LNC_000211	XLOC_004334	-3.09237	0.0461372	MANES_02G0307001	MANES_02G030700	sp|Q9LQ04|RMLCD_ARATH Bifunctional dTDP-4-dehydrorhamnose 3,5-epimerase/dTDP-4-dehydrorhamnose reductase OS=Arabidopsis thaliana GN=NRS/ER PE=1 SV=1//0	0.955198	1.32e-06
LNC_000211	XLOC_004334	-3.09237	0.0461372	MANES_13G0749001	MANES_13G074900	-//-	0.971507	1.41e-07
LNC_000211	XLOC_004334	-3.09237	0.0461372	MANES_11G0464001	MANES_11G046400	sp|P49332|GSTXC_TOBAC Probable glutathione S-transferase parC OS=Nicotiana tabacum GN=PARC PE=2 SV=1//4.87343e-88	0.957475	1.02e-06
LNC_000211	XLOC_004334	-3.09237	0.0461372	MANES_02G0077001	MANES_02G007700	sp|P52410|KASC1_ARATH 3-oxoacyl-[acyl-carrier-protein] synthase I, chloroplastic OS=Arabidopsis thaliana GN=KAS1 PE=2 SV=2//0	0.95955	7.97e-07
LNC_000211	XLOC_004334	-3.09237	0.0461372	MANES_13G1362001	MANES_13G136200	sp|Q944K2|OST48_ARATH Dolichyl-diphosphooligosaccharide--protein glycosyltransferase 48 kDa subunit OS=Arabidopsis thaliana GN=OST48 PE=2 SV=1//0	0.968716	2.24e-07
LNC_000211	XLOC_004334	-3.09237	0.0461372	MANES_05G1470001	MANES_05G147000	sp|P12411|TBB1_ARATH Tubulin beta-1 chain OS=Arabidopsis thaliana GN=TUBB1 PE=2 SV=1//0	0.97605	5.96e-08
LNC_000211	XLOC_004334	-3.09237	0.0461372	MANES_04G1604001	MANES_04G160400	sp|Q42806|KPYC_SOYBN Pyruvate kinase, cytosolic isozyme OS=Glycine max PE=2 SV=1//0	0.982099	1.4e-08
LNC_000211	XLOC_004334	-3.09237	0.0461372	MANES_05G1767001	MANES_05G176700	sp|Q8W3M4|Y4744_ARATH Uncharacterized protein At4g06744 OS=Arabidopsis thaliana GN=At4g06744 PE=2 SV=1//1.36778e-95	0.952512	1.76e-06
LNC_000211	XLOC_004334	-3.09237	0.0461372	MANES_11G1029001	MANES_11G102900	sp|Q9LT15|STP10_ARATH Sugar transport protein 10 OS=Arabidopsis thaliana GN=STP10 PE=2 SV=1//0	-0.963868	4.56e-07
LNC_000211	XLOC_004334	-3.09237	0.0461372	MANES_14G1708001	MANES_14G170800	sp|P50699|TLPH_ARATH Thaumatin-like protein OS=Arabidopsis thaliana GN=At1g18250 PE=2 SV=2//2.37375e-133	0.954744	1.39e-06
LNC_000211	XLOC_004334	-3.09237	0.0461372	MANES_09G0377001	MANES_09G037700	sp|Q5I0H4|TMCO1_RAT Transmembrane and coiled-coil domains protein 1 OS=Rattus norvegicus GN=Tmco1 PE=2 SV=1//3.25724e-42	0.971283	1.47e-07
LNC_000211	XLOC_004334	-3.09237	0.0461372	MANES_01G2095001	MANES_01G209500	-//-	-0.964473	4.2e-07
LNC_000211	XLOC_004334	-3.09237	0.0461372	MANES_03G1349001	MANES_03G134900	sp|Q9FJ72|WAXS1_ARATH Probable long-chain-alcohol O-fatty-acyltransferase 1 OS=Arabidopsis thaliana GN=AT1 PE=2 SV=1//2.7318e-111	0.964819	4e-07
LNC_000211	XLOC_004334	-3.09237	0.0461372	MANES_09G0351001	MANES_09G035100	sp|P48631|FD6E2_SOYBN Omega-6 fatty acid desaturase, endoplasmic reticulum isozyme 2 OS=Glycine max GN=FAD2-2 PE=2 SV=1//0	0.961764	6.04e-07
LNC_000211	XLOC_004334	-3.09237	0.0461372	MANES_11G1397002	MANES_11G139700	sp|P48534|APX1_PEA L-ascorbate peroxidase, cytosolic OS=Pisum sativum GN=APX1 PE=1 SV=2//4.46838e-129	0.963642	4.71e-07
LNC_000211	XLOC_004334	-3.09237	0.0461372	MANES_09G1792001	MANES_09G179200	sp|O48920|ARF_VIGUN ADP-ribosylation factor OS=Vigna unguiculata GN=ARF PE=2 SV=3//1.26228e-129	0.96806	2.48e-07
LNC_000211	XLOC_004334	-3.09237	0.0461372	MANES_05G0932001	MANES_05G093200	sp|P52901|ODPA1_ARATH Pyruvate dehydrogenase E1 component subunit alpha-1, mitochondrial OS=Arabidopsis thaliana GN=E1 ALPHA PE=2 SV=2//0	0.962093	5.78e-07
LNC_000211	XLOC_004334	-3.09237	0.0461372	MANES_03G2114001	MANES_03G211400	sp|Q9LRP2|PT317_ARATH Probable sugar phosphate/phosphate translocator At3g17430 OS=Arabidopsis thaliana GN=At3g17430 PE=1 SV=1//0	0.973356	1.01e-07
LNC_000211	XLOC_004334	-3.09237	0.0461372	MANES_03G0527001	MANES_03G052700	sp|Q9SYU4|PEX10_ARATH Peroxisome biogenesis factor 10 OS=Arabidopsis thaliana GN=PEX10 PE=1 SV=1//1.62881e-178	-0.958824	8.7e-07
LNC_000211	XLOC_004334	-3.09237	0.0461372	MANES_01G2458001	MANES_01G245800	sp|Q9LS40|ASPG1_ARATH Protein ASPARTIC PROTEASE IN GUARD CELL 1 OS=Arabidopsis thaliana GN=ASPG1 PE=1 SV=1//3.08625e-111	0.960909	6.73e-07
LNC_000211	XLOC_004334	-3.09237	0.0461372	MANES_07G1283001	MANES_07G128300	-//-	0.970574	1.65e-07
LNC_000211	XLOC_004334	-3.09237	0.0461372	MANES_12G0337001	MANES_12G033700	sp|Q93Z16|RPN2_ARATH Dolichyl-diphosphooligosaccharide--protein glycosyltransferase subunit 2 OS=Arabidopsis thaliana GN=RPN2 PE=2 SV=1//0	0.962137	5.75e-07
LNC_000211	XLOC_004334	-3.09237	0.0461372	MANES_08G1482001	MANES_08G148200	sp|O64654|TRL11_ARATH Thioredoxin-like 1-1, chloroplastic OS=Arabidopsis thaliana GN=At1g08570 PE=2 SV=1//1.15047e-101	-0.951627	1.92e-06
LNC_000211	XLOC_004334	-3.09237	0.0461372	MANES_12G1137001	MANES_12G113700	-//-	-0.955633	1.26e-06
LNC_000211	XLOC_004334	-3.09237	0.0461372	MANES_03G1701001	MANES_03G170100	sp|Q940Y9|POLL2_ARATH Putative ion channel POLLUX-like 2 OS=Arabidopsis thaliana GN=At5g43745 PE=2 SV=1//0	0.964199	4.36e-07
LNC_000211	XLOC_004334	-3.09237	0.0461372	MANES_10G1342002	MANES_10G134200	sp|Q9LRR4|R13L1_ARATH Putative disease resistance RPP13-like protein 1 OS=Arabidopsis thaliana GN=RPPL1 PE=3 SV=1//3.54052e-147	-0.955338	1.3e-06
LNC_000211	XLOC_004334	-3.09237	0.0461372	MANES_08G1565001	MANES_08G156500	-//-	-0.95446	1.43e-06
LNC_000211	XLOC_004334	-3.09237	0.0461372	MANES_04G1382001	MANES_04G138200	sp|Q8LGU1|AB8C_ARATH ABC transporter C family member 8 OS=Arabidopsis thaliana GN=ABCC8 PE=2 SV=3//0	-0.967442	2.73e-07
LNC_000211	XLOC_004334	-3.09237	0.0461372	MANES_08G0928001	MANES_08G092800	sp|Q8W4I7|CDPKD_ARATH Calcium-dependent protein kinase 13 OS=Arabidopsis thaliana GN=CPK13 PE=1 SV=2//0	0.973926	9.09e-08
LNC_000211	XLOC_004334	-3.09237	0.0461372	MANES_07G0078001	MANES_07G007800	sp|Q9LM02|SMT1_ARATH Cycloartenol-C-24-methyltransferase OS=Arabidopsis thaliana GN=SMT1 PE=1 SV=1//0	0.959129	8.39e-07
LNC_000211	XLOC_004334	-3.09237	0.0461372	MANES_08G1493001	MANES_08G149300	sp|O49743|GATA4_ARATH GATA transcription factor 4 OS=Arabidopsis thaliana GN=GATA4 PE=2 SV=1//4.82062e-31	0.95488	1.37e-06
LNC_000211	XLOC_004334	-3.09237	0.0461372	MANES_15G0937001	MANES_15G093700	sp|P29196|CAPP_SOLTU Phosphoenolpyruvate carboxylase OS=Solanum tuberosum GN=PPC1 PE=2 SV=2//0	0.965373	3.7e-07
LNC_000211	XLOC_004334	-3.09237	0.0461372	MANES_02G0423001	MANES_02G042300	sp|Q8L7W2|NUDT8_ARATH Nudix hydrolase 8 OS=Arabidopsis thaliana GN=NUDT8 PE=2 SV=2//5.79056e-140	0.968234	2.42e-07
LNC_000211	XLOC_004334	-3.09237	0.0461372	MANES_13G1495001	MANES_13G149500	sp|Q6I581|GH35_ORYSJ Probable indole-3-acetic acid-amido synthetase GH3.5 OS=Oryza sativa subsp. japonica GN=GH3.5 PE=2 SV=1//0	0.978251	3.7e-08
LNC_000211	XLOC_004334	-3.09237	0.0461372	MANES_02G0348001	MANES_02G034800	sp|P17407|21KD_DAUCA 21 kDa protein OS=Daucus carota PE=2 SV=1//1.69767e-46	0.99253	1.81e-10
LNC_000211	XLOC_004334	-3.09237	0.0461372	MANES_04G1654001	MANES_04G165400	-//-	0.960898	6.74e-07
LNC_000211	XLOC_004334	-3.09237	0.0461372	MANES_01G1224001	MANES_01G122400	sp|Q42521|DCE1_ARATH Glutamate decarboxylase 1 OS=Arabidopsis thaliana GN=GAD1 PE=1 SV=2//0	0.959472	8.04e-07
LNC_000211	XLOC_004334	-3.09237	0.0461372	MANES_13G1068001	MANES_13G106800	-//-	0.974446	8.22e-08
LNC_000211	XLOC_004334	-3.09237	0.0461372	MANES_03G1844001	MANES_03G184400	sp|Q94BT9|ATOX1_ARATH Copper transport protein ATX1 OS=Arabidopsis thaliana GN=ATX1 PE=1 SV=1//3.808e-10	0.953859	1.52e-06
LNC_000211	XLOC_004334	-3.09237	0.0461372	MANES_12G0921001	MANES_12G092100	sp|Q9FJH0|RAA1F_ARATH Ras-related protein RABA1f OS=Arabidopsis thaliana GN=RABA1F PE=2 SV=1//1.01897e-143	0.959968	7.57e-07
LNC_000211	XLOC_004334	-3.09237	0.0461372	MANES_05G0427001	MANES_05G042700	sp|O74326|CID11_SCHPO Poly(A) RNA polymerase cid11 OS=Schizosaccharomyces pombe (strain 972 / ATCC 24843) GN=cid11 PE=3 SV=1//4.10278e-51	-0.95994	7.6e-07
LNC_000211	XLOC_004334	-3.09237	0.0461372	MANES_01G2275002	MANES_01G227500	sp|Q8WWQ0|PHIP_HUMAN PH-interacting protein OS=Homo sapiens GN=PHIP PE=1 SV=2//1.66395e-10	-0.950471	2.16e-06
LNC_000211	XLOC_004334	-3.09237	0.0461372	MANES_13G1324001	MANES_13G132400	sp|Q94A73|Y5656_ARATH BTB/POZ domain-containing protein At5g66560 OS=Arabidopsis thaliana GN=At5g66560 PE=2 SV=2//0	0.973198	1.04e-07
LNC_000211	XLOC_004334	-3.09237	0.0461372	MANES_01G1823001	MANES_01G182300	sp|Q8GW61|STP14_ARATH Sugar transport protein 14 OS=Arabidopsis thaliana GN=STP14 PE=2 SV=2//5.91502e-51	-0.951472	1.95e-06
LNC_000211	XLOC_004334	-3.09237	0.0461372	MANES_16G0233001	MANES_16G023300	-//-	0.958613	8.92e-07
LNC_000211	XLOC_004334	-3.09237	0.0461372	MANES_04G1465001	MANES_04G146500	sp|O48551|PSA6_SOYBN Proteasome subunit alpha type-6 OS=Glycine max GN=PAA1 PE=2 SV=2//4.38021e-166	0.97677	5.12e-08
LNC_000211	XLOC_004334	-3.09237	0.0461372	MANES_05G0256001	MANES_05G025600	sp|O04619|ADNT1_ARATH Mitochondrial adenine nucleotide transporter ADNT1 OS=Arabidopsis thaliana GN=ADNT1 PE=2 SV=1//0	0.98406	7.89e-09
LNC_000211	XLOC_004334	-3.09237	0.0461372	MANES_02G1463002	MANES_02G146300	-//-	0.962771	5.29e-07
LNC_000211	XLOC_004334	-3.09237	0.0461372	MANES_07G0062001	MANES_07G006200	sp|Q10EL1|C3H24_ORYSJ Zinc finger CCCH domain-containing protein 24 OS=Oryza sativa subsp. japonica GN=Os03g0698800 PE=2 SV=1//0	-0.953238	1.63e-06
LNC_000211	XLOC_004334	-3.09237	0.0461372	MANES_03G1732001	MANES_03G173200	sp|Q9LUH8|HFA6B_ARATH Heat stress transcription factor A-6b OS=Arabidopsis thaliana GN=HSFA6b PE=2 SV=1//5.18392e-135	0.956157	1.19e-06
LNC_000211	XLOC_004334	-3.09237	0.0461372	MANES_05G0481001	MANES_05G048100	sp|Q9LXU9|IRKI_ARATH IRK-interacting protein OS=Arabidopsis thaliana GN=IRKI PE=1 SV=1//1.40926e-08	-0.972971	1.09e-07
LNC_000211	XLOC_004334	-3.09237	0.0461372	MANES_16G1186001	MANES_16G118600	sp|O22567|DXS1_ORYSJ 1-deoxy-D-xylulose-5-phosphate synthase 1, chloroplastic OS=Oryza sativa subsp. japonica GN=CLA1 PE=2 SV=2//0	-0.957941	9.66e-07
LNC_000211	XLOC_004334	-3.09237	0.0461372	MANES_11G1625001	MANES_11G162500	sp|Q9FMR1|RGAP1_ARATH Rho GTPase-activating protein 1 OS=Arabidopsis thaliana GN=ROPGAP1 PE=2 SV=1//5.1974e-165	0.95015	2.23e-06
LNC_000211	XLOC_004334	-3.09237	0.0461372	MANES_05G0244001	MANES_05G024400	sp|Q9SV26|PP297_ARATH Pentatricopeptide repeat-containing protein At4g01030, mitochondrial OS=Arabidopsis thaliana GN=PCMP-H65 PE=3 SV=2//5.08434e-52	-0.963776	4.62e-07
LNC_000211	XLOC_004334	-3.09237	0.0461372	MANES_01G2267001	MANES_01G226700	-//-	0.963828	4.59e-07
LNC_000211	XLOC_004334	-3.09237	0.0461372	MANES_12G1587002	MANES_12G158700	sp|Q9LV48|PERK1_ARATH Proline-rich receptor-like protein kinase PERK1 OS=Arabidopsis thaliana GN=PERK1 PE=2 SV=1//3.18433e-76	0.959187	8.33e-07
LNC_000211	XLOC_004334	-3.09237	0.0461372	MANES_16G1193001	MANES_16G119300	sp|Q8H156|RAN3_ARATH GTP-binding nuclear protein Ran-3 OS=Arabidopsis thaliana GN=RAN3 PE=1 SV=2//6.6502e-150	0.962817	5.26e-07
LNC_000211	XLOC_004334	-3.09237	0.0461372	MANES_13G0050001	MANES_13G005000	sp|Q9M8R7|P2C33_ARATH Probable protein phosphatase 2C 33 OS=Arabidopsis thaliana GN=PPC6-1 PE=1 SV=1//0	0.982562	1.23e-08
LNC_000211	XLOC_004334	-3.09237	0.0461372	MANES_18G0543001	MANES_18G054300	sp|Q9SIA4|MATE5_ARATH MATE efflux family protein 5 OS=Arabidopsis thaliana GN=DTXL1 PE=3 SV=1//2.58476e-52	0.957298	1.04e-06
LNC_000211	XLOC_004334	-3.09237	0.0461372	MANES_12G0401002	MANES_12G040100	-//-	0.950769	2.1e-06
LNC_000211	XLOC_004334	-3.09237	0.0461372	MANES_15G0640001	MANES_15G064000	sp|Q9FJ57|TRN1_ARATH Protein TORNADO 1 OS=Arabidopsis thaliana GN=TRN1 PE=2 SV=1//0	0.953073	1.66e-06
LNC_000211	XLOC_004334	-3.09237	0.0461372	MANES_02G1880001	MANES_02G188000	sp|Q7YR70|AAMP_CANFA Angio-associated migratory cell protein OS=Canis familiaris GN=AAMP PE=3 SV=1//2.77031e-63	0.958339	9.22e-07
LNC_000211	XLOC_004334	-3.09237	0.0461372	MANES_14G0346001	MANES_14G034600	sp|P17407|21KD_DAUCA 21 kDa protein OS=Daucus carota PE=2 SV=1//3.97321e-68	0.961482	6.26e-07
LNC_000211	XLOC_004334	-3.09237	0.0461372	MANES_13G0360001	MANES_13G036000	sp|P42158|KC1D_ARATH Casein kinase I isoform delta-like OS=Arabidopsis thaliana GN=At4g26100 PE=2 SV=2//0	0.95561	1.26e-06
LNC_000211	XLOC_004334	-3.09237	0.0461372	MANES_05G0783001	MANES_05G078300	sp|Q42777|MCCA_SOYBN Methylcrotonoyl-CoA carboxylase subunit alpha, mitochondrial OS=Glycine max GN=MCCA PE=1 SV=2//0	-0.955069	1.34e-06
LNC_000211	XLOC_004334	-3.09237	0.0461372	MANES_12G0010001	MANES_12G001000	sp|Q8W1Y0|SSC14_ARATH Sister chromatid cohesion 1 protein 4 OS=Arabidopsis thaliana GN=SYN4 PE=2 SV=1//2.02985e-34	-0.953155	1.64e-06
LNC_000211	XLOC_004334	-3.09237	0.0461372	MANES_14G0358001	MANES_14G035800	sp|Q8VYC8|RIN2_ARATH E3 ubiquitin protein ligase RIN2 OS=Arabidopsis thaliana GN=RIN2 PE=1 SV=1//0	-0.954985	1.35e-06
LNC_000211	XLOC_004334	-3.09237	0.0461372	MANES_11G1360001	MANES_11G136000	sp|Q9SIB2|KCS12_ARATH 3-ketoacyl-CoA synthase 12 OS=Arabidopsis thaliana GN=KCS12 PE=2 SV=1//0	0.965161	3.81e-07
LNC_000211	XLOC_004334	-3.09237	0.0461372	MANES_06G0205001	MANES_06G020500	sp|Q9LVD4|ORP4C_ARATH Oxysterol-binding protein-related protein 4C OS=Arabidopsis thaliana GN=ORP4C PE=2 SV=1//1.44717e-135	0.957614	1e-06
LNC_000211	XLOC_004334	-3.09237	0.0461372	MANES_06G1257001	MANES_06G125700	sp|Q75QN6|DPHS1_ARATH Dual specificity protein phosphatase PHS1 OS=Arabidopsis thaliana GN=PHS1 PE=1 SV=1//0	0.979506	2.75e-08
LNC_000211	XLOC_004334	-3.09237	0.0461372	MANES_03G0052001	MANES_03G005200	sp|Q9SB75|CSLC5_ARATH Probable xyloglucan glycosyltransferase 5 OS=Arabidopsis thaliana GN=CSLC5 PE=1 SV=1//0	0.958283	9.28e-07
LNC_000211	XLOC_004334	-3.09237	0.0461372	MANES_16G1050001	MANES_16G105000	sp|Q9M0E0|R15A5_ARATH 40S ribosomal protein S15a-5 OS=Arabidopsis thaliana GN=RPS15AE PE=2 SV=1//4.63179e-73	0.955844	1.23e-06
LNC_000211	XLOC_004334	-3.09237	0.0461372	MANES_01G0240001	MANES_01G024000	sp|P57760|STK16_RAT Serine/threonine-protein kinase 16 OS=Rattus norvegicus GN=Stk16 PE=2 SV=2//7.6942e-53	0.950409	2.17e-06
LNC_000211	XLOC_004334	-3.09237	0.0461372	MANES_11G0880001	MANES_11G088000	sp|Q6S001|KIF11_DICDI Kinesin-related protein 11 OS=Dictyostelium discoideum GN=kif11 PE=3 SV=1//2.58369e-109	0.960011	7.53e-07
LNC_000211	XLOC_004334	-3.09237	0.0461372	MANES_15G0064001	MANES_15G006400	-//-	0.954382	1.44e-06
LNC_000211	XLOC_004334	-3.09237	0.0461372	MANES_05G0576001	MANES_05G057600	sp|Q9LTC0|Y5707_ARATH Probable receptor-like protein kinase At5g47070 OS=Arabidopsis thaliana GN=At5g47070 PE=1 SV=1//3.61275e-154	-0.960924	6.72e-07
LNC_000211	XLOC_004334	-3.09237	0.0461372	MANES_10G0503001	MANES_10G050300	sp|Q9CAE3|FLD_ARATH Protein FLOWERING LOCUS D OS=Arabidopsis thaliana GN=FLD PE=1 SV=1//0	-0.96766	2.64e-07
LNC_000211	XLOC_004334	-3.09237	0.0461372	MANES_09G1837001	MANES_09G183700	sp|Q9FFD2|RGP5_ARATH Probable UDP-arabinopyranose mutase 5 OS=Arabidopsis thaliana GN=RGP5 PE=1 SV=1//0	-0.958282	9.28e-07
LNC_000211	XLOC_004334	-3.09237	0.0461372	MANES_15G1331001	MANES_15G133100	sp|Q9ZU94|CRR12_ARATH Cysteine-rich repeat secretory protein 12 OS=Arabidopsis thaliana GN=CRRSP12 PE=1 SV=2//8.45178e-97	0.962884	5.21e-07
LNC_000211	XLOC_004334	-3.09237	0.0461372	MANES_13G1082001	MANES_13G108200	sp|O48651|ERG1_PANGI Squalene monooxygenase OS=Panax ginseng PE=2 SV=1//0	0.964806	4.01e-07
LNC_000211	XLOC_004334	-3.09237	0.0461372	MANES_03G1292001	MANES_03G129200	sp|Q66GQ2|Y5162_ARATH Uncharacterized protein At5g41620 OS=Arabidopsis thaliana GN=At5g41620 PE=2 SV=2//1.55634e-12	0.95314	1.64e-06
LNC_000211	XLOC_004334	-3.09237	0.0461372	MANES_08G0742003	MANES_08G074200	sp|Q9FIK1|Y5780_ARATH BTB/POZ domain-containing protein At5g47800 OS=Arabidopsis thaliana GN=At5g47800 PE=2 SV=1//0	0.958591	8.94e-07
LNC_000211	XLOC_004334	-3.09237	0.0461372	MANES_14G1596001	MANES_14G159600	-//-	0.958082	9.5e-07
LNC_000211	XLOC_004334	-3.09237	0.0461372	MANES_12G1505001	MANES_12G150500	sp|P53492|ACT7_ARATH Actin-7 OS=Arabidopsis thaliana GN=ACT7 PE=1 SV=1//0	0.956344	1.16e-06
LNC_000211	XLOC_004334	-3.09237	0.0461372	MANES_12G0303001	MANES_12G030300	sp|O82147|SPDE_COFAR Spermidine synthase OS=Coffea arabica PE=2 SV=1//0	0.968354	2.37e-07
LNC_000211	XLOC_004334	-3.09237	0.0461372	MANES_05G0939001	MANES_05G093900	sp|O04567|Y1719_ARATH Probable inactive receptor kinase At1g27190 OS=Arabidopsis thaliana GN=At1g27190 PE=1 SV=1//0	0.976586	5.33e-08
LNC_000211	XLOC_004334	-3.09237	0.0461372	MANES_08G0128001	MANES_08G012800	sp|P25818|TIP11_ARATH Aquaporin TIP1-1 OS=Arabidopsis thaliana GN=TIP1-1 PE=1 SV=1//4.72793e-136	0.968888	2.18e-07
LNC_000211	XLOC_004334	-3.09237	0.0461372	MANES_03G0448001	MANES_03G044800	sp|Q7XZU2|SAC3_ARATH Phosphoinositide phosphatase SAC3 OS=Arabidopsis thaliana GN=SAC3 PE=2 SV=1//0	0.966428	3.17e-07
LNC_000211	XLOC_004334	-3.09237	0.0461372	MANES_02G0976001	MANES_02G097600	sp|Q9SI13|SFH10_ARATH Phosphatidylinositol/phosphatidylcholine transfer protein SFH10 OS=Arabidopsis thaliana GN=SFH10 PE=3 SV=1//0	0.951425	1.96e-06
LNC_000211	XLOC_004334	-3.09237	0.0461372	MANES_18G0650001	MANES_18G065000	sp|P46266|1433_PEA 14-3-3-like protein OS=Pisum sativum PE=2 SV=1//3.39259e-92	0.953027	1.66e-06
LNC_000211	XLOC_004334	-3.09237	0.0461372	MANES_02G0008001	MANES_02G000800	sp|Q9MAP8|B3GT6_ARATH Probable beta-1,3-galactosyltransferase 6 OS=Arabidopsis thaliana GN=B3GALT6 PE=2 SV=1//3.35918e-172	0.973758	9.38e-08
LNC_000211	XLOC_004334	-3.09237	0.0461372	MANES_06G0169001	MANES_06G016900	sp|Q38890|GUN25_ARATH Endoglucanase 25 OS=Arabidopsis thaliana GN=KOR PE=1 SV=1//0	0.976151	5.84e-08
LNC_000211	XLOC_004334	-3.09237	0.0461372	MANES_01G0803002	MANES_01G080300	sp|Q39079|DNJ13_ARATH Chaperone protein dnaJ 13 OS=Arabidopsis thaliana GN=ATJ13 PE=1 SV=2//5.64611e-12	-0.953156	1.64e-06
LNC_000211	XLOC_004334	-3.09237	0.0461372	MANES_12G1184001	MANES_12G118400	sp|Q9M2Y6|Y3972_ARATH Uncharacterized protein At3g49720 OS=Arabidopsis thaliana GN=At3g49720 PE=2 SV=1//1.91145e-142	0.952248	1.8e-06
LNC_000211	XLOC_004334	-3.09237	0.0461372	MANES_01G2270001	MANES_01G227000	sp|O04834|SAR1A_ARATH GTP-binding protein SAR1A OS=Arabidopsis thaliana GN=SAR1A PE=2 SV=1//3.89335e-103	0.950513	2.15e-06
LNC_000211	XLOC_004334	-3.09237	0.0461372	MANES_18G0403001	MANES_18G040300	sp|Q6X7J9|WOX4_ARATH WUSCHEL-related homeobox 4 OS=Arabidopsis thaliana GN=WOX4 PE=2 SV=1//1.55005e-71	0.958056	9.53e-07
LNC_000211	XLOC_004334	-3.09237	0.0461372	MANES_03G0454001	MANES_03G045400	sp|Q96JB2|COG3_HUMAN Conserved oligomeric Golgi complex subunit 3 OS=Homo sapiens GN=COG3 PE=1 SV=3//8.66052e-147	0.966173	3.3e-07
LNC_000211	XLOC_004334	-3.09237	0.0461372	MANES_13G0499001	MANES_13G049900	sp|Q9LSG3|GAUT8_ARATH Galacturonosyltransferase 8 OS=Arabidopsis thaliana GN=GAUT8 PE=1 SV=1//0	0.962123	5.76e-07
LNC_000211	XLOC_004334	-3.09237	0.0461372	MANES_18G0221001	MANES_18G022100	sp|Q43636|TRXH_RICCO Thioredoxin H-type OS=Ricinus communis PE=3 SV=1//6.92409e-63	0.985529	4.88e-09
LNC_000211	XLOC_004334	-3.09237	0.0461372	MANES_02G0313001	MANES_02G031300	sp|Q9LDH3|PT112_ARATH Probable sugar phosphate/phosphate translocator At1g12500 OS=Arabidopsis thaliana GN=At1g12500 PE=1 SV=1//0	0.959724	7.8e-07
LNC_000211	XLOC_004334	-3.09237	0.0461372	MANES_09G1744001	MANES_09G174400	sp|O80492|P2C05_ARATH Probable protein phosphatase 2C 5 OS=Arabidopsis thaliana GN=At1g09160 PE=2 SV=1//0	-0.952818	1.7e-06
LNC_000211	XLOC_004334	-3.09237	0.0461372	MANES_09G0577001	MANES_09G057700	sp|Q9LJX0|AB19B_ARATH ABC transporter B family member 19 OS=Arabidopsis thaliana GN=ABCB19 PE=1 SV=1//0	0.954428	1.43e-06
LNC_000211	XLOC_004334	-3.09237	0.0461372	MANES_12G1388001	MANES_12G138800	sp|Q9SNC6|PUB13_ARATH U-box domain-containing protein 13 OS=Arabidopsis thaliana GN=PUB13 PE=1 SV=1//4.41995e-11	0.965015	3.89e-07
LNC_000211	XLOC_004334	-3.09237	0.0461372	MANES_12G0955001	MANES_12G095500	sp|O80477|MES3_ARATH Methylesterase 3 OS=Arabidopsis thaliana GN=MES3 PE=2 SV=1//1.94851e-76	-0.956487	1.14e-06
LNC_000211	XLOC_004334	-3.09237	0.0461372	MANES_02G0440001	MANES_02G044000	-//-	0.964193	4.37e-07
LNC_000211	XLOC_004334	-3.09237	0.0461372	MANES_18G1225002	MANES_18G122500	sp|Q2QYH7|C14C2_ORYSJ Cytochrome P450 714C2 OS=Oryza sativa subsp. japonica GN=CYP714C2 PE=2 SV=1//1.6447e-164	0.971742	1.35e-07
LNC_000211	XLOC_004334	-3.09237	0.0461372	MANES_15G1360001	MANES_15G136000	sp|Q8L612|MACP1_ARATH MACPF domain-containing protein At1g14780 OS=Arabidopsis thaliana GN=At1g14780 PE=2 SV=1//0	0.95541	1.29e-06
LNC_000211	XLOC_004334	-3.09237	0.0461372	MANES_11G1608001	MANES_11G160800	sp|P54751|SIA4A_MOUSE CMP-N-acetylneuraminate-beta-galactosamide-alpha-2,3-sialyltransferase 1 OS=Mus musculus GN=St3gal1 PE=2 SV=1//5.41082e-15	0.951954	1.86e-06
LNC_000211	XLOC_004334	-3.09237	0.0461372	MANES_09G1346001	MANES_09G134600	-//-	-0.957904	9.7e-07
LNC_000211	XLOC_004334	-3.09237	0.0461372	MANES_09G0493001	MANES_09G049300	sp|Q8VYA5|RSZ33_ARATH Serine/arginine-rich splicing factor RS2Z33 OS=Arabidopsis thaliana GN=RS2Z33 PE=1 SV=1//2.68174e-06	-0.965653	3.55e-07
LNC_000211	XLOC_004334	-3.09237	0.0461372	MANES_06G0530001	MANES_06G053000	sp|Q94C25|Y5005_ARATH Probable receptor-like protein kinase At5g20050 OS=Arabidopsis thaliana GN=At5g20050 PE=2 SV=1//1.65378e-174	0.955624	1.26e-06
LNC_000211	XLOC_004334	-3.09237	0.0461372	MANES_17G0909001	MANES_17G090900	sp|Q940S0|TMN2_ARATH Transmembrane 9 superfamily member 2 OS=Arabidopsis thaliana GN=TMN2 PE=2 SV=1//0	0.953751	1.54e-06
LNC_000211	XLOC_004334	-3.09237	0.0461372	MANES_07G0903001	MANES_07G090300	sp|O64762|ATL38_ARATH RING-H2 finger protein ATL38 OS=Arabidopsis thaliana GN=ATL38 PE=2 SV=1//3.41314e-17	0.951217	2e-06
LNC_000211	XLOC_004334	-3.09237	0.0461372	MANES_06G0040001	MANES_06G004000	sp|Q9LVI4|TIF6B_ARATH Protein TIFY 6B OS=Arabidopsis thaliana GN=TIFY6B PE=1 SV=1//3.54247e-66	0.957548	1.01e-06
LNC_000211	XLOC_004334	-3.09237	0.0461372	MANES_02G0373001	MANES_02G037300	sp|Q05085|PTR7_ARATH Protein NRT1/ PTR FAMILY 6.3 OS=Arabidopsis thaliana GN=NPF6.3 PE=1 SV=1//0	0.972475	1.19e-07
LNC_000211	XLOC_004334	-3.09237	0.0461372	MANES_16G0032001	MANES_16G003200	sp|Q6R2J8|SRF8_ARATH Protein STRUBBELIG-RECEPTOR FAMILY 8 OS=Arabidopsis thaliana GN=SRF8 PE=2 SV=1//0	0.980974	1.9e-08
LNC_000211	XLOC_004334	-3.09237	0.0461372	MANES_14G1474001	MANES_14G147400	sp|Q9SJE2|FATB_ARATH Palmitoyl-acyl carrier protein thioesterase, chloroplastic OS=Arabidopsis thaliana GN=FATB PE=1 SV=1//2.49238e-99	0.962519	5.47e-07
LNC_000211	XLOC_004334	-3.09237	0.0461372	MANES_02G1724001	MANES_02G172400	sp|Q9LPL5|ODBA1_ARATH 2-oxoisovalerate dehydrogenase subunit alpha 1, mitochondrial OS=Arabidopsis thaliana GN=At1g21400 PE=2 SV=1//0	-0.960482	7.1e-07
LNC_000211	XLOC_004334	-3.09237	0.0461372	MANES_11G0447001	MANES_11G044700	sp|Q940B8|KIN13_ARATH Kinesin-13A OS=Arabidopsis thaliana GN=KINESIN-13A PE=1 SV=1//1.45206e-12	0.962514	5.47e-07
LNC_000211	XLOC_004334	-3.09237	0.0461372	MANES_04G0270001	MANES_04G027000	sp|Q9SK03|RAP27_ARATH Ethylene-responsive transcription factor RAP2-7 OS=Arabidopsis thaliana GN=RAP2-7 PE=2 SV=2//6.36754e-98	0.957726	9.9e-07
LNC_000211	XLOC_004334	-3.09237	0.0461372	MANES_02G0482001	MANES_02G048200	sp|Q94A21|SPX4_ARATH SPX domain-containing protein 4 OS=Arabidopsis thaliana GN=SPX4 PE=2 SV=1//6.86519e-121	-0.957174	1.06e-06
LNC_000211	XLOC_004334	-3.09237	0.0461372	MANES_03G0056002	MANES_03G005600	sp|Q3S4A7|AHK5_ARATH Histidine kinase 5 OS=Arabidopsis thaliana GN=AHK5 PE=1 SV=1//0	0.97044	1.69e-07
LNC_000211	XLOC_004334	-3.09237	0.0461372	MANES_03G1101001	MANES_03G110100	-//-	0.95583	1.23e-06
LNC_000211	XLOC_004334	-3.09237	0.0461372	MANES_13G0617001	MANES_13G061700	sp|Q9SU13|FLA2_ARATH Fasciclin-like arabinogalactan protein 2 OS=Arabidopsis thaliana GN=FLA2 PE=1 SV=1//5.971e-132	0.957492	1.02e-06
LNC_000211	XLOC_004334	-3.09237	0.0461372	MANES_18G0493001	MANES_18G049300	sp|B6EUA9|PR40A_ARATH Pre-mRNA-processing protein 40A OS=Arabidopsis thaliana GN=PRP40A PE=1 SV=1//0	-0.957773	9.85e-07
LNC_000211	XLOC_004334	-3.09237	0.0461372	MANES_06G1330001	MANES_06G133000	-//-	-0.9531	1.65e-06
LNC_000211	XLOC_004334	-3.09237	0.0461372	MANES_01G2283001	MANES_01G228300	sp|Q9ZSM8|EZA1_ARATH Histone-lysine N-methyltransferase EZA1 OS=Arabidopsis thaliana GN=EZA1 PE=1 SV=1//0	-0.961975	5.87e-07
LNC_000211	XLOC_004334	-3.09237	0.0461372	MANES_09G1162001	MANES_09G116200	sp|Q9LZW4|CIPKE_ARATH CBL-interacting serine/threonine-protein kinase 14 OS=Arabidopsis thaliana GN=CIPK14 PE=1 SV=1//7.81383e-164	0.9612	6.49e-07
LNC_000211	XLOC_004334	-3.09237	0.0461372	MANES_13G0385001	MANES_13G038500	sp|Q96533|ADHX_ARATH Alcohol dehydrogenase class-3 OS=Arabidopsis thaliana GN=ADH2 PE=1 SV=2//0	0.979695	2.63e-08
LNC_000211	XLOC_004334	-3.09237	0.0461372	MANES_S1086001	MANES_S108600	sp|Q84VQ1|KINB1_ARATH SNF1-related protein kinase regulatory subunit beta-1 OS=Arabidopsis thaliana GN=KINB1 PE=1 SV=1//5.54643e-53	-0.951426	1.96e-06
LNC_000211	XLOC_004334	-3.09237	0.0461372	MANES_13G1126001	MANES_13G112600	sp|Q9FJX6|FH6_ARATH Formin-like protein 6 OS=Arabidopsis thaliana GN=FH6 PE=2 SV=1//6.11845e-32	0.958768	8.76e-07
LNC_000211	XLOC_004334	-3.09237	0.0461372	MANES_02G1355001	MANES_02G135500	sp|Q6NPN5|FK113_ARATH F-box/kelch-repeat protein At5g26960 OS=Arabidopsis thaliana GN=At5g26960 PE=2 SV=1//8.21584e-150	0.960795	6.83e-07
LNC_000211	XLOC_004334	-3.09237	0.0461372	MANES_09G1090001	MANES_09G109000	sp|Q9M6N7|AMT2_ARATH Ammonium transporter 2 OS=Arabidopsis thaliana GN=AMT2 PE=1 SV=2//0	0.972458	1.19e-07
LNC_000211	XLOC_004334	-3.09237	0.0461372	MANES_11G0117001	MANES_11G011700	-//-	0.960802	6.82e-07
LNC_000211	XLOC_004334	-3.09237	0.0461372	MANES_12G1345001	MANES_12G134500	-//-	0.969279	2.05e-07
LNC_000211	XLOC_004334	-3.09237	0.0461372	MANES_13G0290002	MANES_13G029000	sp|Q9XGN4|GOLS1_AJURE Galactinol synthase 1 OS=Ajuga reptans GN=GOLS1 PE=1 SV=1//0	-0.964189	4.37e-07
LNC_000211	XLOC_004334	-3.09237	0.0461372	MANES_05G1362001	MANES_05G136200	sp|B7F8P5|SAU39_ORYSJ Auxin-responsive protein SAUR36 OS=Oryza sativa subsp. japonica GN=SAUR39 PE=2 SV=1//1.19767e-16	0.965919	3.42e-07
LNC_000211	XLOC_004334	-3.09237	0.0461372	MANES_07G0054001	MANES_07G005400	sp|O22342|ADT1_GOSHI ADP,ATP carrier protein 1, mitochondrial OS=Gossypium hirsutum GN=ANT1 PE=2 SV=1//0	0.95658	1.13e-06
LNC_000211	XLOC_004334	-3.09237	0.0461372	MANES_14G1701001	MANES_14G170100	sp|Q9FPR3|EDR1_ARATH Serine/threonine-protein kinase EDR1 OS=Arabidopsis thaliana GN=EDR1 PE=1 SV=1//1.97345e-57	-0.959988	7.55e-07
LNC_000211	XLOC_004334	-3.09237	0.0461372	MANES_06G1038001	MANES_06G103800	sp|Q9FLI1|BH036_ARATH Transcription factor bHLH36 OS=Arabidopsis thaliana GN=BHLH36 PE=2 SV=1//4.83519e-06	0.963158	5.02e-07
LNC_000211	XLOC_004334	-3.09237	0.0461372	MANES_09G0611001	MANES_09G061100	sp|Q42806|KPYC_SOYBN Pyruvate kinase, cytosolic isozyme OS=Glycine max PE=2 SV=1//2.75369e-127	0.97309	1.06e-07
LNC_000211	XLOC_004334	-3.09237	0.0461372	MANES_04G1544001	MANES_04G154400	sp|Q9M612|NACA_PINTA Nascent polypeptide-associated complex subunit alpha-like protein OS=Pinus taeda PE=2 SV=1//1.07386e-74	0.952344	1.79e-06
LNC_000211	XLOC_004334	-3.09237	0.0461372	MANES_11G1621001	MANES_11G162100	sp|Q5R4W3|DPOE3_PONAB DNA polymerase epsilon subunit 3 OS=Pongo abelii GN=POLE3 PE=2 SV=1//6.4518e-17	0.95428	1.46e-06
LNC_000211	XLOC_004334	-3.09237	0.0461372	MANES_05G0991001	MANES_05G099100	sp|Q8GW32|PRE6_ARATH Transcription factor PRE6 OS=Arabidopsis thaliana GN=PRE6 PE=1 SV=1//2.23912e-35	0.982028	1.43e-08
LNC_000211	XLOC_004334	-3.09237	0.0461372	MANES_03G0458001	MANES_03G045800	sp|Q93Z79|C14A1_ARATH Cytochrome P450 714A1 OS=Arabidopsis thaliana GN=CYP714A1 PE=2 SV=1//0	0.962128	5.76e-07
LNC_000211	XLOC_004334	-3.09237	0.0461372	MANES_09G1201001	MANES_09G120100	sp|P48480|PP11_ACEPE Serine/threonine-protein phosphatase PP1 isozyme 1 OS=Acetabularia peniculus PE=3 SV=1//1.64929e-171	-0.952684	1.72e-06
LNC_000211	XLOC_004334	-3.09237	0.0461372	MANES_11G0332001	MANES_11G033200	sp|F4IB81|LYK3_ARATH LysM domain receptor-like kinase 3 OS=Arabidopsis thaliana GN=LYK3 PE=2 SV=1//0	0.953229	1.63e-06
LNC_000211	XLOC_004334	-3.09237	0.0461372	MANES_05G0115001	MANES_05G011500	sp|Q949Z1|PGLR4_ARATH Polygalacturonase At1g48100 OS=Arabidopsis thaliana GN=At1g48100 PE=2 SV=1//0	0.950622	2.13e-06
LNC_000211	XLOC_004334	-3.09237	0.0461372	MANES_15G1308001	MANES_15G130800	sp|Q6EI05|GAIPB_CUCMA DELLA protein GAIP-B OS=Cucurbita maxima GN=GAIPB PE=2 SV=1//0	0.958856	8.67e-07
LNC_000211	XLOC_004334	-3.09237	0.0461372	MANES_16G0758001	MANES_16G075800	sp|Q9LYD3|DREB3_ARATH Dehydration-responsive element-binding protein 3 OS=Arabidopsis thaliana GN=DREB3 PE=2 SV=1//1.67862e-66	0.957312	1.04e-06
LNC_000211	XLOC_004334	-3.09237	0.0461372	MANES_03G1227001	MANES_03G122700	sp|Q9FH32|AT18F_ARATH Autophagy-related protein 18f OS=Arabidopsis thaliana GN=ATG18F PE=2 SV=1//6.21996e-167	-0.958182	9.39e-07
LNC_000211	XLOC_004334	-3.09237	0.0461372	MANES_02G0092001	MANES_02G009200	sp|Q39828|SDL5A_SOYBN Dynamin-related protein 5A OS=Glycine max PE=2 SV=1//0	0.965475	3.65e-07
LNC_000211	XLOC_004334	-3.09237	0.0461372	MANES_03G1398001	MANES_03G139800	-//-	-0.966252	3.26e-07
LNC_000211	XLOC_004334	-3.09237	0.0461372	MANES_04G1399001	MANES_04G139900	-//-	0.95031	2.19e-06
LNC_000211	XLOC_004334	-3.09237	0.0461372	MANES_01G1607001	MANES_01G160700	sp|P48620|FAD3C_SESIN Omega-3 fatty acid desaturase, chloroplastic OS=Sesamum indicum GN=FAD7 PE=2 SV=1//0	0.972127	1.26e-07
LNC_000211	XLOC_004334	-3.09237	0.0461372	MANES_12G0460001	MANES_12G046000	sp|Q9SFU3|PPA15_ARATH Purple acid phosphatase 15 OS=Arabidopsis thaliana GN=PAP15 PE=1 SV=1//0	-0.983835	8.46e-09
LNC_000211	XLOC_004334	-3.09237	0.0461372	MANES_16G0810001	MANES_16G081000	sp|Q9SJ52|YLS9_ARATH Protein YLS9 OS=Arabidopsis thaliana GN=YLS9 PE=2 SV=1//7.95331e-07	0.959951	7.59e-07
LNC_000211	XLOC_004334	-3.09237	0.0461372	MANES_14G1252001	MANES_14G125200	sp|Q9SVG4|RETOL_ARATH Reticuline oxidase-like protein OS=Arabidopsis thaliana GN=At4g20830 PE=1 SV=2//0	0.954459	1.43e-06
LNC_000211	XLOC_004334	-3.09237	0.0461372	MANES_02G1428001	MANES_02G142800	sp|Q9FK05|PME61_ARATH Probable pectinesterase/pectinesterase inhibitor 61 OS=Arabidopsis thaliana GN=PME61 PE=2 SV=1//0	0.958361	9.19e-07
LNC_000211	XLOC_004334	-3.09237	0.0461372	MANES_13G0655001	MANES_13G065500	sp|Q94AD9|C3H3_ARATH Zinc finger CCCH domain-containing protein 3 OS=Arabidopsis thaliana GN=At1g04990 PE=2 SV=1//1.85984e-120	0.953212	1.63e-06
LNC_000211	XLOC_004334	-3.09237	0.0461372	MANES_15G0472001	MANES_15G047200	sp|Q8RYE9|GPPL3_ARATH Haloacid dehalogenase-like hydrolase domain-containing protein At2g33255 OS=Arabidopsis thaliana GN=At2g33255 PE=2 SV=1//4.92433e-115	0.965386	3.69e-07
LNC_000211	XLOC_004334	-3.09237	0.0461372	MANES_01G1858001	MANES_01G185800	-//-	0.965064	3.87e-07
LNC_000211	XLOC_004334	-3.09237	0.0461372	MANES_06G0849001	MANES_06G084900	sp|P26360|ATPG3_IPOBA ATP synthase subunit gamma, mitochondrial OS=Ipomoea batatas GN=ATPC PE=1 SV=2//0	0.95713	1.06e-06
LNC_000211	XLOC_004334	-3.09237	0.0461372	MANES_13G0430003	MANES_13G043000	sp|Q8GZM7|PIF1_ARATH Transcription factor PIF1 OS=Arabidopsis thaliana GN=PIF1 PE=1 SV=1//1.39912e-58	-0.967438	2.73e-07
LNC_000211	XLOC_004334	-3.09237	0.0461372	MANES_08G1490001	MANES_08G149000	sp|Q02921|NO93_SOYBN Early nodulin-93 OS=Glycine max PE=2 SV=1//4.75301e-20	0.958973	8.54e-07
LNC_000211	XLOC_004334	-3.09237	0.0461372	MANES_18G0305001	MANES_18G030500	sp|Q9LN68|GATL1_ARATH Probable galacturonosyltransferase-like 1 OS=Arabidopsis thaliana GN=GATL1 PE=2 SV=1//5.18163e-169	0.95735	1.03e-06
LNC_000211	XLOC_004334	-3.09237	0.0461372	MANES_05G0378001	MANES_05G037800	sp|Q9M2E2|SDR1_ARATH (+)-neomenthol dehydrogenase OS=Arabidopsis thaliana GN=SDR1 PE=1 SV=1//1.45537e-112	-0.950349	2.19e-06
LNC_000211	XLOC_004334	-3.09237	0.0461372	MANES_01G0738001	MANES_01G073800	sp|Q6R2J8|SRF8_ARATH Protein STRUBBELIG-RECEPTOR FAMILY 8 OS=Arabidopsis thaliana GN=SRF8 PE=2 SV=1//2.85254e-61	0.959673	7.85e-07
LNC_000211	XLOC_004334	-3.09237	0.0461372	MANES_12G0882001	MANES_12G088200	sp|P00057|CYC_RICCO Cytochrome c OS=Ricinus communis PE=1 SV=1//9.13769e-71	0.983113	1.05e-08
LNC_000211	XLOC_004334	-3.09237	0.0461372	MANES_08G0815001	MANES_08G081500	sp|I1S2N3|GAOA_GIBZE Galactose oxidase OS=Gibberella zeae (strain PH-1 / ATCC MYA-4620 / FGSC 9075 / NRRL 31084) GN=GAOA PE=3 SV=1//1.43475e-17	0.951217	2e-06
LNC_000211	XLOC_004334	-3.09237	0.0461372	MANES_02G0367001	MANES_02G036700	sp|Q9SU38|APT4_ARATH Adenine phosphoribosyltransferase 4 OS=Arabidopsis thaliana GN=APT4 PE=1 SV=1//2.97027e-99	0.968453	2.33e-07
LNC_000211	XLOC_004334	-3.09237	0.0461372	MANES_01G0933001	MANES_01G093300	sp|Q8GWP0|MYB39_ARATH Transcription factor MYB39 OS=Arabidopsis thaliana GN=MYB39 PE=2 SV=1//1.01146e-64	0.956146	1.19e-06
LNC_000211	XLOC_004334	-3.09237	0.0461372	MANES_16G0449001	MANES_16G044900	-//-	0.956808	1.1e-06
LNC_000211	XLOC_004334	-3.09237	0.0461372	MANES_13G1059001	MANES_13G105900	sp|O49545|BAME1_ARATH Leucine-rich repeat receptor-like serine/threonine-protein kinase BAM1 OS=Arabidopsis thaliana GN=BAM1 PE=1 SV=1//0	0.95645	1.15e-06
LNC_000211	XLOC_004334	-3.09237	0.0461372	MANES_06G1276001	MANES_06G127600	sp|Q9ZUH5|SDR2B_ARATH Short-chain dehydrogenase/reductase 2b OS=Arabidopsis thaliana GN=SDR2b PE=2 SV=1//2.83003e-54	0.958821	8.7e-07
LNC_000536	XLOC_010472	-1.58359	0.0337856	MANES_16G1083008	MANES_16G108300	sp|Q10181|YAW6_SCHPO Uncharacterized protein C3F10.06c OS=Schizosaccharomyces pombe (strain 972 / ATCC 24843) GN=SPAC3F10.06c PE=4 SV=1//1.42558e-47	0.959202	8.31e-07
LNC_000536	XLOC_010472	-1.58359	0.0337856	MANES_18G1173001	MANES_18G117300	-//-	0.963929	4.53e-07
LNC_000536	XLOC_010472	-1.58359	0.0337856	MANES_17G1081002	MANES_17G108100	-//-	0.966484	3.15e-07
LNC_000536	XLOC_010472	-1.58359	0.0337856	MANES_06G1313001	MANES_06G131300	sp|Q9LY05|EF106_ARATH Ethylene-responsive transcription factor ERF106 OS=Arabidopsis thaliana GN=ERF106 PE=2 SV=1//2.25493e-40	0.976342	5.61e-08
LNC_000536	XLOC_010472	-1.58359	0.0337856	MANES_09G1104001	MANES_09G110400	-//-	0.96685	2.98e-07
LNC_000536	XLOC_010472	-1.58359	0.0337856	MANES_11G1019004	MANES_11G101900	sp|Q9LJD8|M3KE1_ARATH MAP3K epsilon protein kinase 1 OS=Arabidopsis thaliana GN=M3KE1 PE=1 SV=1//0	0.950743	2.1e-06
LNC_000536	XLOC_010472	-1.58359	0.0337856	MANES_16G0811001	MANES_16G081100	sp|Q9SSM9|LBD7_ARATH LOB domain-containing protein 7 OS=Arabidopsis thaliana GN=LBD7 PE=2 SV=1//1.48674e-31	0.96044	7.14e-07
LNC_000536	XLOC_010472	-1.58359	0.0337856	MANES_08G1567001	MANES_08G156700	-//-	0.964032	4.46e-07
LNC_000536	XLOC_010472	-1.58359	0.0337856	MANES_05G0292001	MANES_05G029200	sp|P46547|PIP_AERSO Proline iminopeptidase OS=Aeromonas sobria GN=pip PE=1 SV=3//3.79971e-84	0.977705	4.18e-08
LNC_000536	XLOC_010472	-1.58359	0.0337856	MANES_18G1001001	MANES_18G100100	sp|Q9C8P0|ODP25_ARATH Dihydrolipoyllysine-residue acetyltransferase component 5 of pyruvate dehydrogenase complex, chloroplastic OS=Arabidopsis thaliana GN=EMB3003 PE=2 SV=1//1.5897e-28	0.960513	7.08e-07
LNC_000536	XLOC_010472	-1.58359	0.0337856	MANES_17G0803001	MANES_17G080300	sp|O64885|BCCIP_ARATH Protein BCCIP homolog OS=Arabidopsis thaliana GN=At2g44510 PE=1 SV=2//7.53843e-86	0.961554	6.2e-07
LNC_000536	XLOC_010472	-1.58359	0.0337856	MANES_17G0679001	MANES_17G067900	-//-	0.950156	2.23e-06
LNC_000536	XLOC_010472	-1.58359	0.0337856	MANES_16G0730002	MANES_16G073000	sp|O82572|PROF1_RICCO Profilin-1 OS=Ricinus communis GN=PRO1 PE=2 SV=1//2.35389e-81	0.950367	2.18e-06
LNC_000536	XLOC_010472	-1.58359	0.0337856	MANES_04G0826001	MANES_04G082600	sp|Q6S4P4|RF2B_ORYSJ Transcription factor RF2b OS=Oryza sativa subsp. japonica GN=RF2b PE=1 SV=2//1.11711e-33	0.957071	1.07e-06
LNC_000536	XLOC_010472	-1.58359	0.0337856	MANES_16G1047001	MANES_16G104700	sp|Q54I39|IST1L_DICDI IST1-like protein OS=Dictyostelium discoideum GN=DDB_G0289029 PE=3 SV=1//1.20933e-28	0.957065	1.07e-06
LNC_000536	XLOC_010472	-1.58359	0.0337856	MANES_01G1327003	MANES_01G132700	sp|Q84MD8|FHYRK_ARATH Bifunctional riboflavin kinase/FMN phosphatase OS=Arabidopsis thaliana GN=FHY PE=1 SV=1//2.63121e-59	0.950777	2.09e-06
LNC_000536	XLOC_010472	-1.58359	0.0337856	MANES_15G0941001	MANES_15G094100	sp|Q39688|EP1G_DAUCA Epidermis-specific secreted glycoprotein EP1 OS=Daucus carota GN=EP1 PE=1 SV=1//6.04548e-143	0.961654	6.12e-07
LNC_000536	XLOC_010472	-1.58359	0.0337856	MANES_05G1546001	MANES_05G154600	sp|Q9FMM0|UBC18_ARATH Probable ubiquitin-conjugating enzyme E2 18 OS=Arabidopsis thaliana GN=UBC18 PE=2 SV=1//6.19301e-95	0.963991	4.49e-07
LNC_000536	XLOC_010472	-1.58359	0.0337856	MANES_16G0961002	MANES_16G096100	sp|Q949G5|MOB1A_MEDSF MOB kinase activator-like 1A OS=Medicago sativa subsp. falcata GN=MOB1-A PE=2 SV=2//2.5432e-143	0.962729	5.32e-07
LNC_000536	XLOC_010472	-1.58359	0.0337856	MANES_03G0017001	MANES_03G001700	sp|Q9FI19|CML43_ARATH Probable calcium-binding protein CML43 OS=Arabidopsis thaliana GN=CML43 PE=2 SV=1//2.51455e-12	0.964459	4.21e-07
LNC_000536	XLOC_010472	-1.58359	0.0337856	MANES_13G1470001	MANES_13G147000	-//-	0.955613	1.26e-06
LNC_000536	XLOC_010472	-1.58359	0.0337856	MANES_14G0957001	MANES_14G095700	-//-	0.976759	5.14e-08
LNC_001004	XLOC_018201	1.00032	0.0278264	MANES_02G0628001	MANES_02G062800	sp|Q9FZ70|FDL1_ARATH F-box/FBD/LRR-repeat protein At1g13570 OS=Arabidopsis thaliana GN=At1g13570 PE=2 SV=1//2.87956e-71	0.967324	2.78e-07
LNC_001004	XLOC_018201	1.00032	0.0278264	MANES_12G0119001	MANES_12G011900	sp|P92792|TOM20_SOLTU Mitochondrial import receptor subunit TOM20 OS=Solanum tuberosum GN=TOM20 PE=1 SV=1//1.49525e-85	-0.952716	1.72e-06
LNC_001004	XLOC_018201	1.00032	0.0278264	MANES_17G1061001	MANES_17G106100	sp|Q8W575|CSN3_ARATH COP9 signalosome complex subunit 3 OS=Arabidopsis thaliana GN=CSN3 PE=1 SV=2//0	0.958296	9.26e-07
LNC_001004	XLOC_018201	1.00032	0.0278264	MANES_16G0642001	MANES_16G064200	sp|Q0P4L9|TMM19_XENTR Transmembrane protein 19 OS=Xenopus tropicalis GN=tmem19 PE=2 SV=1//3.24722e-40	0.950154	2.23e-06
LNC_001004	XLOC_018201	1.00032	0.0278264	MANES_03G1276001	MANES_03G127600	sp|P25269|TRBP2_ARATH Tryptophan synthase beta chain 2, chloroplastic OS=Arabidopsis thaliana GN=TSB2 PE=2 SV=2//0	-0.96677	3.02e-07
LNC_001004	XLOC_018201	1.00032	0.0278264	MANES_04G1559001	MANES_04G155900	sp|P59470|RPC2_MOUSE DNA-directed RNA polymerase III subunit RPC2 OS=Mus musculus GN=Polr3b PE=2 SV=2//0	0.952669	1.73e-06
LNC_001004	XLOC_018201	1.00032	0.0278264	MANES_11G1614001	MANES_11G161400	-//-	0.961872	5.95e-07
LNC_001004	XLOC_018201	1.00032	0.0278264	MANES_03G1832002	MANES_03G183200	sp|Q8L4B2|NFYC9_ARATH Nuclear transcription factor Y subunit C-9 OS=Arabidopsis thaliana GN=NFYC9 PE=2 SV=1//1.40261e-70	0.954608	1.41e-06
LNC_001004	XLOC_018201	1.00032	0.0278264	MANES_18G0435001	MANES_18G043500	sp|Q6WNQ8|C81E8_MEDTR Cytochrome P450 81E8 OS=Medicago truncatula GN=CYP81E8 PE=2 SV=1//1.15292e-155	0.954272	1.46e-06
LNC_001004	XLOC_018201	1.00032	0.0278264	MANES_04G0785001	MANES_04G078500	-//-	0.956588	1.13e-06
LNC_001004	XLOC_018201	1.00032	0.0278264	MANES_03G0665001	MANES_03G066500	sp|Q5ZMS6|TDRD3_CHICK Tudor domain-containing protein 3 OS=Gallus gallus GN=TDRD3 PE=2 SV=1//3.78122e-13	0.977293	4.58e-08
LNC_001004	XLOC_018201	1.00032	0.0278264	MANES_18G1401001	MANES_18G140100	sp|Q39214|RPM1_ARATH Disease resistance protein RPM1 OS=Arabidopsis thaliana GN=RPM1 PE=1 SV=1//2.0446e-180	0.951724	1.9e-06
LNC_001004	XLOC_018201	1.00032	0.0278264	MANES_01G2646001	MANES_01G264600	sp|Q50EK3|C04C1_PINTA Cytochrome P450 704C1 OS=Pinus taeda GN=CYP704C1 PE=2 SV=1//3.39415e-175	0.959809	7.72e-07
LNC_001004	XLOC_018201	1.00032	0.0278264	MANES_01G2061001	MANES_01G206100	-//-	0.955856	1.23e-06
LNC_001004	XLOC_018201	1.00032	0.0278264	MANES_17G0592001	MANES_17G059200	-//-	0.971229	1.48e-07
LNC_001004	XLOC_018201	1.00032	0.0278264	MANES_09G1597001	MANES_09G159700	sp|O81825|DRL28_ARATH Probable disease resistance protein At4g27220 OS=Arabidopsis thaliana GN=At4g27220 PE=2 SV=1//2.3422e-59	0.96396	4.51e-07
LNC_001004	XLOC_018201	1.00032	0.0278264	MANES_02G1201001	MANES_02G120100	sp|Q8L7Y9|NPC1_ARATH Non-specific phospholipase C1 OS=Arabidopsis thaliana GN=NPC1 PE=2 SV=1//0	0.956332	1.16e-06
LNC_001004	XLOC_018201	1.00032	0.0278264	MANES_15G0018001	MANES_15G001800	sp|Q9SEE5|GALK1_ARATH Galactokinase OS=Arabidopsis thaliana GN=GAL1 PE=1 SV=2//3.32316e-06	0.954213	1.47e-06
LNC_001004	XLOC_018201	1.00032	0.0278264	MANES_11G0769001	MANES_11G076900	sp|C0HJB3|MANA_CANEN Alpha-mannosidase OS=Canavalia ensiformis PE=1 SV=1//0	0.951482	1.95e-06
LNC_001004	XLOC_018201	1.00032	0.0278264	MANES_05G0831001	MANES_05G083100	-//-	0.980905	1.94e-08
LNC_001004	XLOC_018201	1.00032	0.0278264	MANES_S1048002	MANES_S104800	-//-	0.963845	4.58e-07
LNC_001004	XLOC_018201	1.00032	0.0278264	MANES_04G0930001	MANES_04G093000	sp|C0HJB3|MANA_CANEN Alpha-mannosidase OS=Canavalia ensiformis PE=1 SV=1//0	0.957572	1.01e-06
LNC_001004	XLOC_018201	1.00032	0.0278264	MANES_10G1322001	MANES_10G132200	sp|A4FV84|MRT4_BOVIN mRNA turnover protein 4 homolog OS=Bos taurus GN=MRTO4 PE=2 SV=1//2.00045e-67	-0.960991	6.66e-07
LNC_001004	XLOC_018201	1.00032	0.0278264	MANES_12G0625001	MANES_12G062500	sp|Q9SFC7|FB135_ARATH F-box protein At3g07870 OS=Arabidopsis thaliana GN=At3g07870 PE=2 SV=1//2.25444e-160	0.95899	8.53e-07
LNC_001004	XLOC_018201	1.00032	0.0278264	MANES_04G1624003	MANES_04G162400	sp|Q8S9H7|DIV_ANTMA Transcription factor DIVARICATA OS=Antirrhinum majus GN=DIVARICATA PE=2 SV=1//2.76582e-53	0.952805	1.7e-06
LNC_001004	XLOC_018201	1.00032	0.0278264	MANES_16G1284001	MANES_16G128400	sp|P93338|GAPN_NICPL NADP-dependent glyceraldehyde-3-phosphate dehydrogenase OS=Nicotiana plumbaginifolia GN=GAPN PE=2 SV=1//0	0.964771	4.03e-07
LNC_001004	XLOC_018201	1.00032	0.0278264	MANES_11G0528001	MANES_11G052800	sp|Q06881|BCCP_NOSS1 Biotin carboxyl carrier protein of acetyl-CoA carboxylase OS=Nostoc sp. (strain PCC 7120 / UTEX 2576) GN=accB PE=1 SV=2//1.31564e-06	-0.952036	1.84e-06
LNC_001004	XLOC_018201	1.00032	0.0278264	MANES_07G0085001	MANES_07G008500	sp|Q9FLX9|NLE1_ARATH Notchless protein homolog OS=Arabidopsis thaliana GN=NLE1 PE=2 SV=1//0	-0.955637	1.26e-06
LNC_001004	XLOC_018201	1.00032	0.0278264	MANES_10G0140001	MANES_10G014000	-//-	-0.965059	3.87e-07
LNC_001004	XLOC_018201	1.00032	0.0278264	MANES_09G0701001	MANES_09G070100	sp|O74503|UAF30_SCHPO Upstream activation factor subunit spp27 OS=Schizosaccharomyces pombe (strain 972 / ATCC 24843) GN=spp27 PE=1 SV=1//1.26515e-15	0.956793	1.1e-06
LNC_001004	XLOC_018201	1.00032	0.0278264	MANES_01G2060001	MANES_01G206000	-//-	0.97131	1.46e-07
LNC_001004	XLOC_018201	1.00032	0.0278264	MANES_03G0329001	MANES_03G032900	sp|Q5TKD8|TRL2_ORYSJ Thioredoxin-like 2, chloroplastic OS=Oryza sativa subsp. japonica GN=Os05g0200100 PE=2 SV=1//1.4676e-84	-0.962127	5.76e-07
LNC_001004	XLOC_018201	1.00032	0.0278264	MANES_S0715001	MANES_S071500	-//-	0.950841	2.08e-06
LNC_001004	XLOC_018201	1.00032	0.0278264	MANES_09G1390002	MANES_09G139000	sp|Q9LFD5|BPA1_ARATH Binding partner of ACD11 1 OS=Arabidopsis thaliana GN=BPA1 PE=1 SV=1//2.68254e-59	0.96157	6.19e-07
LNC_001004	XLOC_018201	1.00032	0.0278264	MANES_15G1361001	MANES_15G136100	sp|Q94AH8|TPS6_ARATH Alpha,alpha-trehalose-phosphate synthase [UDP-forming] 6 OS=Arabidopsis thaliana GN=TPS6 PE=1 SV=2//0	0.961221	6.47e-07
LNC_001004	XLOC_018201	1.00032	0.0278264	MANES_11G1541001	MANES_11G154100	sp|P93231|VPS41_SOLLC Vacuolar protein sorting-associated protein 41 homolog OS=Solanum lycopersicum GN=VPS41 PE=2 SV=1//0	0.950959	2.06e-06
LNC_001004	XLOC_018201	1.00032	0.0278264	MANES_14G1381001	MANES_14G138100	sp|Q7T037|RF12B_XENLA E3 ubiquitin-protein ligase RNF12-B OS=Xenopus laevis GN=rnf12-b PE=2 SV=1//2.20293e-12	0.954179	1.47e-06
LNC_001004	XLOC_018201	1.00032	0.0278264	MANES_04G1331001	MANES_04G133100	sp|Q9ZU11|ATB15_ARATH Homeobox-leucine zipper protein ATHB-15 OS=Arabidopsis thaliana GN=ATHB-15 PE=1 SV=1//0	0.965196	3.79e-07
LNC_001004	XLOC_018201	1.00032	0.0278264	MANES_07G0353001	MANES_07G035300	sp|Q9FMF7|DIT21_ARATH Dicarboxylate transporter 2.1, chloroplastic OS=Arabidopsis thaliana GN=DIT2-1 PE=1 SV=1//0	-0.954663	1.4e-06
LNC_001004	XLOC_018201	1.00032	0.0278264	MANES_14G0542001	MANES_14G054200	-//-	0.951951	1.86e-06
LNC_001004	XLOC_018201	1.00032	0.0278264	MANES_06G1136001	MANES_06G113600	sp|Q9JID1|PDCD4_RAT Programmed cell death protein 4 OS=Rattus norvegicus GN=Pdcd4 PE=1 SV=2//4.48362e-25	0.950068	2.25e-06
LNC_001004	XLOC_018201	1.00032	0.0278264	MANES_14G1331001	MANES_14G133100	sp|Q9SKK0|EBF1_ARATH EIN3-binding F-box protein 1 OS=Arabidopsis thaliana GN=EBF1 PE=1 SV=1//0	0.950074	2.25e-06
LNC_001004	XLOC_018201	1.00032	0.0278264	MANES_S0765002	MANES_S076500	sp|Q9C6D2|MTK_ARATH Methylthioribose kinase OS=Arabidopsis thaliana GN=MTK PE=1 SV=1//0	0.959185	8.33e-07
LNC_001004	XLOC_018201	1.00032	0.0278264	MANES_15G0572001	MANES_15G057200	sp|Q94BZ5|HSFA5_ARATH Heat stress transcription factor A-5 OS=Arabidopsis thaliana GN=HSFA5 PE=2 SV=1//2.30252e-171	0.969262	2.05e-07
LNC_001004	XLOC_018201	1.00032	0.0278264	MANES_15G1477001	MANES_15G147700	sp|Q94B35|ISPH_ARATH 4-hydroxy-3-methylbut-2-enyl diphosphate reductase, chloroplastic OS=Arabidopsis thaliana GN=ISPH PE=2 SV=1//0	0.964599	4.13e-07
LNC_001004	XLOC_018201	1.00032	0.0278264	MANES_12G0490001	MANES_12G049000	sp|Q9SDN0|DNJ20_ARATH Chaperone protein dnaJ 20, chloroplastic OS=Arabidopsis thaliana GN=ATJ20 PE=1 SV=2//1.32766e-44	0.956618	1.12e-06
LNC_001004	XLOC_018201	1.00032	0.0278264	MANES_15G0216001	MANES_15G021600	sp|P54567|YQKD_BACSU Uncharacterized protein YqkD OS=Bacillus subtilis (strain 168) GN=yqkD PE=4 SV=1//4.77506e-13	0.962874	5.22e-07
LNC_001004	XLOC_018201	1.00032	0.0278264	MANES_03G0198001	MANES_03G019800	sp|P31583|RHN1_NICPL Ras-related protein RHN1 OS=Nicotiana plumbaginifolia GN=RHN1 PE=2 SV=1//6.3582e-92	0.959271	8.24e-07
LNC_001004	XLOC_018201	1.00032	0.0278264	MANES_09G1371001	MANES_09G137100	sp|Q8W4K3|CAAT4_ARATH Cationic amino acid transporter 4, vacuolar OS=Arabidopsis thaliana GN=CAT4 PE=2 SV=1//0	0.957855	9.76e-07
LNC_001004	XLOC_018201	1.00032	0.0278264	MANES_09G1800001	MANES_09G180000	sp|Q40518|MSK1_TOBAC Shaggy-related protein kinase NtK-1 OS=Nicotiana tabacum GN=NTK-1 PE=2 SV=1//0	0.957699	9.93e-07
LNC_001004	XLOC_018201	1.00032	0.0278264	MANES_13G1472001	MANES_13G147200	sp|Q6R567|RMA1_CAPAN E3 ubiquitin-protein ligase RMA1H1 OS=Capsicum annuum GN=RMA1H1 PE=1 SV=1//3.07627e-70	0.956966	1.08e-06
LNC_001004	XLOC_018201	1.00032	0.0278264	MANES_09G0957001	MANES_09G095700	sp|Q7XJU0|LHWL2_ARATH Transcription factor bHLH157 OS=Arabidopsis thaliana GN=BHLH157 PE=2 SV=1//1.7455e-51	0.959634	7.89e-07
LNC_001004	XLOC_018201	1.00032	0.0278264	MANES_02G0678001	MANES_02G067800	sp|Q84L31|RD23C_ARATH Ubiquitin receptor RAD23c OS=Arabidopsis thaliana GN=RAD23C PE=1 SV=2//4.90128e-36	0.954915	1.36e-06
LNC_001004	XLOC_018201	1.00032	0.0278264	MANES_14G1400001	MANES_14G140000	sp|F4JSE7|EDR2_ARATH Protein ENHANCED DISEASE RESISTANCE 2 OS=Arabidopsis thaliana GN=EDR2 PE=2 SV=1//1.7489e-87	0.958428	9.12e-07
LNC_001004	XLOC_018201	1.00032	0.0278264	MANES_09G1291002	MANES_09G129100	sp|B2V2I6|DNAJ_CLOBA Chaperone protein DnaJ OS=Clostridium botulinum (strain Alaska E43 / Type E3) GN=dnaJ PE=3 SV=1//1.11525e-15	-0.970155	1.77e-07
LNC_001004	XLOC_018201	1.00032	0.0278264	MANES_05G0226001	MANES_05G022600	sp|Q84JL3|SINA3_ARATH E3 ubiquitin-protein ligase SINAT3 OS=Arabidopsis thaliana GN=SINAT3 PE=2 SV=1//0	0.95006	2.25e-06
LNC_001004	XLOC_018201	1.00032	0.0278264	MANES_06G1784001	MANES_06G178400	sp|Q940M4|OCT7_ARATH Organic cation/carnitine transporter 7 OS=Arabidopsis thaliana GN=OCT7 PE=2 SV=1//0	0.971477	1.42e-07
LNC_001004	XLOC_018201	1.00032	0.0278264	MANES_10G1106002	MANES_10G110600	sp|Q9SY66|FRS11_ARATH Protein FAR1-RELATED SEQUENCE 11 OS=Arabidopsis thaliana GN=FRS11 PE=2 SV=1//0	0.95945	8.07e-07
LNC_001004	XLOC_018201	1.00032	0.0278264	MANES_14G1374001	MANES_14G137400	sp|P46379|BAG6_HUMAN Large proline-rich protein BAG6 OS=Homo sapiens GN=BAG6 PE=1 SV=2//1.16351e-12	0.962341	5.6e-07
LNC_001004	XLOC_018201	1.00032	0.0278264	MANES_16G0919001	MANES_16G091900	sp|Q6QPJ6|PRXQ_POPJC Peroxiredoxin Q, chloroplastic OS=Populus jackii GN=PRXQ PE=1 SV=1//5.76887e-109	-0.955415	1.29e-06
LNC_001004	XLOC_018201	1.00032	0.0278264	MANES_05G0381001	MANES_05G038100	sp|Q6DW75|DGDG2_SOYBN Digalactosyldiacylglycerol synthase 2, chloroplastic OS=Glycine max GN=DGD2 PE=2 SV=1//0	0.956402	1.15e-06
LNC_001004	XLOC_018201	1.00032	0.0278264	MANES_S0126001	MANES_S012600	sp|Q9FGK3|MO25N_ARATH Putative MO25-like protein At5g47540 OS=Arabidopsis thaliana GN=At5g47540 PE=2 SV=1//0	0.957608	1e-06
LNC_001004	XLOC_018201	1.00032	0.0278264	MANES_09G1825001	MANES_09G182500	sp|O49934|PHYA_POPTM Phytochrome A OS=Populus tremuloides GN=PHYA PE=2 SV=1//0	0.975929	6.11e-08
LNC_001004	XLOC_018201	1.00032	0.0278264	MANES_03G1833001	MANES_03G183300	sp|P24805|TSJT1_TOBAC Stem-specific protein TSJT1 OS=Nicotiana tabacum GN=TSJT1 PE=2 SV=1//3.02473e-36	0.958208	9.36e-07
LNC_001004	XLOC_018201	1.00032	0.0278264	MANES_10G0787001	MANES_10G078700	sp|P46293|RS16_GOSHI 40S ribosomal protein S16 OS=Gossypium hirsutum GN=RPS16 PE=2 SV=1//7.9477e-89	-0.951467	1.95e-06
LNC_001004	XLOC_018201	1.00032	0.0278264	MANES_18G0314002	MANES_18G031400	sp|Q84RR0|ARI7_ARATH Probable E3 ubiquitin-protein ligase ARI7 OS=Arabidopsis thaliana GN=ARI7 PE=2 SV=1//3.46483e-129	0.950096	2.24e-06
LNC_001004	XLOC_018201	1.00032	0.0278264	MANES_16G0580001	MANES_16G058000	sp|O64759|CAAT5_ARATH Cationic amino acid transporter 5 OS=Arabidopsis thaliana GN=CAT5 PE=1 SV=1//0	0.962305	5.63e-07
LNC_001004	XLOC_018201	1.00032	0.0278264	MANES_17G0438001	MANES_17G043800	sp|Q5ZM74|RN141_CHICK RING finger protein 141 OS=Gallus gallus GN=RNF141 PE=2 SV=1//8.96667e-08	0.95735	1.03e-06
LNC_001004	XLOC_018201	1.00032	0.0278264	MANES_03G0704001	MANES_03G070400	-//-	0.96855	2.3e-07
LNC_001004	XLOC_018201	1.00032	0.0278264	MANES_14G1588001	MANES_14G158800	sp|Q9LL84|DNLI4_ARATH DNA ligase 4 OS=Arabidopsis thaliana GN=LIG4 PE=1 SV=1//0	0.950777	2.09e-06
LNC_001004	XLOC_018201	1.00032	0.0278264	MANES_01G1565001	MANES_01G156500	sp|Q9CSH3|RRP44_MOUSE Exosome complex exonuclease RRP44 OS=Mus musculus GN=Dis3 PE=2 SV=4//0	0.95963	7.89e-07
LNC_001004	XLOC_018201	1.00032	0.0278264	MANES_08G0493001	MANES_08G049300	sp|P93788|REMO_SOLTU Remorin OS=Solanum tuberosum PE=1 SV=1//5.94183e-12	0.973564	9.73e-08
LNC_001004	XLOC_018201	1.00032	0.0278264	MANES_13G0430003	MANES_13G043000	sp|Q8GZM7|PIF1_ARATH Transcription factor PIF1 OS=Arabidopsis thaliana GN=PIF1 PE=1 SV=1//1.39912e-58	0.95426	1.46e-06
LNC_001004	XLOC_018201	1.00032	0.0278264	MANES_17G0163001	MANES_17G016300	-//-	0.962846	5.24e-07
LNC_001004	XLOC_018201	1.00032	0.0278264	MANES_18G0930001	MANES_18G093000	sp|Q8L7S9|TRXY2_ARATH Thioredoxin Y2, chloroplastic OS=Arabidopsis thaliana GN=At1g43560 PE=2 SV=1//8.78311e-60	-0.958315	9.24e-07
LNC_001004	XLOC_018201	1.00032	0.0278264	MANES_04G0201001	MANES_04G020100	sp|Q9SE43|REV_ARATH Homeobox-leucine zipper protein REVOLUTA OS=Arabidopsis thaliana GN=REV PE=1 SV=2//0	0.953755	1.54e-06
LNC_001004	XLOC_018201	1.00032	0.0278264	MANES_12G0940001	MANES_12G094000	sp|Q75H77|SAPKA_ORYSJ Serine/threonine-protein kinase SAPK10 OS=Oryza sativa subsp. japonica GN=SAPK10 PE=2 SV=1//0	0.952502	1.76e-06
LNC_001004	XLOC_018201	1.00032	0.0278264	MANES_10G1104001	MANES_10G110400	-//-	0.955116	1.33e-06
LNC_001004	XLOC_018201	1.00032	0.0278264	MANES_16G1184001	MANES_16G118400	-//-	0.960772	6.85e-07
LNC_001004	XLOC_018201	1.00032	0.0278264	MANES_05G1341001	MANES_05G134100	sp|F4HUK6|AAE1_ARATH Probable acyl-activating enzyme 1, peroxisomal OS=Arabidopsis thaliana GN=AAE1 PE=2 SV=1//0	0.959199	8.31e-07
LNC_001004	XLOC_018201	1.00032	0.0278264	MANES_17G0854001	MANES_17G085400	sp|Q94AH8|TPS6_ARATH Alpha,alpha-trehalose-phosphate synthase [UDP-forming] 6 OS=Arabidopsis thaliana GN=TPS6 PE=1 SV=2//0	0.950748	2.1e-06
LNC_001004	XLOC_018201	1.00032	0.0278264	MANES_03G0813001	MANES_03G081300	sp|Q9LU41|ACA9_ARATH Calcium-transporting ATPase 9, plasma membrane-type OS=Arabidopsis thaliana GN=ACA9 PE=2 SV=2//0	0.962533	5.46e-07
LNC_001004	XLOC_018201	1.00032	0.0278264	MANES_02G1805001	MANES_02G180500	sp|Q8L7S9|TRXY2_ARATH Thioredoxin Y2, chloroplastic OS=Arabidopsis thaliana GN=At1g43560 PE=2 SV=1//5.16706e-62	-0.950622	2.13e-06
LNC_001004	XLOC_018201	1.00032	0.0278264	MANES_S0156001	MANES_S015600	sp|Q8L706|SYT5_ARATH Synaptotagmin-5 OS=Arabidopsis thaliana GN=SYT5 PE=2 SV=1//8.10964e-06	0.952293	1.8e-06
LNC_001004	XLOC_018201	1.00032	0.0278264	MANES_18G0057001	MANES_18G005700	-//-	-0.952208	1.81e-06
LNC_001004	XLOC_018201	1.00032	0.0278264	MANES_15G0721001	MANES_15G072100	-//-	0.9608	6.82e-07
LNC_001004	XLOC_018201	1.00032	0.0278264	MANES_02G1431001	MANES_02G143100	sp|Q80YA7|DPP8_MOUSE Dipeptidyl peptidase 8 OS=Mus musculus GN=Dpp8 PE=2 SV=1//5.79557e-82	0.97203	1.29e-07
LNC_001004	XLOC_018201	1.00032	0.0278264	MANES_06G0578001	MANES_06G057800	sp|Q9SKK0|EBF1_ARATH EIN3-binding F-box protein 1 OS=Arabidopsis thaliana GN=EBF1 PE=1 SV=1//0	0.956507	1.14e-06
LNC_001504	XLOC_025425	0.916883	0.0453242	MANES_12G1105002	MANES_12G110500	sp|Q50228|FMDA_METME Formamidase OS=Methylophilus methylotrophus GN=fmdA PE=1 SV=1//1.07476e-12	0.955014	1.35e-06
LNC_001504	XLOC_025425	0.916883	0.0453242	MANES_16G0378001	MANES_16G037800	sp|P53980|YNB1_YEAST Uncharacterized protein YNL011C OS=Saccharomyces cerevisiae (strain ATCC 204508 / S288c) GN=YNL011C PE=1 SV=1//4.05654e-58	-0.963647	4.7e-07
LNC_001504	XLOC_025425	0.916883	0.0453242	MANES_15G0993001	MANES_15G099300	sp|Q9ZVI9|PECT1_ARATH Ethanolamine-phosphate cytidylyltransferase OS=Arabidopsis thaliana GN=PECT1 PE=1 SV=1//4.91445e-177	0.950807	2.09e-06
LNC_001504	XLOC_025425	0.916883	0.0453242	MANES_12G1105001	MANES_12G110500	sp|Q50228|FMDA_METME Formamidase OS=Methylophilus methylotrophus GN=fmdA PE=1 SV=1//1.07476e-12	0.97171	1.36e-07
LNC_001504	XLOC_025425	0.916883	0.0453242	MANES_15G1523001	MANES_15G152300	-//-	0.955735	1.24e-06
LNC_001504	XLOC_025425	0.916883	0.0453242	MANES_03G1674001	MANES_03G167400	sp|Q0WPQ2|ETR2_ARATH Ethylene receptor 2 OS=Arabidopsis thaliana GN=ETR2 PE=1 SV=2//0	0.969736	1.9e-07
LNC_001504	XLOC_025425	0.916883	0.0453242	MANES_05G1572001	MANES_05G157200	sp|Q43814|OTC_PEA Ornithine carbamoyltransferase, chloroplastic OS=Pisum sativum GN=ARGF PE=2 SV=1//0	-0.952084	1.84e-06
LNC_001504	XLOC_025425	0.916883	0.0453242	MANES_02G0752001	MANES_02G075200	sp|Q0WRY5|CDL1_ARATH Serine/threonine-protein kinase CDL1 OS=Arabidopsis thaliana GN=CDL1 PE=1 SV=1//1.51036e-59	-0.95167	1.91e-06
LNC_001504	XLOC_025425	0.916883	0.0453242	MANES_11G1577001	MANES_11G157700	sp|Q9FNJ9|CA1P_ARATH Probable 2-carboxy-D-arabinitol-1-phosphatase OS=Arabidopsis thaliana GN=At5g22620 PE=1 SV=1//0	-0.961791	6.01e-07
LNC_001504	XLOC_025425	0.916883	0.0453242	MANES_12G0119001	MANES_12G011900	sp|P92792|TOM20_SOLTU Mitochondrial import receptor subunit TOM20 OS=Solanum tuberosum GN=TOM20 PE=1 SV=1//1.49525e-85	-0.955682	1.25e-06
LNC_001504	XLOC_025425	0.916883	0.0453242	MANES_01G1448001	MANES_01G144800	sp|Q94G00|PIN1_MALDO Peptidyl-prolyl cis-trans isomerase Pin1 OS=Malus domestica GN=PIN1 PE=2 SV=1//5.47379e-68	-0.95049	2.16e-06
LNC_001504	XLOC_025425	0.916883	0.0453242	MANES_15G1211001	MANES_15G121100	sp|Q94A38|LRP6A_ARATH La-related protein 6A OS=Arabidopsis thaliana GN=LARP6A PE=2 SV=1//5.77788e-119	0.950943	2.06e-06
LNC_001504	XLOC_025425	0.916883	0.0453242	MANES_01G2186001	MANES_01G218600	-//-	-0.979854	2.53e-08
LNC_001504	XLOC_025425	0.916883	0.0453242	MANES_09G0851001	MANES_09G085100	sp|Q9M088|E135_ARATH Glucan endo-1,3-beta-glucosidase 5 OS=Arabidopsis thaliana GN=At4g31140 PE=1 SV=1//1.22039e-153	-0.953535	1.58e-06
LNC_001504	XLOC_025425	0.916883	0.0453242	MANES_09G1201001	MANES_09G120100	sp|P48480|PP11_ACEPE Serine/threonine-protein phosphatase PP1 isozyme 1 OS=Acetabularia peniculus PE=3 SV=1//1.64929e-171	0.961219	6.47e-07
LNC_001504	XLOC_025425	0.916883	0.0453242	MANES_06G0206001	MANES_06G020600	-//-	0.974298	8.46e-08
LNC_001504	XLOC_025425	0.916883	0.0453242	MANES_12G0709002	MANES_12G070900	sp|Q9P281|BAHC1_HUMAN BAH and coiled-coil domain-containing protein 1 OS=Homo sapiens GN=BAHCC1 PE=1 SV=3//9.98376e-10	0.951663	1.92e-06
LNC_001504	XLOC_025425	0.916883	0.0453242	MANES_09G1837001	MANES_09G183700	sp|Q9FFD2|RGP5_ARATH Probable UDP-arabinopyranose mutase 5 OS=Arabidopsis thaliana GN=RGP5 PE=1 SV=1//0	0.960598	7e-07
LNC_001504	XLOC_025425	0.916883	0.0453242	MANES_18G0170001	MANES_18G017000	sp|Q40585|VATL_TOBAC V-type proton ATPase 16 kDa proteolipid subunit OS=Nicotiana tabacum PE=2 SV=1//2.33223e-71	-0.961282	6.42e-07
LNC_001504	XLOC_025425	0.916883	0.0453242	MANES_03G1595001	MANES_03G159500	sp|Q9AV81|PRP19_ORYSJ Pre-mRNA-processing factor 19 OS=Oryza sativa subsp. japonica GN=PRP19 PE=2 SV=1//0	0.957145	1.06e-06
LNC_001504	XLOC_025425	0.916883	0.0453242	MANES_02G0074001	MANES_02G007400	sp|Q0WVN5|CSLG3_ARATH Cellulose synthase-like protein G3 OS=Arabidopsis thaliana GN=CSLG3 PE=2 SV=2//0	-0.964508	4.18e-07
LNC_001504	XLOC_025425	0.916883	0.0453242	MANES_09G1707001	MANES_09G170700	sp|Q9SEI2|PS6AA_ARATH 26S protease regulatory subunit 6A homolog A OS=Arabidopsis thaliana GN=RPT5A PE=1 SV=1//0	-0.969556	1.96e-07
LNC_001504	XLOC_025425	0.916883	0.0453242	MANES_05G1961001	MANES_05G196100	sp|O60121|YH77_SCHPO Uncharacterized protein C16G5.07c OS=Schizosaccharomyces pombe (strain 972 / ATCC 24843) GN=SPBC16G5.07c PE=3 SV=1//7.86348e-98	-0.954489	1.42e-06
LNC_001504	XLOC_025425	0.916883	0.0453242	MANES_04G0216001	MANES_04G021600	-//-	-0.964478	4.2e-07
LNC_001504	XLOC_025425	0.916883	0.0453242	MANES_04G0785001	MANES_04G078500	-//-	0.953508	1.58e-06
LNC_001504	XLOC_025425	0.916883	0.0453242	MANES_10G0608001	MANES_10G060800	sp|Q04960|DNJH_CUCSA DnaJ protein homolog OS=Cucumis sativus GN=DNAJ1 PE=2 SV=1//9.56152e-46	0.96656	3.11e-07
LNC_001504	XLOC_025425	0.916883	0.0453242	MANES_03G1032001	MANES_03G103200	sp|P46487|MDHM_EUCGU Malate dehydrogenase, mitochondrial OS=Eucalyptus gunnii GN=MDH PE=2 SV=1//0	-0.960857	6.78e-07
LNC_001504	XLOC_025425	0.916883	0.0453242	MANES_14G1270001	MANES_14G127000	sp|Q9N1Q0|RSMB_MACEU Small nuclear ribonucleoprotein-associated protein B&apos; OS=Macropus eugenii GN=SNRPB PE=2 SV=1//3.02373e-35	-0.950786	2.09e-06
LNC_001504	XLOC_025425	0.916883	0.0453242	MANES_02G0313001	MANES_02G031300	sp|Q9LDH3|PT112_ARATH Probable sugar phosphate/phosphate translocator At1g12500 OS=Arabidopsis thaliana GN=At1g12500 PE=1 SV=1//0	-0.953841	1.53e-06
LNC_001504	XLOC_025425	0.916883	0.0453242	MANES_06G1730001	MANES_06G173000	sp|Q9C5X8|MOCOS_ARATH Molybdenum cofactor sulfurase OS=Arabidopsis thaliana GN=ABA3 PE=1 SV=1//0	0.951221	2e-06
LNC_001504	XLOC_025425	0.916883	0.0453242	MANES_03G0840001	MANES_03G084000	sp|Q9LUC5|C7A15_ARATH Cytochrome P450 72A15 OS=Arabidopsis thaliana GN=CYP72A15 PE=2 SV=1//0	0.955988	1.21e-06
LNC_001504	XLOC_025425	0.916883	0.0453242	MANES_17G0183001	MANES_17G018300	sp|Q9FIL7|CRCK1_ARATH Calmodulin-binding receptor-like cytoplasmic kinase 1 OS=Arabidopsis thaliana GN=CRCK1 PE=1 SV=1//2.61303e-140	0.966147	3.31e-07
LNC_001504	XLOC_025425	0.916883	0.0453242	MANES_18G0382001	MANES_18G038200	sp|Q9M2D8|Y3126_ARATH Uncharacterized protein At3g61260 OS=Arabidopsis thaliana GN=At3g61260 PE=1 SV=1//1.53323e-09	-0.95718	1.05e-06
LNC_001504	XLOC_025425	0.916883	0.0453242	MANES_01G0545001	MANES_01G054500	sp|Q93YU5|SEC8_ARATH Exocyst complex component SEC8 OS=Arabidopsis thaliana GN=SEC8 PE=1 SV=1//2.50139e-172	0.962572	5.43e-07
LNC_001504	XLOC_025425	0.916883	0.0453242	MANES_08G1469001	MANES_08G146900	sp|Q9SRT0|PUB9_ARATH U-box domain-containing protein 9 OS=Arabidopsis thaliana GN=PUB9 PE=1 SV=1//1.71066e-164	-0.951233	2e-06
LNC_001504	XLOC_025425	0.916883	0.0453242	MANES_08G0812001	MANES_08G081200	sp|P47082|AVT1_YEAST Vacuolar amino acid transporter 1 OS=Saccharomyces cerevisiae (strain ATCC 204508 / S288c) GN=AVT1 PE=1 SV=1//2.8443e-39	0.951883	1.87e-06
LNC_001504	XLOC_025425	0.916883	0.0453242	MANES_15G1437001	MANES_15G143700	sp|Q940H6|SRK2E_ARATH Serine/threonine-protein kinase SRK2E OS=Arabidopsis thaliana GN=SRK2E PE=1 SV=1//0	0.955765	1.24e-06
LNC_001504	XLOC_025425	0.916883	0.0453242	MANES_02G1328001	MANES_02G132800	sp|P48495|TPIS_PETHY Triosephosphate isomerase, cytosolic OS=Petunia hybrida GN=TPIP1 PE=2 SV=1//1.88165e-136	-0.954365	1.44e-06
LNC_001504	XLOC_025425	0.916883	0.0453242	MANES_07G1195001	MANES_07G119500	sp|O22285|PMTB_ARATH Probable methyltransferase PMT11 OS=Arabidopsis thaliana GN=At2g39750 PE=2 SV=1//0	-0.956082	1.2e-06
LNC_001504	XLOC_025425	0.916883	0.0453242	MANES_06G1072002	MANES_06G107200	sp|Q9SB63|MOS1_ARATH Protein MODIFIER OF SNC1 1 OS=Arabidopsis thaliana GN=MOS1 PE=1 SV=2//1.14005e-32	0.970398	1.7e-07
LNC_001504	XLOC_025425	0.916883	0.0453242	MANES_02G0661001	MANES_02G066100	sp|Q0DWQ7|CCB12_ORYSJ Cyclin-B1-2 OS=Oryza sativa subsp. japonica GN=CYCB1-2 PE=3 SV=1//1.20173e-26	-0.963525	4.78e-07
LNC_001504	XLOC_025425	0.916883	0.0453242	MANES_12G1448001	MANES_12G144800	sp|Q8L899|BRI1_SOLPE Systemin receptor SR160 OS=Solanum peruvianum PE=1 SV=1//0	-0.956317	1.16e-06
LNC_001504	XLOC_025425	0.916883	0.0453242	MANES_16G0024001	MANES_16G002400	sp|Q9ZWQ8|PAP_CITUN Plastid-lipid-associated protein, chloroplastic OS=Citrus unshiu GN=PAP PE=2 SV=1//3.71158e-144	-0.953741	1.54e-06
LNC_001504	XLOC_025425	0.916883	0.0453242	MANES_10G0873001	MANES_10G087300	sp|P33629|TBA_PRUDU Tubulin alpha chain OS=Prunus dulcis GN=TUBA PE=2 SV=1//0	-0.961982	5.87e-07
LNC_001504	XLOC_025425	0.916883	0.0453242	MANES_12G1481001	MANES_12G148100	sp|Q94JQ6|CESA6_ARATH Cellulose synthase A catalytic subunit 6 [UDP-forming] OS=Arabidopsis thaliana GN=CESA6 PE=1 SV=2//0	-0.953169	1.64e-06
LNC_001504	XLOC_025425	0.916883	0.0453242	MANES_12G0439001	MANES_12G043900	-//-	0.956848	1.1e-06
LNC_001504	XLOC_025425	0.916883	0.0453242	MANES_14G1559001	MANES_14G155900	sp|Q8L746|NPR3_ARATH Regulatory protein NPR3 OS=Arabidopsis thaliana GN=NPR3 PE=1 SV=1//5.10646e-171	0.961723	6.07e-07
LNC_001504	XLOC_025425	0.916883	0.0453242	MANES_12G0827001	MANES_12G082700	-//-	0.953667	1.56e-06
LNC_001504	XLOC_025425	0.916883	0.0453242	MANES_05G1575001	MANES_05G157500	sp|Q55480|YZ37_SYNY3 Uncharacterized sugar kinase slr0537 OS=Synechocystis sp. (strain PCC 6803 / Kazusa) GN=slr0537 PE=3 SV=1//1.68881e-19	-0.951162	2.02e-06
LNC_001504	XLOC_025425	0.916883	0.0453242	MANES_12G0145001	MANES_12G014500	sp|Q7XUF4|CDKG2_ORYSJ Cyclin-dependent kinase G-2 OS=Oryza sativa subsp. japonica GN=CDKG-2 PE=2 SV=2//0	0.951284	1.99e-06
LNC_001504	XLOC_025425	0.916883	0.0453242	MANES_13G0401001	MANES_13G040100	sp|Q4KLU2|PRP39_XENLA Pre-mRNA-processing factor 39 OS=Xenopus laevis GN=prpf39 PE=2 SV=1//9.73413e-73	0.95402	1.5e-06
LNC_001504	XLOC_025425	0.916883	0.0453242	MANES_16G0300002	MANES_16G030000	sp|Q05349|12KD_FRAAN Auxin-repressed 12.5 kDa protein OS=Fragaria ananassa PE=2 SV=1//2.27021e-29	0.953062	1.66e-06
LNC_001504	XLOC_025425	0.916883	0.0453242	MANES_18G0950001	MANES_18G095000	sp|Q9SQI2|GIGAN_ARATH Protein GIGANTEA OS=Arabidopsis thaliana GN=GI PE=1 SV=2//0	0.953842	1.53e-06
LNC_001504	XLOC_025425	0.916883	0.0453242	MANES_02G0005001	MANES_02G000500	sp|Q43609|COMT1_PRUDU Caffeic acid 3-O-methyltransferase OS=Prunus dulcis GN=COMT1 PE=2 SV=1//1.54687e-22	0.967302	2.79e-07
LNC_001504	XLOC_025425	0.916883	0.0453242	MANES_05G1088001	MANES_05G108800	sp|Q3EC77|PMT5_ARATH Probable methyltransferase PMT5 OS=Arabidopsis thaliana GN=At2g03480 PE=2 SV=2//0	-0.959791	7.74e-07
LNC_001504	XLOC_025425	0.916883	0.0453242	MANES_17G0382001	MANES_17G038200	sp|Q9LYT3|TT12_ARATH Protein TRANSPARENT TESTA 12 OS=Arabidopsis thaliana GN=TT12 PE=2 SV=1//3.90881e-135	0.971809	1.34e-07
LNC_001504	XLOC_025425	0.916883	0.0453242	MANES_10G0468001	MANES_10G046800	sp|Q9SV30|GATA8_ARATH GATA transcription factor 8 OS=Arabidopsis thaliana GN=GATA8 PE=2 SV=1//4.24667e-16	-0.95483	1.37e-06
LNC_001504	XLOC_025425	0.916883	0.0453242	MANES_06G0342001	MANES_06G034200	sp|F4KIB2|TMN8_ARATH Transmembrane 9 superfamily member 8 OS=Arabidopsis thaliana GN=TMN8 PE=2 SV=1//0	-0.95693	1.09e-06
LNC_001504	XLOC_025425	0.916883	0.0453242	MANES_14G1727001	MANES_14G172700	sp|Q9LP77|Y1848_ARATH Probable inactive receptor kinase At1g48480 OS=Arabidopsis thaliana GN=RKL1 PE=2 SV=1//0	-0.951329	1.98e-06
LNC_001504	XLOC_025425	0.916883	0.0453242	MANES_10G0493001	MANES_10G049300	sp|P47082|AVT1_YEAST Vacuolar amino acid transporter 1 OS=Saccharomyces cerevisiae (strain ATCC 204508 / S288c) GN=AVT1 PE=1 SV=1//2.9055e-38	-0.961508	6.24e-07
LNC_001504	XLOC_025425	0.916883	0.0453242	MANES_11G0912001	MANES_11G091200	sp|Q9NYV6|RRN3_HUMAN RNA polymerase I-specific transcription initiation factor RRN3 OS=Homo sapiens GN=RRN3 PE=1 SV=1//1.48923e-26	0.958292	9.27e-07
LNC_001504	XLOC_025425	0.916883	0.0453242	MANES_08G1350001	MANES_08G135000	sp|O24407|IAA16_ARATH Auxin-responsive protein IAA16 OS=Arabidopsis thaliana GN=IAA16 PE=1 SV=1//1.08584e-96	-0.954798	1.38e-06
LNC_001504	XLOC_025425	0.916883	0.0453242	MANES_10G1064002	MANES_10G106400	sp|Q6DEY1|SPF30_XENTR Survival of motor neuron-related-splicing factor 30 OS=Xenopus tropicalis GN=smndc1 PE=2 SV=1//6.9068e-07	0.956888	1.09e-06
LNC_001504	XLOC_025425	0.916883	0.0453242	MANES_02G0654001	MANES_02G065400	sp|Q500U8|TKPR1_ARATH Tetraketide alpha-pyrone reductase 1 OS=Arabidopsis thaliana GN=TKPR1 PE=1 SV=1//1.28388e-30	0.965074	3.86e-07
LNC_001504	XLOC_025425	0.916883	0.0453242	MANES_14G1019001	MANES_14G101900	sp|Q9LUA2|EF119_ARATH Ethylene-responsive transcription factor ERF119 OS=Arabidopsis thaliana GN=ERF119 PE=2 SV=1//3.64757e-43	0.961356	6.36e-07
LNC_001504	XLOC_025425	0.916883	0.0453242	MANES_12G0455001	MANES_12G045500	sp|Q9FKC3|PP424_ARATH Pentatricopeptide repeat-containing protein At5g48730, chloroplastic OS=Arabidopsis thaliana GN=At5g48730 PE=2 SV=2//0	0.955449	1.28e-06
LNC_001504	XLOC_025425	0.916883	0.0453242	MANES_13G0993001	MANES_13G099300	sp|Q8LDD3|CUT1D_ARATH Protein CURVATURE THYLAKOID 1D, chloroplastic OS=Arabidopsis thaliana GN=CURT1D PE=1 SV=1//3.65551e-31	-0.972877	1.1e-07
LNC_001504	XLOC_025425	0.916883	0.0453242	MANES_17G0033001	MANES_17G003300	sp|Q94B60|CLPP4_ARATH ATP-dependent Clp protease proteolytic subunit 4, chloroplastic OS=Arabidopsis thaliana GN=CLPP4 PE=1 SV=1//1.4299e-132	-0.956578	1.13e-06
LNC_001504	XLOC_025425	0.916883	0.0453242	MANES_11G0604001	MANES_11G060400	sp|Q3ZCG8|EMC6_BOVIN ER membrane protein complex subunit 6 OS=Bos taurus GN=EMC6 PE=3 SV=1//5.00153e-15	-0.961423	6.31e-07
LNC_001504	XLOC_025425	0.916883	0.0453242	MANES_09G1672001	MANES_09G167200	sp|Q5LWJ5|DNAJ_RUEPO Chaperone protein DnaJ OS=Ruegeria pomeroyi (strain ATCC 700808 / DSM 15171 / DSS-3) GN=dnaJ PE=3 SV=1//1.03829e-07	0.959292	8.22e-07
LNC_001504	XLOC_025425	0.916883	0.0453242	MANES_05G0229001	MANES_05G022900	sp|Q93ZR6|WSD1_ARATH O-acyltransferase WSD1 OS=Arabidopsis thaliana GN=WSD1 PE=2 SV=1//3.73788e-119	0.956428	1.15e-06
LNC_001504	XLOC_025425	0.916883	0.0453242	MANES_03G1968001	MANES_03G196800	sp|C6L7U1|LIN1_LOTJA Putative E3 ubiquitin-protein ligase LIN-1 OS=Lotus japonicus GN=CERBERUS PE=2 SV=2//1.05281e-14	0.96985	1.87e-07
LNC_001504	XLOC_025425	0.916883	0.0453242	MANES_13G0864001	MANES_13G086400	sp|P53492|ACT7_ARATH Actin-7 OS=Arabidopsis thaliana GN=ACT7 PE=1 SV=1//0	-0.961437	6.29e-07
LNC_001504	XLOC_025425	0.916883	0.0453242	MANES_15G1576001	MANES_15G157600	sp|Q9FKS5|CYC1B_ARATH Cytochrome c1 2, heme protein, mitochondrial OS=Arabidopsis thaliana GN=CYC12 PE=1 SV=1//4.16624e-168	-0.960223	7.33e-07
LNC_001504	XLOC_025425	0.916883	0.0453242	MANES_08G0981001	MANES_08G098100	sp|Q32KV6|SIL1_BOVIN Nucleotide exchange factor SIL1 OS=Bos taurus GN=SIL1 PE=2 SV=1//1.66451e-16	0.951234	2e-06
LNC_001504	XLOC_025425	0.916883	0.0453242	MANES_12G0679001	MANES_12G067900	sp|Q9M462|GLGS_BRANA Glucose-1-phosphate adenylyltransferase small subunit, chloroplastic OS=Brassica napus GN=AGPS1 PE=2 SV=1//0	-0.962547	5.45e-07
LNC_001504	XLOC_025425	0.916883	0.0453242	MANES_16G0283001	MANES_16G028300	-//-	-0.960327	7.24e-07
LNC_001504	XLOC_025425	0.916883	0.0453242	MANES_01G1824002	MANES_01G182400	sp|Q9LPR8|SCL3_ARATH Scarecrow-like protein 3 OS=Arabidopsis thaliana GN=SCL3 PE=2 SV=1//0	0.957372	1.03e-06
LNC_001504	XLOC_025425	0.916883	0.0453242	MANES_18G0974001	MANES_18G097400	sp|Q94AG2|SERK1_ARATH Somatic embryogenesis receptor kinase 1 OS=Arabidopsis thaliana GN=SERK1 PE=1 SV=2//0	-0.955905	1.22e-06
LNC_001504	XLOC_025425	0.916883	0.0453242	MANES_06G0251001	MANES_06G025100	sp|Q9LZ82|BTR1_ARATH Protein BTR1 OS=Arabidopsis thaliana GN=BTR1 PE=1 SV=1//1.14234e-139	-0.957807	9.81e-07
LNC_001504	XLOC_025425	0.916883	0.0453242	MANES_16G0736001	MANES_16G073600	sp|Q8LAL2|IAA26_ARATH Auxin-responsive protein IAA26 OS=Arabidopsis thaliana GN=IAA26 PE=1 SV=2//1.13989e-50	0.954767	1.38e-06
LNC_001504	XLOC_025425	0.916883	0.0453242	MANES_03G1215001	MANES_03G121500	-//-	-0.960854	6.78e-07
LNC_001504	XLOC_025425	0.916883	0.0453242	MANES_13G0867001	MANES_13G086700	sp|Q8L899|BRI1_SOLPE Systemin receptor SR160 OS=Solanum peruvianum PE=1 SV=1//0	-0.953948	1.51e-06
LNC_001504	XLOC_025425	0.916883	0.0453242	MANES_07G1283001	MANES_07G128300	-//-	-0.959957	7.58e-07
LNC_001504	XLOC_025425	0.916883	0.0453242	MANES_10G1231001	MANES_10G123100	sp|Q940G0|TMN1_ARATH Transmembrane 9 superfamily member 1 OS=Arabidopsis thaliana GN=TMN1 PE=1 SV=1//0	-0.95434	1.45e-06
LNC_001504	XLOC_025425	0.916883	0.0453242	MANES_05G1614001	MANES_05G161400	-//-	-0.950009	2.26e-06
LNC_001504	XLOC_025425	0.916883	0.0453242	MANES_12G0440001	MANES_12G044000	sp|Q8GZM7|PIF1_ARATH Transcription factor PIF1 OS=Arabidopsis thaliana GN=PIF1 PE=1 SV=1//3.43197e-26	0.979976	2.45e-08
LNC_001504	XLOC_025425	0.916883	0.0453242	MANES_09G0736001	MANES_09G073600	sp|P62201|CALM_LILLO Calmodulin OS=Lilium longiflorum PE=2 SV=2//1.54679e-100	-0.970642	1.63e-07
LNC_001504	XLOC_025425	0.916883	0.0453242	MANES_03G1551001	MANES_03G155100	sp|O49313|NDADB_ARATH NADH dehydrogenase [ubiquinone] 1 alpha subcomplex subunit 13-B OS=Arabidopsis thaliana GN=At2g33220 PE=2 SV=1//3.03694e-87	-0.971143	1.5e-07
LNC_001504	XLOC_025425	0.916883	0.0453242	MANES_05G0588001	MANES_05G058800	sp|O80501|RAH1B_ARATH Ras-related protein RABH1b OS=Arabidopsis thaliana GN=RABH1B PE=1 SV=1//7.45148e-139	0.972984	1.08e-07
LNC_001504	XLOC_025425	0.916883	0.0453242	MANES_08G1482001	MANES_08G148200	sp|O64654|TRL11_ARATH Thioredoxin-like 1-1, chloroplastic OS=Arabidopsis thaliana GN=At1g08570 PE=2 SV=1//1.15047e-101	0.956271	1.17e-06
LNC_001504	XLOC_025425	0.916883	0.0453242	MANES_03G1960001	MANES_03G196000	sp|Q94F30|ESD4_ARATH Ubiquitin-like-specific protease ESD4 OS=Arabidopsis thaliana GN=ESD4 PE=1 SV=1//4.31568e-149	0.958979	8.54e-07
LNC_001504	XLOC_025425	0.916883	0.0453242	MANES_11G0262001	MANES_11G026200	-//-	-0.952799	1.7e-06
LNC_001504	XLOC_025425	0.916883	0.0453242	MANES_13G1019001	MANES_13G101900	sp|Q0WM29|MMSA_ARATH Methylmalonate-semialdehyde dehydrogenase [acylating], mitochondrial OS=Arabidopsis thaliana GN=ALDH6B2 PE=2 SV=2//0	0.957257	1.05e-06
LNC_001504	XLOC_025425	0.916883	0.0453242	MANES_04G1572002	MANES_04G157200	sp|O24160|TGA21_TOBAC TGACG-sequence-specific DNA-binding protein TGA-2.1 OS=Nicotiana tabacum GN=TGA21 PE=1 SV=1//3.16645e-166	0.961075	6.59e-07
LNC_001504	XLOC_025425	0.916883	0.0453242	MANES_14G0168001	MANES_14G016800	sp|Q9LDD1|BRG3_ARATH Probable BOI-related E3 ubiquitin-protein ligase 3 OS=Arabidopsis thaliana GN=BRG3 PE=1 SV=1//3.82786e-87	0.950264	2.2e-06
LNC_001504	XLOC_025425	0.916883	0.0453242	MANES_13G0340001	MANES_13G034000	sp|Q9SHY8|SLU7A_ARATH Pre-mRNA-splicing factor SLU7-A OS=Arabidopsis thaliana GN=At1g65660 PE=1 SV=2//0	0.956159	1.18e-06
LNC_001504	XLOC_025425	0.916883	0.0453242	MANES_12G1026001	MANES_12G102600	sp|Q8W4F0|DAR1_ARATH Protein DA1-related 1 OS=Arabidopsis thaliana GN=DAR1 PE=1 SV=3//7.78089e-06	0.955462	1.28e-06
LNC_001504	XLOC_025425	0.916883	0.0453242	MANES_01G1530001	MANES_01G153000	sp|Q54I39|IST1L_DICDI IST1-like protein OS=Dictyostelium discoideum GN=DDB_G0289029 PE=3 SV=1//4.93946e-30	-0.958631	8.9e-07
LNC_001504	XLOC_025425	0.916883	0.0453242	MANES_01G1096001	MANES_01G109600	sp|Q84L30|RD23D_ARATH Ubiquitin receptor RAD23d OS=Arabidopsis thaliana GN=RAD23D PE=1 SV=2//4.79608e-168	0.95418	1.47e-06
LNC_001504	XLOC_025425	0.916883	0.0453242	MANES_05G1781001	MANES_05G178100	sp|Q94C32|MRG1_ARATH Protein MRG1 OS=Arabidopsis thaliana GN=MRG1 PE=1 SV=1//4.46142e-101	0.952911	1.68e-06
LNC_001504	XLOC_025425	0.916883	0.0453242	MANES_08G0928001	MANES_08G092800	sp|Q8W4I7|CDPKD_ARATH Calcium-dependent protein kinase 13 OS=Arabidopsis thaliana GN=CPK13 PE=1 SV=2//0	-0.959158	8.36e-07
LNC_001504	XLOC_025425	0.916883	0.0453242	MANES_13G0336001	MANES_13G033600	sp|Q8SAG3|ADF_VITVI Actin-depolymerizing factor OS=Vitis vinifera PE=2 SV=1//3.65762e-73	-0.966483	3.15e-07
LNC_001504	XLOC_025425	0.916883	0.0453242	MANES_18G0820001	MANES_18G082000	sp|P90648|MHCKB_DICDI Myosin heavy chain kinase B OS=Dictyostelium discoideum GN=mhkB PE=2 SV=1//2.77685e-10	0.958675	8.85e-07
LNC_001504	XLOC_025425	0.916883	0.0453242	MANES_15G1313001	MANES_15G131300	sp|Q8LBH2|CAP8_ARATH Putative clathrin assembly protein At2g01600 OS=Arabidopsis thaliana GN=At2g01600 PE=2 SV=2//0	0.96141	6.32e-07
LNC_001504	XLOC_025425	0.916883	0.0453242	MANES_15G1128006	MANES_15G112800	sp|C0ZIY1|PSUG_BREBN Pseudouridine-5&apos;-phosphate glycosidase OS=Brevibacillus brevis (strain 47 / JCM 6285 / NBRC 100599) GN=psuG PE=3 SV=1//1.01613e-104	0.962509	5.48e-07
LNC_001504	XLOC_025425	0.916883	0.0453242	MANES_15G1160001	MANES_15G116000	sp|Q9SYM4|TPS1_ARATH Alpha,alpha-trehalose-phosphate synthase [UDP-forming] 1 OS=Arabidopsis thaliana GN=TPS1 PE=1 SV=1//0	-0.961264	6.44e-07
LNC_001504	XLOC_025425	0.916883	0.0453242	MANES_06G1297001	MANES_06G129700	sp|Q38946|DHE2_ARATH Glutamate dehydrogenase 2 OS=Arabidopsis thaliana GN=GDH2 PE=1 SV=1//0	-0.956633	1.12e-06
LNC_001504	XLOC_025425	0.916883	0.0453242	MANES_17G0133001	MANES_17G013300	sp|Q93XM7|MCAT_ARATH Mitochondrial carnitine/acylcarnitine carrier-like protein OS=Arabidopsis thaliana GN=BOU PE=2 SV=1//2.67878e-153	-0.962742	5.31e-07
LNC_001504	XLOC_025425	0.916883	0.0453242	MANES_04G1654001	MANES_04G165400	-//-	-0.952123	1.83e-06
LNC_001504	XLOC_025425	0.916883	0.0453242	MANES_01G1224001	MANES_01G122400	sp|Q42521|DCE1_ARATH Glutamate decarboxylase 1 OS=Arabidopsis thaliana GN=GAD1 PE=1 SV=2//0	-0.951145	2.02e-06
LNC_001504	XLOC_025425	0.916883	0.0453242	MANES_06G0071003	MANES_06G007100	sp|Q9FR44|PEAM1_ARATH Phosphoethanolamine N-methyltransferase 1 OS=Arabidopsis thaliana GN=NMT1 PE=1 SV=1//0	-0.956834	1.1e-06
LNC_001504	XLOC_025425	0.916883	0.0453242	MANES_13G0588001	MANES_13G058800	sp|F4JRE0|TMN12_ARATH Transmembrane 9 superfamily member 12 OS=Arabidopsis thaliana GN=TMN12 PE=2 SV=1//0	-0.968715	2.24e-07
LNC_001504	XLOC_025425	0.916883	0.0453242	MANES_01G0566001	MANES_01G056600	sp|Q54N41|ISY1_DICDI Pre-mRNA-splicing factor ISY1 homolog OS=Dictyostelium discoideum GN=isy1 PE=3 SV=1//4.04199e-56	0.956623	1.12e-06
LNC_001504	XLOC_025425	0.916883	0.0453242	MANES_09G0927001	MANES_09G092700	sp|O80934|Y2766_ARATH Uncharacterized protein At2g37660, chloroplastic OS=Arabidopsis thaliana GN=At2g37660 PE=2 SV=2//2.77986e-141	-0.969169	2.08e-07
LNC_001504	XLOC_025425	0.916883	0.0453242	MANES_10G0787001	MANES_10G078700	sp|P46293|RS16_GOSHI 40S ribosomal protein S16 OS=Gossypium hirsutum GN=RPS16 PE=2 SV=1//7.9477e-89	-0.950703	2.11e-06
LNC_001504	XLOC_025425	0.916883	0.0453242	MANES_01G1525001	MANES_01G152500	sp|Q9SHX9|FB72_ARATH Putative F-box protein At1g65770 OS=Arabidopsis thaliana GN=At1g65770 PE=4 SV=1//1.54875e-33	0.962878	5.22e-07
LNC_001504	XLOC_025425	0.916883	0.0453242	MANES_01G2018001	MANES_01G201800	sp|O22769|NDUV2_ARATH NADH dehydrogenase [ubiquinone] flavoprotein 2, mitochondrial OS=Arabidopsis thaliana GN=At4g02580 PE=2 SV=3//4.25753e-158	-0.961234	6.46e-07
LNC_001504	XLOC_025425	0.916883	0.0453242	MANES_18G1005001	MANES_18G100500	-//-	-0.96299	5.14e-07
LNC_001504	XLOC_025425	0.916883	0.0453242	MANES_09G1346001	MANES_09G134600	-//-	0.956055	1.2e-06
LNC_001504	XLOC_025425	0.916883	0.0453242	MANES_08G1403002	MANES_08G140300	sp|Q8GUN5|PHL1_ARATH Protein PHR1-LIKE 1 OS=Arabidopsis thaliana GN=PHL1 PE=1 SV=1//2.59856e-107	0.950238	2.21e-06
LNC_001504	XLOC_025425	0.916883	0.0453242	MANES_S0900001	MANES_S090000	sp|Q9FKT8|COX15_ARATH Cytochrome c oxidase assembly protein COX15 OS=Arabidopsis thaliana GN=COX15 PE=2 SV=1//0	-0.954109	1.48e-06
LNC_001504	XLOC_025425	0.916883	0.0453242	MANES_11G0781001	MANES_11G078100	sp|Q9FMU6|MPCP3_ARATH Mitochondrial phosphate carrier protein 3, mitochondrial OS=Arabidopsis thaliana GN=MPT3 PE=2 SV=1//1.53575e-180	-0.974024	8.92e-08
LNC_001504	XLOC_025425	0.916883	0.0453242	MANES_18G0279001	MANES_18G027900	sp|Q9STG6|DUT_ARATH Deoxyuridine 5&apos;-triphosphate nucleotidohydrolase OS=Arabidopsis thaliana GN=DUT PE=1 SV=1//3.38197e-82	-0.959533	7.98e-07
LNC_001504	XLOC_025425	0.916883	0.0453242	MANES_06G0828001	MANES_06G082800	sp|Q7M3S9|RNGB_DICDI RING finger protein B OS=Dictyostelium discoideum GN=rngB PE=2 SV=2//3.60534e-33	0.957532	1.01e-06
LNC_001504	XLOC_025425	0.916883	0.0453242	MANES_03G0011001	MANES_03G001100	sp|Q8LD27|PSB6_ARATH Proteasome subunit beta type-6 OS=Arabidopsis thaliana GN=PBA1 PE=1 SV=2//2.87441e-149	-0.96172	6.07e-07
LNC_001504	XLOC_025425	0.916883	0.0453242	MANES_08G1679001	MANES_08G167900	-//-	-0.969571	1.95e-07
LNC_001504	XLOC_025425	0.916883	0.0453242	MANES_08G1572001	MANES_08G157200	sp|Q9LF61|XPT_ARATH Xylulose 5-phosphate/phosphate translocator, chloroplastic OS=Arabidopsis thaliana GN=XPT PE=2 SV=1//0	-0.964582	4.14e-07
LNC_001504	XLOC_025425	0.916883	0.0453242	MANES_01G2391001	MANES_01G239100	sp|Q8LCA1|CUT1B_ARATH Protein CURVATURE THYLAKOID 1B, chloroplastic OS=Arabidopsis thaliana GN=CURT1B PE=1 SV=2//8.48172e-43	-0.955427	1.29e-06
LNC_001504	XLOC_025425	0.916883	0.0453242	MANES_15G1086001	MANES_15G108600	sp|Q9C5M0|DTC_ARATH Mitochondrial dicarboxylate/tricarboxylate transporter DTC OS=Arabidopsis thaliana GN=DTC PE=1 SV=1//4.74283e-178	-0.954066	1.49e-06
LNC_001504	XLOC_025425	0.916883	0.0453242	MANES_14G0403001	MANES_14G040300	-//-	0.955838	1.23e-06
LNC_001504	XLOC_025425	0.916883	0.0453242	MANES_11G0346001	MANES_11G034600	sp|Q9ZU11|ATB15_ARATH Homeobox-leucine zipper protein ATHB-15 OS=Arabidopsis thaliana GN=ATHB-15 PE=1 SV=1//0	0.952126	1.83e-06
LNC_001504	XLOC_025425	0.916883	0.0453242	MANES_14G0552002	MANES_14G055200	sp|Q5ZMT7|ADCK1_CHICK Uncharacterized aarF domain-containing protein kinase 1 OS=Gallus gallus GN=ADCK1 PE=2 SV=1//1.24744e-42	-0.95862	8.91e-07
LNC_001504	XLOC_025425	0.916883	0.0453242	MANES_03G1070001	MANES_03G107000	sp|Q45223|HBD_BRADU 3-hydroxybutyryl-CoA dehydrogenase OS=Bradyrhizobium diazoefficiens (strain JCM 10833 / IAM 13628 / NBRC 14792 / USDA 110) GN=hbdA PE=3 SV=1//1.86007e-104	0.957685	9.95e-07
LNC_001504	XLOC_025425	0.916883	0.0453242	MANES_06G0586001	MANES_06G058600	sp|P46265|TBB5_ORYSJ Tubulin beta-5 chain OS=Oryza sativa subsp. japonica GN=TUBB5 PE=1 SV=1//0	-0.954452	1.43e-06
LNC_001504	XLOC_025425	0.916883	0.0453242	MANES_03G1068001	MANES_03G106800	sp|Q9LDA7|P2C39_ARATH Probable protein phosphatase 2C 39 OS=Arabidopsis thaliana GN=At3g15260 PE=2 SV=1//2.11427e-149	-0.95537	1.29e-06
LNC_001504	XLOC_025425	0.916883	0.0453242	MANES_13G0553001	MANES_13G055300	sp|P37193|ADXH_DROME Adrenodoxin-like protein, mitochondrial OS=Drosophila melanogaster GN=Fdxh PE=2 SV=3//1.01869e-06	-0.953211	1.63e-06
LNC_001504	XLOC_025425	0.916883	0.0453242	MANES_03G1732001	MANES_03G173200	sp|Q9LUH8|HFA6B_ARATH Heat stress transcription factor A-6b OS=Arabidopsis thaliana GN=HSFA6b PE=2 SV=1//5.18392e-135	-0.951521	1.94e-06
LNC_001504	XLOC_025425	0.916883	0.0453242	MANES_02G0887001	MANES_02G088700	sp|Q4P9K6|SYM1_USTMA Protein SYM1 OS=Ustilago maydis (strain 521 / FGSC 9021) GN=SYM1 PE=3 SV=1//1.43284e-12	-0.952195	1.81e-06
LNC_001504	XLOC_025425	0.916883	0.0453242	MANES_14G0882001	MANES_14G088200	sp|Q94JW8|SPL6_ARATH Squamosa promoter-binding-like protein 6 OS=Arabidopsis thaliana GN=SPL6 PE=2 SV=2//3.24019e-41	0.954851	1.37e-06
LNC_001504	XLOC_025425	0.916883	0.0453242	MANES_08G0134001	MANES_08G013400	sp|Q8L850|PI5K9_ARATH Phosphatidylinositol 4-phosphate 5-kinase 9 OS=Arabidopsis thaliana GN=PIP5K9 PE=1 SV=2//0	-0.953801	1.53e-06
LNC_001504	XLOC_025425	0.916883	0.0453242	MANES_01G0970001	MANES_01G097000	sp|Q9SGA8|U83A1_ARATH UDP-glycosyltransferase 83A1 OS=Arabidopsis thaliana GN=UGT83A1 PE=2 SV=1//7.61427e-130	-0.953563	1.57e-06
LNC_001504	XLOC_025425	0.916883	0.0453242	MANES_04G0783001	MANES_04G078300	sp|P48496|TPIC_SPIOL Triosephosphate isomerase, chloroplastic OS=Spinacia oleracea GN=TPIP1 PE=1 SV=1//4.00892e-177	-0.953095	1.65e-06
LNC_001504	XLOC_025425	0.916883	0.0453242	MANES_06G0410001	MANES_06G041000	sp|Q9FYQ8|TMN11_ARATH Transmembrane 9 superfamily member 11 OS=Arabidopsis thaliana GN=TMN11 PE=2 SV=1//0	-0.956798	1.1e-06
LNC_001504	XLOC_025425	0.916883	0.0453242	MANES_06G1479001	MANES_06G147900	sp|P29516|TBB8_ARATH Tubulin beta-8 chain OS=Arabidopsis thaliana GN=TUBB8 PE=2 SV=2//0	-0.962941	5.17e-07
LNC_001504	XLOC_025425	0.916883	0.0453242	MANES_16G0640002	MANES_16G064000	sp|O81016|AB32G_ARATH ABC transporter G family member 32 OS=Arabidopsis thaliana GN=ABCG32 PE=1 SV=1//0	-0.958996	8.52e-07
LNC_001504	XLOC_025425	0.916883	0.0453242	MANES_02G1039001	MANES_02G103900	sp|Q66JG8|ALKB5_XENTR RNA demethylase ALKBH5 OS=Xenopus tropicalis GN=alkbh5 PE=2 SV=1//1.05321e-13	-0.955036	1.34e-06
LNC_001504	XLOC_025425	0.916883	0.0453242	MANES_11G0228001	MANES_11G022800	sp|Q8VZH2|APM1_ARATH Aminopeptidase M1 OS=Arabidopsis thaliana GN=APM1 PE=1 SV=1//4.209e-40	0.966814	3e-07
LNC_001504	XLOC_025425	0.916883	0.0453242	MANES_11G1077001	MANES_11G107700	sp|Q9FN42|CLPP2_ARATH ATP-dependent Clp protease proteolytic subunit 2, mitochondrial OS=Arabidopsis thaliana GN=CLPP2 PE=1 SV=1//4.81568e-125	-0.950097	2.24e-06
LNC_001504	XLOC_025425	0.916883	0.0453242	MANES_17G0006001	MANES_17G000600	sp|Q56WM6|ROGFE_ARATH Rop guanine nucleotide exchange factor 14 OS=Arabidopsis thaliana GN=ROPGEF14 PE=1 SV=1//0	-0.956251	1.17e-06
LNC_001504	XLOC_025425	0.916883	0.0453242	MANES_18G0669001	MANES_18G066900	sp|P93212|14337_SOLLC 14-3-3 protein 7 OS=Solanum lycopersicum GN=TFT7 PE=2 SV=2//1.64328e-149	-0.951635	1.92e-06
LNC_001504	XLOC_025425	0.916883	0.0453242	MANES_16G1208001	MANES_16G120800	sp|Q3E6T0|PT525_ARATH Probable sugar phosphate/phosphate translocator At5g25400 OS=Arabidopsis thaliana GN=At5g25400 PE=2 SV=1//0	-0.952503	1.76e-06
LNC_001504	XLOC_025425	0.916883	0.0453242	MANES_08G0213001	MANES_08G021300	-//-	0.965906	3.43e-07
LNC_001504	XLOC_025425	0.916883	0.0453242	MANES_12G1587002	MANES_12G158700	sp|Q9LV48|PERK1_ARATH Proline-rich receptor-like protein kinase PERK1 OS=Arabidopsis thaliana GN=PERK1 PE=2 SV=1//3.18433e-76	-0.951807	1.89e-06
LNC_001504	XLOC_025425	0.916883	0.0453242	MANES_16G1193001	MANES_16G119300	sp|Q8H156|RAN3_ARATH GTP-binding nuclear protein Ran-3 OS=Arabidopsis thaliana GN=RAN3 PE=1 SV=2//6.6502e-150	-0.958055	9.53e-07
LNC_001504	XLOC_025425	0.916883	0.0453242	MANES_01G2195001	MANES_01G219500	sp|Q683I9|PP295_ARATH Pentatricopeptide repeat-containing protein At3g62890 OS=Arabidopsis thaliana GN=PCMP-H82 PE=2 SV=1//1.27972e-12	-0.95203	1.85e-06
LNC_001504	XLOC_025425	0.916883	0.0453242	MANES_10G0666001	MANES_10G066600	sp|Q5NUF4|HIDM_GLYEC 2-hydroxyisoflavanone dehydratase OS=Glycyrrhiza echinata GN=HIDM PE=1 SV=1//5.64431e-81	-0.951606	1.93e-06
LNC_001504	XLOC_025425	0.916883	0.0453242	MANES_05G0763001	MANES_05G076300	-//-	0.956422	1.15e-06
LNC_001504	XLOC_025425	0.916883	0.0453242	MANES_10G0073001	MANES_10G007300	-//-	-0.966686	3.06e-07
LNC_001504	XLOC_025425	0.916883	0.0453242	MANES_07G1301001	MANES_07G130100	sp|P74459|CLPB1_SYNY3 Chaperone protein ClpB 1 OS=Synechocystis sp. (strain PCC 6803 / Kazusa) GN=clpB1 PE=3 SV=1//1.99957e-11	-0.950923	2.06e-06
LNC_001504	XLOC_025425	0.916883	0.0453242	MANES_02G2135001	MANES_02G213500	sp|Q5H8A6|CASTO_LOTJA Ion channel CASTOR OS=Lotus japonicus GN=CASTOR PE=1 SV=1//0	0.96757	2.68e-07
LNC_001504	XLOC_025425	0.916883	0.0453242	MANES_08G0398001	MANES_08G039800	sp|P70196|TRAF6_MOUSE TNF receptor-associated factor 6 OS=Mus musculus GN=Traf6 PE=1 SV=2//6.79966e-07	-0.957926	9.67e-07
LNC_001504	XLOC_025425	0.916883	0.0453242	MANES_01G2467002	MANES_01G246700	sp|Q9M367|BECN1_ARATH Beclin-1-like protein OS=Arabidopsis thaliana GN=At3g61710 PE=2 SV=2//0	0.955054	1.34e-06
LNC_001504	XLOC_025425	0.916883	0.0453242	MANES_13G0378001	MANES_13G037800	sp|Q8W034|RNP1_ARATH Heterogeneous nuclear ribonucleoprotein 1 OS=Arabidopsis thaliana GN=RNP1 PE=1 SV=1//3.92824e-80	0.960157	7.4e-07
LNC_001504	XLOC_025425	0.916883	0.0453242	MANES_09G1710001	MANES_09G171000	sp|Q9XFR5|SR30_ARATH Serine/arginine-rich splicing factor SR30 OS=Arabidopsis thaliana GN=SR30 PE=1 SV=1//1.1359e-84	0.96456	4.15e-07
LNC_001504	XLOC_025425	0.916883	0.0453242	MANES_12G0401002	MANES_12G040100	-//-	-0.956646	1.12e-06
LNC_001504	XLOC_025425	0.916883	0.0453242	MANES_01G0127001	MANES_01G012700	sp|Q38950|2AAB_ARATH Serine/threonine-protein phosphatase 2A 65 kDa regulatory subunit A beta isoform OS=Arabidopsis thaliana GN=PP2AA2 PE=1 SV=2//0	-0.95945	8.07e-07
LNC_001504	XLOC_025425	0.916883	0.0453242	MANES_03G1459001	MANES_03G145900	sp|Q9D099|ACER3_MOUSE Alkaline ceramidase 3 OS=Mus musculus GN=Acer3 PE=2 SV=1//2.34038e-22	-0.962498	5.48e-07
LNC_001504	XLOC_025425	0.916883	0.0453242	MANES_S0309001	MANES_S030900	sp|P54928|IMP3_SOLLC Inositol monophosphatase 3 OS=Solanum lycopersicum GN=IMP3 PE=1 SV=1//3.6966e-139	-0.954925	1.36e-06
LNC_001504	XLOC_025425	0.916883	0.0453242	MANES_07G0104001	MANES_07G010400	sp|Q94CJ5|RER4_ARATH Protein RETICULATA-RELATED 4 OS=Arabidopsis thaliana GN=RER4 PE=2 SV=1//3.81298e-154	-0.959283	8.23e-07
LNC_001504	XLOC_025425	0.916883	0.0453242	MANES_18G1153002	MANES_18G115300	sp|O23530|SNC1_ARATH Protein SUPPRESSOR OF npr1-1, CONSTITUTIVE 1 OS=Arabidopsis thaliana GN=SNC1 PE=1 SV=3//1.35958e-16	0.959385	8.13e-07
LNC_001504	XLOC_025425	0.916883	0.0453242	MANES_14G0497001	MANES_14G049700	sp|Q9FMV1|GCAL1_ARATH Gamma carbonic anhydrase-like 1, mitochondrial OS=Arabidopsis thaliana GN=GAMMACAL1 PE=1 SV=1//3.28175e-137	-0.954704	1.39e-06
LNC_001504	XLOC_025425	0.916883	0.0453242	MANES_01G2380001	MANES_01G238000	sp|O81916|YC22_ARATH Uncharacterized calcium-binding protein At1g02270 OS=Arabidopsis thaliana GN=At1g02270 PE=2 SV=2//9.25452e-34	-0.982702	1.18e-08
LNC_001504	XLOC_025425	0.916883	0.0453242	MANES_15G1027001	MANES_15G102700	sp|Q9SLA8|FABI_ARATH Enoyl-[acyl-carrier-protein] reductase [NADH], chloroplastic OS=Arabidopsis thaliana GN=MOD1 PE=1 SV=1//0	-0.952512	1.76e-06
LNC_001504	XLOC_025425	0.916883	0.0453242	MANES_12G0062001	MANES_12G006200	sp|Q9LW63|PP251_ARATH Putative pentatricopeptide repeat-containing protein At3g23330 OS=Arabidopsis thaliana GN=PCMP-H32 PE=3 SV=1//1.28779e-107	-0.964051	4.45e-07
LNC_001504	XLOC_025425	0.916883	0.0453242	MANES_10G0678001	MANES_10G067800	sp|Q9Y5A9|YTHD2_HUMAN YTH domain-containing family protein 2 OS=Homo sapiens GN=YTHDF2 PE=1 SV=2//3.00735e-54	0.970636	1.64e-07
LNC_001504	XLOC_025425	0.916883	0.0453242	MANES_12G0988001	MANES_12G098800	sp|O64823|MCU2_ARATH Calcium uniporter protein 2, mitochondrial OS=Arabidopsis thaliana GN=At2g23790 PE=2 SV=1//1.17963e-123	-0.961938	5.9e-07
LNC_001504	XLOC_025425	0.916883	0.0453242	MANES_13G1063001	MANES_13G106300	sp|P33629|TBA_PRUDU Tubulin alpha chain OS=Prunus dulcis GN=TUBA PE=2 SV=1//0	-0.953164	1.64e-06
LNC_001504	XLOC_025425	0.916883	0.0453242	MANES_05G0044001	MANES_05G004400	sp|Q9S834|CLPP5_ARATH ATP-dependent Clp protease proteolytic subunit 5, chloroplastic OS=Arabidopsis thaliana GN=CLPP5 PE=1 SV=1//9.73212e-165	-0.954207	1.47e-06
LNC_001504	XLOC_025425	0.916883	0.0453242	MANES_01G2544001	MANES_01G254400	sp|Q69ZJ7|RIC1_MOUSE RAB6A-GEF complex partner protein 1 OS=Mus musculus GN=Ric1 PE=2 SV=2//2.60401e-70	-0.951984	1.85e-06
LNC_001504	XLOC_025425	0.916883	0.0453242	MANES_01G0240001	MANES_01G024000	sp|P57760|STK16_RAT Serine/threonine-protein kinase 16 OS=Rattus norvegicus GN=Stk16 PE=2 SV=2//7.6942e-53	-0.964413	4.23e-07
LNC_001504	XLOC_025425	0.916883	0.0453242	MANES_07G0765001	MANES_07G076500	sp|Q8W3M4|Y4744_ARATH Uncharacterized protein At4g06744 OS=Arabidopsis thaliana GN=At4g06744 PE=2 SV=1//1.65908e-85	-0.951659	1.92e-06
LNC_001504	XLOC_025425	0.916883	0.0453242	MANES_15G0064001	MANES_15G006400	-//-	-0.950242	2.21e-06
LNC_001504	XLOC_025425	0.916883	0.0453242	MANES_02G1869001	MANES_02G186900	sp|Q9SZ83|Y4967_ARATH Uncharacterized oxidoreductase At4g09670 OS=Arabidopsis thaliana GN=At4g09670 PE=1 SV=1//2.62135e-169	-0.957924	9.68e-07
LNC_001504	XLOC_025425	0.916883	0.0453242	MANES_03G1606001	MANES_03G160600	sp|Q8W034|RNP1_ARATH Heterogeneous nuclear ribonucleoprotein 1 OS=Arabidopsis thaliana GN=RNP1 PE=1 SV=1//3.01933e-98	0.953785	1.54e-06
LNC_001504	XLOC_025425	0.916883	0.0453242	MANES_S0198001	MANES_S019800	sp|D2HWM5|RFWD3_AILME E3 ubiquitin-protein ligase RFWD3 OS=Ailuropoda melanoleuca GN=RFWD3 PE=3 SV=1//1.52026e-25	0.965417	3.68e-07
LNC_001504	XLOC_025425	0.916883	0.0453242	MANES_05G0576001	MANES_05G057600	sp|Q9LTC0|Y5707_ARATH Probable receptor-like protein kinase At5g47070 OS=Arabidopsis thaliana GN=At5g47070 PE=1 SV=1//3.61275e-154	0.964699	4.07e-07
LNC_001504	XLOC_025425	0.916883	0.0453242	MANES_02G1985001	MANES_02G198500	sp|Q56Z59|PATL3_ARATH Patellin-3 OS=Arabidopsis thaliana GN=PATL3 PE=1 SV=2//0	-0.953737	1.54e-06
LNC_001504	XLOC_025425	0.916883	0.0453242	MANES_18G0737001	MANES_18G073700	sp|Q8L751|ORP1C_ARATH Oxysterol-binding protein-related protein 1C OS=Arabidopsis thaliana GN=ORP1C PE=2 SV=1//1.87081e-109	-0.973592	9.68e-08
LNC_001504	XLOC_025425	0.916883	0.0453242	MANES_15G0344001	MANES_15G034400	sp|Q43117|KPYA_RICCO Pyruvate kinase isozyme A, chloroplastic OS=Ricinus communis PE=1 SV=1//0	-0.963036	5.11e-07
LNC_001504	XLOC_025425	0.916883	0.0453242	MANES_03G1442001	MANES_03G144200	sp|Q9SL02|RAD50_ARATH DNA repair protein RAD50 OS=Arabidopsis thaliana GN=RAD50 PE=1 SV=2//0	0.95384	1.53e-06
LNC_001504	XLOC_025425	0.916883	0.0453242	MANES_15G0836001	MANES_15G083600	-//-	-0.966173	3.3e-07
LNC_001504	XLOC_025425	0.916883	0.0453242	MANES_15G0853001	MANES_15G085300	sp|Q9XSC3|WDR44_BOVIN WD repeat-containing protein 44 OS=Bos taurus GN=WDR44 PE=1 SV=1//9.24827e-55	-0.967852	2.56e-07
LNC_001504	XLOC_025425	0.916883	0.0453242	MANES_13G0430003	MANES_13G043000	sp|Q8GZM7|PIF1_ARATH Transcription factor PIF1 OS=Arabidopsis thaliana GN=PIF1 PE=1 SV=1//1.39912e-58	0.952301	1.79e-06
LNC_001504	XLOC_025425	0.916883	0.0453242	MANES_18G0463001	MANES_18G046300	sp|Q9FJX3|VDAC2_ARATH Mitochondrial outer membrane protein porin 2 OS=Arabidopsis thaliana GN=VDAC2 PE=1 SV=1//6.61686e-109	-0.964344	4.28e-07
LNC_001504	XLOC_025425	0.916883	0.0453242	MANES_02G1362001	MANES_02G136200	sp|Q9ZPN7|TBB4_ELEIN Tubulin beta-4 chain OS=Eleusine indica GN=TUBB4 PE=2 SV=1//0	-0.954094	1.49e-06
LNC_001504	XLOC_025425	0.916883	0.0453242	MANES_01G2143001	MANES_01G214300	sp|Q570C0|TIR1_ARATH Protein TRANSPORT INHIBITOR RESPONSE 1 OS=Arabidopsis thaliana GN=TIR1 PE=1 SV=2//0	-0.950652	2.12e-06
LNC_001504	XLOC_025425	0.916883	0.0453242	MANES_11G1350001	MANES_11G135000	sp|Q9FN89|RIBA3_ARATH Monofunctional riboflavin biosynthesis protein RIBA 3, chloroplastic OS=Arabidopsis thaliana GN=RIBA3 PE=1 SV=1//0	0.955412	1.29e-06
LNC_001504	XLOC_025425	0.916883	0.0453242	MANES_16G0829001	MANES_16G082900	sp|Q9CAJ0|P2C16_ARATH Protein phosphatase 2C 16 OS=Arabidopsis thaliana GN=HAB1 PE=1 SV=1//8.28672e-155	-0.953019	1.67e-06
LNC_001504	XLOC_025425	0.916883	0.0453242	MANES_14G0790001	MANES_14G079000	sp|Q8LFV3|CDF3_ARATH Cyclic dof factor 3 OS=Arabidopsis thaliana GN=CDF3 PE=1 SV=2//7.63139e-94	-0.951664	1.92e-06
LNC_001504	XLOC_025425	0.916883	0.0453242	MANES_S0509001	MANES_S050900	sp|F8WKW1|UGT2_GARJA 7-deoxyloganetin glucosyltransferase OS=Gardenia jasminoides GN=UGT85A24 PE=1 SV=1//1.67432e-135	0.969699	1.91e-07
LNC_001504	XLOC_025425	0.916883	0.0453242	MANES_01G2377001	MANES_01G237700	sp|Q9FMK9|PPA29_ARATH Probable inactive purple acid phosphatase 29 OS=Arabidopsis thaliana GN=PAP29 PE=2 SV=1//1.7582e-180	0.951051	2.04e-06
LNC_001504	XLOC_025425	0.916883	0.0453242	MANES_01G2705001	MANES_01G270500	-//-	0.970831	1.58e-07
LNC_001504	XLOC_025425	0.916883	0.0453242	MANES_18G0381001	MANES_18G038100	sp|P85107|TGS1_RAT Trimethylguanosine synthase OS=Rattus norvegicus GN=Tgs1 PE=1 SV=1//1.36095e-66	0.963937	4.52e-07
LNC_001504	XLOC_025425	0.916883	0.0453242	MANES_11G0082001	MANES_11G008200	-//-	-0.95951	8.01e-07
LNC_001504	XLOC_025425	0.916883	0.0453242	MANES_01G2021001	MANES_01G202100	sp|O22765|TRPA1_ARATH Tryptophan synthase alpha chain OS=Arabidopsis thaliana GN=TRPA1 PE=1 SV=2//1.65014e-156	-0.952217	1.81e-06
LNC_001504	XLOC_025425	0.916883	0.0453242	MANES_03G0251001	MANES_03G025100	sp|Q9FFN2|GLYT3_ARATH Probable glycosyltransferase At5g03795 OS=Arabidopsis thaliana GN=At5g03795 PE=3 SV=2//1.46605e-99	-0.952232	1.81e-06
LNC_001504	XLOC_025425	0.916883	0.0453242	MANES_03G0542001	MANES_03G054200	sp|Q9KWQ6|HSAD_RHOJR 4,5:9,10-diseco-3-hydroxy-5,9,17-trioxoandrosta-1(10),2-diene-4-oate hydrolase OS=Rhodococcus jostii (strain RHA1) GN=hsaD PE=1 SV=1//8.11541e-13	0.953705	1.55e-06
LNC_001504	XLOC_025425	0.916883	0.0453242	MANES_03G0459001	MANES_03G045900	sp|Q8VY07|EPN1_ARATH Clathrin interactor EPSIN 1 OS=Arabidopsis thaliana GN=EPSIN1 PE=1 SV=1//3.61245e-172	-0.955576	1.26e-06
LNC_001504	XLOC_025425	0.916883	0.0453242	MANES_06G0363001	MANES_06G036300	sp|Q9FPS4|UBP23_ARATH Ubiquitin carboxyl-terminal hydrolase 23 OS=Arabidopsis thaliana GN=UBP23 PE=2 SV=2//9.40084e-09	0.953265	1.62e-06
LNC_001504	XLOC_025425	0.916883	0.0453242	MANES_18G0906001	MANES_18G090600	sp|Q9MA75|VIP1_ARATH Transcription factor VIP1 OS=Arabidopsis thaliana GN=VIP1 PE=1 SV=1//3.57586e-74	0.956354	1.16e-06
LNC_001504	XLOC_025425	0.916883	0.0453242	MANES_15G1811001	MANES_15G181100	sp|Q9ATY5|UVH3_ARATH DNA repair protein UVH3 OS=Arabidopsis thaliana GN=UVH3 PE=2 SV=1//1.58074e-73	0.978752	3.29e-08
LNC_001504	XLOC_025425	0.916883	0.0453242	MANES_12G1575001	MANES_12G157500	sp|Q8L7V3|PMTQ_ARATH Probable methyltransferase PMT26 OS=Arabidopsis thaliana GN=At5g64030 PE=2 SV=1//0	-0.963661	4.69e-07
LNC_001504	XLOC_025425	0.916883	0.0453242	MANES_S0425001	MANES_S042500	-//-	0.951785	1.89e-06
LNC_001504	XLOC_025425	0.916883	0.0453242	MANES_16G0192001	MANES_16G019200	-//-	-0.950106	2.24e-06
LNC_001504	XLOC_025425	0.916883	0.0453242	MANES_01G1166001	MANES_01G116600	sp|Q9C524|SCRK6_ARATH Probable fructokinase-6, chloroplastic OS=Arabidopsis thaliana GN=At1g66430 PE=2 SV=1//1.98601e-174	-0.961767	6.03e-07
LNC_001504	XLOC_025425	0.916883	0.0453242	MANES_05G0624001	MANES_05G062400	sp|O22315|SR34_ARATH Serine/arginine-rich-splicing factor SR34 OS=Arabidopsis thaliana GN=SR34 PE=1 SV=1//2.88351e-86	0.97624	5.73e-08
LNC_001504	XLOC_025425	0.916883	0.0453242	MANES_08G0663001	MANES_08G066300	sp|Q9M9M4|CSLD3_ARATH Cellulose synthase-like protein D3 OS=Arabidopsis thaliana GN=CSLD3 PE=1 SV=1//0	-0.962445	5.52e-07
LNC_001504	XLOC_025425	0.916883	0.0453242	MANES_08G0334002	MANES_08G033400	sp|Q9SIT1|TMK3_ARATH Receptor-like kinase TMK3 OS=Arabidopsis thaliana GN=TMK3 PE=2 SV=1//3.21875e-78	-0.966953	2.94e-07
LNC_001504	XLOC_025425	0.916883	0.0453242	MANES_15G1608001	MANES_15G160800	sp|P37707|B2_DAUCA B2 protein OS=Daucus carota PE=2 SV=1//2.13283e-91	0.962466	5.51e-07
LNC_001504	XLOC_025425	0.916883	0.0453242	MANES_03G0342001	MANES_03G034200	sp|Q84WU9|C3H64_ARATH Zinc finger CCCH domain-containing protein 64 OS=Arabidopsis thaliana GN=At5g56900 PE=2 SV=1//0	0.978002	3.91e-08
LNC_001504	XLOC_025425	0.916883	0.0453242	MANES_02G0448004	MANES_02G044800	sp|Q8LB10|CLPR4_ARATH ATP-dependent Clp protease proteolytic subunit-related protein 4, chloroplastic OS=Arabidopsis thaliana GN=CLPR4 PE=1 SV=1//2.56088e-10	0.968624	2.27e-07
LNC_001504	XLOC_025425	0.916883	0.0453242	MANES_12G0303001	MANES_12G030300	sp|O82147|SPDE_COFAR Spermidine synthase OS=Coffea arabica PE=2 SV=1//0	-0.950499	2.15e-06
LNC_001504	XLOC_025425	0.916883	0.0453242	MANES_01G0474001	MANES_01G047400	sp|Q9AR73|HQGT_RAUSE Hydroquinone glucosyltransferase OS=Rauvolfia serpentina GN=AS PE=1 SV=1//0	0.969975	1.83e-07
LNC_001504	XLOC_025425	0.916883	0.0453242	MANES_05G0981001	MANES_05G098100	sp|Q9M9S4|Y1143_ARATH Probable LRR receptor-like serine/threonine-protein kinase At1g14390 OS=Arabidopsis thaliana GN=At1g14390 PE=2 SV=1//0	-0.95277	1.71e-06
LNC_001504	XLOC_025425	0.916883	0.0453242	MANES_07G1133001	MANES_07G113300	-//-	0.960414	7.16e-07
LNC_001504	XLOC_025425	0.916883	0.0453242	MANES_15G0930001	MANES_15G093000	sp|Q9SIN1|TTL3_ARATH Inactive TPR repeat-containing thioredoxin TTL3 OS=Arabidopsis thaliana GN=TTL3 PE=1 SV=2//0	-0.959578	7.94e-07
LNC_001504	XLOC_025425	0.916883	0.0453242	MANES_03G1329001	MANES_03G132900	sp|Q8RWE8|GGAP1_ARATH GDP-L-galactose phosphorylase 1 OS=Arabidopsis thaliana GN=VTC2 PE=1 SV=1//0	-0.95484	1.37e-06
LNC_001504	XLOC_025425	0.916883	0.0453242	MANES_11G1026001	MANES_11G102600	sp|Q8GTQ9|SUCA1_SOLLC Succinyl-CoA ligase [ADP-forming] subunit alpha-1, mitochondrial OS=Solanum lycopersicum GN=SCOA PE=1 SV=1//4.70958e-180	-0.961056	6.61e-07
LNC_001504	XLOC_025425	0.916883	0.0453242	MANES_01G2240001	MANES_01G224000	sp|Q8VYF4|GATL7_ARATH Probable galacturonosyltransferase-like 7 OS=Arabidopsis thaliana GN=GATL7 PE=2 SV=1//0	-0.952549	1.75e-06
LNC_001504	XLOC_025425	0.916883	0.0453242	MANES_13G1059001	MANES_13G105900	sp|O49545|BAME1_ARATH Leucine-rich repeat receptor-like serine/threonine-protein kinase BAM1 OS=Arabidopsis thaliana GN=BAM1 PE=1 SV=1//0	-0.955669	1.25e-06
LNC_001504	XLOC_025425	0.916883	0.0453242	MANES_15G0037001	MANES_15G003700	sp|F4J738|SAD2H_ARATH Importin beta-like SAD2 homolog OS=Arabidopsis thaliana GN=At3g59020 PE=1 SV=1//5.89456e-09	0.95721	1.05e-06
LNC_001314	XLOC_022811	2.21985	0.0125011	MANES_09G0829002	MANES_09G082900	sp|O23482|OPT3_ARATH Oligopeptide transporter 3 OS=Arabidopsis thaliana GN=OPT3 PE=2 SV=3//5.74487e-30	0.96703	2.9e-07
LNC_001314	XLOC_022811	2.21985	0.0125011	MANES_S1058001	MANES_S105800	sp|Q3EA54|CSPLL_ARATH CASP-like protein 4A4 OS=Arabidopsis thaliana GN=At4g11655 PE=2 SV=1//1.38449e-33	0.967974	2.51e-07
LNC_001314	XLOC_022811	2.21985	0.0125011	MANES_04G0906001	MANES_04G090600	sp|Q9LW26|Y3684_ARATH Acyltransferase-like protein At3g26840, chloroplastic OS=Arabidopsis thaliana GN=At3g26840 PE=2 SV=1//0	0.951923	1.87e-06
LNC_001314	XLOC_022811	2.21985	0.0125011	MANES_01G1776001	MANES_01G177600	-//-	0.950274	2.2e-06
LNC_001314	XLOC_022811	2.21985	0.0125011	MANES_10G0773001	MANES_10G077300	sp|Q9PUT6|PTEN_XENLA Phosphatidylinositol 3,4,5-trisphosphate 3-phosphatase and dual-specificity protein phosphatase PTEN OS=Xenopus laevis GN=pten PE=2 SV=1//6.96977e-58	0.954862	1.37e-06
LNC_001314	XLOC_022811	2.21985	0.0125011	MANES_03G1915001	MANES_03G191500	sp|B9RT04|CSPL9_RICCO CASP-like protein 1E1 OS=Ricinus communis GN=RCOM_0680180 PE=2 SV=1//7.41457e-84	0.950811	2.09e-06
LNC_001314	XLOC_022811	2.21985	0.0125011	MANES_02G0478001	MANES_02G047800	sp|Q9FLJ2|NC100_ARATH NAC domain-containing protein 100 OS=Arabidopsis thaliana GN=NAC100 PE=2 SV=1//1.50098e-115	0.974182	8.65e-08
LNC_001314	XLOC_022811	2.21985	0.0125011	MANES_06G0118001	MANES_06G011800	sp|Q9ZT07|RKS1_ARATH G-type lectin S-receptor-like serine/threonine-protein kinase RKS1 OS=Arabidopsis thaliana GN=RKS1 PE=3 SV=3//0	0.959577	7.94e-07
LNC_001314	XLOC_022811	2.21985	0.0125011	MANES_17G0151001	MANES_17G015100	sp|Q38908|XTH30_ARATH Probable xyloglucan endotransglucosylase/hydrolase protein 30 OS=Arabidopsis thaliana GN=XTH30 PE=2 SV=2//6.18787e-161	0.953908	1.52e-06
LNC_001314	XLOC_022811	2.21985	0.0125011	MANES_07G0605001	MANES_07G060500	sp|Q9T048|DRL27_ARATH Disease resistance protein At4g27190 OS=Arabidopsis thaliana GN=At4g27190 PE=2 SV=1//5.98848e-62	0.967015	2.91e-07
LNC_001314	XLOC_022811	2.21985	0.0125011	MANES_02G0748001	MANES_02G074800	sp|Q8RY22|DEGP7_ARATH Protease Do-like 7 OS=Arabidopsis thaliana GN=DEGP7 PE=2 SV=1//0	0.961639	6.13e-07
LNC_001314	XLOC_022811	2.21985	0.0125011	MANES_18G1393001	MANES_18G139300	sp|Q9LVL5|WNK4_ARATH Probable serine/threonine-protein kinase WNK4 OS=Arabidopsis thaliana GN=WNK4 PE=1 SV=1//0	0.969175	2.08e-07
LNC_001314	XLOC_022811	2.21985	0.0125011	MANES_09G1366001	MANES_09G136600	sp|Q9FKP2|CCX2_ARATH Cation/calcium exchanger 2 OS=Arabidopsis thaliana GN=CCX2 PE=3 SV=1//7.97144e-132	0.968248	2.41e-07
LNC_001314	XLOC_022811	2.21985	0.0125011	MANES_09G0332001	MANES_09G033200	sp|Q9LKA4|UBA2C_ARATH UBP1-associated protein 2C OS=Arabidopsis thaliana GN=UBA2C PE=2 SV=1//1.56579e-14	0.95304	1.66e-06
LNC_001314	XLOC_022811	2.21985	0.0125011	MANES_11G0634001	MANES_11G063400	sp|Q76CU2|PDR1_TOBAC Pleiotropic drug resistance protein 1 OS=Nicotiana tabacum GN=PDR1 PE=2 SV=1//0	0.963664	4.69e-07
LNC_001314	XLOC_022811	2.21985	0.0125011	MANES_08G1478001	MANES_08G147800	sp|Q8H4S4|NAC10_ORYSJ NAC transcription factor ONAC010 OS=Oryza sativa subsp. japonica GN=ONAC010 PE=2 SV=1//1.15262e-78	0.951498	1.95e-06
LNC_001314	XLOC_022811	2.21985	0.0125011	MANES_03G0606001	MANES_03G060600	sp|Q9SGP2|HSL1_ARATH Receptor-like protein kinase HSL1 OS=Arabidopsis thaliana GN=HSL1 PE=2 SV=1//0	0.973393	1e-07
LNC_001314	XLOC_022811	2.21985	0.0125011	MANES_16G0212001	MANES_16G021200	sp|Q8L7L1|SPHK1_ARATH Sphingosine kinase 1 OS=Arabidopsis thaliana GN=SPHK1 PE=1 SV=1//0	0.961537	6.21e-07
LNC_001314	XLOC_022811	2.21985	0.0125011	MANES_08G0751001	MANES_08G075100	sp|Q55874|Y103_SYNY3 Uncharacterized protein sll0103 OS=Synechocystis sp. (strain PCC 6803 / Kazusa) GN=sll0103 PE=3 SV=1//4.94689e-14	0.964849	3.98e-07
LNC_001314	XLOC_022811	2.21985	0.0125011	MANES_14G0745001	MANES_14G074500	sp|Q6Z248|HOX20_ORYSJ Homeobox-leucine zipper protein HOX20 OS=Oryza sativa subsp. japonica GN=HOX20 PE=2 SV=1//2.14674e-38	0.977989	3.92e-08
LNC_001314	XLOC_022811	2.21985	0.0125011	MANES_09G1528001	MANES_09G152800	sp|Q9SR02|MED14_ARATH Mediator of RNA polymerase II transcription subunit 14 OS=Arabidopsis thaliana GN=MED14 PE=1 SV=1//0	0.953685	1.55e-06
LNC_000589	XLOC_011493	0.999277	0.0483909	MANES_02G1839001	MANES_02G183900	sp|Q8H0Z6|IP5P3_ARATH Type IV inositol polyphosphate 5-phosphatase 3 OS=Arabidopsis thaliana GN=IP5P3 PE=1 SV=1//0	-0.957563	1.01e-06
LNC_001597	XLOC_026655	1.32405	0.0333618	MANES_16G0378001	MANES_16G037800	sp|P53980|YNB1_YEAST Uncharacterized protein YNL011C OS=Saccharomyces cerevisiae (strain ATCC 204508 / S288c) GN=YNL011C PE=1 SV=1//4.05654e-58	-0.962741	5.31e-07
LNC_001597	XLOC_026655	1.32405	0.0333618	MANES_16G0322001	MANES_16G032200	sp|Q9ZSR7|TPT_ARATH Triose phosphate/phosphate translocator TPT, chloroplastic OS=Arabidopsis thaliana GN=TPT PE=2 SV=1//0	-0.957739	9.89e-07
LNC_001597	XLOC_026655	1.32405	0.0333618	MANES_04G1127001	MANES_04G112700	-//-	-0.95326	1.62e-06
LNC_001597	XLOC_026655	1.32405	0.0333618	MANES_01G0593001	MANES_01G059300	sp|Q9FN69|GL3_ARATH Transcription factor GLABRA 3 OS=Arabidopsis thaliana GN=GL3 PE=1 SV=1//1.22302e-169	-0.954709	1.39e-06
LNC_001597	XLOC_026655	1.32405	0.0333618	MANES_01G0014001	MANES_01G001400	sp|Q9SV84|NIP51_ARATH Probable aquaporin NIP5-1 OS=Arabidopsis thaliana GN=NIP5-1 PE=2 SV=1//8.48405e-148	0.95123	2e-06
LNC_001597	XLOC_026655	1.32405	0.0333618	MANES_16G0706001	MANES_16G070600	sp|Q9LHF5|VIL1_ARATH VIN3-like protein 1 OS=Arabidopsis thaliana GN=VIL1 PE=1 SV=1//0	-0.953346	1.61e-06
LNC_001597	XLOC_026655	1.32405	0.0333618	MANES_08G1604001	MANES_08G160400	sp|Q6ZIK0|GTOMC_ORYSJ Probable tocopherol O-methyltransferase, chloroplastic OS=Oryza sativa subsp. japonica GN=VTE4 PE=2 SV=1//2.08371e-164	-0.953788	1.54e-06
LNC_001597	XLOC_026655	1.32405	0.0333618	MANES_14G0068001	MANES_14G006800	sp|Q8W3Z1|BAMS_BETPL Beta-amyrin synthase OS=Betula platyphylla GN=OSCBPY PE=1 SV=1//0	-0.950734	2.1e-06
LNC_001597	XLOC_026655	1.32405	0.0333618	MANES_17G0651005	MANES_17G065100	sp|Q8BG15|CTSL2_MOUSE CTD small phosphatase-like protein 2 OS=Mus musculus GN=Ctdspl2 PE=2 SV=1//2.06839e-59	0.964909	3.95e-07
LNC_001597	XLOC_026655	1.32405	0.0333618	MANES_17G0613001	MANES_17G061300	sp|C0LGN2|Y3148_ARATH Probable leucine-rich repeat receptor-like serine/threonine-protein kinase At3g14840 OS=Arabidopsis thaliana GN=LRR-RLK PE=2 SV=1//0	0.960813	6.81e-07
LNC_001597	XLOC_026655	1.32405	0.0333618	MANES_10G0467001	MANES_10G046700	sp|Q653H7|ARFR_ORYSJ Auxin response factor 18 OS=Oryza sativa subsp. japonica GN=ARF18 PE=2 SV=1//0	-0.955294	1.3e-06
LNC_001597	XLOC_026655	1.32405	0.0333618	MANES_02G0044001	MANES_02G004400	-//-	0.952883	1.69e-06
LNC_001597	XLOC_026655	1.32405	0.0333618	MANES_06G1730001	MANES_06G173000	sp|Q9C5X8|MOCOS_ARATH Molybdenum cofactor sulfurase OS=Arabidopsis thaliana GN=ABA3 PE=1 SV=1//0	0.954825	1.37e-06
LNC_001597	XLOC_026655	1.32405	0.0333618	MANES_08G1555002	MANES_08G155500	sp|Q54YW1|ELMOA_DICDI ELMO domain-containing protein A OS=Dictyostelium discoideum GN=elmoA PE=1 SV=1//3.51227e-25	0.955704	1.25e-06
LNC_001597	XLOC_026655	1.32405	0.0333618	MANES_14G0581001	MANES_14G058100	sp|O81970|C71A9_SOYBN Cytochrome P450 71A9 OS=Glycine max GN=CYP71A9 PE=2 SV=1//0	-0.951078	2.03e-06
LNC_001597	XLOC_026655	1.32405	0.0333618	MANES_12G1448001	MANES_12G144800	sp|Q8L899|BRI1_SOLPE Systemin receptor SR160 OS=Solanum peruvianum PE=1 SV=1//0	-0.950533	2.15e-06
LNC_001597	XLOC_026655	1.32405	0.0333618	MANES_02G1734001	MANES_02G173400	sp|Q3SWZ6|SBDS_BOVIN Ribosome maturation protein SBDS OS=Bos taurus GN=SBDS PE=2 SV=1//7.35307e-81	0.950419	2.17e-06
LNC_001597	XLOC_026655	1.32405	0.0333618	MANES_05G0774001	MANES_05G077400	-//-	-0.978457	3.52e-08
LNC_001597	XLOC_026655	1.32405	0.0333618	MANES_11G1577001	MANES_11G157700	sp|Q9FNJ9|CA1P_ARATH Probable 2-carboxy-D-arabinitol-1-phosphatase OS=Arabidopsis thaliana GN=At5g22620 PE=1 SV=1//0	-0.950962	2.06e-06
LNC_001597	XLOC_026655	1.32405	0.0333618	MANES_11G1045002	MANES_11G104500	sp|Q04832|HEXP_LEIMA DNA-binding protein HEXBP OS=Leishmania major GN=HEXBP PE=3 SV=1//2.62371e-15	0.96269	5.35e-07
LNC_001597	XLOC_026655	1.32405	0.0333618	MANES_16G0300002	MANES_16G030000	sp|Q05349|12KD_FRAAN Auxin-repressed 12.5 kDa protein OS=Fragaria ananassa PE=2 SV=1//2.27021e-29	0.953701	1.55e-06
LNC_001597	XLOC_026655	1.32405	0.0333618	MANES_10G0876001	MANES_10G087600	sp|Q40392|TMVRN_NICGU TMV resistance protein N OS=Nicotiana glutinosa GN=N PE=1 SV=1//1.62995e-19	0.954587	1.41e-06
LNC_001597	XLOC_026655	1.32405	0.0333618	MANES_10G1064002	MANES_10G106400	sp|Q6DEY1|SPF30_XENTR Survival of motor neuron-related-splicing factor 30 OS=Xenopus tropicalis GN=smndc1 PE=2 SV=1//6.9068e-07	0.951117	2.02e-06
LNC_001597	XLOC_026655	1.32405	0.0333618	MANES_05G1407001	MANES_05G140700	sp|A7X5R6|BAG6_ORNAN Large proline-rich protein BAG6 OS=Ornithorhynchus anatinus GN=BAG6 PE=3 SV=1//4.19902e-12	-0.954517	1.42e-06
LNC_001597	XLOC_026655	1.32405	0.0333618	MANES_17G0033001	MANES_17G003300	sp|Q94B60|CLPP4_ARATH ATP-dependent Clp protease proteolytic subunit 4, chloroplastic OS=Arabidopsis thaliana GN=CLPP4 PE=1 SV=1//1.4299e-132	-0.951999	1.85e-06
LNC_001597	XLOC_026655	1.32405	0.0333618	MANES_07G0334001	MANES_07G033400	sp|F8WKW1|UGT2_GARJA 7-deoxyloganetin glucosyltransferase OS=Gardenia jasminoides GN=UGT85A24 PE=1 SV=1//0	-0.950887	2.07e-06
LNC_001597	XLOC_026655	1.32405	0.0333618	MANES_14G0160001	MANES_14G016000	sp|P26291|UCRIA_PEA Cytochrome b6-f complex iron-sulfur subunit, chloroplastic OS=Pisum sativum GN=petC PE=2 SV=1//2.04005e-112	-0.959063	8.45e-07
LNC_001597	XLOC_026655	1.32405	0.0333618	MANES_12G0663001	MANES_12G066300	sp|O23310|NFYB3_ARATH Nuclear transcription factor Y subunit B-3 OS=Arabidopsis thaliana GN=NFYB3 PE=2 SV=1//5.46831e-70	-0.958488	9.05e-07
LNC_001597	XLOC_026655	1.32405	0.0333618	MANES_09G1415001	MANES_09G141500	sp|Q43314|DHE1_ARATH Glutamate dehydrogenase 1 OS=Arabidopsis thaliana GN=GDH1 PE=2 SV=1//0	0.959654	7.87e-07
LNC_001597	XLOC_026655	1.32405	0.0333618	MANES_02G1276001	MANES_02G127600	-//-	0.958528	9.01e-07
LNC_001597	XLOC_026655	1.32405	0.0333618	MANES_01G1648001	MANES_01G164800	sp|Q8S9H7|DIV_ANTMA Transcription factor DIVARICATA OS=Antirrhinum majus GN=DIVARICATA PE=2 SV=1//1.0042e-129	-0.950535	2.15e-06
LNC_001597	XLOC_026655	1.32405	0.0333618	MANES_08G0109001	MANES_08G010900	-//-	0.964461	4.21e-07
LNC_001597	XLOC_026655	1.32405	0.0333618	MANES_02G1217001	MANES_02G121700	sp|O82392|THIC_ARATH Phosphomethylpyrimidine synthase, chloroplastic OS=Arabidopsis thaliana GN=THIC PE=1 SV=1//0	-0.960492	7.09e-07
LNC_001597	XLOC_026655	1.32405	0.0333618	MANES_15G1523001	MANES_15G152300	-//-	0.958839	8.68e-07
LNC_001597	XLOC_026655	1.32405	0.0333618	MANES_01G2705001	MANES_01G270500	-//-	0.959732	7.79e-07
LNC_001597	XLOC_026655	1.32405	0.0333618	MANES_04G1309001	MANES_04G130900	sp|Q93Z51|NIC4_ARATH Probable inactive nicotinamidase At3g16190 OS=Arabidopsis thaliana GN=At3g16190 PE=2 SV=1//1.36115e-100	0.952422	1.77e-06
LNC_001597	XLOC_026655	1.32405	0.0333618	MANES_10G1027001	MANES_10G102700	sp|Q641C9|CD123_XENLA Cell division cycle protein 123 homolog OS=Xenopus laevis GN=cdc123 PE=2 SV=1//2.05415e-69	0.969515	1.97e-07
LNC_001597	XLOC_026655	1.32405	0.0333618	MANES_S0865001	MANES_S086500	sp|Q9LQK7|AB7I_ARATH Protein ABCI7, chloroplastic OS=Arabidopsis thaliana GN=ABCI7 PE=1 SV=1//0	-0.957925	9.68e-07
LNC_001597	XLOC_026655	1.32405	0.0333618	MANES_03G1853001	MANES_03G185300	sp|Q5R533|SERC3_PONAB Serine incorporator 3 OS=Pongo abelii GN=SERINC3 PE=2 SV=1//1.95406e-46	0.954058	1.49e-06
LNC_001597	XLOC_026655	1.32405	0.0333618	MANES_S0975001	MANES_S097500	sp|Q0WT19|IP5P8_ARATH Type I inositol polyphosphate 5-phosphatase 8 OS=Arabidopsis thaliana GN=IP5P8 PE=2 SV=1//0	0.952685	1.72e-06
LNC_001597	XLOC_026655	1.32405	0.0333618	MANES_03G1358001	MANES_03G135800	sp|P48528|PPX2_ARATH Serine/threonine-protein phosphatase PP-X isozyme 2 OS=Arabidopsis thaliana GN=PPX2 PE=2 SV=2//0	-0.95461	1.41e-06
LNC_001597	XLOC_026655	1.32405	0.0333618	MANES_16G0496002	MANES_16G049600	-//-	0.965899	3.43e-07
LNC_001597	XLOC_026655	1.32405	0.0333618	MANES_14G0940001	MANES_14G094000	sp|Q9M4D8|DCAM_VICFA S-adenosylmethionine decarboxylase proenzyme OS=Vicia faba GN=SAMDC PE=2 SV=1//0	-0.953235	1.63e-06
LNC_001597	XLOC_026655	1.32405	0.0333618	MANES_03G1960001	MANES_03G196000	sp|Q94F30|ESD4_ARATH Ubiquitin-like-specific protease ESD4 OS=Arabidopsis thaliana GN=ESD4 PE=1 SV=1//4.31568e-149	0.978439	3.54e-08
LNC_001597	XLOC_026655	1.32405	0.0333618	MANES_12G0849001	MANES_12G084900	sp|P34913|HYES_HUMAN Bifunctional epoxide hydrolase 2 OS=Homo sapiens GN=EPHX2 PE=1 SV=2//3.16749e-37	0.960585	7.01e-07
LNC_001597	XLOC_026655	1.32405	0.0333618	MANES_09G1634002	MANES_09G163400	-//-	0.953138	1.64e-06
LNC_001597	XLOC_026655	1.32405	0.0333618	MANES_15G0846001	MANES_15G084600	sp|Q2KIY1|PXMP2_BOVIN Peroxisomal membrane protein 2 OS=Bos taurus GN=PXMP2 PE=2 SV=3//1.26974e-18	-0.956193	1.18e-06
LNC_001597	XLOC_026655	1.32405	0.0333618	MANES_01G0897001	MANES_01G089700	sp|Q9LKI5|XPF_ARATH DNA repair endonuclease UVH1 OS=Arabidopsis thaliana GN=UVH1 PE=1 SV=2//0	0.968514	2.31e-07
LNC_001597	XLOC_026655	1.32405	0.0333618	MANES_09G1227001	MANES_09G122700	sp|Q94F47|UBC28_ARATH Ubiquitin-conjugating enzyme E2 28 OS=Arabidopsis thaliana GN=UBC28 PE=2 SV=1//4.14953e-102	0.954658	1.4e-06
LNC_001597	XLOC_026655	1.32405	0.0333618	MANES_05G1867001	MANES_05G186700	sp|Q9SIA4|MATE5_ARATH MATE efflux family protein 5 OS=Arabidopsis thaliana GN=DTXL1 PE=3 SV=1//3.68521e-57	-0.958717	8.81e-07
LNC_001597	XLOC_026655	1.32405	0.0333618	MANES_02G1881001	MANES_02G188100	sp|P32980|ATPD_TOBAC ATP synthase delta chain, chloroplastic OS=Nicotiana tabacum GN=ATPD PE=2 SV=1//5.71013e-83	-0.955099	1.33e-06
LNC_001597	XLOC_026655	1.32405	0.0333618	MANES_08G0037001	MANES_08G003700	-//-	-0.950934	2.06e-06
LNC_001597	XLOC_026655	1.32405	0.0333618	MANES_16G0338001	MANES_16G033800	sp|Q62785|HAP28_RAT 28 kDa heat- and acid-stable phosphoprotein OS=Rattus norvegicus GN=Pdap1 PE=1 SV=1//6.56656e-09	0.961443	6.29e-07
LNC_001597	XLOC_026655	1.32405	0.0333618	MANES_18G1448001	MANES_18G144800	sp|A7NY33|PER4_VITVI Peroxidase 4 OS=Vitis vinifera GN=GSVIVT00023967001 PE=1 SV=1//1.31978e-173	-0.960694	6.92e-07
LNC_001597	XLOC_026655	1.32405	0.0333618	MANES_01G2018001	MANES_01G201800	sp|O22769|NDUV2_ARATH NADH dehydrogenase [ubiquinone] flavoprotein 2, mitochondrial OS=Arabidopsis thaliana GN=At4g02580 PE=2 SV=3//4.25753e-158	-0.968964	2.15e-07
LNC_001597	XLOC_026655	1.32405	0.0333618	MANES_03G0673001	MANES_03G067300	sp|Q9FI13|RPI4_ARATH Probable ribose-5-phosphate isomerase 4, chloroplastic OS=Arabidopsis thaliana GN=RPI4 PE=2 SV=1//9.88364e-28	-0.95971	7.81e-07
LNC_001597	XLOC_026655	1.32405	0.0333618	MANES_05G0547001	MANES_05G054700	-//-	-0.950199	2.22e-06
LNC_001597	XLOC_026655	1.32405	0.0333618	MANES_11G1280001	MANES_11G128000	sp|Q8S0J7|IM30_ORYSJ Probable membrane-associated 30 kDa protein, chloroplastic OS=Oryza sativa subsp. japonica GN=Os01g0895100 PE=1 SV=1//6.41865e-153	-0.967101	2.87e-07
LNC_001597	XLOC_026655	1.32405	0.0333618	MANES_13G0769002	MANES_13G076900	sp|Q84TH4|SR45A_ARATH Serine/arginine-rich splicing factor SR45a OS=Arabidopsis thaliana GN=SR45A PE=1 SV=1//1.86377e-06	0.957273	1.04e-06
LNC_001597	XLOC_026655	1.32405	0.0333618	MANES_06G0703001	MANES_06G070300	-//-	0.951001	2.05e-06
LNC_001597	XLOC_026655	1.32405	0.0333618	MANES_01G1848001	MANES_01G184800	sp|Q9M3A3|ABIL2_ARATH Protein ABIL2 OS=Arabidopsis thaliana GN=ABIL2 PE=2 SV=1//1.73444e-113	0.963446	4.83e-07
LNC_001597	XLOC_026655	1.32405	0.0333618	MANES_09G1746001	MANES_09G174600	sp|Q84J70|DI193_ARATH Protein DEHYDRATION-INDUCED 19 homolog 3 OS=Arabidopsis thaliana GN=DI19-3 PE=1 SV=1//7.51435e-75	0.96541	3.68e-07
LNC_001597	XLOC_026655	1.32405	0.0333618	MANES_07G0999001	MANES_07G099900	sp|Q93ZV7|LA1_ARATH La protein 1 OS=Arabidopsis thaliana GN=LA1 PE=1 SV=1//6.51076e-96	0.958739	8.79e-07
LNC_001597	XLOC_026655	1.32405	0.0333618	MANES_13G0771001	MANES_13G077100	sp|Q9FLG1|BXL4_ARATH Beta-D-xylosidase 4 OS=Arabidopsis thaliana GN=BXL4 PE=1 SV=1//3.21189e-73	0.966151	3.31e-07
LNC_001597	XLOC_026655	1.32405	0.0333618	MANES_15G1070001	MANES_15G107000	sp|Q9LHP2|SL30A_ARATH Serine/arginine-rich SC35-like splicing factor SCL30A OS=Arabidopsis thaliana GN=SCL30A PE=1 SV=1//3.17315e-49	0.960175	7.38e-07
LNC_001597	XLOC_026655	1.32405	0.0333618	MANES_11G1077001	MANES_11G107700	sp|Q9FN42|CLPP2_ARATH ATP-dependent Clp protease proteolytic subunit 2, mitochondrial OS=Arabidopsis thaliana GN=CLPP2 PE=1 SV=1//4.81568e-125	-0.962819	5.26e-07
LNC_001597	XLOC_026655	1.32405	0.0333618	MANES_04G1032001	MANES_04G103200	sp|Q9S9N9|CCR1_ARATH Cinnamoyl-CoA reductase 1 OS=Arabidopsis thaliana GN=CCR1 PE=1 SV=1//4.1654e-171	0.963448	4.83e-07
LNC_001597	XLOC_026655	1.32405	0.0333618	MANES_S0256001	MANES_S025600	sp|Q9LVQ8|P2C80_ARATH Probable protein phosphatase 2C 80 OS=Arabidopsis thaliana GN=At5g66720 PE=2 SV=1//4.83354e-146	-0.953385	1.6e-06
LNC_001597	XLOC_026655	1.32405	0.0333618	MANES_16G0781001	MANES_16G078100	sp|Q6DJG6|BABA1_XENLA BRISC and BRCA1-A complex member 1 OS=Xenopus laevis GN=babam1 PE=2 SV=1//3.26935e-10	0.970011	1.82e-07
LNC_001597	XLOC_026655	1.32405	0.0333618	MANES_16G1059001	MANES_16G105900	sp|Q9M0G2|C3H49_ARATH Zinc finger CCCH domain-containing protein 49 OS=Arabidopsis thaliana GN=At4g29190 PE=2 SV=1//2.07511e-127	0.955216	1.32e-06
LNC_001597	XLOC_026655	1.32405	0.0333618	MANES_11G0996001	MANES_11G099600	sp|Q9SF32|IQD1_ARATH Protein IQ-DOMAIN 1 OS=Arabidopsis thaliana GN=IQD1 PE=1 SV=1//1.5201e-11	-0.961673	6.11e-07
LNC_001597	XLOC_026655	1.32405	0.0333618	MANES_14G1717001	MANES_14G171700	sp|Q9FH50|APO3_ARATH APO protein 3, mitochondrial OS=Arabidopsis thaliana GN=APO3 PE=2 SV=1//4.70303e-160	0.951031	2.04e-06
LNC_001597	XLOC_026655	1.32405	0.0333618	MANES_06G0113001	MANES_06G011300	sp|Q9ZT07|RKS1_ARATH G-type lectin S-receptor-like serine/threonine-protein kinase RKS1 OS=Arabidopsis thaliana GN=RKS1 PE=3 SV=3//0	0.955908	1.22e-06
LNC_001597	XLOC_026655	1.32405	0.0333618	MANES_09G1714001	MANES_09G171400	-//-	0.950839	2.08e-06
LNC_001597	XLOC_026655	1.32405	0.0333618	MANES_10G0976001	MANES_10G097600	sp|P22418|F16P1_SPIOL Fructose-1,6-bisphosphatase, chloroplastic OS=Spinacia oleracea PE=1 SV=2//2.13493e-87	-0.956035	1.2e-06
LNC_001597	XLOC_026655	1.32405	0.0333618	MANES_09G1710001	MANES_09G171000	sp|Q9XFR5|SR30_ARATH Serine/arginine-rich splicing factor SR30 OS=Arabidopsis thaliana GN=SR30 PE=1 SV=1//1.1359e-84	0.967226	2.82e-07
LNC_001597	XLOC_026655	1.32405	0.0333618	MANES_08G1592001	MANES_08G159200	sp|Q9LF50|MEX1_ARATH Maltose excess protein 1, chloroplastic OS=Arabidopsis thaliana GN=MEX1 PE=2 SV=2//5.22466e-161	-0.952204	1.81e-06
LNC_001597	XLOC_026655	1.32405	0.0333618	MANES_05G0852001	MANES_05G085200	sp|Q94AY3|DRIP2_ARATH E3 ubiquitin protein ligase DRIP2 OS=Arabidopsis thaliana GN=DRIP2 PE=1 SV=1//4.7723e-143	0.954518	1.42e-06
LNC_001597	XLOC_026655	1.32405	0.0333618	MANES_03G1895003	MANES_03G189500	sp|Q1PDV2|SRC28_ARATH Serine/arginine-rich SC35-like splicing factor SCL28 OS=Arabidopsis thaliana GN=SCL28 PE=1 SV=1//2.74531e-49	0.951576	1.93e-06
LNC_001597	XLOC_026655	1.32405	0.0333618	MANES_02G1441002	MANES_02G144100	sp|A6U7U8|CLPX_SINMW ATP-dependent Clp protease ATP-binding subunit ClpX OS=Sinorhizobium medicae (strain WSM419) GN=clpX PE=3 SV=1//8.09009e-135	-0.965495	3.63e-07
LNC_001597	XLOC_026655	1.32405	0.0333618	MANES_04G0407001	MANES_04G040700	sp|Q42699|METE_CATRO 5-methyltetrahydropteroyltriglutamate--homocysteine methyltransferase OS=Catharanthus roseus GN=METE PE=2 SV=1//0	-0.96284	5.24e-07
LNC_001597	XLOC_026655	1.32405	0.0333618	MANES_12G0848001	MANES_12G084800	sp|O74841|FAD1_SCHPO Probable FAD synthase OS=Schizosaccharomyces pombe (strain 972 / ATCC 24843) GN=SPCC1235.04c PE=3 SV=1//2.76547e-39	-0.950297	2.2e-06
LNC_001597	XLOC_026655	1.32405	0.0333618	MANES_06G1045001	MANES_06G104500	sp|Q7Z494|NPHP3_HUMAN Nephrocystin-3 OS=Homo sapiens GN=NPHP3 PE=1 SV=1//1.25044e-07	-0.957148	1.06e-06
LNC_001597	XLOC_026655	1.32405	0.0333618	MANES_11G0651002	MANES_11G065100	sp|Q9S9P3|FDM1_ARATH Factor of DNA methylation 1 OS=Arabidopsis thaliana GN=FDM1 PE=1 SV=1//0	-0.956966	1.08e-06
LNC_001597	XLOC_026655	1.32405	0.0333618	MANES_11G1642001	MANES_11G164200	sp|Q5RF83|CIRBP_PONAB Cold-inducible RNA-binding protein OS=Pongo abelii GN=CIRBP PE=2 SV=1//7.87694e-21	0.960922	6.72e-07
LNC_001597	XLOC_026655	1.32405	0.0333618	MANES_01G0078001	MANES_01G007800	sp|Q56Y85|MAP22_ARATH Methionine aminopeptidase 2B OS=Arabidopsis thaliana GN=MAP2B PE=2 SV=2//0	0.953687	1.55e-06
LNC_001597	XLOC_026655	1.32405	0.0333618	MANES_03G1329001	MANES_03G132900	sp|Q8RWE8|GGAP1_ARATH GDP-L-galactose phosphorylase 1 OS=Arabidopsis thaliana GN=VTC2 PE=1 SV=1//0	-0.961816	6e-07
LNC_001597	XLOC_026655	1.32405	0.0333618	MANES_14G1236001	MANES_14G123600	sp|Q5BQN5|WAP_SOLLC WPP domain-associated protein (Fragment) OS=Solanum lycopersicum GN=WAP PE=1 SV=1//3.67984e-166	0.970924	1.56e-07
LNC_001597	XLOC_026655	1.32405	0.0333618	MANES_02G0074001	MANES_02G007400	sp|Q0WVN5|CSLG3_ARATH Cellulose synthase-like protein G3 OS=Arabidopsis thaliana GN=CSLG3 PE=2 SV=2//0	-0.951978	1.86e-06
LNC_001597	XLOC_026655	1.32405	0.0333618	MANES_12G0471002	MANES_12G047100	sp|Q8LPT3|MEBL_ARATH Membrane protein of ER body-like protein OS=Arabidopsis thaliana GN=MEBL PE=2 SV=1//3.12313e-46	0.950513	2.15e-06
LNC_001597	XLOC_026655	1.32405	0.0333618	MANES_13G1063001	MANES_13G106300	sp|P33629|TBA_PRUDU Tubulin alpha chain OS=Prunus dulcis GN=TUBA PE=2 SV=1//0	-0.955968	1.21e-06
LNC_001597	XLOC_026655	1.32405	0.0333618	MANES_05G1389002	MANES_05G138900	sp|Q8K2A6|LIPM_MOUSE Lipase member M OS=Mus musculus GN=Lipm PE=2 SV=1//1.09631e-22	0.96181	6e-07
LNC_001597	XLOC_026655	1.32405	0.0333618	MANES_11G0561001	MANES_11G056100	-//-	0.966529	3.13e-07
LNC_001597	XLOC_026655	1.32405	0.0333618	MANES_18G0381001	MANES_18G038100	sp|P85107|TGS1_RAT Trimethylguanosine synthase OS=Rattus norvegicus GN=Tgs1 PE=1 SV=1//1.36095e-66	0.965832	3.46e-07
LNC_001597	XLOC_026655	1.32405	0.0333618	MANES_03G1772001	MANES_03G177200	-//-	0.961801	6.01e-07
LNC_001597	XLOC_026655	1.32405	0.0333618	MANES_12G0986001	MANES_12G098600	sp|Q94ID7|GGPPS_HEVBR Geranylgeranyl pyrophosphate synthase, chloroplastic OS=Hevea brasiliensis GN=GGPS PE=1 SV=1//0	-0.952054	1.84e-06
LNC_001597	XLOC_026655	1.32405	0.0333618	MANES_16G0545001	MANES_16G054500	sp|Q9SGG3|ALA5_ARATH Probable phospholipid-transporting ATPase 5 OS=Arabidopsis thaliana GN=ALA5 PE=3 SV=1//0	-0.962606	5.41e-07
LNC_001597	XLOC_026655	1.32405	0.0333618	MANES_08G1117001	MANES_08G111700	-//-	0.968319	2.38e-07
LNC_001597	XLOC_026655	1.32405	0.0333618	MANES_01G1857001	MANES_01G185700	sp|Q5XVF0|MEE12_ARATH TATA box-binding protein-associated factor RNA polymerase I subunit B OS=Arabidopsis thaliana GN=MEE12 PE=1 SV=1//2.71347e-146	0.952112	1.83e-06
LNC_001597	XLOC_026655	1.32405	0.0333618	MANES_01G1166001	MANES_01G116600	sp|Q9C524|SCRK6_ARATH Probable fructokinase-6, chloroplastic OS=Arabidopsis thaliana GN=At1g66430 PE=2 SV=1//1.98601e-174	-0.950382	2.18e-06
LNC_001597	XLOC_026655	1.32405	0.0333618	MANES_14G0739001	MANES_14G073900	sp|Q9LV11|PMA11_ARATH ATPase 11, plasma membrane-type OS=Arabidopsis thaliana GN=AHA11 PE=1 SV=1//0	-0.966676	3.06e-07
LNC_001597	XLOC_026655	1.32405	0.0333618	MANES_15G1608001	MANES_15G160800	sp|P37707|B2_DAUCA B2 protein OS=Daucus carota PE=2 SV=1//2.13283e-91	0.95798	9.61e-07
LNC_001597	XLOC_026655	1.32405	0.0333618	MANES_14G0757001	MANES_14G075700	sp|Q40255|ALDH_LINUS Probable aldehyde dehydrogenase OS=Linum usitatissimum GN=FIS1 PE=2 SV=1//0	0.95472	1.39e-06
LNC_001597	XLOC_026655	1.32405	0.0333618	MANES_11G0082001	MANES_11G008200	-//-	-0.9514	1.97e-06
LNC_001597	XLOC_026655	1.32405	0.0333618	MANES_11G1593001	MANES_11G159300	sp|Q55535|Y328_SYNY3 Putative low molecular weight protein-tyrosine-phosphatase slr0328 OS=Synechocystis sp. (strain PCC 6803 / Kazusa) GN=slr0328 PE=3 SV=1//3.69951e-42	-0.954885	1.36e-06
LNC_001549	XLOC_025776	-3.71478	0.000520749	MANES_01G0380001	MANES_01G038000	sp|Q7ZZ25|ATD1A_DANRE ATPase family AAA domain-containing protein 1-A OS=Danio rerio GN=atad1a PE=2 SV=2//3.58372e-93	-0.957114	1.06e-06
LNC_001549	XLOC_025776	-3.71478	0.000520749	MANES_08G1081001	MANES_08G108100	sp|Q9SJG2|Y2296_ARATH Probable receptor-like protein kinase At2g42960 OS=Arabidopsis thaliana GN=At2g42960 PE=3 SV=1//0	0.954769	1.38e-06
LNC_001549	XLOC_025776	-3.71478	0.000520749	MANES_05G0748001	MANES_05G074800	sp|P13917|7SB1_SOYBN Basic 7S globulin OS=Glycine max GN=BG PE=1 SV=2//6.27394e-54	0.957931	9.67e-07
LNC_001549	XLOC_025776	-3.71478	0.000520749	MANES_11G1555001	MANES_11G155500	sp|Q9SGE0|AXS2_ARATH UDP-D-apiose/UDP-D-xylose synthase 2 OS=Arabidopsis thaliana GN=AXS2 PE=2 SV=1//0	0.951219	2e-06
LNC_001549	XLOC_025776	-3.71478	0.000520749	MANES_11G1052001	MANES_11G105200	sp|Q3MKY2|AAE_RAUSE Acetylajmalan esterase OS=Rauvolfia serpentina GN=AAE PE=1 SV=1//1.21844e-91	0.978165	3.77e-08
LNC_001549	XLOC_025776	-3.71478	0.000520749	MANES_15G0230001	MANES_15G023000	-//-	0.955832	1.23e-06
LNC_001549	XLOC_025776	-3.71478	0.000520749	MANES_01G0722001	MANES_01G072200	-//-	0.964252	4.33e-07
LNC_001549	XLOC_025776	-3.71478	0.000520749	MANES_10G0205001	MANES_10G020500	sp|Q9M052|U76F1_ARATH UDP-glycosyltransferase 76F1 OS=Arabidopsis thaliana GN=UGT76F1 PE=2 SV=1//0	0.981738	1.55e-08
LNC_001549	XLOC_025776	-3.71478	0.000520749	MANES_11G1126001	MANES_11G112600	sp|Q40588|ASO_TOBAC L-ascorbate oxidase OS=Nicotiana tabacum GN=AAO PE=2 SV=1//0	0.955105	1.33e-06
LNC_001549	XLOC_025776	-3.71478	0.000520749	MANES_04G0290001	MANES_04G029000	sp|Q9LX66|HERK_ARATH Receptor-like protein kinase HERK 1 OS=Arabidopsis thaliana GN=HERK1 PE=1 SV=1//0	0.95877	8.75e-07
LNC_001549	XLOC_025776	-3.71478	0.000520749	MANES_07G0995001	MANES_07G099500	sp|Q653H7|ARFR_ORYSJ Auxin response factor 18 OS=Oryza sativa subsp. japonica GN=ARF18 PE=2 SV=1//0	0.951693	1.91e-06
LNC_001549	XLOC_025776	-3.71478	0.000520749	MANES_04G1351001	MANES_04G135100	sp|Q9M7N0|PROF3_HEVBR Profilin-3 OS=Hevea brasiliensis PE=1 SV=1//5.48438e-88	0.960786	6.84e-07
LNC_001549	XLOC_025776	-3.71478	0.000520749	MANES_06G0139001	MANES_06G013900	sp|Q9LRR4|R13L1_ARATH Putative disease resistance RPP13-like protein 1 OS=Arabidopsis thaliana GN=RPPL1 PE=3 SV=1//0	-0.95268	1.73e-06
LNC_001549	XLOC_025776	-3.71478	0.000520749	MANES_11G1010002	MANES_11G101000	sp|Q9LU68|CIA2_ARATH Protein CHLOROPLAST IMPORT APPARATUS 2 OS=Arabidopsis thaliana GN=CIA2 PE=2 SV=1//7.60315e-19	0.966254	3.26e-07
LNC_001549	XLOC_025776	-3.71478	0.000520749	MANES_06G1079001	MANES_06G107900	sp|C0LGR3|Y4265_ARATH Probable LRR receptor-like serine/threonine-protein kinase At4g26540 OS=Arabidopsis thaliana GN=At4g26540 PE=2 SV=1//0	0.964385	4.25e-07
LNC_001549	XLOC_025776	-3.71478	0.000520749	MANES_07G0261001	MANES_07G026100	sp|O04486|RAA2A_ARATH Ras-related protein RABA2a OS=Arabidopsis thaliana GN=RABA2A PE=2 SV=1//2.40117e-140	0.95262	1.74e-06
LNC_001549	XLOC_025776	-3.71478	0.000520749	MANES_03G1892001	MANES_03G189200	-//-	0.971784	1.34e-07
LNC_001549	XLOC_025776	-3.71478	0.000520749	MANES_01G1447001	MANES_01G144700	sp|P93031|GMD2_ARATH GDP-mannose 4,6 dehydratase 2 OS=Arabidopsis thaliana GN=MUR1 PE=1 SV=3//0	0.962878	5.22e-07
LNC_001549	XLOC_025776	-3.71478	0.000520749	MANES_11G1574001	MANES_11G157400	sp|Q3E7D0|NAT12_ARATH Nucleobase-ascorbate transporter 12 OS=Arabidopsis thaliana GN=NAT12 PE=1 SV=3//0	0.951043	2.04e-06
LNC_001549	XLOC_025776	-3.71478	0.000520749	MANES_12G0364001	MANES_12G036400	sp|Q9ZQ99|U73C1_ARATH UDP-glycosyltransferase 73C1 OS=Arabidopsis thaliana GN=UGT73C1 PE=2 SV=1//4.47506e-135	0.955858	1.23e-06
LNC_001549	XLOC_025776	-3.71478	0.000520749	MANES_10G0075001	MANES_10G007500	sp|Q9LYN0|PR1B1_ARATH PRA1 family protein B1 OS=Arabidopsis thaliana GN=PRA1B1 PE=1 SV=1//2.22691e-54	0.951306	1.99e-06
LNC_001549	XLOC_025776	-3.71478	0.000520749	MANES_11G0464001	MANES_11G046400	sp|P49332|GSTXC_TOBAC Probable glutathione S-transferase parC OS=Nicotiana tabacum GN=PARC PE=2 SV=1//4.87343e-88	0.96854	2.3e-07
LNC_001549	XLOC_025776	-3.71478	0.000520749	MANES_05G0596002	MANES_05G059600	sp|O04905|KCY3_ARATH UMP-CMP kinase 3 OS=Arabidopsis thaliana GN=UMK3 PE=1 SV=1//2.76845e-102	0.971972	1.3e-07
LNC_001549	XLOC_025776	-3.71478	0.000520749	MANES_04G0002002	MANES_04G000200	sp|Q0WPH8|NEK5_ARATH Serine/threonine-protein kinase Nek5 OS=Arabidopsis thaliana GN=NEK5 PE=1 SV=1//0	0.954297	1.45e-06
LNC_001549	XLOC_025776	-3.71478	0.000520749	MANES_07G1387001	MANES_07G138700	sp|Q8VZR7|PTR30_ARATH Protein NRT1/ PTR FAMILY 5.1 OS=Arabidopsis thaliana GN=NPF5.1 PE=2 SV=2//0	0.951842	1.88e-06
LNC_001549	XLOC_025776	-3.71478	0.000520749	MANES_03G0471001	MANES_03G047100	sp|O23969|SF21_HELAN Pollen-specific protein SF21 OS=Helianthus annuus GN=SF21 PE=2 SV=1//6.24518e-141	0.985323	5.23e-09
LNC_001549	XLOC_025776	-3.71478	0.000520749	MANES_14G0664001	MANES_14G066400	sp|Q2MHE4|HT1_ARATH Serine/threonine-protein kinase HT1 OS=Arabidopsis thaliana GN=HT1 PE=1 SV=1//1.37487e-136	0.96906	2.12e-07
LNC_001549	XLOC_025776	-3.71478	0.000520749	MANES_01G2317002	MANES_01G231700	sp|P51823|ARF2_ORYSJ ADP-ribosylation factor 2 OS=Oryza sativa subsp. japonica GN=ARF PE=2 SV=2//4.32523e-128	0.964024	4.47e-07
LNC_001549	XLOC_025776	-3.71478	0.000520749	MANES_02G0440001	MANES_02G044000	-//-	0.955537	1.27e-06
LNC_001549	XLOC_025776	-3.71478	0.000520749	MANES_05G0780001	MANES_05G078000	sp|Q9SKY9|OFP16_ARATH Transcription repressor OFP16 OS=Arabidopsis thaliana GN=OFP16 PE=2 SV=1//9.50283e-16	0.956907	1.09e-06
LNC_001549	XLOC_025776	-3.71478	0.000520749	MANES_09G1155001	MANES_09G115500	-//-	0.972655	1.15e-07
LNC_001549	XLOC_025776	-3.71478	0.000520749	MANES_01G2360001	MANES_01G236000	sp|Q84JS1|PAE6_ARATH Pectin acetylesterase 6 OS=Arabidopsis thaliana GN=PAE6 PE=2 SV=1//0	0.976159	5.83e-08
LNC_001549	XLOC_025776	-3.71478	0.000520749	MANES_11G1321001	MANES_11G132100	sp|Q41350|OLP1_SOLLC Osmotin-like protein OS=Solanum lycopersicum PE=1 SV=1//9.10557e-133	0.960115	7.43e-07
LNC_001549	XLOC_025776	-3.71478	0.000520749	MANES_17G0748001	MANES_17G074800	sp|Q9LYP4|BAG3_ARATH BAG family molecular chaperone regulator 3 OS=Arabidopsis thaliana GN=BAG3 PE=1 SV=1//7.78033e-62	0.971347	1.45e-07
LNC_001549	XLOC_025776	-3.71478	0.000520749	MANES_03G1349001	MANES_03G134900	sp|Q9FJ72|WAXS1_ARATH Probable long-chain-alcohol O-fatty-acyltransferase 1 OS=Arabidopsis thaliana GN=AT1 PE=2 SV=1//2.7318e-111	0.951602	1.93e-06
LNC_001549	XLOC_025776	-3.71478	0.000520749	MANES_17G0757001	MANES_17G075700	sp|Q8GUG9|PUB11_ARATH U-box domain-containing protein 11 OS=Arabidopsis thaliana GN=PUB11 PE=2 SV=2//0	0.986913	2.96e-09
LNC_001549	XLOC_025776	-3.71478	0.000520749	MANES_09G1792001	MANES_09G179200	sp|O48920|ARF_VIGUN ADP-ribosylation factor OS=Vigna unguiculata GN=ARF PE=2 SV=3//1.26228e-129	0.96077	6.85e-07
LNC_001549	XLOC_025776	-3.71478	0.000520749	MANES_04G1599001	MANES_04G159900	sp|Q9FN03|UVR8_ARATH Ultraviolet-B receptor UVR8 OS=Arabidopsis thaliana GN=UVR8 PE=1 SV=1//1.29077e-15	0.960976	6.68e-07
LNC_001549	XLOC_025776	-3.71478	0.000520749	MANES_09G1357001	MANES_09G135700	sp|P81392|MYB06_ANTMA Myb-related protein 306 OS=Antirrhinum majus GN=MYB306 PE=2 SV=1//6.88905e-83	0.964635	4.11e-07
LNC_001549	XLOC_025776	-3.71478	0.000520749	MANES_09G0996001	MANES_09G099600	sp|Q9M325|IPCS1_ARATH Phosphatidylinositol:ceramide inositolphosphotransferase 1 OS=Arabidopsis thaliana GN=IPCS1 PE=2 SV=1//6.16615e-173	0.950235	2.21e-06
LNC_001549	XLOC_025776	-3.71478	0.000520749	MANES_17G0004001	MANES_17G000400	sp|A4IF62|RPC1_BOVIN DNA-directed RNA polymerase III subunit RPC1 OS=Bos taurus GN=POLR3A PE=2 SV=1//0	-0.962834	5.25e-07
LNC_001549	XLOC_025776	-3.71478	0.000520749	MANES_08G1547001	MANES_08G154700	sp|Q42699|METE_CATRO 5-methyltetrahydropteroyltriglutamate--homocysteine methyltransferase OS=Catharanthus roseus GN=METE PE=2 SV=1//0	0.966298	3.24e-07
LNC_001549	XLOC_025776	-3.71478	0.000520749	MANES_11G1393001	MANES_11G139300	sp|Q9SK03|RAP27_ARATH Ethylene-responsive transcription factor RAP2-7 OS=Arabidopsis thaliana GN=RAP2-7 PE=2 SV=2//3.55997e-111	0.955171	1.32e-06
LNC_001549	XLOC_025776	-3.71478	0.000520749	MANES_11G1393002	MANES_11G139300	sp|Q9SK03|RAP27_ARATH Ethylene-responsive transcription factor RAP2-7 OS=Arabidopsis thaliana GN=RAP2-7 PE=2 SV=2//3.55997e-111	0.977141	4.73e-08
LNC_001549	XLOC_025776	-3.71478	0.000520749	MANES_15G1711001	MANES_15G171100	-//-	0.952955	1.68e-06
LNC_001549	XLOC_025776	-3.71478	0.000520749	MANES_11G0170001	MANES_11G017000	sp|Q28EW0|TM87A_XENTR Transmembrane protein 87A OS=Xenopus tropicalis GN=tmem87a PE=2 SV=1//2.08679e-46	0.955937	1.21e-06
LNC_001549	XLOC_025776	-3.71478	0.000520749	MANES_05G1804001	MANES_05G180400	sp|Q08467|CSK21_ARATH Casein kinase II subunit alpha-1 OS=Arabidopsis thaliana GN=CKA1 PE=1 SV=3//0	0.954163	1.48e-06
LNC_001549	XLOC_025776	-3.71478	0.000520749	MANES_02G0491001	MANES_02G049100	sp|Q8GUH7|CSCLC_ARATH CSC1-like protein HYP1 OS=Arabidopsis thaliana GN=HYP1 PE=2 SV=1//0	-0.953314	1.61e-06
LNC_001549	XLOC_025776	-3.71478	0.000520749	MANES_01G2609001	MANES_01G260900	sp|Q93Z92|RING4_ARATH E3 ubiquitin-protein ligase At4g11680 OS=Arabidopsis thaliana GN=At4g11680 PE=2 SV=1//1.16256e-94	-0.962459	5.51e-07
LNC_001549	XLOC_025776	-3.71478	0.000520749	MANES_S0798001	MANES_S079800	sp|Q9C5J4|Y3210_ARATH BTB/POZ domain-containing protein At3g22104 OS=Arabidopsis thaliana GN=At3g22104 PE=2 SV=1//3.85174e-164	0.971161	1.5e-07
LNC_001549	XLOC_025776	-3.71478	0.000520749	MANES_02G1271001	MANES_02G127100	sp|O04857|PP12_TOBAC Serine/threonine-protein phosphatase PP1 isozyme 2 OS=Nicotiana tabacum GN=NPP2 PE=2 SV=1//0	0.952971	1.67e-06
LNC_001549	XLOC_025776	-3.71478	0.000520749	MANES_06G1057001	MANES_06G105700	sp|Q9FM04|GDL88_ARATH GDSL esterase/lipase At5g62930 OS=Arabidopsis thaliana GN=At5g62930 PE=2 SV=3//7.74377e-139	0.973589	9.68e-08
LNC_001549	XLOC_025776	-3.71478	0.000520749	MANES_07G0536001	MANES_07G053600	sp|Q9FZ80|SOT17_ARATH Cytosolic sulfotransferase 17 OS=Arabidopsis thaliana GN=SOT17 PE=1 SV=1//2.79999e-98	0.980159	2.34e-08
LNC_001549	XLOC_025776	-3.71478	0.000520749	MANES_09G1849001	MANES_09G184900	-//-	0.955327	1.3e-06
LNC_001549	XLOC_025776	-3.71478	0.000520749	MANES_10G0476001	MANES_10G047600	sp|Q9LZG0|ADK2_ARATH Adenosine kinase 2 OS=Arabidopsis thaliana GN=ADK2 PE=1 SV=1//0	0.950974	2.05e-06
LNC_001549	XLOC_025776	-3.71478	0.000520749	MANES_13G1495001	MANES_13G149500	sp|Q6I581|GH35_ORYSJ Probable indole-3-acetic acid-amido synthetase GH3.5 OS=Oryza sativa subsp. japonica GN=GH3.5 PE=2 SV=1//0	0.970065	1.8e-07
LNC_001549	XLOC_025776	-3.71478	0.000520749	MANES_02G0348001	MANES_02G034800	sp|P17407|21KD_DAUCA 21 kDa protein OS=Daucus carota PE=2 SV=1//1.69767e-46	0.957536	1.01e-06
LNC_001549	XLOC_025776	-3.71478	0.000520749	MANES_09G1162001	MANES_09G116200	sp|Q9LZW4|CIPKE_ARATH CBL-interacting serine/threonine-protein kinase 14 OS=Arabidopsis thaliana GN=CIPK14 PE=1 SV=1//7.81383e-164	0.953919	1.51e-06
LNC_001549	XLOC_025776	-3.71478	0.000520749	MANES_14G0671001	MANES_14G067100	sp|Q2MHE4|HT1_ARATH Serine/threonine-protein kinase HT1 OS=Arabidopsis thaliana GN=HT1 PE=1 SV=1//1.11986e-63	0.967744	2.6e-07
LNC_001549	XLOC_025776	-3.71478	0.000520749	MANES_02G1047001	MANES_02G104700	sp|Q07353|FL3H_PETHY Naringenin,2-oxoglutarate 3-dioxygenase (Fragment) OS=Petunia hybrida GN=AN3 PE=1 SV=1//0	0.95873	8.8e-07
LNC_001549	XLOC_025776	-3.71478	0.000520749	MANES_17G0076001	MANES_17G007600	sp|Q9LYG9|MSL10_ARATH Mechanosensitive ion channel protein 10 OS=Arabidopsis thaliana GN=MSL10 PE=1 SV=1//0	0.958362	9.19e-07
LNC_001549	XLOC_025776	-3.71478	0.000520749	MANES_03G0499001	MANES_03G049900	sp|Q84MC2|LOG8_ARATH Cytokinin riboside 5&apos;-monophosphate phosphoribohydrolase LOG8 OS=Arabidopsis thaliana GN=LOG8 PE=1 SV=1//3.18934e-121	0.974977	7.41e-08
LNC_001549	XLOC_025776	-3.71478	0.000520749	MANES_08G0765001	MANES_08G076500	sp|P49351|FPPS1_LUPAL Farnesyl pyrophosphate synthase 1 OS=Lupinus albus GN=FPS1 PE=2 SV=1//0	0.953295	1.62e-06
LNC_001549	XLOC_025776	-3.71478	0.000520749	MANES_03G1948001	MANES_03G194800	sp|Q8L9P8|RLF33_ARATH Protein RALF-like 33 OS=Arabidopsis thaliana GN=RALFL33 PE=2 SV=1//1.67799e-36	0.970514	1.67e-07
LNC_001549	XLOC_025776	-3.71478	0.000520749	MANES_11G0452001	MANES_11G045200	sp|Q9CA93|BAC2_ARATH Mitochondrial arginine transporter BAC2 OS=Arabidopsis thaliana GN=BAC2 PE=1 SV=1//7.00119e-26	0.956294	1.17e-06
LNC_001549	XLOC_025776	-3.71478	0.000520749	MANES_18G0221001	MANES_18G022100	sp|Q43636|TRXH_RICCO Thioredoxin H-type OS=Ricinus communis PE=3 SV=1//6.92409e-63	0.954066	1.49e-06
LNC_001549	XLOC_025776	-3.71478	0.000520749	MANES_08G0201001	MANES_08G020100	sp|Q9LZR3|CSLA9_ARATH Glucomannan 4-beta-mannosyltransferase 9 OS=Arabidopsis thaliana GN=CSLA9 PE=2 SV=1//0	0.964977	3.91e-07
LNC_001549	XLOC_025776	-3.71478	0.000520749	MANES_02G1688001	MANES_02G168800	sp|Q5XF57|Y5576_ARATH Probable receptor-like serine/threonine-protein kinase At5g57670 OS=Arabidopsis thaliana GN=At5g57670 PE=2 SV=1//4.89979e-09	0.96462	4.11e-07
LNC_001549	XLOC_025776	-3.71478	0.000520749	MANES_16G1110001	MANES_16G111000	sp|Q9LYD3|DREB3_ARATH Dehydration-responsive element-binding protein 3 OS=Arabidopsis thaliana GN=DREB3 PE=2 SV=1//6.43e-50	0.96283	5.25e-07
LNC_001549	XLOC_025776	-3.71478	0.000520749	MANES_12G0768001	MANES_12G076800	sp|Q8LDW9|XTH9_ARATH Xyloglucan endotransglucosylase/hydrolase protein 9 OS=Arabidopsis thaliana GN=XTH9 PE=2 SV=2//7.56549e-151	0.955348	1.3e-06
LNC_001549	XLOC_025776	-3.71478	0.000520749	MANES_05G0693001	MANES_05G069300	sp|F4JI46|RGAP2_ARATH Rho GTPase-activating protein 2 OS=Arabidopsis thaliana GN=ROPGAP2 PE=1 SV=1//0	0.971331	1.45e-07
LNC_001549	XLOC_025776	-3.71478	0.000520749	MANES_03G1444001	MANES_03G144400	sp|Q9LIS3|GAE6_ARATH UDP-glucuronate 4-epimerase 6 OS=Arabidopsis thaliana GN=GAE6 PE=1 SV=1//0	0.95234	1.79e-06
LNC_001549	XLOC_025776	-3.71478	0.000520749	MANES_10G1381001	MANES_10G138100	-//-	0.968857	2.19e-07
LNC_001549	XLOC_025776	-3.71478	0.000520749	MANES_11G1576002	MANES_11G157600	sp|O22165|RLP24_ARATH Probable ribosome biogenesis protein RLP24 OS=Arabidopsis thaliana GN=At2g44860 PE=2 SV=1//2.82324e-76	0.975346	6.88e-08
LNC_001549	XLOC_025776	-3.71478	0.000520749	MANES_11G1576001	MANES_11G157600	sp|O22165|RLP24_ARATH Probable ribosome biogenesis protein RLP24 OS=Arabidopsis thaliana GN=At2g44860 PE=2 SV=1//2.82324e-76	0.978954	3.14e-08
LNC_001549	XLOC_025776	-3.71478	0.000520749	MANES_05G1303001	MANES_05G130300	-//-	0.955976	1.21e-06
LNC_001549	XLOC_025776	-3.71478	0.000520749	MANES_03G0052001	MANES_03G005200	sp|Q9SB75|CSLC5_ARATH Probable xyloglucan glycosyltransferase 5 OS=Arabidopsis thaliana GN=CSLC5 PE=1 SV=1//0	0.952993	1.67e-06
LNC_001549	XLOC_025776	-3.71478	0.000520749	MANES_13G0843001	MANES_13G084300	sp|P53492|ACT7_ARATH Actin-7 OS=Arabidopsis thaliana GN=ACT7 PE=1 SV=1//0	0.958634	8.9e-07
LNC_001549	XLOC_025776	-3.71478	0.000520749	MANES_11G1562001	MANES_11G156200	sp|Q9FNI7|CSLA2_ARATH Glucomannan 4-beta-mannosyltransferase 2 OS=Arabidopsis thaliana GN=CSLA2 PE=2 SV=1//0	0.964006	4.48e-07
LNC_001549	XLOC_025776	-3.71478	0.000520749	MANES_01G1892001	MANES_01G189200	sp|P42745|UBC2_ARATH Ubiquitin-conjugating enzyme E2 2 OS=Arabidopsis thaliana GN=UBC2 PE=2 SV=1//1.09875e-106	0.959244	8.27e-07
LNC_001549	XLOC_025776	-3.71478	0.000520749	MANES_07G0518001	MANES_07G051800	sp|Q94KL8|SILD_PODPE Secoisolariciresinol dehydrogenase (Fragment) OS=Podophyllum peltatum PE=1 SV=1//1.68191e-90	0.963218	4.98e-07
LNC_001549	XLOC_025776	-3.71478	0.000520749	MANES_12G0506001	MANES_12G050600	sp|Q38935|FK151_ARATH Peptidyl-prolyl cis-trans isomerase FKBP15-1 OS=Arabidopsis thaliana GN=FKBP15-1 PE=2 SV=2//2.78266e-71	0.965167	3.81e-07
LNC_001549	XLOC_025776	-3.71478	0.000520749	MANES_10G0142001	MANES_10G014200	sp|Q18169|U483_CAEEL UPF0483 protein C25G4.2 OS=Caenorhabditis elegans GN=C25G4.2 PE=3 SV=1//3.13216e-16	0.975288	6.96e-08
LNC_001549	XLOC_025776	-3.71478	0.000520749	MANES_05G1426001	MANES_05G142600	-//-	0.959673	7.85e-07
LNC_001549	XLOC_025776	-3.71478	0.000520749	MANES_08G1605001	MANES_08G160500	sp|Q9XIP8|CDI_ARATH Protein CDI OS=Arabidopsis thaliana GN=CDI PE=2 SV=1//1.56475e-160	0.950042	2.25e-06
LNC_001549	XLOC_025776	-3.71478	0.000520749	MANES_10G0990001	MANES_10G099000	sp|Q9FUY6|JOIN_SOLLC MADS-box protein JOINTLESS OS=Solanum lycopersicum GN=J PE=1 SV=1//7.31507e-62	0.954527	1.42e-06
LNC_001549	XLOC_025776	-3.71478	0.000520749	MANES_11G1654001	MANES_11G165400	sp|Q9SJ52|YLS9_ARATH Protein YLS9 OS=Arabidopsis thaliana GN=YLS9 PE=2 SV=1//9.10243e-11	0.956233	1.17e-06
LNC_001549	XLOC_025776	-3.71478	0.000520749	MANES_09G1449001	MANES_09G144900	-//-	0.95789	9.72e-07
LNC_001549	XLOC_025776	-3.71478	0.000520749	MANES_08G1475001	MANES_08G147500	sp|Q9SPM5|APY2_ARATH Apyrase 2 OS=Arabidopsis thaliana GN=APY2 PE=1 SV=1//0	0.961476	6.26e-07
LNC_001549	XLOC_025776	-3.71478	0.000520749	MANES_11G0125001	MANES_11G012500	sp|P83948|PME3_CITSI Pectinesterase 3 OS=Citrus sinensis PE=1 SV=1//0	0.95143	1.96e-06
LNC_001549	XLOC_025776	-3.71478	0.000520749	MANES_13G1103001	MANES_13G110300	sp|O81007|GT7_ARATH Putative glycosyltransferase 7 OS=Arabidopsis thaliana GN=GT7 PE=2 SV=1//0	0.984794	6.24e-09
LNC_001549	XLOC_025776	-3.71478	0.000520749	MANES_05G0991001	MANES_05G099100	sp|Q8GW32|PRE6_ARATH Transcription factor PRE6 OS=Arabidopsis thaliana GN=PRE6 PE=1 SV=1//2.23912e-35	0.954286	1.46e-06
LNC_001549	XLOC_025776	-3.71478	0.000520749	MANES_16G0449001	MANES_16G044900	-//-	0.97751	4.36e-08
LNC_001549	XLOC_025776	-3.71478	0.000520749	MANES_16G0303001	MANES_16G030300	sp|Q9ZQQ7|Y2144_ARATH Putative leucine-rich repeat receptor-like serine/threonine-protein kinase At2g14440 OS=Arabidopsis thaliana GN=At2g14440 PE=3 SV=1//9.02667e-22	0.956668	1.12e-06
LNC_001549	XLOC_025776	-3.71478	0.000520749	MANES_05G1082001	MANES_05G108200	sp|Q9LP24|Y1571_ARATH Probable leucine-rich repeat receptor-like protein kinase At1g35710 OS=Arabidopsis thaliana GN=At1g35710 PE=2 SV=1//3.7242e-12	0.953018	1.67e-06
LNC_001549	XLOC_025776	-3.71478	0.000520749	MANES_15G0416001	MANES_15G041600	sp|Q940J9|PMT8_ARATH Probable methyltransferase PMT8 OS=Arabidopsis thaliana GN=At1g04430 PE=2 SV=1//0	0.950649	2.12e-06
LNC_001549	XLOC_025776	-3.71478	0.000520749	MANES_16G0060001	MANES_16G006000	sp|P92980|APR3_ARATH 5&apos;-adenylylsulfate reductase 3, chloroplastic OS=Arabidopsis thaliana GN=APR3 PE=2 SV=2//0	0.965714	3.52e-07
LNC_001549	XLOC_025776	-3.71478	0.000520749	MANES_12G0463001	MANES_12G046300	sp|Q9ZTN2|ERD2_PETHY ER lumen protein-retaining receptor OS=Petunia hybrida GN=ERD2 PE=2 SV=1//1.82676e-131	0.956671	1.12e-06
LNC_001549	XLOC_025776	-3.71478	0.000520749	MANES_01G0733002	MANES_01G073300	sp|B9RBT0|DRE2_RICCO Anamorsin homolog OS=Ricinus communis GN=RCOM_1680640 PE=3 SV=1//3.86237e-121	0.951824	1.88e-06
LNC_001549	XLOC_025776	-3.71478	0.000520749	MANES_01G1934001	MANES_01G193400	sp|Q0JXE7|BPE_ARATH Transcription factor BPE OS=Arabidopsis thaliana GN=BPE PE=2 SV=1//3.1701e-65	0.950318	2.19e-06
LNC_001549	XLOC_025776	-3.71478	0.000520749	MANES_01G0834001	MANES_01G083400	sp|Q8LBQ7|ERF34_ARATH Ethylene-responsive transcription factor ERF034 OS=Arabidopsis thaliana GN=ERF034 PE=2 SV=2//1.57864e-36	0.98247	1.27e-08
LNC_001549	XLOC_025776	-3.71478	0.000520749	MANES_12G0012001	MANES_12G001200	sp|Q9FIW4|BGL42_ARATH Beta-glucosidase 42 OS=Arabidopsis thaliana GN=BGLU42 PE=2 SV=1//0	0.956712	1.11e-06
LNC_001549	XLOC_025776	-3.71478	0.000520749	MANES_10G0195001	MANES_10G019500	sp|P92962|PROT2_ARATH Proline transporter 2 OS=Arabidopsis thaliana GN=PROT2 PE=1 SV=1//0	0.969496	1.98e-07
LNC_001549	XLOC_025776	-3.71478	0.000520749	MANES_01G2171001	MANES_01G217100	sp|Q3ZC22|HSBP1_BOVIN Heat shock factor-binding protein 1 OS=Bos taurus GN=HSBP1 PE=3 SV=1//4.09273e-14	0.957663	9.98e-07
LNC_001549	XLOC_025776	-3.71478	0.000520749	MANES_01G2634001	MANES_01G263400	sp|Q8S8S2|LPCT2_ARATH Lysophospholipid acyltransferase LPEAT2 OS=Arabidopsis thaliana GN=LPEAT2 PE=1 SV=1//0	0.959708	7.82e-07
LNC_001549	XLOC_025776	-3.71478	0.000520749	MANES_13G1150001	MANES_13G115000	-//-	0.972519	1.18e-07
LNC_001549	XLOC_025776	-3.71478	0.000520749	MANES_15G0640001	MANES_15G064000	sp|Q9FJ57|TRN1_ARATH Protein TORNADO 1 OS=Arabidopsis thaliana GN=TRN1 PE=2 SV=1//0	0.954183	1.47e-06
LNC_001549	XLOC_025776	-3.71478	0.000520749	MANES_02G1756001	MANES_02G175600	sp|O49048|VPS45_ARATH Vacuolar protein sorting-associated protein 45 homolog OS=Arabidopsis thaliana GN=VPS45 PE=1 SV=2//0	0.958797	8.73e-07
LNC_001549	XLOC_025776	-3.71478	0.000520749	MANES_18G0646001	MANES_18G064600	sp|Q9S7L9|CX6B1_ARATH Cytochrome c oxidase subunit 6b-1 OS=Arabidopsis thaliana GN=COX6B-1 PE=1 SV=1//2.69493e-45	0.972148	1.26e-07
LNC_001549	XLOC_025776	-3.71478	0.000520749	MANES_04G1399001	MANES_04G139900	-//-	0.975071	7.27e-08
LNC_001549	XLOC_025776	-3.71478	0.000520749	MANES_04G0094001	MANES_04G009400	sp|Q9FNI7|CSLA2_ARATH Glucomannan 4-beta-mannosyltransferase 2 OS=Arabidopsis thaliana GN=CSLA2 PE=2 SV=1//0	0.969707	1.91e-07
LNC_001549	XLOC_025776	-3.71478	0.000520749	MANES_01G0583001	MANES_01G058300	-//-	0.958836	8.69e-07
LNC_001549	XLOC_025776	-3.71478	0.000520749	MANES_01G2015001	MANES_01G201500	sp|Q8W104|FBL17_ARATH F-box/LRR-repeat protein 17 OS=Arabidopsis thaliana GN=FBL17 PE=1 SV=1//0	0.953749	1.54e-06
LNC_001549	XLOC_025776	-3.71478	0.000520749	MANES_14G0346001	MANES_14G034600	sp|P17407|21KD_DAUCA 21 kDa protein OS=Daucus carota PE=2 SV=1//3.97321e-68	0.970927	1.56e-07
LNC_001549	XLOC_025776	-3.71478	0.000520749	MANES_09G1029002	MANES_09G102900	sp|Q8W4A5|APO2_ARATH APO protein 2, chloroplastic OS=Arabidopsis thaliana GN=APO2 PE=2 SV=1//0	-0.954185	1.47e-06
LNC_001549	XLOC_025776	-3.71478	0.000520749	MANES_01G0088001	MANES_01G008800	sp|O80585|MTHR2_ARATH Methylenetetrahydrofolate reductase 2 OS=Arabidopsis thaliana GN=MTHFR2 PE=1 SV=2//0	0.964383	4.25e-07
LNC_001549	XLOC_025776	-3.71478	0.000520749	MANES_01G1881001	MANES_01G188100	sp|Q9M9S6|UTR3_ARATH UDP-galactose/UDP-glucose transporter 3 OS=Arabidopsis thaliana GN=UTR3 PE=1 SV=1//0	0.97337	1.01e-07
LNC_001549	XLOC_025776	-3.71478	0.000520749	MANES_02G0732001	MANES_02G073200	-//-	0.957149	1.06e-06
LNC_001549	XLOC_025776	-3.71478	0.000520749	MANES_05G0105001	MANES_05G010500	sp|A9P822|METK1_POPTR S-adenosylmethionine synthase 1 OS=Populus trichocarpa GN=METK1 PE=2 SV=1//0	0.966692	3.05e-07
LNC_001549	XLOC_025776	-3.71478	0.000520749	MANES_11G1360001	MANES_11G136000	sp|Q9SIB2|KCS12_ARATH 3-ketoacyl-CoA synthase 12 OS=Arabidopsis thaliana GN=KCS12 PE=2 SV=1//0	0.963541	4.77e-07
LNC_001549	XLOC_025776	-3.71478	0.000520749	MANES_05G0118002	MANES_05G011800	sp|P51823|ARF2_ORYSJ ADP-ribosylation factor 2 OS=Oryza sativa subsp. japonica GN=ARF PE=2 SV=2//2.18882e-128	0.979033	3.08e-08
LNC_001549	XLOC_025776	-3.71478	0.000520749	MANES_04G1464001	MANES_04G146400	-//-	0.971289	1.46e-07
LNC_001549	XLOC_025776	-3.71478	0.000520749	MANES_12G1184001	MANES_12G118400	sp|Q9M2Y6|Y3972_ARATH Uncharacterized protein At3g49720 OS=Arabidopsis thaliana GN=At3g49720 PE=2 SV=1//1.91145e-142	0.951192	2.01e-06
LNC_001549	XLOC_025776	-3.71478	0.000520749	MANES_01G1661001	MANES_01G166100	sp|P29516|TBB8_ARATH Tubulin beta-8 chain OS=Arabidopsis thaliana GN=TUBB8 PE=2 SV=2//0	0.964785	4.02e-07
LNC_001549	XLOC_025776	-3.71478	0.000520749	MANES_06G1395001	MANES_06G139500	sp|P36163|OMA1_YEAST Mitochondrial metalloendopeptidase OMA1 OS=Saccharomyces cerevisiae (strain ATCC 204508 / S288c) GN=OMA1 PE=1 SV=2//2.90871e-17	0.970651	1.63e-07
LNC_001549	XLOC_025776	-3.71478	0.000520749	MANES_05G0767001	MANES_05G076700	sp|Q75HV0|CCP31_ORYSJ Cyclin-P3-1 OS=Oryza sativa subsp. japonica GN=CYCP3-1 PE=3 SV=1//1.07019e-71	0.961403	6.32e-07
LNC_001549	XLOC_025776	-3.71478	0.000520749	MANES_02G1578001	MANES_02G157800	-//-	0.957082	1.07e-06
LNC_001549	XLOC_025776	-3.71478	0.000520749	MANES_16G0056001	MANES_16G005600	sp|Q00624|ASOL_BRANA L-ascorbate oxidase homolog OS=Brassica napus GN=Bp10 PE=2 SV=1//0	0.966324	3.22e-07
LNC_001549	XLOC_025776	-3.71478	0.000520749	MANES_10G0503001	MANES_10G050300	sp|Q9CAE3|FLD_ARATH Protein FLOWERING LOCUS D OS=Arabidopsis thaliana GN=FLD PE=1 SV=1//0	-0.972113	1.27e-07
LNC_001549	XLOC_025776	-3.71478	0.000520749	MANES_12G1306001	MANES_12G130600	sp|Q75LR7|SAPK1_ORYSJ Serine/threonine-protein kinase SAPK1 OS=Oryza sativa subsp. japonica GN=SAPK1 PE=1 SV=1//0	0.969787	1.88e-07
LNC_001549	XLOC_025776	-3.71478	0.000520749	MANES_08G0210001	MANES_08G021000	sp|Q0WPF2|PCFS4_ARATH Polyadenylation and cleavage factor homolog 4 OS=Arabidopsis thaliana GN=PCFS4 PE=1 SV=1//1.46078e-26	-0.953878	1.52e-06
LNC_001549	XLOC_025776	-3.71478	0.000520749	MANES_02G1550001	MANES_02G155000	sp|Q9LX15|DFC_ARATH Protein DOWNSTREAM OF FLC OS=Arabidopsis thaliana GN=DFC PE=2 SV=1//5.21497e-34	0.961547	6.21e-07
LNC_001549	XLOC_025776	-3.71478	0.000520749	MANES_15G1331001	MANES_15G133100	sp|Q9ZU94|CRR12_ARATH Cysteine-rich repeat secretory protein 12 OS=Arabidopsis thaliana GN=CRRSP12 PE=1 SV=2//8.45178e-97	0.956558	1.13e-06
LNC_001549	XLOC_025776	-3.71478	0.000520749	MANES_16G0032001	MANES_16G003200	sp|Q6R2J8|SRF8_ARATH Protein STRUBBELIG-RECEPTOR FAMILY 8 OS=Arabidopsis thaliana GN=SRF8 PE=2 SV=1//0	0.963198	5e-07
LNC_001549	XLOC_025776	-3.71478	0.000520749	MANES_18G0305001	MANES_18G030500	sp|Q9LN68|GATL1_ARATH Probable galacturonosyltransferase-like 1 OS=Arabidopsis thaliana GN=GATL1 PE=2 SV=1//5.18163e-169	0.962934	5.18e-07
LNC_001549	XLOC_025776	-3.71478	0.000520749	MANES_05G1286001	MANES_05G128600	sp|P29057|HMDH1_HEVBR 3-hydroxy-3-methylglutaryl-coenzyme A reductase 1 OS=Hevea brasiliensis GN=HMGR1 PE=2 SV=1//0	0.957299	1.04e-06
LNC_001549	XLOC_025776	-3.71478	0.000520749	MANES_05G1358002	MANES_05G135800	sp|Q8LBB7|LOG5_ARATH Cytokinin riboside 5&apos;-monophosphate phosphoribohydrolase LOG5 OS=Arabidopsis thaliana GN=LOG5 PE=1 SV=1//1.67347e-106	0.967361	2.76e-07
LNC_001549	XLOC_025776	-3.71478	0.000520749	MANES_12G0420001	MANES_12G042000	-//-	0.983679	8.88e-09
LNC_001549	XLOC_025776	-3.71478	0.000520749	MANES_01G0332001	MANES_01G033200	sp|Q8W486|Y1491_ARATH Uncharacterized protein At1g04910 OS=Arabidopsis thaliana GN=At1g04910 PE=2 SV=1//7.05345e-81	0.976507	5.42e-08
LNC_001549	XLOC_025776	-3.71478	0.000520749	MANES_09G1382001	MANES_09G138200	sp|Q42699|METE_CATRO 5-methyltetrahydropteroyltriglutamate--homocysteine methyltransferase OS=Catharanthus roseus GN=METE PE=2 SV=1//3.476e-113	0.956879	1.09e-06
LNC_001549	XLOC_025776	-3.71478	0.000520749	MANES_09G1382002	MANES_09G138200	sp|Q42699|METE_CATRO 5-methyltetrahydropteroyltriglutamate--homocysteine methyltransferase OS=Catharanthus roseus GN=METE PE=2 SV=1//3.476e-113	0.957827	9.79e-07
LNC_001549	XLOC_025776	-3.71478	0.000520749	MANES_17G0432001	MANES_17G043200	sp|Q9SKU1|CLC1_ARATH Clathrin light chain 1 OS=Arabidopsis thaliana GN=At2g20760 PE=2 SV=1//6.3951e-52	0.968262	2.4e-07
LNC_001549	XLOC_025776	-3.71478	0.000520749	MANES_17G1053001	MANES_17G105300	-//-	0.962842	5.24e-07
LNC_001549	XLOC_025776	-3.71478	0.000520749	MANES_09G0493001	MANES_09G049300	sp|Q8VYA5|RSZ33_ARATH Serine/arginine-rich splicing factor RS2Z33 OS=Arabidopsis thaliana GN=RS2Z33 PE=1 SV=1//2.68174e-06	-0.954102	1.48e-06
LNC_001549	XLOC_025776	-3.71478	0.000520749	MANES_08G0325001	MANES_08G032500	sp|Q9SJ52|YLS9_ARATH Protein YLS9 OS=Arabidopsis thaliana GN=YLS9 PE=2 SV=1//1.12354e-15	0.955256	1.31e-06
LNC_001549	XLOC_025776	-3.71478	0.000520749	MANES_12G0504001	MANES_12G050400	sp|Q06915|EA6_ARATH Probable glucan endo-1,3-beta-glucosidase A6 OS=Arabidopsis thaliana GN=A6 PE=2 SV=1//0	0.988543	1.52e-09
LNC_001549	XLOC_025776	-3.71478	0.000520749	MANES_18G0220001	MANES_18G022000	sp|Q10RB4|BGAL5_ORYSJ Beta-galactosidase 5 OS=Oryza sativa subsp. japonica GN=Os03g0165400 PE=2 SV=1//0	0.962278	5.65e-07
LNC_001549	XLOC_025776	-3.71478	0.000520749	MANES_02G2187001	MANES_02G218700	sp|O48780|KCS11_ARATH 3-ketoacyl-CoA synthase 11 OS=Arabidopsis thaliana GN=KCS11 PE=2 SV=1//0	0.965044	3.88e-07
LNC_001549	XLOC_025776	-3.71478	0.000520749	MANES_02G0501001	MANES_02G050100	sp|Q39131|LAML_ARATH Lamin-like protein OS=Arabidopsis thaliana GN=At5g15350 PE=1 SV=1//9.81494e-47	0.968089	2.47e-07
LNC_001549	XLOC_025776	-3.71478	0.000520749	MANES_05G0939001	MANES_05G093900	sp|O04567|Y1719_ARATH Probable inactive receptor kinase At1g27190 OS=Arabidopsis thaliana GN=At1g27190 PE=1 SV=1//0	0.95503	1.34e-06
LNC_001549	XLOC_025776	-3.71478	0.000520749	MANES_03G1952001	MANES_03G195200	sp|O22775|XXT2_ARATH Xyloglucan 6-xylosyltransferase 2 OS=Arabidopsis thaliana GN=XXT2 PE=1 SV=1//0	0.953728	1.55e-06
LNC_001549	XLOC_025776	-3.71478	0.000520749	MANES_04G0106001	MANES_04G010600	sp|Q9SGE0|AXS2_ARATH UDP-D-apiose/UDP-D-xylose synthase 2 OS=Arabidopsis thaliana GN=AXS2 PE=2 SV=1//0	0.967777	2.59e-07
LNC_001549	XLOC_025776	-3.71478	0.000520749	MANES_01G0933001	MANES_01G093300	sp|Q8GWP0|MYB39_ARATH Transcription factor MYB39 OS=Arabidopsis thaliana GN=MYB39 PE=2 SV=1//1.01146e-64	0.978162	3.77e-08
LNC_001549	XLOC_025776	-3.71478	0.000520749	MANES_01G2267001	MANES_01G226700	-//-	0.95478	1.38e-06
LNC_002366	XLOC_035681	2.27164	0.0422331	MANES_11G0856001	MANES_11G085600	sp|Q84V03|FB348_ARATH F-box protein At2g16365 OS=Arabidopsis thaliana GN=At2g16365 PE=2 SV=2//1.08808e-23	0.951103	2.03e-06
LNC_002366	XLOC_035681	2.27164	0.0422331	MANES_05G0263001	MANES_05G026300	sp|Q94F47|UBC28_ARATH Ubiquitin-conjugating enzyme E2 28 OS=Arabidopsis thaliana GN=UBC28 PE=2 SV=1//4.73254e-99	-0.954152	1.48e-06
LNC_002366	XLOC_035681	2.27164	0.0422331	MANES_05G0831001	MANES_05G083100	-//-	0.954759	1.38e-06
LNC_002366	XLOC_035681	2.27164	0.0422331	MANES_09G0264001	MANES_09G026400	-//-	0.951281	1.99e-06
LNC_002366	XLOC_035681	2.27164	0.0422331	MANES_10G0914001	MANES_10G091400	sp|Q9FLG8|SPNS2_ARATH Probable sphingolipid transporter spinster homolog 2 OS=Arabidopsis thaliana GN=At5g64500 PE=2 SV=1//0	0.955878	1.22e-06
LNC_002366	XLOC_035681	2.27164	0.0422331	MANES_18G0950001	MANES_18G095000	sp|Q9SQI2|GIGAN_ARATH Protein GIGANTEA OS=Arabidopsis thaliana GN=GI PE=1 SV=2//0	0.950307	2.19e-06
LNC_002366	XLOC_035681	2.27164	0.0422331	MANES_14G1019001	MANES_14G101900	sp|Q9LUA2|EF119_ARATH Ethylene-responsive transcription factor ERF119 OS=Arabidopsis thaliana GN=ERF119 PE=2 SV=1//3.64757e-43	0.956443	1.15e-06
LNC_002366	XLOC_035681	2.27164	0.0422331	MANES_07G0925001	MANES_07G092500	sp|P43935|Y077_HAEIN Uncharacterized protein HI_0077 OS=Haemophilus influenzae (strain ATCC 51907 / DSM 11121 / KW20 / Rd) GN=HI_0077 PE=4 SV=1//4.796e-23	-0.950838	2.08e-06
LNC_002366	XLOC_035681	2.27164	0.0422331	MANES_16G0034003	MANES_16G003400	sp|Q9SSE9|JMJ25_ARATH Lysine-specific demethylase JMJ25 OS=Arabidopsis thaliana GN=JMJ25 PE=1 SV=1//7.18298e-30	0.958401	9.15e-07
LNC_002366	XLOC_035681	2.27164	0.0422331	MANES_03G0368001	MANES_03G036800	-//-	0.976926	4.96e-08
LNC_002366	XLOC_035681	2.27164	0.0422331	MANES_16G0073001	MANES_16G007300	sp|Q9SB81|PER42_ARATH Peroxidase 42 OS=Arabidopsis thaliana GN=PER42 PE=1 SV=2//0	-0.965246	3.77e-07
LNC_002366	XLOC_035681	2.27164	0.0422331	MANES_08G0176001	MANES_08G017600	sp|Q9SCQ2|UPL7_ARATH E3 ubiquitin-protein ligase UPL7 OS=Arabidopsis thaliana GN=UPL7 PE=2 SV=1//0	0.973038	1.07e-07
LNC_002366	XLOC_035681	2.27164	0.0422331	MANES_16G0736001	MANES_16G073600	sp|Q8LAL2|IAA26_ARATH Auxin-responsive protein IAA26 OS=Arabidopsis thaliana GN=IAA26 PE=1 SV=2//1.13989e-50	0.95482	1.37e-06
LNC_002366	XLOC_035681	2.27164	0.0422331	MANES_S0198001	MANES_S019800	sp|D2HWM5|RFWD3_AILME E3 ubiquitin-protein ligase RFWD3 OS=Ailuropoda melanoleuca GN=RFWD3 PE=3 SV=1//1.52026e-25	0.95978	7.75e-07
LNC_002366	XLOC_035681	2.27164	0.0422331	MANES_15G0260001	MANES_15G026000	sp|F4J9M5|CHR12_ARATH Probable ATP-dependent DNA helicase CHR12 OS=Arabidopsis thaliana GN=CHR12 PE=2 SV=1//0	0.950506	2.15e-06
LNC_002366	XLOC_035681	2.27164	0.0422331	MANES_14G0141001	MANES_14G014100	sp|O23116|EIL3_ARATH ETHYLENE INSENSITIVE 3-like 3 protein OS=Arabidopsis thaliana GN=EIL3 PE=1 SV=1//0	0.970856	1.58e-07
LNC_002366	XLOC_035681	2.27164	0.0422331	MANES_04G1597001	MANES_04G159700	sp|A5F5U6|BGAL_VIBC3 Beta-galactosidase OS=Vibrio cholerae serotype O1 (strain ATCC 39541 / Classical Ogawa 395 / O395) GN=lacZ PE=3 SV=2//0	0.95115	2.02e-06
LNC_002366	XLOC_035681	2.27164	0.0422331	MANES_01G1565001	MANES_01G156500	sp|Q9CSH3|RRP44_MOUSE Exosome complex exonuclease RRP44 OS=Mus musculus GN=Dis3 PE=2 SV=4//0	0.964783	4.02e-07
LNC_002366	XLOC_035681	2.27164	0.0422331	MANES_09G0736001	MANES_09G073600	sp|P62201|CALM_LILLO Calmodulin OS=Lilium longiflorum PE=2 SV=2//1.54679e-100	-0.954148	1.48e-06
LNC_002366	XLOC_035681	2.27164	0.0422331	MANES_18G0697001	MANES_18G069700	sp|Q9LX15|DFC_ARATH Protein DOWNSTREAM OF FLC OS=Arabidopsis thaliana GN=DFC PE=2 SV=1//2.35374e-34	-0.953861	1.52e-06
LNC_002366	XLOC_035681	2.27164	0.0422331	MANES_03G0198001	MANES_03G019800	sp|P31583|RHN1_NICPL Ras-related protein RHN1 OS=Nicotiana plumbaginifolia GN=RHN1 PE=2 SV=1//6.3582e-92	0.957859	9.75e-07
LNC_002366	XLOC_035681	2.27164	0.0422331	MANES_17G0163001	MANES_17G016300	-//-	0.951152	2.02e-06
LNC_002366	XLOC_035681	2.27164	0.0422331	MANES_17G0382001	MANES_17G038200	sp|Q9LYT3|TT12_ARATH Protein TRANSPARENT TESTA 12 OS=Arabidopsis thaliana GN=TT12 PE=2 SV=1//3.90881e-135	0.966293	3.24e-07
LNC_002366	XLOC_035681	2.27164	0.0422331	MANES_01G1824002	MANES_01G182400	sp|Q9LPR8|SCL3_ARATH Scarecrow-like protein 3 OS=Arabidopsis thaliana GN=SCL3 PE=2 SV=1//0	0.953941	1.51e-06
LNC_002366	XLOC_035681	2.27164	0.0422331	MANES_13G0401001	MANES_13G040100	sp|Q4KLU2|PRP39_XENLA Pre-mRNA-processing factor 39 OS=Xenopus laevis GN=prpf39 PE=2 SV=1//9.73413e-73	0.952613	1.74e-06
LNC_002366	XLOC_035681	2.27164	0.0422331	MANES_10G1134001	MANES_10G113400	sp|P32110|GSTX6_SOYBN Probable glutathione S-transferase OS=Glycine max GN=HSP26-A PE=2 SV=1//1.06998e-60	0.954549	1.42e-06
LNC_002366	XLOC_035681	2.27164	0.0422331	MANES_04G0785001	MANES_04G078500	-//-	0.964929	3.94e-07
LNC_002366	XLOC_035681	2.27164	0.0422331	MANES_14G1693001	MANES_14G169300	sp|P23919|KTHY_HUMAN Thymidylate kinase OS=Homo sapiens GN=DTYMK PE=1 SV=4//3.92184e-51	-0.963777	4.62e-07
LNC_002366	XLOC_035681	2.27164	0.0422331	MANES_17G0183001	MANES_17G018300	sp|Q9FIL7|CRCK1_ARATH Calmodulin-binding receptor-like cytoplasmic kinase 1 OS=Arabidopsis thaliana GN=CRCK1 PE=1 SV=1//2.61303e-140	0.955269	1.31e-06
LNC_002366	XLOC_035681	2.27164	0.0422331	MANES_04G1646001	MANES_04G164600	-//-	0.953938	1.51e-06
LNC_002366	XLOC_035681	2.27164	0.0422331	MANES_12G0940001	MANES_12G094000	sp|Q75H77|SAPKA_ORYSJ Serine/threonine-protein kinase SAPK10 OS=Oryza sativa subsp. japonica GN=SAPK10 PE=2 SV=1//0	0.9588	8.72e-07
LNC_002366	XLOC_035681	2.27164	0.0422331	MANES_01G2377001	MANES_01G237700	sp|Q9FMK9|PPA29_ARATH Probable inactive purple acid phosphatase 29 OS=Arabidopsis thaliana GN=PAP29 PE=2 SV=1//1.7582e-180	0.965244	3.77e-07
LNC_002366	XLOC_035681	2.27164	0.0422331	MANES_14G0631001	MANES_14G063100	-//-	-0.957918	9.68e-07
LNC_002366	XLOC_035681	2.27164	0.0422331	MANES_05G1538001	MANES_05G153800	sp|Q43636|TRXH_RICCO Thioredoxin H-type OS=Ricinus communis PE=3 SV=1//1.37979e-58	-0.951346	1.98e-06
LNC_002366	XLOC_035681	2.27164	0.0422331	MANES_18G0493001	MANES_18G049300	sp|B6EUA9|PR40A_ARATH Pre-mRNA-processing protein 40A OS=Arabidopsis thaliana GN=PRP40A PE=1 SV=1//0	0.953866	1.52e-06
LNC_002366	XLOC_035681	2.27164	0.0422331	MANES_06G1072002	MANES_06G107200	sp|Q9SB63|MOS1_ARATH Protein MODIFIER OF SNC1 1 OS=Arabidopsis thaliana GN=MOS1 PE=1 SV=2//1.14005e-32	0.958117	9.46e-07
LNC_002366	XLOC_035681	2.27164	0.0422331	MANES_16G0188001	MANES_16G018800	sp|Q9ZT07|RKS1_ARATH G-type lectin S-receptor-like serine/threonine-protein kinase RKS1 OS=Arabidopsis thaliana GN=RKS1 PE=3 SV=3//0	0.964203	4.36e-07
LNC_002366	XLOC_035681	2.27164	0.0422331	MANES_11G1284001	MANES_11G128400	sp|F4HSD5|TRM32_ARATH Protein TRM32 OS=Arabidopsis thaliana GN=TRM32 PE=2 SV=1//4.25099e-18	0.951137	2.02e-06
LNC_002366	XLOC_035681	2.27164	0.0422331	MANES_03G0451001	MANES_03G045100	sp|Q4KLT0|RN217_XENLA Probable E3 ubiquitin-protein ligase RNF217 OS=Xenopus laevis GN=rnf217 PE=2 SV=1//3.56517e-19	0.956621	1.12e-06
LNC_002366	XLOC_035681	2.27164	0.0422331	MANES_18G0903001	MANES_18G090300	sp|Q2MHE4|HT1_ARATH Serine/threonine-protein kinase HT1 OS=Arabidopsis thaliana GN=HT1 PE=1 SV=1//2.34101e-71	0.956038	1.2e-06
LNC_002366	XLOC_035681	2.27164	0.0422331	MANES_13G0430003	MANES_13G043000	sp|Q8GZM7|PIF1_ARATH Transcription factor PIF1 OS=Arabidopsis thaliana GN=PIF1 PE=1 SV=1//1.39912e-58	0.952641	1.73e-06
LNC_002366	XLOC_035681	2.27164	0.0422331	MANES_03G0813001	MANES_03G081300	sp|Q9LU41|ACA9_ARATH Calcium-transporting ATPase 9, plasma membrane-type OS=Arabidopsis thaliana GN=ACA9 PE=2 SV=2//0	0.972027	1.29e-07
LNC_002366	XLOC_035681	2.27164	0.0422331	MANES_02G2135001	MANES_02G213500	sp|Q5H8A6|CASTO_LOTJA Ion channel CASTOR OS=Lotus japonicus GN=CASTOR PE=1 SV=1//0	0.972745	1.13e-07
LNC_002366	XLOC_035681	2.27164	0.0422331	MANES_07G1133001	MANES_07G113300	-//-	0.964646	4.1e-07
LNC_002366	XLOC_035681	2.27164	0.0422331	MANES_07G0050001	MANES_07G005000	sp|E0X9N4|C3H69_ARATH Zinc finger CCCH domain-containing protein 69 OS=Arabidopsis thaliana GN=At3g63550 PE=3 SV=1//2.3246e-119	0.953667	1.56e-06
LNC_002366	XLOC_035681	2.27164	0.0422331	MANES_12G0988001	MANES_12G098800	sp|O64823|MCU2_ARATH Calcium uniporter protein 2, mitochondrial OS=Arabidopsis thaliana GN=At2g23790 PE=2 SV=1//1.17963e-123	-0.952848	1.7e-06
LNC_002366	XLOC_035681	2.27164	0.0422331	MANES_15G1327001	MANES_15G132700	sp|O02414|DYL1_HELCR Dynein light chain LC6, flagellar outer arm OS=Heliocidaris crassispina PE=3 SV=1//3.42253e-18	-0.95253	1.75e-06
LNC_002366	XLOC_035681	2.27164	0.0422331	MANES_02G0660001	MANES_02G066000	sp|Q6DD45|ZCHC8_XENLA Zinc finger CCHC domain-containing protein 8 OS=Xenopus laevis GN=zcchc8 PE=2 SV=1//1.03664e-18	0.954652	1.4e-06
LNC_002366	XLOC_035681	2.27164	0.0422331	MANES_14G1331001	MANES_14G133100	sp|Q9SKK0|EBF1_ARATH EIN3-binding F-box protein 1 OS=Arabidopsis thaliana GN=EBF1 PE=1 SV=1//0	0.953615	1.56e-06
LNC_002366	XLOC_035681	2.27164	0.0422331	MANES_05G1797001	MANES_05G179700	sp|Q9S9K4|ASPL2_ARATH Aspartic proteinase-like protein 2 OS=Arabidopsis thaliana GN=At1g65240 PE=1 SV=2//4.82037e-35	0.960334	7.23e-07
LNC_002366	XLOC_035681	2.27164	0.0422331	MANES_14G1069001	MANES_14G106900	sp|Q9SWE5|HAL3A_ARATH Phosphopantothenoylcysteine decarboxylase OS=Arabidopsis thaliana GN=HAL3A PE=1 SV=1//4.9788e-116	-0.985433	5.04e-09
LNC_002366	XLOC_035681	2.27164	0.0422331	MANES_01G1525001	MANES_01G152500	sp|Q9SHX9|FB72_ARATH Putative F-box protein At1g65770 OS=Arabidopsis thaliana GN=At1g65770 PE=4 SV=1//1.54875e-33	0.956458	1.15e-06
LNC_002366	XLOC_035681	2.27164	0.0422331	MANES_12G0611001	MANES_12G061100	sp|F4IGA5|NU133_ARATH Nuclear pore complex protein NUP133 OS=Arabidopsis thaliana GN=NUP133 PE=1 SV=1//0	0.953785	1.54e-06
LNC_002366	XLOC_035681	2.27164	0.0422331	MANES_02G1188001	MANES_02G118800	sp|Q9LUZ4|C3H66_ARATH Zinc finger CCCH domain-containing protein 66 OS=Arabidopsis thaliana GN=At5g58620 PE=2 SV=1//0	0.957719	9.91e-07
LNC_002366	XLOC_035681	2.27164	0.0422331	MANES_01G2567001	MANES_01G256700	sp|H3K2Y6|MED12_ARATH Mediator of RNA polymerase II transcription subunit 12 OS=Arabidopsis thaliana GN=MED12 PE=1 SV=1//0	0.960714	6.9e-07
LNC_002366	XLOC_035681	2.27164	0.0422331	MANES_06G0578001	MANES_06G057800	sp|Q9SKK0|EBF1_ARATH EIN3-binding F-box protein 1 OS=Arabidopsis thaliana GN=EBF1 PE=1 SV=1//0	0.956547	1.13e-06
LNC_002366	XLOC_035681	2.27164	0.0422331	MANES_15G0037001	MANES_15G003700	sp|F4J738|SAD2H_ARATH Importin beta-like SAD2 homolog OS=Arabidopsis thaliana GN=At3g59020 PE=1 SV=1//5.89456e-09	0.973988	8.98e-08
LNC_001973	XLOC_032053	-2.77911	0.00336048	MANES_10G0239001	MANES_10G023900	sp|Q9C9H7|RLP12_ARATH Receptor-like protein 12 OS=Arabidopsis thaliana GN=RLP12 PE=2 SV=2//1.88914e-86	0.993033	1.28e-10
LNC_001973	XLOC_032053	-2.77911	0.00336048	MANES_17G0566004	MANES_17G056600	sp|Q700D9|MYBF_ARATH Putative Myb family transcription factor At1g14600 OS=Arabidopsis thaliana GN=At1g14600 PE=2 SV=2//8.51167e-25	0.995242	1.91e-11
LNC_001973	XLOC_032053	-2.77911	0.00336048	MANES_15G1089004	MANES_15G108900	sp|C0LGG8|Y5343_ARATH Probable LRR receptor-like serine/threonine-protein kinase At1g53430 OS=Arabidopsis thaliana GN=At1g53430 PE=1 SV=1//1.282e-148	0.995246	1.9e-11
LNC_001973	XLOC_032053	-2.77911	0.00336048	MANES_14G0296001	MANES_14G029600	sp|Q9M0L0|DRE1A_ARATH Dehydration-responsive element-binding protein 1A OS=Arabidopsis thaliana GN=DREB1A PE=1 SV=2//2.71234e-62	0.994973	2.51e-11
LNC_001973	XLOC_032053	-2.77911	0.00336048	MANES_09G0504001	MANES_09G050400	sp|Q94KL8|SILD_PODPE Secoisolariciresinol dehydrogenase (Fragment) OS=Podophyllum peltatum PE=1 SV=1//5.12247e-91	0.989973	7.85e-10
LNC_001973	XLOC_032053	-2.77911	0.00336048	MANES_06G0587001	MANES_06G058700	-//-	0.975566	6.58e-08
LNC_001973	XLOC_032053	-2.77911	0.00336048	MANES_10G0677001	MANES_10G067700	sp|Q949P1|ABAH1_ARATH Abscisic acid 8&apos;-hydroxylase 1 OS=Arabidopsis thaliana GN=CYP707A1 PE=2 SV=1//0	0.973353	1.01e-07
LNC_001973	XLOC_032053	-2.77911	0.00336048	MANES_14G1571001	MANES_14G157100	-//-	0.995246	1.9e-11
LNC_001973	XLOC_032053	-2.77911	0.00336048	MANES_05G0889001	MANES_05G088900	-//-	0.995246	1.9e-11
LNC_001973	XLOC_032053	-2.77911	0.00336048	MANES_15G0107001	MANES_15G010700	sp|Q8L9T5|ATL2_ARATH RING-H2 finger protein ATL2 OS=Arabidopsis thaliana GN=ATL2 PE=2 SV=2//1.49018e-66	0.994966	2.52e-11
LNC_001973	XLOC_032053	-2.77911	0.00336048	MANES_02G1584002	MANES_02G158400	sp|Q6NQB7|B3GT7_ARATH Beta-1,3-galactosyltransferase 7 OS=Arabidopsis thaliana GN=B3GALT7 PE=2 SV=1//7.2325e-14	0.995612	1.27e-11
LNC_001973	XLOC_032053	-2.77911	0.00336048	MANES_02G1584003	MANES_02G158400	sp|Q6NQB7|B3GT7_ARATH Beta-1,3-galactosyltransferase 7 OS=Arabidopsis thaliana GN=B3GALT7 PE=2 SV=1//7.2325e-14	0.966095	3.33e-07
LNC_001973	XLOC_032053	-2.77911	0.00336048	MANES_04G1322002	MANES_04G132200	sp|Q9C7A2|Y3236_ARATH Ankyrin repeat-containing protein At3g12360 OS=Arabidopsis thaliana GN=At3g12360 PE=2 SV=1//5.82869e-06	0.961022	6.64e-07
LNC_001973	XLOC_032053	-2.77911	0.00336048	MANES_18G0462001	MANES_18G046200	sp|O22193|PUB4_ARATH U-box domain-containing protein 4 OS=Arabidopsis thaliana GN=PUB4 PE=1 SV=3//4.39502e-80	0.986168	3.9e-09
LNC_001973	XLOC_032053	-2.77911	0.00336048	MANES_01G0551001	MANES_01G055100	-//-	0.994604	3.57e-11
LNC_001973	XLOC_032053	-2.77911	0.00336048	MANES_13G1274001	MANES_13G127400	-//-	0.959348	8.17e-07
LNC_001973	XLOC_032053	-2.77911	0.00336048	MANES_07G1141001	MANES_07G114100	sp|P09189|HSP7C_PETHY Heat shock cognate 70 kDa protein OS=Petunia hybrida GN=HSP70 PE=2 SV=1//0	0.980611	2.09e-08
LNC_001973	XLOC_032053	-2.77911	0.00336048	MANES_04G0830001	MANES_04G083000	sp|Q43075|SPE1_PEA Arginine decarboxylase OS=Pisum sativum PE=2 SV=1//0	0.96492	3.94e-07
LNC_001973	XLOC_032053	-2.77911	0.00336048	MANES_18G0688001	MANES_18G068800	sp|Q67XC9|TPPD_ARATH Probable trehalose-phosphate phosphatase D OS=Arabidopsis thaliana GN=TPPD PE=2 SV=1//4.19074e-157	0.981747	1.55e-08
LNC_001973	XLOC_032053	-2.77911	0.00336048	MANES_04G0026001	MANES_04G002600	sp|Q9ZQH1|CML48_ARATH Probable calcium-binding protein CML48 OS=Arabidopsis thaliana GN=CML48 PE=2 SV=2//3.14756e-78	0.994451	4.1e-11
LNC_001973	XLOC_032053	-2.77911	0.00336048	MANES_13G1192001	MANES_13G119200	sp|Q9FE83|SKIP2_ARATH F-box protein SKIP2 OS=Arabidopsis thaliana GN=SKIP2 PE=1 SV=1//0	0.978577	3.43e-08
LNC_001973	XLOC_032053	-2.77911	0.00336048	MANES_11G1399001	MANES_11G139900	-//-	0.995232	1.92e-11
LNC_001973	XLOC_032053	-2.77911	0.00336048	MANES_06G0741001	MANES_06G074100	sp|Q5PP26|PII2_ARATH Piriformospora indica-insensitive protein 2 OS=Arabidopsis thaliana GN=PII-2 PE=2 SV=1//8.34964e-131	0.995246	1.9e-11
LNC_001973	XLOC_032053	-2.77911	0.00336048	MANES_10G0117001	MANES_10G011700	sp|Q9XEE6|C3H29_ARATH Zinc finger CCCH domain-containing protein 29 OS=Arabidopsis thaliana GN=At2g40140 PE=2 SV=1//0	0.993319	1.04e-10
LNC_001973	XLOC_032053	-2.77911	0.00336048	MANES_12G0281002	MANES_12G028100	sp|Q9ZUD9|SRO2_ARATH Probable inactive poly [ADP-ribose] polymerase SRO2 OS=Arabidopsis thaliana GN=SRO2 PE=1 SV=1//7.81412e-76	0.989183	1.15e-09
LNC_001973	XLOC_032053	-2.77911	0.00336048	MANES_06G1690001	MANES_06G169000	sp|Q5Z9Z0|BGL24_ORYSJ Beta-glucosidase 24 OS=Oryza sativa subsp. japonica GN=BGLU24 PE=2 SV=1//0	0.987959	1.95e-09
LNC_001973	XLOC_032053	-2.77911	0.00336048	MANES_12G1513001	MANES_12G151300	sp|Q39202|RLK1_ARATH G-type lectin S-receptor-like serine/threonine-protein kinase RLK1 OS=Arabidopsis thaliana GN=RLK1 PE=2 SV=2//4.66869e-91	0.978686	3.34e-08
LNC_001973	XLOC_032053	-2.77911	0.00336048	MANES_17G0240001	MANES_17G024000	-//-	0.986501	3.45e-09
LNC_001973	XLOC_032053	-2.77911	0.00336048	MANES_08G1192001	MANES_08G119200	sp|Q9C8S6|Y1322_ARATH C2 domain-containing protein At1g63220 OS=Arabidopsis thaliana GN=At1g63220 PE=1 SV=1//2.43923e-06	0.968589	2.28e-07
LNC_001973	XLOC_032053	-2.77911	0.00336048	MANES_06G0511001	MANES_06G051100	sp|O48780|KCS11_ARATH 3-ketoacyl-CoA synthase 11 OS=Arabidopsis thaliana GN=KCS11 PE=2 SV=1//0	0.992052	2.46e-10
LNC_001973	XLOC_032053	-2.77911	0.00336048	MANES_05G0026001	MANES_05G002600	-//-	0.984362	7.17e-09
LNC_001973	XLOC_032053	-2.77911	0.00336048	MANES_14G1735001	MANES_14G173500	sp|Q9SCX8|PPA17_ARATH Purple acid phosphatase 17 OS=Arabidopsis thaliana GN=PAP17 PE=2 SV=1//5.48162e-114	0.951965	1.86e-06
LNC_001973	XLOC_032053	-2.77911	0.00336048	MANES_12G1085001	MANES_12G108500	sp|Q9FDW1|MYB44_ARATH Transcription factor MYB44 OS=Arabidopsis thaliana GN=MYB44 PE=2 SV=1//3.99039e-87	0.989745	8.78e-10
LNC_001973	XLOC_032053	-2.77911	0.00336048	MANES_10G1019001	MANES_10G101900	sp|Q9SJY5|PUMP5_ARATH Mitochondrial uncoupling protein 5 OS=Arabidopsis thaliana GN=PUMP5 PE=2 SV=1//1.60859e-129	0.951856	1.88e-06
LNC_001973	XLOC_032053	-2.77911	0.00336048	MANES_08G0309001	MANES_08G030900	sp|Q9FMS6|CAF1K_ARATH Probable CCR4-associated factor 1 homolog 11 OS=Arabidopsis thaliana GN=CAF1-11 PE=2 SV=1//6.64519e-99	0.967703	2.62e-07
LNC_001973	XLOC_032053	-2.77911	0.00336048	MANES_02G1460001	MANES_02G146000	sp|Q9SJY5|PUMP5_ARATH Mitochondrial uncoupling protein 5 OS=Arabidopsis thaliana GN=PUMP5 PE=2 SV=1//3.24535e-131	0.995648	1.22e-11
LNC_001973	XLOC_032053	-2.77911	0.00336048	MANES_01G1167001	MANES_01G116700	sp|Q9C8Y1|CML23_ARATH Probable calcium-binding protein CML23 OS=Arabidopsis thaliana GN=CML23 PE=2 SV=1//2.11571e-48	0.987579	2.28e-09
LNC_001973	XLOC_032053	-2.77911	0.00336048	MANES_05G0340004	MANES_05G034000	sp|Q75RY2|PAIR1_ORYSJ Protein PAIR1 OS=Oryza sativa subsp. japonica GN=PAIR1 PE=1 SV=1//1.96671e-32	0.971555	1.4e-07
LNC_001973	XLOC_032053	-2.77911	0.00336048	MANES_01G2545001	MANES_01G254500	sp|Q9SUS5|RHA1B_ARATH E3 ubiquitin-protein ligase RHA1B OS=Arabidopsis thaliana GN=RHA1B PE=2 SV=1//3.63835e-25	0.995814	1e-11
LNC_001973	XLOC_032053	-2.77911	0.00336048	MANES_18G0131001	MANES_18G013100	-//-	0.975563	6.59e-08
LNC_001973	XLOC_032053	-2.77911	0.00336048	MANES_16G1289001	MANES_16G128900	sp|Q9C5T4|WRK18_ARATH WRKY transcription factor 18 OS=Arabidopsis thaliana GN=WRKY18 PE=1 SV=2//1.37502e-68	0.964128	4.4e-07
LNC_001973	XLOC_032053	-2.77911	0.00336048	MANES_03G0441001	MANES_03G044100	sp|Q84QC2|ERF17_ARATH Ethylene-responsive transcription factor ERF017 OS=Arabidopsis thaliana GN=ERF017 PE=2 SV=1//2.30412e-55	0.995444	1.53e-11
LNC_001973	XLOC_032053	-2.77911	0.00336048	MANES_11G1011001	MANES_11G101100	sp|Q9ZPX1|ARF5_ARATH ADP-ribosylation factor-like protein 2 OS=Arabidopsis thaliana GN=ARL2 PE=2 SV=1//2.47829e-16	0.995246	1.9e-11
LNC_001973	XLOC_032053	-2.77911	0.00336048	MANES_11G1124001	MANES_11G112400	sp|Q9SJ52|YLS9_ARATH Protein YLS9 OS=Arabidopsis thaliana GN=YLS9 PE=2 SV=1//2.14243e-10	0.990666	5.49e-10
LNC_001973	XLOC_032053	-2.77911	0.00336048	MANES_05G0936001	MANES_05G093600	sp|B9S2H4|Y232_RICCO UPF0392 protein RCOM_0530710 OS=Ricinus communis GN=RCOM_0699480 PE=3 SV=1//0	0.981013	1.88e-08
LNC_001973	XLOC_032053	-2.77911	0.00336048	MANES_08G1158001	MANES_08G115800	sp|Q8GT41|PLA1_PLAAC Putative invertase inhibitor OS=Platanus acerifolia PE=1 SV=1//2.63992e-22	0.995246	1.9e-11
LNC_001973	XLOC_032053	-2.77911	0.00336048	MANES_11G1309001	MANES_11G130900	sp|Q9LQN6|P2C04_ARATH Probable protein phosphatase 2C 4 OS=Arabidopsis thaliana GN=PLL5 PE=2 SV=1//0	0.955279	1.31e-06
LNC_001973	XLOC_032053	-2.77911	0.00336048	MANES_16G0154001	MANES_16G015400	sp|Q94JL3|BH112_ARATH Transcription factor bHLH112 OS=Arabidopsis thaliana GN=BHLH112 PE=2 SV=1//7.92918e-58	0.958363	9.19e-07
LNC_001973	XLOC_032053	-2.77911	0.00336048	MANES_16G0154002	MANES_16G015400	sp|Q94JL3|BH112_ARATH Transcription factor bHLH112 OS=Arabidopsis thaliana GN=BHLH112 PE=2 SV=1//7.92918e-58	0.975822	6.25e-08
LNC_001973	XLOC_032053	-2.77911	0.00336048	MANES_18G0307001	MANES_18G030700	sp|O22808|LYK5_ARATH Protein LYK5 OS=Arabidopsis thaliana GN=LYK5 PE=2 SV=1//1.18341e-105	0.954085	1.49e-06
LNC_001973	XLOC_032053	-2.77911	0.00336048	MANES_13G0017001	MANES_13G001700	sp|Q9LMJ3|GDL1_ARATH GDSL esterase/lipase At1g06990 OS=Arabidopsis thaliana GN=At1g06990 PE=2 SV=2//8.01726e-121	0.95149	1.95e-06
LNC_001973	XLOC_032053	-2.77911	0.00336048	MANES_12G0222001	MANES_12G022200	sp|Q02527|MGAT3_RAT Beta-1,4-mannosyl-glycoprotein 4-beta-N-acetylglucosaminyltransferase OS=Rattus norvegicus GN=Mgat3 PE=1 SV=2//6.7532e-14	0.986139	3.94e-09
LNC_001973	XLOC_032053	-2.77911	0.00336048	MANES_08G0875002	MANES_08G087500	-//-	0.995255	1.88e-11
LNC_001973	XLOC_032053	-2.77911	0.00336048	MANES_17G0118001	MANES_17G011800	-//-	0.995246	1.9e-11
LNC_001973	XLOC_032053	-2.77911	0.00336048	MANES_12G1275001	MANES_12G127500	sp|Q9SJY5|PUMP5_ARATH Mitochondrial uncoupling protein 5 OS=Arabidopsis thaliana GN=PUMP5 PE=2 SV=1//3.49374e-153	0.973431	9.97e-08
LNC_001973	XLOC_032053	-2.77911	0.00336048	MANES_15G1326001	MANES_15G132600	sp|Q9LQU4|PCR2_ARATH Protein PLANT CADMIUM RESISTANCE 2 OS=Arabidopsis thaliana GN=PCR2 PE=1 SV=1//1.09834e-58	0.97234	1.22e-07
LNC_001973	XLOC_032053	-2.77911	0.00336048	MANES_01G1717001	MANES_01G171700	sp|P0C883|SCL33_ARATH Scarecrow-like protein 33 OS=Arabidopsis thaliana GN=SCL33 PE=1 SV=1//5.99595e-164	0.976891	4.99e-08
LNC_001973	XLOC_032053	-2.77911	0.00336048	MANES_09G1523001	MANES_09G152300	sp|P43082|HEVL_ARATH Hevein-like preproprotein OS=Arabidopsis thaliana GN=HEL PE=1 SV=1//2.76043e-63	0.952404	1.78e-06
LNC_001973	XLOC_032053	-2.77911	0.00336048	MANES_15G1024001	MANES_15G102400	sp|C0LGH3|Y5614_ARATH Probable LRR receptor-like serine/threonine-protein kinase At1g56140 OS=Arabidopsis thaliana GN=At1g56140 PE=2 SV=2//2.18019e-109	0.971935	1.31e-07
LNC_001973	XLOC_032053	-2.77911	0.00336048	MANES_02G0033001	MANES_02G003300	sp|Q8GUH2|Y1015_ARATH Uncharacterized protein At1g01500 OS=Arabidopsis thaliana GN=At1g01500 PE=2 SV=1//2.96665e-08	0.992719	1.59e-10
LNC_001973	XLOC_032053	-2.77911	0.00336048	MANES_10G1233001	MANES_10G123300	sp|Q9LQT8|GAI_ARATH DELLA protein GAI OS=Arabidopsis thaliana GN=GAI PE=1 SV=1//6.75803e-140	0.992592	1.74e-10
LNC_001973	XLOC_032053	-2.77911	0.00336048	MANES_S0946001	MANES_S094600	-//-	0.995246	1.9e-11
LNC_001973	XLOC_032053	-2.77911	0.00336048	MANES_09G0366001	MANES_09G036600	sp|Q67UE2|HOX11_ORYSJ Homeobox-leucine zipper protein HOX11 OS=Oryza sativa subsp. japonica GN=HOX11 PE=2 SV=1//4.66928e-48	0.986218	3.83e-09
LNC_001973	XLOC_032053	-2.77911	0.00336048	MANES_02G1798001	MANES_02G179800	-//-	0.979753	2.59e-08
LNC_001973	XLOC_032053	-2.77911	0.00336048	MANES_18G0421001	MANES_18G042100	-//-	0.967156	2.85e-07
LNC_001973	XLOC_032053	-2.77911	0.00336048	MANES_12G0582001	MANES_12G058200	-//-	0.980529	2.13e-08
LNC_001973	XLOC_032053	-2.77911	0.00336048	MANES_17G1235001	MANES_17G123500	sp|O48788|Y2267_ARATH Probable inactive receptor kinase At2g26730 OS=Arabidopsis thaliana GN=At2g26730 PE=1 SV=1//4.43111e-84	0.995246	1.9e-11
LNC_001973	XLOC_032053	-2.77911	0.00336048	MANES_11G0788001	MANES_11G078800	sp|Q9LYV6|GEML5_ARATH GEM-like protein 5 OS=Arabidopsis thaliana GN=At5g13200 PE=1 SV=1//3.38266e-104	0.958935	8.58e-07
LNC_001973	XLOC_032053	-2.77911	0.00336048	MANES_03G1899001	MANES_03G189900	sp|Q9ZV04|PER24_ARATH Peroxidase 24 OS=Arabidopsis thaliana GN=PER24 PE=2 SV=1//4.3756e-115	0.995246	1.9e-11
LNC_001973	XLOC_032053	-2.77911	0.00336048	MANES_05G1115001	MANES_05G111500	sp|Q9SCZ4|FERON_ARATH Receptor-like protein kinase FERONIA OS=Arabidopsis thaliana GN=FER PE=1 SV=1//0	0.976365	5.58e-08
LNC_001973	XLOC_032053	-2.77911	0.00336048	MANES_10G1275001	MANES_10G127500	sp|F4J339|RPP1_ARATH Probable disease resistance protein RPP1 OS=Arabidopsis thaliana GN=RPP1 PE=2 SV=1//6.29214e-40	0.9827	1.19e-08
LNC_001973	XLOC_032053	-2.77911	0.00336048	MANES_06G0209001	MANES_06G020900	sp|Q84WB7|GT645_ARATH Glycosyltransferase family protein 64 protein C5 OS=Arabidopsis thaliana GN=At5g04500 PE=2 SV=1//0	0.989756	8.73e-10
LNC_001973	XLOC_032053	-2.77911	0.00336048	MANES_15G1591001	MANES_15G159100	sp|Q8RYK0|CML31_ORYSJ Probable calcium-binding protein CML31 OS=Oryza sativa subsp. japonica GN=CML31 PE=2 SV=1//4.49411e-39	0.979183	2.97e-08
LNC_001973	XLOC_032053	-2.77911	0.00336048	MANES_09G0446001	MANES_09G044600	sp|Q9ZSD4|SY121_ARATH Syntaxin-121 OS=Arabidopsis thaliana GN=SYP121 PE=1 SV=1//7.39313e-155	0.985204	5.45e-09
LNC_001973	XLOC_032053	-2.77911	0.00336048	MANES_10G1014001	MANES_10G101400	-//-	0.978014	3.9e-08
LNC_001973	XLOC_032053	-2.77911	0.00336048	MANES_14G0357001	MANES_14G035700	-//-	0.990821	5.05e-10
LNC_001973	XLOC_032053	-2.77911	0.00336048	MANES_01G1942002	MANES_01G194200	sp|B9S2H4|Y232_RICCO UPF0392 protein RCOM_0530710 OS=Ricinus communis GN=RCOM_0699480 PE=3 SV=1//1.37368e-08	0.991293	3.88e-10
LNC_001973	XLOC_032053	-2.77911	0.00336048	MANES_01G1131001	MANES_01G113100	-//-	0.984992	5.85e-09
LNC_001973	XLOC_032053	-2.77911	0.00336048	MANES_04G1148001	MANES_04G114800	sp|Q3EBM5|ASPR1_ARATH Probable aspartic protease At2g35615 OS=Arabidopsis thaliana GN=At2g35615 PE=3 SV=1//5.61688e-123	0.995246	1.9e-11
LNC_001973	XLOC_032053	-2.77911	0.00336048	MANES_05G1081001	MANES_05G108100	sp|Q38910|XTH23_ARATH Probable xyloglucan endotransglucosylase/hydrolase protein 23 OS=Arabidopsis thaliana GN=XTH23 PE=2 SV=1//1.3262e-145	0.963598	4.74e-07
LNC_001973	XLOC_032053	-2.77911	0.00336048	MANES_17G11240012	MANES_17G112400	-//-	0.992591	1.74e-10
LNC_001973	XLOC_032053	-2.77911	0.00336048	MANES_02G1698001	MANES_02G169800	-//-	0.956882	1.09e-06
LNC_001973	XLOC_032053	-2.77911	0.00336048	MANES_06G1431001	MANES_06G143100	sp|Q9M0L0|DRE1A_ARATH Dehydration-responsive element-binding protein 1A OS=Arabidopsis thaliana GN=DREB1A PE=1 SV=2//4.32081e-65	0.963131	5.04e-07
LNC_001973	XLOC_032053	-2.77911	0.00336048	MANES_09G1337001	MANES_09G133700	sp|Q946J8|LHP1_ARATH Chromo domain-containing protein LHP1 OS=Arabidopsis thaliana GN=LHP1 PE=1 SV=2//2.45286e-07	0.987904	2e-09
LNC_001973	XLOC_032053	-2.77911	0.00336048	MANES_16G1169001	MANES_16G116900	-//-	0.993224	1.11e-10
LNC_001973	XLOC_032053	-2.77911	0.00336048	MANES_13G0576001	MANES_13G057600	sp|Q9SRR0|PEX13_ARATH Peroxisomal membrane protein 13 OS=Arabidopsis thaliana GN=PEX13 PE=1 SV=1//1.64532e-15	0.989503	9.86e-10
LNC_001973	XLOC_032053	-2.77911	0.00336048	MANES_02G0967001	MANES_02G096700	-//-	0.95869	8.84e-07
LNC_001973	XLOC_032053	-2.77911	0.00336048	MANES_06G1541001	MANES_06G154100	sp|Q6DST1|Y1465_ARATH Late embryogenesis abundant protein At1g64065 OS=Arabidopsis thaliana GN=At1g64065 PE=2 SV=1//9.8801e-13	0.995246	1.9e-11
LNC_001973	XLOC_032053	-2.77911	0.00336048	MANES_09G1150001	MANES_09G115000	-//-	0.995246	1.9e-11
LNC_001973	XLOC_032053	-2.77911	0.00336048	MANES_08G1073001	MANES_08G107300	sp|Q9FJK3|AGL80_ARATH Agamous-like MADS-box protein AGL80 OS=Arabidopsis thaliana GN=AGL80 PE=1 SV=1//3.73801e-61	0.995246	1.9e-11
LNC_001973	XLOC_032053	-2.77911	0.00336048	MANES_18G1254001	MANES_18G125400	sp|Q40392|TMVRN_NICGU TMV resistance protein N OS=Nicotiana glutinosa GN=N PE=1 SV=1//6.92908e-128	0.982614	1.22e-08
LNC_001973	XLOC_032053	-2.77911	0.00336048	MANES_02G1351002	MANES_02G135100	sp|Q55GJ3|NCA2_DICDI Nuclear control of ATPase protein 2 OS=Dictyostelium discoideum GN=nca2 PE=3 SV=1//1.12861e-13	0.977555	4.32e-08
LNC_001973	XLOC_032053	-2.77911	0.00336048	MANES_12G0453001	MANES_12G045300	-//-	0.995246	1.9e-11
LNC_001973	XLOC_032053	-2.77911	0.00336048	MANES_13G0239001	MANES_13G023900	sp|Q9ZWQ9|FLS_CITUN Flavonol synthase/flavanone 3-hydroxylase OS=Citrus unshiu GN=FLS PE=1 SV=1//1.58748e-57	0.953433	1.59e-06
LNC_001973	XLOC_032053	-2.77911	0.00336048	MANES_06G1531001	MANES_06G153100	-//-	0.951581	1.93e-06
LNC_001973	XLOC_032053	-2.77911	0.00336048	MANES_12G0578001	MANES_12G057800	sp|Q9SRR0|PEX13_ARATH Peroxisomal membrane protein 13 OS=Arabidopsis thaliana GN=PEX13 PE=1 SV=1//5.86828e-45	0.993153	1.17e-10
LNC_001973	XLOC_032053	-2.77911	0.00336048	MANES_08G0069001	MANES_08G006900	-//-	0.961185	6.5e-07
LNC_001973	XLOC_032053	-2.77911	0.00336048	MANES_09G0003001	MANES_09G000300	sp|O22208|BZP17_ARATH bZIP transcription factor 17 OS=Arabidopsis thaliana GN=BZIP17 PE=1 SV=2//1.85231e-162	0.982037	1.43e-08
LNC_001973	XLOC_032053	-2.77911	0.00336048	MANES_14G1247001	MANES_14G124700	-//-	0.990531	5.9e-10
LNC_001973	XLOC_032053	-2.77911	0.00336048	MANES_05G2053002	MANES_05G205300	sp|Q52K82|CML21_ARATH Probable calcium-binding protein CML21 OS=Arabidopsis thaliana GN=CML21 PE=2 SV=1//6.84334e-107	0.995256	1.88e-11
LNC_001973	XLOC_032053	-2.77911	0.00336048	MANES_05G0309001	MANES_05G030900	sp|Q8H0Y8|WRK41_ARATH Probable WRKY transcription factor 41 OS=Arabidopsis thaliana GN=WRKY41 PE=2 SV=2//5.1081e-43	0.994244	4.93e-11
LNC_001973	XLOC_032053	-2.77911	0.00336048	MANES_05G1817001	MANES_05G181700	sp|O22193|PUB4_ARATH U-box domain-containing protein 4 OS=Arabidopsis thaliana GN=PUB4 PE=1 SV=3//1.62996e-81	0.959698	7.83e-07
LNC_001973	XLOC_032053	-2.77911	0.00336048	MANES_09G0460001	MANES_09G046000	sp|Q84TG3|PUB23_ARATH E3 ubiquitin-protein ligase PUB23 OS=Arabidopsis thaliana GN=PUB23 PE=1 SV=1//2.37061e-172	0.995277	1.84e-11
LNC_001973	XLOC_032053	-2.77911	0.00336048	MANES_10G1016001	MANES_10G101600	sp|Q9SJY5|PUMP5_ARATH Mitochondrial uncoupling protein 5 OS=Arabidopsis thaliana GN=PUMP5 PE=2 SV=1//8.64626e-147	0.99544	1.54e-11
LNC_001973	XLOC_032053	-2.77911	0.00336048	MANES_09G1712001	MANES_09G171200	sp|Q9C992|KCS7_ARATH 3-ketoacyl-CoA synthase 7 OS=Arabidopsis thaliana GN=KCS7 PE=2 SV=1//8.86277e-169	0.995246	1.9e-11
LNC_001973	XLOC_032053	-2.77911	0.00336048	MANES_09G1176001	MANES_09G117600	sp|Q9LFP7|Y5158_ARATH Probable receptor-like protein kinase At5g15080 OS=Arabidopsis thaliana GN=At5g15080 PE=2 SV=1//3.0769e-62	0.980816	1.98e-08
LNC_001973	XLOC_032053	-2.77911	0.00336048	MANES_01G0861001	MANES_01G086100	sp|O23522|PLA14_ARATH Phospholipase A1-Ibeta2, chloroplastic OS=Arabidopsis thaliana GN=At4g16820 PE=1 SV=2//0	0.96003	7.51e-07
LNC_001973	XLOC_032053	-2.77911	0.00336048	MANES_01G0447002	MANES_01G044700	sp|Q9SCK6|NAC62_ARATH NAC domain-containing protein 62 OS=Arabidopsis thaliana GN=NAC062 PE=1 SV=1//7.55734e-95	0.983747	8.69e-09
LNC_001973	XLOC_032053	-2.77911	0.00336048	MANES_11G0017001	MANES_11G001700	sp|Q8S0G4|GPDH1_ORYSJ Probable glycerol-3-phosphate dehydrogenase [NAD(+)] 1, cytosolic OS=Oryza sativa subsp. japonica GN=Os01g0939600 PE=2 SV=1//0	0.995246	1.9e-11
LNC_001973	XLOC_032053	-2.77911	0.00336048	MANES_16G1004001	MANES_16G100400	-//-	0.980445	2.18e-08
LNC_001973	XLOC_032053	-2.77911	0.00336048	MANES_15G1514001	MANES_15G151400	sp|Q2MHE4|HT1_ARATH Serine/threonine-protein kinase HT1 OS=Arabidopsis thaliana GN=HT1 PE=1 SV=1//6.40637e-64	0.982653	1.2e-08
LNC_001973	XLOC_032053	-2.77911	0.00336048	MANES_01G1463001	MANES_01G146300	-//-	0.963229	4.98e-07
LNC_001973	XLOC_032053	-2.77911	0.00336048	MANES_01G0958001	MANES_01G095800	sp|Q9FGH9|E70B1_ARATH Exocyst complex component EXO70B1 OS=Arabidopsis thaliana GN=EXO70B1 PE=1 SV=1//4.61074e-102	0.984137	7.7e-09
LNC_001973	XLOC_032053	-2.77911	0.00336048	MANES_07G0355001	MANES_07G035500	-//-	0.983515	9.33e-09
LNC_001973	XLOC_032053	-2.77911	0.00336048	MANES_10G1224001	MANES_10G122400	-//-	0.954389	1.44e-06
LNC_001973	XLOC_032053	-2.77911	0.00336048	MANES_10G0097001	MANES_10G009700	sp|P93013|AGP30_ARATH Non-classical arabinogalactan protein 30 OS=Arabidopsis thaliana GN=AGP30 PE=2 SV=1//1.66478e-12	0.995246	1.9e-11
LNC_001973	XLOC_032053	-2.77911	0.00336048	MANES_10G1492001	MANES_10G149200	sp|Q8W486|Y1491_ARATH Uncharacterized protein At1g04910 OS=Arabidopsis thaliana GN=At1g04910 PE=2 SV=1//6.55076e-62	0.970605	1.65e-07
LNC_001973	XLOC_032053	-2.77911	0.00336048	MANES_01G2422001	MANES_01G242200	-//-	0.995213	1.96e-11
LNC_001973	XLOC_032053	-2.77911	0.00336048	MANES_15G0492001	MANES_15G049200	-//-	0.995246	1.9e-11
LNC_001973	XLOC_032053	-2.77911	0.00336048	MANES_18G0425001	MANES_18G042500	-//-	0.995246	1.9e-11
LNC_001973	XLOC_032053	-2.77911	0.00336048	MANES_08G0659001	MANES_08G065900	sp|O80683|CAB25_ARATH Calmodulin-binding protein 25 OS=Arabidopsis thaliana GN=CAMBP25 PE=1 SV=1//1.42582e-24	0.994952	2.56e-11
LNC_001973	XLOC_032053	-2.77911	0.00336048	MANES_01G0676001	MANES_01G067600	-//-	0.995246	1.9e-11
LNC_001973	XLOC_032053	-2.77911	0.00336048	MANES_15G1197001	MANES_15G119700	-//-	0.987576	2.28e-09
LNC_001973	XLOC_032053	-2.77911	0.00336048	MANES_18G1253002	MANES_18G125300	sp|C0LGD7|Y1684_ARATH Probable LRR receptor-like serine/threonine-protein kinase At1g06840 OS=Arabidopsis thaliana GN=At1g06840 PE=2 SV=2//7.27338e-78	0.971271	1.47e-07
LNC_001973	XLOC_032053	-2.77911	0.00336048	MANES_08G1567001	MANES_08G156700	-//-	0.963721	4.66e-07
LNC_001973	XLOC_032053	-2.77911	0.00336048	MANES_04G0500001	MANES_04G050000	sp|Q38953|DHX8_ARATH Probable pre-mRNA-splicing factor ATP-dependent RNA helicase OS=Arabidopsis thaliana GN=At3g26560 PE=1 SV=2//9.57675e-17	0.996043	7.59e-12
LNC_001973	XLOC_032053	-2.77911	0.00336048	MANES_S0070001	MANES_S007000	-//-	0.995246	1.9e-11
LNC_001973	XLOC_032053	-2.77911	0.00336048	MANES_04G0023001	MANES_04G002300	sp|Q652P9|GL93_ORYSJ Germin-like protein 9-3 OS=Oryza sativa subsp. japonica GN=Os09g0568700 PE=2 SV=1//9.11497e-80	0.995246	1.9e-11
LNC_001973	XLOC_032053	-2.77911	0.00336048	MANES_03G1584001	MANES_03G158400	-//-	0.973457	9.92e-08
LNC_001973	XLOC_032053	-2.77911	0.00336048	MANES_03G1432001	MANES_03G143200	sp|Q9LK50|AB26G_ARATH ABC transporter G family member 26 OS=Arabidopsis thaliana GN=ABCG26 PE=3 SV=2//0	0.974407	8.28e-08
LNC_001973	XLOC_032053	-2.77911	0.00336048	MANES_09G1636002	MANES_09G163600	sp|Q3ECP6|GDL22_ARATH GDSL esterase/lipase At1g54790 OS=Arabidopsis thaliana GN=At1g54790 PE=2 SV=1//5.92619e-12	0.995246	1.9e-11
LNC_001973	XLOC_032053	-2.77911	0.00336048	MANES_14G0098001	MANES_14G009800	sp|A6YG76|PSBD_LEPTE Photosystem II D2 protein OS=Leptosira terrestris GN=psbD PE=3 SV=1//8.67689e-45	0.995246	1.9e-11
LNC_001973	XLOC_032053	-2.77911	0.00336048	MANES_18G1121001	MANES_18G112100	sp|Q40392|TMVRN_NICGU TMV resistance protein N OS=Nicotiana glutinosa GN=N PE=1 SV=1//1.30365e-19	0.995611	1.27e-11
LNC_001973	XLOC_032053	-2.77911	0.00336048	MANES_02G1797001	MANES_02G179700	-//-	0.994233	4.97e-11
LNC_001973	XLOC_032053	-2.77911	0.00336048	MANES_04G1629001	MANES_04G162900	sp|Q5PPS7|TM53A_XENLA Transmembrane protein 53-A OS=Xenopus laevis GN=tmem53-a PE=2 SV=1//1.27962e-17	0.995897	9.1e-12
LNC_001973	XLOC_032053	-2.77911	0.00336048	MANES_08G0285001	MANES_08G028500	sp|B9SX13|CASP2_RICCO Casparian strip membrane protein 2 OS=Ricinus communis GN=RCOM_1259260 PE=2 SV=1//5.00835e-88	0.995246	1.9e-11
LNC_001973	XLOC_032053	-2.77911	0.00336048	MANES_07G1306001	MANES_07G130600	sp|Q9XEE6|C3H29_ARATH Zinc finger CCCH domain-containing protein 29 OS=Arabidopsis thaliana GN=At2g40140 PE=2 SV=1//0	0.99223	2.2e-10
LNC_001973	XLOC_032053	-2.77911	0.00336048	MANES_07G1164001	MANES_07G116400	-//-	0.976371	5.58e-08
LNC_001973	XLOC_032053	-2.77911	0.00336048	MANES_05G0736001	MANES_05G073600	sp|Q93ZT5|EDL3_ARATH EID1-like F-box protein 3 OS=Arabidopsis thaliana GN=EDL3 PE=2 SV=1//2.23563e-107	0.991035	4.49e-10
LNC_001973	XLOC_032053	-2.77911	0.00336048	MANES_06G1173001	MANES_06G117300	sp|Q9C9H7|RLP12_ARATH Receptor-like protein 12 OS=Arabidopsis thaliana GN=RLP12 PE=2 SV=2//4.61119e-07	0.994153	5.33e-11
LNC_001973	XLOC_032053	-2.77911	0.00336048	MANES_02G1660001	MANES_02G166000	sp|Q39013|NAC2_ARATH NAC domain-containing protein 2 OS=Arabidopsis thaliana GN=NAC002 PE=2 SV=2//4.95248e-113	0.963569	4.75e-07
LNC_001973	XLOC_032053	-2.77911	0.00336048	MANES_01G2324001	MANES_01G232400	sp|Q949Z1|PGLR4_ARATH Polygalacturonase At1g48100 OS=Arabidopsis thaliana GN=At1g48100 PE=2 SV=1//0	0.995246	1.9e-11
LNC_001973	XLOC_032053	-2.77911	0.00336048	MANES_02G1300001	MANES_02G130000	sp|P0CH30|RING1_GOSHI E3 ubiquitin-protein ligase RING1 OS=Gossypium hirsutum GN=RING1 PE=1 SV=1//4.04296e-40	0.996097	7.09e-12
LNC_001973	XLOC_032053	-2.77911	0.00336048	MANES_02G1510001	MANES_02G151000	sp|Q9ZPE7|EXO_ARATH Protein EXORDIUM OS=Arabidopsis thaliana GN=EXO PE=2 SV=1//2.55423e-153	0.993386	9.86e-11
LNC_001973	XLOC_032053	-2.77911	0.00336048	MANES_14G1059001	MANES_14G105900	sp|P0C5E2|Y1839_ARATH Probable serine/threonine-protein kinase At1g18390 OS=Arabidopsis thaliana GN=At1g18390 PE=2 SV=2//2.2733e-142	0.993354	1.01e-10
LNC_001973	XLOC_032053	-2.77911	0.00336048	MANES_10G0634002	MANES_10G063400	sp|Q9ES53|UFD1_RAT Ubiquitin fusion degradation protein 1 homolog OS=Rattus norvegicus GN=Ufd1l PE=1 SV=1//6.39598e-74	0.995292	1.81e-11
LNC_001973	XLOC_032053	-2.77911	0.00336048	MANES_02G0455001	MANES_02G045500	sp|Q9LJG8|ASIL2_ARATH Trihelix transcription factor ASIL2 OS=Arabidopsis thaliana GN=ASIL2 PE=2 SV=1//6.27803e-07	0.97752	4.35e-08
LNC_001973	XLOC_032053	-2.77911	0.00336048	MANES_17G0616003	MANES_17G061600	sp|Q93VV5|PTR16_ARATH Protein NRT1/ PTR FAMILY 4.3 OS=Arabidopsis thaliana GN=NPF4.3 PE=2 SV=1//2.7623e-143	0.951854	1.88e-06
LNC_001973	XLOC_032053	-2.77911	0.00336048	MANES_16G0377001	MANES_16G037700	sp|A2XQE8|SAG39_ORYSI Senescence-specific cysteine protease SAG39 OS=Oryza sativa subsp. indica GN=OsI_14861 PE=3 SV=1//9.63245e-157	0.995246	1.9e-11
LNC_001973	XLOC_032053	-2.77911	0.00336048	MANES_06G0036001	MANES_06G003600	sp|Q9LE73|NUDT4_ARATH Nudix hydrolase 4 OS=Arabidopsis thaliana GN=NUDT4 PE=1 SV=1//9.50718e-75	0.990942	4.73e-10
LNC_001973	XLOC_032053	-2.77911	0.00336048	MANES_01G2376001	MANES_01G237600	sp|O74507|YJD4_SCHPO Uncharacterized protein C594.04c OS=Schizosaccharomyces pombe (strain 972 / ATCC 24843) GN=SPCC594.04c PE=3 SV=2//1.41765e-07	0.969083	2.11e-07
LNC_001973	XLOC_032053	-2.77911	0.00336048	MANES_03G1984001	MANES_03G198400	sp|Q8L9T5|ATL2_ARATH RING-H2 finger protein ATL2 OS=Arabidopsis thaliana GN=ATL2 PE=2 SV=2//4.74456e-53	0.987569	2.29e-09
LNC_001973	XLOC_032053	-2.77911	0.00336048	MANES_02G0685001	MANES_02G068500	-//-	0.983416	9.61e-09
LNC_001973	XLOC_032053	-2.77911	0.00336048	MANES_14G1053001	MANES_14G105300	-//-	0.963076	5.08e-07
LNC_001973	XLOC_032053	-2.77911	0.00336048	MANES_08G1414002	MANES_08G141400	sp|Q8GWB7|GUX6_ARATH Inositol phosphorylceramide glucuronosyltransferase 1 OS=Arabidopsis thaliana GN=IPUT1 PE=1 SV=1//1.27884e-14	0.978114	3.81e-08
LNC_001973	XLOC_032053	-2.77911	0.00336048	MANES_03G1082001	MANES_03G108200	sp|Q9FGH9|E70B1_ARATH Exocyst complex component EXO70B1 OS=Arabidopsis thaliana GN=EXO70B1 PE=1 SV=1//0	0.974606	7.97e-08
LNC_001973	XLOC_032053	-2.77911	0.00336048	MANES_10G1266001	MANES_10G126600	sp|Q9FI14|TAO1_ARATH Disease resistance protein TAO1 OS=Arabidopsis thaliana GN=TAO1 PE=3 SV=1//1.41603e-159	0.994478	4.01e-11
LNC_001973	XLOC_032053	-2.77911	0.00336048	MANES_04G1305001	MANES_04G130500	sp|Q9M815|PCR8_ARATH Protein PLANT CADMIUM RESISTANCE 8 OS=Arabidopsis thaliana GN=PCR8 PE=1 SV=2//2.29128e-65	0.995246	1.9e-11
LNC_001973	XLOC_032053	-2.77911	0.00336048	MANES_06G0873001	MANES_06G087300	sp|Q9S7P9|SNP33_ARATH SNAP25 homologous protein SNAP33 OS=Arabidopsis thaliana GN=SNAP33 PE=1 SV=1//1.09003e-125	0.958162	9.41e-07
LNC_001973	XLOC_032053	-2.77911	0.00336048	MANES_14G1046001	MANES_14G104600	-//-	0.957495	1.02e-06
LNC_001973	XLOC_032053	-2.77911	0.00336048	MANES_03G1183001	MANES_03G118300	sp|Q9LSQ6|PBP1_ARATH Calcium-binding protein PBP1 OS=Arabidopsis thaliana GN=PBP1 PE=1 SV=1//4.63455e-45	0.994071	5.71e-11
LNC_001973	XLOC_032053	-2.77911	0.00336048	MANES_15G1154001	MANES_15G115400	sp|Q2MHE4|HT1_ARATH Serine/threonine-protein kinase HT1 OS=Arabidopsis thaliana GN=HT1 PE=1 SV=1//1.02024e-43	0.978333	3.63e-08
LNC_001973	XLOC_032053	-2.77911	0.00336048	MANES_08G0950001	MANES_08G095000	sp|Q9M6N7|AMT2_ARATH Ammonium transporter 2 OS=Arabidopsis thaliana GN=AMT2 PE=1 SV=2//0	0.96393	4.53e-07
LNC_001973	XLOC_032053	-2.77911	0.00336048	MANES_S0311001	MANES_S031100	-//-	0.988075	1.86e-09
LNC_001973	XLOC_032053	-2.77911	0.00336048	MANES_01G1508001	MANES_01G150800	-//-	0.96209	5.79e-07
LNC_001973	XLOC_032053	-2.77911	0.00336048	MANES_03G0496001	MANES_03G049600	-//-	0.968084	2.47e-07
LNC_001973	XLOC_032053	-2.77911	0.00336048	MANES_07G1085001	MANES_07G108500	sp|P46573|APK1B_ARATH Protein kinase APK1B, chloroplastic OS=Arabidopsis thaliana GN=APK1B PE=2 SV=2//1.39228e-133	0.981001	1.89e-08
LNC_001973	XLOC_032053	-2.77911	0.00336048	MANES_01G2607001	MANES_01G260700	sp|Q58FX0|BAP2_ARATH BON1-associated protein 2 OS=Arabidopsis thaliana GN=BAP2 PE=1 SV=1//5.0428e-33	0.994565	3.7e-11
LNC_001973	XLOC_032053	-2.77911	0.00336048	MANES_05G1979001	MANES_05G197900	-//-	0.989768	8.68e-10
LNC_001973	XLOC_032053	-2.77911	0.00336048	MANES_04G0844001	MANES_04G084400	sp|Q9FH57|GATA5_ARATH GATA transcription factor 5 OS=Arabidopsis thaliana GN=GATA5 PE=2 SV=1//5.60715e-35	0.977687	4.2e-08
LNC_001973	XLOC_032053	-2.77911	0.00336048	MANES_15G1483001	MANES_15G148300	sp|Q9SYZ7|U496A_ARATH UPF0496 protein At4g34320 OS=Arabidopsis thaliana GN=At4g34320 PE=2 SV=1//7.66147e-166	0.991186	4.13e-10
LNC_001973	XLOC_032053	-2.77911	0.00336048	MANES_13G0298001	MANES_13G029800	-//-	0.988501	1.55e-09
LNC_001973	XLOC_032053	-2.77911	0.00336048	MANES_13G0330001	MANES_13G033000	sp|Q9LTC5|ERF98_ARATH Ethylene-responsive transcription factor ERF098 OS=Arabidopsis thaliana GN=ERF098 PE=1 SV=1//6.87567e-15	0.995246	1.9e-11
LNC_001973	XLOC_032053	-2.77911	0.00336048	MANES_04G1457001	MANES_04G145700	sp|P24465|C71A1_PERAE Cytochrome P450 71A1 OS=Persea americana GN=CYP71A1 PE=1 SV=2//9.55865e-137	0.987164	2.69e-09
LNC_001973	XLOC_032053	-2.77911	0.00336048	MANES_10G1252001	MANES_10G125200	sp|Q9FI14|TAO1_ARATH Disease resistance protein TAO1 OS=Arabidopsis thaliana GN=TAO1 PE=3 SV=1//1.62547e-16	0.990722	5.33e-10
LNC_001973	XLOC_032053	-2.77911	0.00336048	MANES_02G1509001	MANES_02G150900	sp|Q9ZPE7|EXO_ARATH Protein EXORDIUM OS=Arabidopsis thaliana GN=EXO PE=2 SV=1//1.23644e-135	0.994795	2.98e-11
LNC_001973	XLOC_032053	-2.77911	0.00336048	MANES_01G0447001	MANES_01G044700	sp|Q9SCK6|NAC62_ARATH NAC domain-containing protein 62 OS=Arabidopsis thaliana GN=NAC062 PE=1 SV=1//7.55734e-95	0.993357	1.01e-10
LNC_001973	XLOC_032053	-2.77911	0.00336048	MANES_06G1679001	MANES_06G167900	-//-	0.994273	4.8e-11
LNC_001973	XLOC_032053	-2.77911	0.00336048	MANES_05G1805001	MANES_05G180500	-//-	0.958323	9.23e-07
LNC_001973	XLOC_032053	-2.77911	0.00336048	MANES_14G0407001	MANES_14G040700	-//-	0.995246	1.9e-11
LNC_001973	XLOC_032053	-2.77911	0.00336048	MANES_15G0783001	MANES_15G078300	sp|Q69VG1|CIGR1_ORYSJ Chitin-inducible gibberellin-responsive protein 1 OS=Oryza sativa subsp. japonica GN=CIGR1 PE=2 SV=1//0	0.99555	1.36e-11
LNC_001973	XLOC_032053	-2.77911	0.00336048	MANES_14G1386001	MANES_14G138600	-//-	0.996615	3.48e-12
LNC_001973	XLOC_032053	-2.77911	0.00336048	MANES_15G0783003	MANES_15G078300	sp|Q69VG1|CIGR1_ORYSJ Chitin-inducible gibberellin-responsive protein 1 OS=Oryza sativa subsp. japonica GN=CIGR1 PE=2 SV=1//0	0.983586	9.13e-09
LNC_001973	XLOC_032053	-2.77911	0.00336048	MANES_15G1713004	MANES_15G171300	-//-	0.995246	1.9e-11
LNC_001973	XLOC_032053	-2.77911	0.00336048	MANES_13G0950001	MANES_13G095000	sp|F8WKW1|UGT2_GARJA 7-deoxyloganetin glucosyltransferase OS=Gardenia jasminoides GN=UGT85A24 PE=1 SV=1//1.09838e-47	0.981044	1.87e-08
LNC_001973	XLOC_032053	-2.77911	0.00336048	MANES_07G1400001	MANES_07G140000	-//-	0.996077	7.27e-12
LNC_001973	XLOC_032053	-2.77911	0.00336048	MANES_11G1359001	MANES_11G135900	sp|Q9LZD3|E70A1_ARATH Exocyst complex component EXO70A1 OS=Arabidopsis thaliana GN=EXO70A1 PE=1 SV=1//2.17517e-91	0.996141	6.69e-12
LNC_001973	XLOC_032053	-2.77911	0.00336048	MANES_02G0936002	MANES_02G093600	sp|A8MR89|AEL1_ARATH Protein AE7-like 1 OS=Arabidopsis thaliana GN=AEL1 PE=3 SV=1//4.58765e-53	0.995246	1.9e-11
LNC_001973	XLOC_032053	-2.77911	0.00336048	MANES_01G2534001	MANES_01G253400	sp|Q8H0Y8|WRK41_ARATH Probable WRKY transcription factor 41 OS=Arabidopsis thaliana GN=WRKY41 PE=2 SV=2//3.87143e-39	0.99475	3.11e-11
LNC_001973	XLOC_032053	-2.77911	0.00336048	MANES_14G0645001	MANES_14G064500	-//-	0.96083	6.8e-07
LNC_001973	XLOC_032053	-2.77911	0.00336048	MANES_11G0242002	MANES_11G024200	sp|Q940S5|COPZ1_ARATH Coatomer subunit zeta-1 OS=Arabidopsis thaliana GN=At1g60970 PE=2 SV=1//1.37807e-18	0.995246	1.9e-11
LNC_001973	XLOC_032053	-2.77911	0.00336048	MANES_04G0020001	MANES_04G002000	sp|Q9FMR3|NAC90_ARATH NAC domain-containing protein 90 OS=Arabidopsis thaliana GN=NAC090 PE=2 SV=1//1.2111e-93	0.96108	6.59e-07
LNC_001973	XLOC_032053	-2.77911	0.00336048	MANES_09G1207001	MANES_09G120700	sp|Q9SVG9|CML42_ARATH Calcium-binding protein CML42 OS=Arabidopsis thaliana GN=CML42 PE=1 SV=1//4.07942e-63	0.995144	2.11e-11
LNC_001973	XLOC_032053	-2.77911	0.00336048	MANES_02G1554002	MANES_02G155400	sp|Q9T0J1|CRK26_ARATH Cysteine-rich receptor-like protein kinase 26 OS=Arabidopsis thaliana GN=CRK26 PE=2 SV=1//0	0.958855	8.67e-07
LNC_001973	XLOC_032053	-2.77911	0.00336048	MANES_14G0011001	MANES_14G001100	sp|Q2RYF4|CCME_RHORT Cytochrome c-type biogenesis protein CcmE OS=Rhodospirillum rubrum (strain ATCC 11170 / ATH 1.1.1 / DSM 467 / LMG 4362 / NCIB 8255 / S1) GN=ccmE PE=3 SV=1//1.22557e-25	0.957152	1.06e-06
LNC_001973	XLOC_032053	-2.77911	0.00336048	MANES_13G0980001	MANES_13G098000	-//-	0.986373	3.62e-09
LNC_001973	XLOC_032053	-2.77911	0.00336048	MANES_04G1446001	MANES_04G144600	-//-	0.987045	2.81e-09
LNC_001973	XLOC_032053	-2.77911	0.00336048	MANES_18G0171001	MANES_18G017100	sp|O22975|LPAAT_ARATH 1-acylglycerol-3-phosphate O-acyltransferase OS=Arabidopsis thaliana GN=At4g24160 PE=1 SV=1//0	0.968491	2.32e-07
LNC_001973	XLOC_032053	-2.77911	0.00336048	MANES_09G1135001	MANES_09G113500	-//-	0.995126	2.15e-11
LNC_001973	XLOC_032053	-2.77911	0.00336048	MANES_S0023001	MANES_S002300	sp|Q9SLD4|ZAT11_ARATH Zinc finger protein ZAT11 OS=Arabidopsis thaliana GN=ZAT11 PE=2 SV=1//4.16249e-40	0.995198	2e-11
LNC_001973	XLOC_032053	-2.77911	0.00336048	MANES_01G0258002	MANES_01G025800	-//-	0.967242	2.81e-07
LNC_001973	XLOC_032053	-2.77911	0.00336048	MANES_07G0115001	MANES_07G011500	sp|Q9LMM6|BPS1_ARATH Protein BPS1, chloroplastic OS=Arabidopsis thaliana GN=BPS1 PE=2 SV=1//1.02679e-07	0.994615	3.53e-11
LNC_001973	XLOC_032053	-2.77911	0.00336048	MANES_06G0242001	MANES_06G024200	sp|Q8S8Q6|TET8_ARATH Tetraspanin-8 OS=Arabidopsis thaliana GN=TET8 PE=2 SV=1//6.55987e-109	0.991738	2.99e-10
LNC_001973	XLOC_032053	-2.77911	0.00336048	MANES_04G0205001	MANES_04G020500	-//-	0.995246	1.9e-11
LNC_001973	XLOC_032053	-2.77911	0.00336048	MANES_13G0240001	MANES_13G024000	sp|Q9ZWQ9|FLS_CITUN Flavonol synthase/flavanone 3-hydroxylase OS=Citrus unshiu GN=FLS PE=1 SV=1//3.42468e-64	0.983817	8.51e-09
LNC_001973	XLOC_032053	-2.77911	0.00336048	MANES_17G0398001	MANES_17G039800	sp|Q9S9T7|VP282_ARATH Vacuolar protein sorting-associated protein 28 homolog 2 OS=Arabidopsis thaliana GN=VPS28-2 PE=1 SV=2//3.3701e-125	0.98083	1.97e-08
LNC_001973	XLOC_032053	-2.77911	0.00336048	MANES_03G0794001	MANES_03G079400	-//-	0.994655	3.41e-11
LNC_001973	XLOC_032053	-2.77911	0.00336048	MANES_10G1269001	MANES_10G126900	sp|Q9FI14|TAO1_ARATH Disease resistance protein TAO1 OS=Arabidopsis thaliana GN=TAO1 PE=3 SV=1//2.30277e-13	0.993102	1.22e-10
LNC_001973	XLOC_032053	-2.77911	0.00336048	MANES_13G0683001	MANES_13G068300	sp|P70362|UFD1_MOUSE Ubiquitin fusion degradation protein 1 homolog OS=Mus musculus GN=Ufd1l PE=1 SV=2//1.80258e-23	0.957478	1.02e-06
LNC_001973	XLOC_032053	-2.77911	0.00336048	MANES_02G0206001	MANES_02G020600	sp|Q9FN67|Y5133_ARATH BTB/POZ domain-containing protein At5g41330 OS=Arabidopsis thaliana GN=At5g41330 PE=2 SV=1//0	0.995427	1.56e-11
LNC_001973	XLOC_032053	-2.77911	0.00336048	MANES_12G0558002	MANES_12G055800	-//-	0.995246	1.9e-11
LNC_001973	XLOC_032053	-2.77911	0.00336048	MANES_05G0113001	MANES_05G011300	sp|Q9FYN7|P2C02_ORYSJ Probable protein phosphatase 2C 2 OS=Oryza sativa subsp. japonica GN=Os01g0295700 PE=2 SV=1//3.68309e-138	0.99662	3.45e-12
LNC_001973	XLOC_032053	-2.77911	0.00336048	MANES_15G0784001	MANES_15G078400	sp|Q69VG1|CIGR1_ORYSJ Chitin-inducible gibberellin-responsive protein 1 OS=Oryza sativa subsp. japonica GN=CIGR1 PE=2 SV=1//0	0.993282	1.07e-10
LNC_001973	XLOC_032053	-2.77911	0.00336048	MANES_10G0121001	MANES_10G012100	sp|Q9LY50|ACCR3_ARATH Putative serine/threonine-protein kinase-like protein CCR3 OS=Arabidopsis thaliana GN=CCR3 PE=2 SV=1//0	0.986581	3.35e-09
LNC_001973	XLOC_032053	-2.77911	0.00336048	MANES_09G0965001	MANES_09G096500	-//-	0.995246	1.9e-11
LNC_001973	XLOC_032053	-2.77911	0.00336048	MANES_18G0344001	MANES_18G034400	-//-	0.974159	8.69e-08
LNC_001973	XLOC_032053	-2.77911	0.00336048	MANES_18G0654001	MANES_18G065400	sp|Q9M9E8|FB92_ARATH F-box protein At1g78280 OS=Arabidopsis thaliana GN=At1g78280 PE=2 SV=3//0	0.982586	1.22e-08
LNC_001973	XLOC_032053	-2.77911	0.00336048	MANES_11G0291001	MANES_11G029100	-//-	0.995246	1.9e-11
LNC_001973	XLOC_032053	-2.77911	0.00336048	MANES_06G1595008	MANES_06G159500	sp|O95562|SFT2B_HUMAN Vesicle transport protein SFT2B OS=Homo sapiens GN=SFT2D2 PE=1 SV=1//1.28516e-11	0.995246	1.9e-11
LNC_001973	XLOC_032053	-2.77911	0.00336048	MANES_13G1439002	MANES_13G143900	sp|Q93YW5|P2C58_ARATH Probable protein phosphatase 2C 58 OS=Arabidopsis thaliana GN=At4g28400 PE=2 SV=1//4.28596e-25	0.989997	7.75e-10
LNC_001973	XLOC_032053	-2.77911	0.00336048	MANES_03G0194001	MANES_03G019400	sp|O82337|AGP16_ARATH Arabinogalactan peptide 16 OS=Arabidopsis thaliana GN=AGP16 PE=1 SV=1//7.54493e-12	0.983485	9.41e-09
LNC_001973	XLOC_032053	-2.77911	0.00336048	MANES_01G0504001	MANES_01G050400	sp|P28493|PR5_ARATH Pathogenesis-related protein 5 OS=Arabidopsis thaliana GN=At1g75040 PE=1 SV=1//8.83736e-72	0.991947	2.63e-10
LNC_001973	XLOC_032053	-2.77911	0.00336048	MANES_01G2564002	MANES_01G256400	sp|Q8GUH1|PUB33_ARATH U-box domain-containing protein 33 OS=Arabidopsis thaliana GN=PUB33 PE=2 SV=2//4.14064e-22	0.964833	3.99e-07
LNC_001973	XLOC_032053	-2.77911	0.00336048	MANES_01G2564003	MANES_01G256400	sp|Q8GUH1|PUB33_ARATH U-box domain-containing protein 33 OS=Arabidopsis thaliana GN=PUB33 PE=2 SV=2//4.14064e-22	0.994462	4.06e-11
LNC_001973	XLOC_032053	-2.77911	0.00336048	MANES_09G0820001	MANES_09G082000	sp|Q9M0M5|SCL13_ARATH Scarecrow-like protein 13 OS=Arabidopsis thaliana GN=SCL13 PE=2 SV=2//0	0.99107	4.41e-10
LNC_001973	XLOC_032053	-2.77911	0.00336048	MANES_15G1684001	MANES_15G168400	sp|Q9SEE9|SR45_ARATH Serine/arginine-rich splicing factor SR45 OS=Arabidopsis thaliana GN=SR45 PE=1 SV=1//1.28795e-44	0.995246	1.9e-11
LNC_001973	XLOC_032053	-2.77911	0.00336048	MANES_02G1591001	MANES_02G159100	-//-	0.995246	1.9e-11
LNC_001973	XLOC_032053	-2.77911	0.00336048	MANES_13G0297003	MANES_13G029700	sp|Q551H4|FRAY2_DICDI Serine/threonine-protein kinase fray2 OS=Dictyostelium discoideum GN=fray2 PE=3 SV=1//4.4703e-112	0.980266	2.28e-08
LNC_001973	XLOC_032053	-2.77911	0.00336048	MANES_09G1711001	MANES_09G171100	-//-	0.991255	3.97e-10
LNC_001973	XLOC_032053	-2.77911	0.00336048	MANES_15G0458001	MANES_15G045800	-//-	0.977453	4.42e-08
LNC_001973	XLOC_032053	-2.77911	0.00336048	MANES_10G0406002	MANES_10G040600	sp|P36151|YK50_YEAST Uncharacterized protein YKR070W OS=Saccharomyces cerevisiae (strain ATCC 204508 / S288c) GN=YKR070W PE=1 SV=1//3.78624e-24	0.994872	2.77e-11
LNC_001973	XLOC_032053	-2.77911	0.00336048	MANES_10G0406001	MANES_10G040600	sp|P36151|YK50_YEAST Uncharacterized protein YKR070W OS=Saccharomyces cerevisiae (strain ATCC 204508 / S288c) GN=YKR070W PE=1 SV=1//3.78624e-24	0.993617	8.26e-11
LNC_001973	XLOC_032053	-2.77911	0.00336048	MANES_09G0235001	MANES_09G023500	sp|Q8VZ42|SAP11_ARATH Zinc finger AN1 and C2H2 domain-containing stress-associated protein 11 OS=Arabidopsis thaliana GN=SAP11 PE=2 SV=1//8.10479e-124	0.994149	5.35e-11
LNC_001973	XLOC_032053	-2.77911	0.00336048	MANES_10G0194001	MANES_10G019400	sp|Q5XF09|PT311_ARATH Probable sugar phosphate/phosphate translocator At3g11320 OS=Arabidopsis thaliana GN=At3g11320 PE=2 SV=1//0	0.989374	1.05e-09
LNC_001973	XLOC_032053	-2.77911	0.00336048	MANES_02G0424001	MANES_02G042400	sp|Q8VZ91|EF103_ARATH Ethylene-responsive transcription factor 6 OS=Arabidopsis thaliana GN=ERF6 PE=2 SV=2//2.40907e-65	0.986212	3.84e-09
LNC_001973	XLOC_032053	-2.77911	0.00336048	MANES_01G1327003	MANES_01G132700	sp|Q84MD8|FHYRK_ARATH Bifunctional riboflavin kinase/FMN phosphatase OS=Arabidopsis thaliana GN=FHY PE=1 SV=1//2.63121e-59	0.978389	3.58e-08
LNC_001973	XLOC_032053	-2.77911	0.00336048	MANES_18G0007001	MANES_18G000700	-//-	0.993925	6.45e-11
LNC_001973	XLOC_032053	-2.77911	0.00336048	MANES_07G0047001	MANES_07G004700	-//-	0.992515	1.83e-10
LNC_001973	XLOC_032053	-2.77911	0.00336048	MANES_03G1487001	MANES_03G148700	sp|Q9FKB5|KRP3_ARATH Cyclin-dependent kinase inhibitor 3 OS=Arabidopsis thaliana GN=KRP3 PE=1 SV=1//1.94568e-36	0.957094	1.07e-06
LNC_001973	XLOC_032053	-2.77911	0.00336048	MANES_18G0776001	MANES_18G077600	sp|Q9MBA1|CAO_ARATH Chlorophyllide a oxygenase, chloroplastic OS=Arabidopsis thaliana GN=CAO PE=1 SV=1//2.9382e-07	0.976	6.02e-08
LNC_001973	XLOC_032053	-2.77911	0.00336048	MANES_01G0628001	MANES_01G062800	sp|Q9SMT7|4CLLA_ARATH Oxalate--CoA ligase OS=Arabidopsis thaliana GN=AAE3 PE=1 SV=1//0	0.982994	1.09e-08
LNC_001973	XLOC_032053	-2.77911	0.00336048	MANES_16G0873001	MANES_16G087300	sp|Q9C591|ERF16_ARATH Ethylene-responsive transcription factor ERF016 OS=Arabidopsis thaliana GN=ERF016 PE=2 SV=1//7.36885e-46	0.995577	1.32e-11
LNC_001973	XLOC_032053	-2.77911	0.00336048	MANES_02G1671002	MANES_02G167100	sp|Q39134|AAP3_ARATH Amino acid permease 3 OS=Arabidopsis thaliana GN=AAP3 PE=1 SV=2//0	0.991645	3.16e-10
LNC_001973	XLOC_032053	-2.77911	0.00336048	MANES_11G1163001	MANES_11G116300	sp|D7SFH9|GPDL2_ARATH Glycerophosphodiester phosphodiesterase protein kinase domain-containing GDPDL2 OS=Arabidopsis thaliana GN=GDPDL2 PE=1 SV=1//2.12141e-97	0.976157	5.83e-08
LNC_001973	XLOC_032053	-2.77911	0.00336048	MANES_11G1650001	MANES_11G165000	sp|Q9FMS6|CAF1K_ARATH Probable CCR4-associated factor 1 homolog 11 OS=Arabidopsis thaliana GN=CAF1-11 PE=2 SV=1//1.85114e-143	0.993228	1.11e-10
LNC_001973	XLOC_032053	-2.77911	0.00336048	MANES_17G0704001	MANES_17G070400	-//-	0.995246	1.9e-11
LNC_001973	XLOC_032053	-2.77911	0.00336048	MANES_05G1941002	MANES_05G194100	sp|Q8L612|MACP1_ARATH MACPF domain-containing protein At1g14780 OS=Arabidopsis thaliana GN=At1g14780 PE=2 SV=1//1.30668e-158	0.995246	1.9e-11
LNC_001973	XLOC_032053	-2.77911	0.00336048	MANES_05G1941003	MANES_05G194100	sp|Q8L612|MACP1_ARATH MACPF domain-containing protein At1g14780 OS=Arabidopsis thaliana GN=At1g14780 PE=2 SV=1//1.30668e-158	0.995439	1.54e-11
LNC_001973	XLOC_032053	-2.77911	0.00336048	MANES_03G0909001	MANES_03G090900	sp|O35231|KIFC3_MOUSE Kinesin-like protein KIFC3 OS=Mus musculus GN=Kifc3 PE=1 SV=4//7.1934e-102	0.989961	7.9e-10
LNC_001973	XLOC_032053	-2.77911	0.00336048	MANES_07G0633001	MANES_07G063300	sp|O81760|P2C63_ARATH Probable protein phosphatase 2C 63 OS=Arabidopsis thaliana GN=At4g33920 PE=2 SV=1//0	0.962126	5.76e-07
LNC_001973	XLOC_032053	-2.77911	0.00336048	MANES_02G2236002	MANES_02G223600	sp|Q93W20|NIFU2_ARATH NifU-like protein 2, chloroplastic OS=Arabidopsis thaliana GN=NIFU2 PE=1 SV=1//8.61121e-94	0.995243	1.9e-11
LNC_001973	XLOC_032053	-2.77911	0.00336048	MANES_14G0574001	MANES_14G057400	sp|Q9SKB2|SBIR1_ARATH Leucine-rich repeat receptor-like serine/threonine/tyrosine-protein kinase SOBIR1 OS=Arabidopsis thaliana GN=SOBIR1 PE=1 SV=1//0	0.985513	4.9e-09
LNC_001973	XLOC_032053	-2.77911	0.00336048	MANES_03G0561001	MANES_03G056100	sp|Q84QC2|ERF17_ARATH Ethylene-responsive transcription factor ERF017 OS=Arabidopsis thaliana GN=ERF017 PE=2 SV=1//1.57311e-37	0.995404	1.6e-11
LNC_001973	XLOC_032053	-2.77911	0.00336048	MANES_01G2463001	MANES_01G246300	sp|Q9ZPY9|P4KG4_ARATH Phosphatidylinositol 4-kinase gamma 4 OS=Arabidopsis thaliana GN=PI4KG4 PE=1 SV=1//0	0.987166	2.68e-09
LNC_001973	XLOC_032053	-2.77911	0.00336048	MANES_17G0679001	MANES_17G067900	-//-	0.982136	1.39e-08
LNC_001973	XLOC_032053	-2.77911	0.00336048	MANES_18G0010001	MANES_18G001000	sp|Q9C7S0|BZP60_ARATH bZIP transcription factor 60 OS=Arabidopsis thaliana GN=BZIP60 PE=1 SV=1//1.28935e-18	0.950144	2.23e-06
LNC_001973	XLOC_032053	-2.77911	0.00336048	MANES_13G0576002	MANES_13G057600	sp|Q9SRR0|PEX13_ARATH Peroxisomal membrane protein 13 OS=Arabidopsis thaliana GN=PEX13 PE=1 SV=1//1.64532e-15	0.977847	4.05e-08
LNC_001973	XLOC_032053	-2.77911	0.00336048	MANES_16G1279001	MANES_16G127900	-//-	0.994901	2.69e-11
LNC_001973	XLOC_032053	-2.77911	0.00336048	MANES_02G0680001	MANES_02G068000	-//-	0.995246	1.9e-11
LNC_001973	XLOC_032053	-2.77911	0.00336048	MANES_08G1405002	MANES_08G140500	sp|Q6NM73|CRRS3_ARATH Cysteine-rich repeat secretory protein 3 OS=Arabidopsis thaliana GN=CRRSP3 PE=1 SV=1//2.02088e-50	0.995246	1.9e-11
LNC_001973	XLOC_032053	-2.77911	0.00336048	MANES_11G0018001	MANES_11G001700	sp|Q8S0G4|GPDH1_ORYSJ Probable glycerol-3-phosphate dehydrogenase [NAD(+)] 1, cytosolic OS=Oryza sativa subsp. japonica GN=Os01g0939600 PE=2 SV=1//0	0.991622	3.2e-10
LNC_001973	XLOC_032053	-2.77911	0.00336048	MANES_01G2589001	MANES_01G258900	sp|Q6H5X0|RIP2_ORYSJ Putative ripening-related protein 2 OS=Oryza sativa subsp. japonica GN=Os02g0637000 PE=3 SV=1//2.25075e-53	0.995246	1.9e-11
LNC_001973	XLOC_032053	-2.77911	0.00336048	MANES_18G1058001	MANES_18G105800	sp|Q9SX38|DRL4_ARATH Putative disease resistance protein At1g50180 OS=Arabidopsis thaliana GN=At1g50180 PE=3 SV=2//0	0.952702	1.72e-06
LNC_001973	XLOC_032053	-2.77911	0.00336048	MANES_01G2326001	MANES_01G232600	sp|Q3EAF9|P2C49_ARATH Probable protein phosphatase 2C 49 OS=Arabidopsis thaliana GN=At3g62260 PE=2 SV=1//6.65231e-160	0.98966	9.15e-10
LNC_001973	XLOC_032053	-2.77911	0.00336048	MANES_07G0617001	MANES_07G061700	sp|Q9SSW2|AZF2_ARATH Zinc finger protein AZF2 OS=Arabidopsis thaliana GN=AZF2 PE=2 SV=1//2.83936e-25	0.959748	7.78e-07
LNC_001973	XLOC_032053	-2.77911	0.00336048	MANES_13G0443004	MANES_13G044300	-//-	0.995971	8.31e-12
LNC_001973	XLOC_032053	-2.77911	0.00336048	MANES_05G1332001	MANES_05G133200	sp|Q3ECH2|Y1670_ARATH Probable receptor-like protein kinase At1g67000 OS=Arabidopsis thaliana GN=At1g67000 PE=2 SV=2//4.98154e-08	0.969503	1.97e-07
LNC_001973	XLOC_032053	-2.77911	0.00336048	MANES_05G1911001	MANES_05G191100	sp|Q9FIM9|CAMK4_ARATH CDPK-related kinase 4 OS=Arabidopsis thaliana GN=CRK4 PE=2 SV=1//0	0.951226	2e-06
LNC_001973	XLOC_032053	-2.77911	0.00336048	MANES_17G1196001	MANES_17G119600	sp|Q9LHD2|GATLA_ARATH Probable galacturonosyltransferase-like 10 OS=Arabidopsis thaliana GN=GATL10 PE=2 SV=1//2.90108e-170	0.997203	1.34e-12
LNC_001973	XLOC_032053	-2.77911	0.00336048	MANES_04G0459001	MANES_04G045900	-//-	0.995246	1.9e-11
LNC_001973	XLOC_032053	-2.77911	0.00336048	MANES_06G1744003	MANES_06G174400	sp|Q652J4|HAK13_ORYSJ Probable potassium transporter 13 OS=Oryza sativa subsp. japonica GN=HAK13 PE=2 SV=1//0	0.958497	9.04e-07
LNC_001973	XLOC_032053	-2.77911	0.00336048	MANES_17G0936001	MANES_17G093600	sp|Q9FIX3|PP407_ARATH Pentatricopeptide repeat-containing protein At5g39710 OS=Arabidopsis thaliana GN=EMB2745 PE=2 SV=1//6.01655e-11	0.995245	1.9e-11
LNC_001973	XLOC_032053	-2.77911	0.00336048	MANES_08G0218001	MANES_08G021800	-//-	0.982878	1.13e-08
LNC_001973	XLOC_032053	-2.77911	0.00336048	MANES_05G1659001	MANES_05G165900	-//-	0.995223	1.94e-11
LNC_001973	XLOC_032053	-2.77911	0.00336048	MANES_18G0069001	MANES_18G006900	sp|Q0V7Z5|SAU64_ARATH Auxin-responsive protein SAUR64 OS=Arabidopsis thaliana GN=SAUR64 PE=2 SV=1//1.01194e-27	0.957787	9.83e-07
LNC_001973	XLOC_032053	-2.77911	0.00336048	MANES_01G0957002	MANES_01G095700	-//-	0.97652	5.4e-08
LNC_001973	XLOC_032053	-2.77911	0.00336048	MANES_02G0115001	MANES_02G011500	sp|Q8H0Y8|WRK41_ARATH Probable WRKY transcription factor 41 OS=Arabidopsis thaliana GN=WRKY41 PE=2 SV=2//1.06128e-66	0.962691	5.35e-07
LNC_001973	XLOC_032053	-2.77911	0.00336048	MANES_05G1809001	MANES_05G180900	sp|Q96289|ZAT10_ARATH Zinc finger protein ZAT10 OS=Arabidopsis thaliana GN=ZAT10 PE=2 SV=1//2.70107e-59	0.971422	1.43e-07
LNC_001973	XLOC_032053	-2.77911	0.00336048	MANES_17G11240033	MANES_17G112400	-//-	0.987047	2.81e-09
LNC_001973	XLOC_032053	-2.77911	0.00336048	MANES_04G0655003	MANES_04G065500	-//-	0.980985	1.9e-08
LNC_001973	XLOC_032053	-2.77911	0.00336048	MANES_04G1435001	MANES_04G143500	sp|Q9FGY4|FB341_ARATH F-box protein At5g49610 OS=Arabidopsis thaliana GN=At5g49610 PE=1 SV=1//5.1801e-19	0.995246	1.9e-11
LNC_001973	XLOC_032053	-2.77911	0.00336048	MANES_10G1037001	MANES_10G103700	-//-	0.954539	1.42e-06
LNC_001973	XLOC_032053	-2.77911	0.00336048	MANES_15G1401001	MANES_15G140100	-//-	0.996963	2.03e-12
LNC_001973	XLOC_032053	-2.77911	0.00336048	MANES_06G1312001	MANES_06G131200	sp|Q8VY90|EF105_ARATH Ethylene-responsive transcription factor ERF105 OS=Arabidopsis thaliana GN=ERF105 PE=2 SV=1//1.68983e-45	0.981582	1.62e-08
LNC_001973	XLOC_032053	-2.77911	0.00336048	MANES_11G1339001	MANES_11G133900	-//-	0.995246	1.9e-11
LNC_001973	XLOC_032053	-2.77911	0.00336048	MANES_10G0562001	MANES_10G056200	sp|P40781|CYPR4_CYNCA Protein CYPRO4 OS=Cynara cardunculus GN=CYPRO4 PE=2 SV=1//0	0.976898	4.99e-08
LNC_001973	XLOC_032053	-2.77911	0.00336048	MANES_10G1349001	MANES_10G134900	sp|C0LGP4|Y3475_ARATH Probable LRR receptor-like serine/threonine-protein kinase At3g47570 OS=Arabidopsis thaliana GN=At3g47570 PE=2 SV=1//0	0.956083	1.19e-06
LNC_001973	XLOC_032053	-2.77911	0.00336048	MANES_09G1125001	MANES_09G112500	-//-	0.990339	6.52e-10
LNC_001973	XLOC_032053	-2.77911	0.00336048	MANES_01G2204001	MANES_01G220400	sp|P32292|ARG2_VIGRR Indole-3-acetic acid-induced protein ARG2 OS=Vigna radiata var. radiata GN=ARG2 PE=2 SV=1//7.54721e-19	0.99327	1.07e-10
LNC_001973	XLOC_032053	-2.77911	0.00336048	MANES_02G1994001	MANES_02G199400	sp|Q9FIJ6|ACCR4_ARATH Serine/threonine-protein kinase-like protein CCR4 OS=Arabidopsis thaliana GN=CCR4 PE=1 SV=1//0	0.994345	4.51e-11
LNC_001973	XLOC_032053	-2.77911	0.00336048	MANES_10G0162001	MANES_10G016200	sp|O04203|HSPR2_ARATH Nematode resistance protein-like HSPRO2 OS=Arabidopsis thaliana GN=HSPRO2 PE=1 SV=1//0	0.992808	1.5e-10
LNC_001973	XLOC_032053	-2.77911	0.00336048	MANES_13G1184001	MANES_13G118400	sp|Q9FDW1|MYB44_ARATH Transcription factor MYB44 OS=Arabidopsis thaliana GN=MYB44 PE=2 SV=1//8.27719e-82	0.97613	5.86e-08
LNC_001973	XLOC_032053	-2.77911	0.00336048	MANES_09G1649001	MANES_09G164900	sp|O04034|CCX5_ARATH Cation/calcium exchanger 5 OS=Arabidopsis thaliana GN=CCX5 PE=2 SV=1//0	0.953465	1.59e-06
LNC_001973	XLOC_032053	-2.77911	0.00336048	MANES_16G0907001	MANES_16G090700	sp|O94264|YORF_SCHPO Uncharacterized RING finger protein P8B7.15c OS=Schizosaccharomyces pombe (strain 972 / ATCC 24843) GN=SPBP8B7.15c PE=3 SV=1//3.18833e-28	0.995355	1.69e-11
LNC_001973	XLOC_032053	-2.77911	0.00336048	MANES_07G1434001	MANES_07G143400	-//-	0.995213	1.96e-11
LNC_001973	XLOC_032053	-2.77911	0.00336048	MANES_01G1956001	MANES_01G195600	sp|O04529|2MMP_ARATH Metalloendoproteinase 2-MMP OS=Arabidopsis thaliana GN=2MMP PE=1 SV=1//3.55377e-133	0.994973	2.51e-11
LNC_001973	XLOC_032053	-2.77911	0.00336048	MANES_10G1018001	MANES_10G101800	sp|Q9SJY5|PUMP5_ARATH Mitochondrial uncoupling protein 5 OS=Arabidopsis thaliana GN=PUMP5 PE=2 SV=1//1.70548e-149	0.995345	1.71e-11
LNC_001973	XLOC_032053	-2.77911	0.00336048	MANES_10G0618002	MANES_10G061800	sp|Q9SDK9|RFA3_ORYSJ Replication protein A 14 kDa subunit OS=Oryza sativa subsp. japonica GN=RPA3 PE=1 SV=1//5.43039e-29	0.995249	1.89e-11
LNC_001973	XLOC_032053	-2.77911	0.00336048	MANES_15G1316001	MANES_15G131600	sp|Q8GYA4|CRK10_ARATH Cysteine-rich receptor-like protein kinase 10 OS=Arabidopsis thaliana GN=CRK10 PE=1 SV=3//1.64657e-108	0.985232	5.4e-09
LNC_001973	XLOC_032053	-2.77911	0.00336048	MANES_04G1576001	MANES_04G157600	-//-	0.995246	1.9e-11
LNC_001973	XLOC_032053	-2.77911	0.00336048	MANES_04G0970001	MANES_04G097000	-//-	0.991328	3.81e-10
LNC_001973	XLOC_032053	-2.77911	0.00336048	MANES_08G0861001	MANES_08G086100	sp|O22227|MIZ1_ARATH Protein MIZU-KUSSEI 1 OS=Arabidopsis thaliana GN=MIZ1 PE=1 SV=1//4.70069e-40	0.995246	1.9e-11
LNC_001973	XLOC_032053	-2.77911	0.00336048	MANES_01G1977001	MANES_01G197700	sp|Q93VR4|ML423_ARATH MLP-like protein 423 OS=Arabidopsis thaliana GN=MLP423 PE=2 SV=1//5.07636e-22	0.993277	1.07e-10
LNC_001973	XLOC_032053	-2.77911	0.00336048	MANES_10G1279001	MANES_10G127900	sp|Q9FI14|TAO1_ARATH Disease resistance protein TAO1 OS=Arabidopsis thaliana GN=TAO1 PE=3 SV=1//7.71311e-169	0.995753	1.08e-11
LNC_001973	XLOC_032053	-2.77911	0.00336048	MANES_13G0504002	MANES_13G050400	sp|O49394|C82C2_ARATH Cytochrome P450 82C2 OS=Arabidopsis thaliana GN=CYP82C2 PE=2 SV=2//4.27611e-157	0.995246	1.9e-11
LNC_001973	XLOC_032053	-2.77911	0.00336048	MANES_01G2542001	MANES_01G254200	sp|Q9FLW0|Y5241_ARATH Probable receptor-like protein kinase At5g24010 OS=Arabidopsis thaliana GN=At5g24010 PE=1 SV=1//8.82198e-101	0.975822	6.25e-08
LNC_001973	XLOC_032053	-2.77911	0.00336048	MANES_09G0245002	MANES_09G024500	sp|Q6NLQ6|CDPKW_ARATH Calcium-dependent protein kinase 32 OS=Arabidopsis thaliana GN=CPK32 PE=1 SV=1//0	0.97317	1.05e-07
LNC_001973	XLOC_032053	-2.77911	0.00336048	MANES_09G0245001	MANES_09G024500	sp|Q6NLQ6|CDPKW_ARATH Calcium-dependent protein kinase 32 OS=Arabidopsis thaliana GN=CPK32 PE=1 SV=1//0	0.960783	6.84e-07
LNC_001973	XLOC_032053	-2.77911	0.00336048	MANES_11G0413001	MANES_11G041300	sp|Q1PEM5|PERK3_ARATH Proline-rich receptor-like protein kinase PERK3 OS=Arabidopsis thaliana GN=PERK3 PE=2 SV=2//4.08741e-45	0.995246	1.9e-11
LNC_001973	XLOC_032053	-2.77911	0.00336048	MANES_04G0295001	MANES_04G029500	sp|Q9LZD3|E70A1_ARATH Exocyst complex component EXO70A1 OS=Arabidopsis thaliana GN=EXO70A1 PE=1 SV=1//3.24173e-87	0.995874	9.35e-12
LNC_001973	XLOC_032053	-2.77911	0.00336048	MANES_14G0257002	MANES_14G025700	sp|Q67ZM4|ADF7_ARATH Actin-depolymerizing factor 7 OS=Arabidopsis thaliana GN=ADF7 PE=2 SV=1//1.03573e-82	0.995246	1.9e-11
LNC_001973	XLOC_032053	-2.77911	0.00336048	MANES_10G1017001	MANES_10G101700	sp|Q9SJY5|PUMP5_ARATH Mitochondrial uncoupling protein 5 OS=Arabidopsis thaliana GN=PUMP5 PE=2 SV=1//1.24877e-149	0.995556	1.36e-11
LNC_001973	XLOC_032053	-2.77911	0.00336048	MANES_S0559001	MANES_S055900	sp|Q38910|XTH23_ARATH Probable xyloglucan endotransglucosylase/hydrolase protein 23 OS=Arabidopsis thaliana GN=XTH23 PE=2 SV=1//3.07976e-150	0.987553	2.3e-09
LNC_001973	XLOC_032053	-2.77911	0.00336048	MANES_12G1287001	MANES_12G128700	sp|Q9SZL5|PP356_ARATH Pentatricopeptide repeat-containing protein At4g38150 OS=Arabidopsis thaliana GN=At4g38150 PE=2 SV=1//1.32769e-13	0.995246	1.9e-11
LNC_001973	XLOC_032053	-2.77911	0.00336048	MANES_01G2583001	MANES_01G258300	sp|Q8LN49|RIP5_ORYSJ Putative ripening-related protein 5 OS=Oryza sativa subsp. japonica GN=Os10g0490500 PE=3 SV=1//7.73734e-34	0.995246	1.9e-11
LNC_001973	XLOC_032053	-2.77911	0.00336048	MANES_04G0826001	MANES_04G082600	sp|Q6S4P4|RF2B_ORYSJ Transcription factor RF2b OS=Oryza sativa subsp. japonica GN=RF2b PE=1 SV=2//1.11711e-33	0.98025	2.29e-08
LNC_001973	XLOC_032053	-2.77911	0.00336048	MANES_17G0276001	MANES_17G027600	sp|F4HYR6|SBT24_ARATH Subtilisin-like protease SBT2.4 OS=Arabidopsis thaliana GN=SBT2.4 PE=1 SV=1//2.08181e-44	0.95482	1.37e-06
LNC_001973	XLOC_032053	-2.77911	0.00336048	MANES_09G1657002	MANES_09G165700	sp|P46086|KIME_ARATH Mevalonate kinase OS=Arabidopsis thaliana GN=At5g27450 PE=2 SV=1//6.71916e-121	0.981995	1.45e-08
LNC_001973	XLOC_032053	-2.77911	0.00336048	MANES_17G0276002	MANES_17G027600	sp|F4HYR6|SBT24_ARATH Subtilisin-like protease SBT2.4 OS=Arabidopsis thaliana GN=SBT2.4 PE=1 SV=1//2.08181e-44	0.99533	1.73e-11
LNC_001973	XLOC_032053	-2.77911	0.00336048	MANES_17G0725001	MANES_17G072500	sp|Q9FNK5|FB285_ARATH F-box protein At5g46170 OS=Arabidopsis thaliana GN=At5g46170 PE=2 SV=1//6.1075e-168	0.957459	1.02e-06
LNC_001973	XLOC_032053	-2.77911	0.00336048	MANES_18G0420001	MANES_18G042000	sp|Q9FDW1|MYB44_ARATH Transcription factor MYB44 OS=Arabidopsis thaliana GN=MYB44 PE=2 SV=1//1.06647e-72	0.974238	8.56e-08
LNC_001973	XLOC_032053	-2.77911	0.00336048	MANES_09G1716001	MANES_09G171600	sp|O82734|PP18_ARATH Serine/threonine-protein phosphatase PP1 isozyme 8 OS=Arabidopsis thaliana GN=TOPP8 PE=2 SV=3//0	0.951482	1.95e-06
LNC_001973	XLOC_032053	-2.77911	0.00336048	MANES_01G1691001	MANES_01G169100	sp|Q9SR34|TAC1_ARATH Transcriptional regulator TAC1 OS=Arabidopsis thaliana GN=TAC1 PE=2 SV=1//6.92951e-13	0.995246	1.9e-11
LNC_001973	XLOC_032053	-2.77911	0.00336048	MANES_10G0367001	MANES_10G036700	sp|Q9SIA8|DIR10_ARATH Dirigent protein 10 OS=Arabidopsis thaliana GN=DIR10 PE=2 SV=1//5.87362e-86	0.956174	1.18e-06
LNC_001973	XLOC_032053	-2.77911	0.00336048	MANES_09G1083002	MANES_09G108300	-//-	0.99525	1.89e-11
LNC_001973	XLOC_032053	-2.77911	0.00336048	MANES_06G0035001	MANES_06G003500	-//-	0.95088	2.07e-06
LNC_001973	XLOC_032053	-2.77911	0.00336048	MANES_01G0550001	MANES_01G055000	-//-	0.992172	2.28e-10
LNC_001973	XLOC_032053	-2.77911	0.00336048	MANES_17G0785001	MANES_17G078500	-//-	0.957285	1.04e-06
LNC_001973	XLOC_032053	-2.77911	0.00336048	MANES_08G0814002	MANES_08G081400	sp|P0CH30|RING1_GOSHI E3 ubiquitin-protein ligase RING1 OS=Gossypium hirsutum GN=RING1 PE=1 SV=1//5.00651e-32	0.98755	2.31e-09
LNC_001973	XLOC_032053	-2.77911	0.00336048	MANES_09G1665001	MANES_09G166500	sp|Q9MA90|PNC1_ARATH Peroxisomal adenine nucleotide carrier 1 OS=Arabidopsis thaliana GN=PNC1 PE=1 SV=1//2.86389e-169	0.996564	3.75e-12
LNC_001973	XLOC_032053	-2.77911	0.00336048	MANES_17G0600001	MANES_17G060000	sp|Q9C7R6|PUB17_ARATH U-box domain-containing protein 17 OS=Arabidopsis thaliana GN=PUB17 PE=2 SV=1//0	0.995208	1.97e-11
LNC_001973	XLOC_032053	-2.77911	0.00336048	MANES_14G0428001	MANES_14G042800	sp|Q9FLT3|GL34_ARATH Germin-like protein subfamily 3 member 4 OS=Arabidopsis thaliana GN=At5g61750 PE=2 SV=1//1.53185e-70	0.995246	1.9e-11
LNC_001973	XLOC_032053	-2.77911	0.00336048	MANES_07G0052001	MANES_07G005200	-//-	0.995647	1.22e-11
LNC_001973	XLOC_032053	-2.77911	0.00336048	MANES_12G1416001	MANES_12G141600	sp|Q8RZV7|MSP1_ORYSJ Leucine-rich repeat receptor protein kinase MSP1 OS=Oryza sativa subsp. japonica GN=MSP1 PE=1 SV=1//1.52324e-77	0.990327	6.56e-10
LNC_001973	XLOC_032053	-2.77911	0.00336048	MANES_06G0838001	MANES_06G083800	sp|P0C2F6|RNHX1_ARATH Putative ribonuclease H protein At1g65750 OS=Arabidopsis thaliana GN=At1g65750 PE=3 SV=1//1.12815e-06	0.995246	1.9e-11
LNC_001973	XLOC_032053	-2.77911	0.00336048	MANES_08G1128001	MANES_08G112800	sp|F4K2R6|CB60G_ARATH Calmodulin-binding protein 60 G OS=Arabidopsis thaliana GN=CBP60G PE=1 SV=1//4.25235e-98	0.995754	1.08e-11
LNC_001973	XLOC_032053	-2.77911	0.00336048	MANES_02G1034004	MANES_02G103400	sp|Q9FH40|TA14B_ARATH Transcription initiation factor TFIID subunit 14b OS=Arabidopsis thaliana GN=TAF14B PE=1 SV=1//1.70976e-120	0.966746	3.03e-07
LNC_001973	XLOC_032053	-2.77911	0.00336048	MANES_02G1769001	MANES_02G176900	sp|Q9LSA6|PUB29_ARATH U-box domain-containing protein 29 OS=Arabidopsis thaliana GN=PUB29 PE=1 SV=1//1.52563e-100	0.996481	4.22e-12
LNC_001973	XLOC_032053	-2.77911	0.00336048	MANES_17G0386001	MANES_17G038600	-//-	0.975381	6.83e-08
LNC_001973	XLOC_032053	-2.77911	0.00336048	MANES_02G1105001	MANES_02G110500	-//-	0.962362	5.58e-07
LNC_001973	XLOC_032053	-2.77911	0.00336048	MANES_03G0335001	MANES_03G033500	sp|Q9SCW1|BGAL1_ARATH Beta-galactosidase 1 OS=Arabidopsis thaliana GN=BGAL1 PE=1 SV=1//2.38293e-34	0.950242	2.21e-06
LNC_001973	XLOC_032053	-2.77911	0.00336048	MANES_02G1673001	MANES_02G167300	sp|O04086|Y1105_ARATH Probable receptor-like protein kinase At1g11050 OS=Arabidopsis thaliana GN=At1g11050 PE=2 SV=1//0	0.991535	3.38e-10
LNC_001973	XLOC_032053	-2.77911	0.00336048	MANES_15G0602001	MANES_15G060200	-//-	0.984997	5.84e-09
LNC_001973	XLOC_032053	-2.77911	0.00336048	MANES_03G2093004	MANES_03G209300	sp|Q9ASW1|B3GTG_ARATH Probable beta-1,3-galactosyltransferase 16 OS=Arabidopsis thaliana GN=B3GALT16 PE=2 SV=1//2.85735e-23	0.995251	1.89e-11
LNC_001973	XLOC_032053	-2.77911	0.00336048	MANES_13G0823001	MANES_13G082300	sp|B9RU15|ATXR5_RICCO Probable Histone-lysine N-methyltransferase ATXR5 OS=Ricinus communis GN=ATXR5 PE=1 SV=1//4.43529e-137	0.995247	1.89e-11
LNC_001973	XLOC_032053	-2.77911	0.00336048	MANES_17G0585001	MANES_17G058500	-//-	0.9744	8.3e-08
LNC_001973	XLOC_032053	-2.77911	0.00336048	MANES_01G1056001	MANES_01G105600	sp|Q9FWA3|6GPD3_ARATH 6-phosphogluconate dehydrogenase, decarboxylating 3 OS=Arabidopsis thaliana GN=At3g02360 PE=2 SV=1//0	0.981368	1.71e-08
LNC_001973	XLOC_032053	-2.77911	0.00336048	MANES_07G0632001	MANES_07G063200	sp|Q9NVW2|RNF12_HUMAN E3 ubiquitin-protein ligase RLIM OS=Homo sapiens GN=RLIM PE=1 SV=3//1.3882e-10	0.956702	1.11e-06
LNC_001973	XLOC_032053	-2.77911	0.00336048	MANES_18G1122001	MANES_18G112200	sp|Q9FI14|TAO1_ARATH Disease resistance protein TAO1 OS=Arabidopsis thaliana GN=TAO1 PE=3 SV=1//1.85114e-147	0.977973	3.94e-08
LNC_001973	XLOC_032053	-2.77911	0.00336048	MANES_13G1323002	MANES_13G132300	-//-	0.995246	1.9e-11
LNC_001973	XLOC_032053	-2.77911	0.00336048	MANES_04G0965002	MANES_04G096500	-//-	0.995135	2.13e-11
LNC_001973	XLOC_032053	-2.77911	0.00336048	MANES_01G1101001	MANES_01G110100	-//-	0.995246	1.9e-11
LNC_001973	XLOC_032053	-2.77911	0.00336048	MANES_18G0453001	MANES_18G045300	sp|Q96289|ZAT10_ARATH Zinc finger protein ZAT10 OS=Arabidopsis thaliana GN=ZAT10 PE=2 SV=1//6.28788e-45	0.971939	1.31e-07
LNC_001973	XLOC_032053	-2.77911	0.00336048	MANES_02G1476001	MANES_02G147600	sp|Q7QBJ0|U483_ANOGA UPF0483 protein AGAP003155 OS=Anopheles gambiae GN=AGAP003155 PE=3 SV=3//7.87446e-18	0.995735	1.1e-11
LNC_001973	XLOC_032053	-2.77911	0.00336048	MANES_09G1504002	MANES_09G150400	sp|F4HXQ7|MYOB1_ARATH Myosin-binding protein 1 OS=Arabidopsis thaliana GN=MYOB1 PE=1 SV=1//1.19076e-52	0.995223	1.94e-11
LNC_001973	XLOC_032053	-2.77911	0.00336048	MANES_13G0233001	MANES_13G023300	sp|Q02527|MGAT3_RAT Beta-1,4-mannosyl-glycoprotein 4-beta-N-acetylglucosaminyltransferase OS=Rattus norvegicus GN=Mgat3 PE=1 SV=2//5.11033e-16	0.992106	2.38e-10
LNC_001973	XLOC_032053	-2.77911	0.00336048	MANES_09G1127002	MANES_09G112700	sp|Q8S8P5|WRK33_ARATH Probable WRKY transcription factor 33 OS=Arabidopsis thaliana GN=WRKY33 PE=1 SV=2//4.16195e-107	0.989585	9.49e-10
LNC_001973	XLOC_032053	-2.77911	0.00336048	MANES_09G1127001	MANES_09G112700	sp|Q8S8P5|WRK33_ARATH Probable WRKY transcription factor 33 OS=Arabidopsis thaliana GN=WRKY33 PE=1 SV=2//4.16195e-107	0.969758	1.89e-07
LNC_001973	XLOC_032053	-2.77911	0.00336048	MANES_05G1116001	MANES_05G111600	sp|Q9SCZ4|FERON_ARATH Receptor-like protein kinase FERONIA OS=Arabidopsis thaliana GN=FER PE=1 SV=1//0	0.958756	8.77e-07
LNC_001973	XLOC_032053	-2.77911	0.00336048	MANES_05G1132001	MANES_05G113200	sp|Q9FIH9|CML37_ARATH Calcium-binding protein CML37 OS=Arabidopsis thaliana GN=CML37 PE=2 SV=1//2.10787e-36	0.957171	1.06e-06
LNC_001973	XLOC_032053	-2.77911	0.00336048	MANES_10G0948001	MANES_10G094800	sp|Q9LXA5|LRK91_ARATH L-type lectin-domain containing receptor kinase IX.1 OS=Arabidopsis thaliana GN=LECRK91 PE=2 SV=1//3.13052e-168	0.98	2.44e-08
LNC_001973	XLOC_032053	-2.77911	0.00336048	MANES_08G0261001	MANES_08G026100	sp|Q9FVS1|FBK23_ARATH F-box/kelch-repeat protein At1g57790 OS=Arabidopsis thaliana GN=At1g57790 PE=2 SV=1//2.36016e-100	0.963436	4.84e-07
LNC_001973	XLOC_032053	-2.77911	0.00336048	MANES_14G1729001	MANES_14G172900	sp|Q5PNY6|PUB21_ARATH U-box domain-containing protein 21 OS=Arabidopsis thaliana GN=PUB21 PE=2 SV=1//8.92534e-119	0.979669	2.64e-08
LNC_001973	XLOC_032053	-2.77911	0.00336048	MANES_04G1656001	MANES_04G165600	sp|Q7XA40|RGA3_SOLBU Putative disease resistance protein RGA3 OS=Solanum bulbocastanum GN=RGA3 PE=2 SV=2//0	0.963463	4.82e-07
LNC_001973	XLOC_032053	-2.77911	0.00336048	MANES_18G1072001	MANES_18G107200	sp|Q9FIJ6|ACCR4_ARATH Serine/threonine-protein kinase-like protein CCR4 OS=Arabidopsis thaliana GN=CCR4 PE=1 SV=1//0	0.996481	4.23e-12
LNC_001973	XLOC_032053	-2.77911	0.00336048	MANES_09G0464001	MANES_09G046400	sp|Q9LXA5|LRK91_ARATH L-type lectin-domain containing receptor kinase IX.1 OS=Arabidopsis thaliana GN=LECRK91 PE=2 SV=1//3.64538e-169	0.984983	5.86e-09
LNC_001973	XLOC_032053	-2.77911	0.00336048	MANES_13G0038001	MANES_13G003800	sp|P33679|ZEAM_MAIZE Zeamatin OS=Zea mays GN=Zlp PE=1 SV=2//2.68427e-31	0.995246	1.9e-11
LNC_001973	XLOC_032053	-2.77911	0.00336048	MANES_11G1631001	MANES_11G163100	sp|Q9FMR0|PER60_ARATH Peroxidase 60 OS=Arabidopsis thaliana GN=PER60 PE=1 SV=1//9.44973e-116	0.995246	1.9e-11
LNC_001973	XLOC_032053	-2.77911	0.00336048	MANES_03G0289007	MANES_03G028900	sp|O49459|NAC73_ARATH NAC domain-containing protein 73 OS=Arabidopsis thaliana GN=NAC073 PE=2 SV=1//4.52787e-90	0.995267	1.86e-11
LNC_001973	XLOC_032053	-2.77911	0.00336048	MANES_02G1252001	MANES_02G125200	sp|P04793|HSP13_SOYBN 17.5 kDa class I heat shock protein OS=Glycine max GN=HSP17.5-M PE=3 SV=1//5.13515e-80	0.957878	9.73e-07
LNC_001973	XLOC_032053	-2.77911	0.00336048	MANES_05G0404001	MANES_05G040400	-//-	0.962727	5.32e-07
LNC_001973	XLOC_032053	-2.77911	0.00336048	MANES_02G2104001	MANES_02G210400	sp|Q39202|RLK1_ARATH G-type lectin S-receptor-like serine/threonine-protein kinase RLK1 OS=Arabidopsis thaliana GN=RLK1 PE=2 SV=2//0	0.978186	3.75e-08
LNC_001973	XLOC_032053	-2.77911	0.00336048	MANES_07G1084001	MANES_07G108400	sp|P46573|APK1B_ARATH Protein kinase APK1B, chloroplastic OS=Arabidopsis thaliana GN=APK1B PE=2 SV=2//1.09778e-119	0.993948	6.33e-11
LNC_001973	XLOC_032053	-2.77911	0.00336048	MANES_05G1978001	MANES_05G197800	-//-	0.979747	2.59e-08
LNC_001973	XLOC_032053	-2.77911	0.00336048	MANES_10G0975002	MANES_10G097500	sp|Q9SR13|FLK_ARATH Flowering locus K homology domain OS=Arabidopsis thaliana GN=FLK PE=1 SV=1//6.05343e-09	0.959985	7.55e-07
LNC_001973	XLOC_032053	-2.77911	0.00336048	MANES_10G0975001	MANES_10G097500	sp|Q9SR13|FLK_ARATH Flowering locus K homology domain OS=Arabidopsis thaliana GN=FLK PE=1 SV=1//6.05343e-09	0.986911	2.96e-09
LNC_001973	XLOC_032053	-2.77911	0.00336048	MANES_16G1132003	MANES_16G113200	sp|C6L7U1|LIN1_LOTJA Putative E3 ubiquitin-protein ligase LIN-1 OS=Lotus japonicus GN=CERBERUS PE=2 SV=2//0	0.978873	3.2e-08
LNC_001973	XLOC_032053	-2.77911	0.00336048	MANES_11G0816001	MANES_11G081600	sp|Q43075|SPE1_PEA Arginine decarboxylase OS=Pisum sativum PE=2 SV=1//0	0.979531	2.73e-08
LNC_001973	XLOC_032053	-2.77911	0.00336048	MANES_05G0674001	MANES_05G067400	sp|Q2R3P9|SWT14_ORYSJ Bidirectional sugar transporter SWEET14 OS=Oryza sativa subsp. japonica GN=SWEET14 PE=2 SV=1//8.93831e-75	0.995246	1.9e-11
LNC_001973	XLOC_032053	-2.77911	0.00336048	MANES_13G1251001	MANES_13G125100	sp|Q7G1L2|RAP26_ARATH Ethylene-responsive transcription factor RAP2-6 OS=Arabidopsis thaliana GN=RAP2-6 PE=2 SV=2//1.00331e-17	0.991666	3.12e-10
LNC_001973	XLOC_032053	-2.77911	0.00336048	MANES_18G0441001	MANES_18G044100	-//-	0.990396	6.33e-10
LNC_001973	XLOC_032053	-2.77911	0.00336048	MANES_12G0299001	MANES_12G029900	sp|O80742|PUB19_ARATH U-box domain-containing protein 19 OS=Arabidopsis thaliana GN=PUB19 PE=2 SV=1//1.8889e-137	0.957686	9.95e-07
LNC_001973	XLOC_032053	-2.77911	0.00336048	MANES_01G2269001	MANES_01G226900	-//-	0.99469	3.29e-11
LNC_001973	XLOC_032053	-2.77911	0.00336048	MANES_18G1364001	MANES_18G136400	sp|O80871|P2C25_ARATH Probable protein phosphatase 2C 25 OS=Arabidopsis thaliana GN=At2g30020 PE=1 SV=1//1.02813e-156	0.996926	2.15e-12
LNC_001973	XLOC_032053	-2.77911	0.00336048	MANES_07G1032001	MANES_07G103200	-//-	0.988872	1.32e-09
LNC_001973	XLOC_032053	-2.77911	0.00336048	MANES_02G0102001	MANES_02G010200	sp|Q43766|NLTP3_HORVU Non-specific lipid-transfer protein 3 OS=Hordeum vulgare GN=LTP3 PE=3 SV=1//9.85681e-18	0.995237	1.92e-11
LNC_001973	XLOC_032053	-2.77911	0.00336048	MANES_04G1462001	MANES_04G146200	sp|Q9LJI2|CCX3_ARATH Cation/calcium exchanger 3 OS=Arabidopsis thaliana GN=CCX3 PE=2 SV=1//1.90234e-173	0.978091	3.83e-08
LNC_001973	XLOC_032053	-2.77911	0.00336048	MANES_13G1349001	MANES_13G134900	sp|O64825|LYK4_ARATH LysM domain receptor-like kinase 4 OS=Arabidopsis thaliana GN=LYK4 PE=1 SV=1//1.79157e-124	0.977108	4.76e-08
LNC_001973	XLOC_032053	-2.77911	0.00336048	MANES_03G1063001	MANES_03G106300	sp|O80340|ERF78_ARATH Ethylene-responsive transcription factor 4 OS=Arabidopsis thaliana GN=ERF4 PE=1 SV=1//8.96102e-24	0.99588	9.28e-12
LNC_001973	XLOC_032053	-2.77911	0.00336048	MANES_18G0379003	MANES_18G037900	sp|Q9M7Q4|AI5L5_ARATH ABSCISIC ACID-INSENSITIVE 5-like protein 5 OS=Arabidopsis thaliana GN=ABF2 PE=1 SV=1//1.25201e-100	0.995242	1.91e-11
LNC_001973	XLOC_032053	-2.77911	0.00336048	MANES_02G0920001	MANES_02G092000	sp|P97868|RBBP6_MOUSE E3 ubiquitin-protein ligase RBBP6 OS=Mus musculus GN=Rbbp6 PE=1 SV=5//3.44792e-35	0.995833	9.83e-12
LNC_001973	XLOC_032053	-2.77911	0.00336048	MANES_03G1791001	MANES_03G179100	-//-	0.972956	1.09e-07
LNC_001973	XLOC_032053	-2.77911	0.00336048	MANES_08G1736001	MANES_08G173600	-//-	0.98363	9.01e-09
LNC_001973	XLOC_032053	-2.77911	0.00336048	MANES_01G1384002	MANES_01G138400	sp|Q68CM3|TCS2_CAMSI Probable caffeine synthase 2 OS=Camellia sinensis GN=TCS2 PE=2 SV=1//3.00778e-84	0.995249	1.89e-11
LNC_001973	XLOC_032053	-2.77911	0.00336048	MANES_02G1896001	MANES_02G189600	sp|Q8S8P5|WRK33_ARATH Probable WRKY transcription factor 33 OS=Arabidopsis thaliana GN=WRKY33 PE=1 SV=2//8.19008e-105	0.967591	2.67e-07
LNC_001973	XLOC_032053	-2.77911	0.00336048	MANES_01G1509001	MANES_01G150900	sp|Q9STN5|Y4833_ARATH Uncharacterized protein At4g08330, chloroplastic OS=Arabidopsis thaliana GN=At4g08330 PE=1 SV=1//1.37882e-06	0.97041	1.7e-07
LNC_001973	XLOC_032053	-2.77911	0.00336048	MANES_12G0487001	MANES_12G048700	sp|Q9LSF8|C82G1_ARATH Cytochrome P450 82G1 OS=Arabidopsis thaliana GN=CYP82G1 PE=1 SV=1//0	0.995246	1.9e-11
LNC_001973	XLOC_032053	-2.77911	0.00336048	MANES_02G1896002	MANES_02G189600	sp|Q8S8P5|WRK33_ARATH Probable WRKY transcription factor 33 OS=Arabidopsis thaliana GN=WRKY33 PE=1 SV=2//8.19008e-105	0.979025	3.09e-08
LNC_001973	XLOC_032053	-2.77911	0.00336048	MANES_15G1247001	MANES_15G124700	sp|Q5M8S7|NIPA_XENTR NIPA-like protein OS=Xenopus tropicalis GN=zc3hc1 PE=2 SV=1//7.71536e-09	0.962762	5.3e-07
LNC_001973	XLOC_032053	-2.77911	0.00336048	MANES_12G0514001	MANES_12G051400	sp|Q9SRS9|CHIP_ARATH E3 ubiquitin-protein ligase CHIP OS=Arabidopsis thaliana GN=CHIP PE=1 SV=1//4.01899e-109	0.955144	1.33e-06
LNC_001973	XLOC_032053	-2.77911	0.00336048	MANES_12G0514002	MANES_12G051400	sp|Q9SRS9|CHIP_ARATH E3 ubiquitin-protein ligase CHIP OS=Arabidopsis thaliana GN=CHIP PE=1 SV=1//4.01899e-109	0.990548	5.85e-10
LNC_001973	XLOC_032053	-2.77911	0.00336048	MANES_01G2721001	MANES_01G272100	sp|P46602|HAT3_ARATH Homeobox-leucine zipper protein HAT3 OS=Arabidopsis thaliana GN=HAT3 PE=2 SV=2//1.75545e-89	0.986772	3.12e-09
LNC_001973	XLOC_032053	-2.77911	0.00336048	MANES_01G0096001	MANES_01G009600	-//-	0.995246	1.9e-11
LNC_001973	XLOC_032053	-2.77911	0.00336048	MANES_14G1361001	MANES_14G136100	-//-	0.994844	2.84e-11
LNC_001973	XLOC_032053	-2.77911	0.00336048	MANES_09G0011001	MANES_09G001100	sp|O80683|CAB25_ARATH Calmodulin-binding protein 25 OS=Arabidopsis thaliana GN=CAMBP25 PE=1 SV=1//4.71172e-17	0.986734	3.17e-09
LNC_001973	XLOC_032053	-2.77911	0.00336048	MANES_15G0807001	MANES_15G080700	sp|Q9LSQ6|PBP1_ARATH Calcium-binding protein PBP1 OS=Arabidopsis thaliana GN=PBP1 PE=1 SV=1//8.49232e-46	0.991066	4.41e-10
LNC_001973	XLOC_032053	-2.77911	0.00336048	MANES_01G1213001	MANES_01G121300	sp|Q5PNY6|PUB21_ARATH U-box domain-containing protein 21 OS=Arabidopsis thaliana GN=PUB21 PE=2 SV=1//2.62065e-129	0.995698	1.15e-11
LNC_001973	XLOC_032053	-2.77911	0.00336048	MANES_04G0348001	MANES_04G034800	sp|F4HSD5|TRM32_ARATH Protein TRM32 OS=Arabidopsis thaliana GN=TRM32 PE=2 SV=1//7.03326e-09	0.992138	2.33e-10
LNC_001973	XLOC_032053	-2.77911	0.00336048	MANES_01G2140001	MANES_01G214000	sp|Q56XP4|NHX2_ARATH Sodium/hydrogen exchanger 2 OS=Arabidopsis thaliana GN=NHX2 PE=2 SV=2//0	0.995246	1.9e-11
LNC_001973	XLOC_032053	-2.77911	0.00336048	MANES_12G1138009	MANES_12G113800	sp|O49204|KAPS_CATRO Adenylyl-sulfate kinase, chloroplastic OS=Catharanthus roseus GN=AKN PE=2 SV=1//9.23676e-80	0.995253	1.88e-11
LNC_001973	XLOC_032053	-2.77911	0.00336048	MANES_01G1311001	MANES_01G131100	sp|Q9LS40|ASPG1_ARATH Protein ASPARTIC PROTEASE IN GUARD CELL 1 OS=Arabidopsis thaliana GN=ASPG1 PE=1 SV=1//8.41908e-68	0.967182	2.84e-07
LNC_001973	XLOC_032053	-2.77911	0.00336048	MANES_14G1460001	MANES_14G146000	sp|Q38910|XTH23_ARATH Probable xyloglucan endotransglucosylase/hydrolase protein 23 OS=Arabidopsis thaliana GN=XTH23 PE=2 SV=1//1.64775e-149	0.989318	1.08e-09
LNC_001973	XLOC_032053	-2.77911	0.00336048	MANES_06G1740003	MANES_06G174000	sp|Q2RAC5|CCT13_ORYSJ Cyclin-T1-3 OS=Oryza sativa subsp. japonica GN=CYCT1-3 PE=3 SV=2//0	0.972586	1.16e-07
LNC_001973	XLOC_032053	-2.77911	0.00336048	MANES_03G1475001	MANES_03G147500	sp|Q9SVQ0|ERF62_ARATH Ethylene-responsive transcription factor ERF062 OS=Arabidopsis thaliana GN=ERF062 PE=2 SV=1//1.03687e-42	0.956094	1.19e-06
LNC_001973	XLOC_032053	-2.77911	0.00336048	MANES_01G1947001	MANES_01G194700	sp|O04536|GATL9_ARATH Probable galacturonosyltransferase-like 9 OS=Arabidopsis thaliana GN=GATL9 PE=2 SV=1//0	0.980345	2.24e-08
LNC_001973	XLOC_032053	-2.77911	0.00336048	MANES_03G0408001	MANES_03G040800	sp|Q9CAH1|Y1725_ARATH Putative receptor-like protein kinase At1g72540 OS=Arabidopsis thaliana GN=At1g72540 PE=2 SV=1//9.77983e-163	0.995525	1.4e-11
LNC_001973	XLOC_032053	-2.77911	0.00336048	MANES_12G0606002	MANES_12G060600	sp|Q9FKI0|FIMB5_ARATH Fimbrin-5 OS=Arabidopsis thaliana GN=FIM5 PE=1 SV=1//0	0.994538	3.79e-11
LNC_001973	XLOC_032053	-2.77911	0.00336048	MANES_10G1271001	MANES_10G127100	sp|Q9SZ67|WRK19_ARATH Probable WRKY transcription factor 19 OS=Arabidopsis thaliana GN=WRKY19 PE=2 SV=1//2.52591e-58	0.992283	2.13e-10
LNC_001973	XLOC_032053	-2.77911	0.00336048	MANES_02G1350001	MANES_02G135000	sp|Q9ZU38|RPI2_ARATH Probable ribose-5-phosphate isomerase 2 OS=Arabidopsis thaliana GN=RPI2 PE=1 SV=1//6.09908e-125	0.975735	6.36e-08
LNC_001973	XLOC_032053	-2.77911	0.00336048	MANES_05G1816001	MANES_05G181600	sp|Q37145|ACA1_ARATH Calcium-transporting ATPase 1, chloroplastic OS=Arabidopsis thaliana GN=ACA1 PE=1 SV=3//0	0.962912	5.19e-07
LNC_001973	XLOC_032053	-2.77911	0.00336048	MANES_14G1289001	MANES_14G128900	-//-	0.995246	1.9e-11
LNC_001973	XLOC_032053	-2.77911	0.00336048	MANES_10G0774001	MANES_10G077400	sp|Q0JBH9|ERG3_ORYSJ Elicitor-responsive protein 3 OS=Oryza sativa subsp. japonica GN=ERG3 PE=2 SV=1//3.18957e-12	0.991748	2.97e-10
LNC_001973	XLOC_032053	-2.77911	0.00336048	MANES_09G1760001	MANES_09G176000	-//-	0.995246	1.9e-11
LNC_001973	XLOC_032053	-2.77911	0.00336048	MANES_06G1168001	MANES_06G116800	sp|Q7XUF4|CDKG2_ORYSJ Cyclin-dependent kinase G-2 OS=Oryza sativa subsp. japonica GN=CDKG-2 PE=2 SV=2//0	0.957431	1.02e-06
LNC_001973	XLOC_032053	-2.77911	0.00336048	MANES_16G1348001	MANES_16G134800	sp|Q9SV15|WRK11_ARATH Probable WRKY transcription factor 11 OS=Arabidopsis thaliana GN=WRKY11 PE=2 SV=2//7.98966e-131	0.954136	1.48e-06
LNC_001973	XLOC_032053	-2.77911	0.00336048	MANES_07G0416001	MANES_07G041600	sp|Q66PF2|URT1_FRAAN Putative UDP-rhamnose:rhamnosyltransferase 1 OS=Fragaria ananassa GN=GT4 PE=2 SV=1//4.79796e-110	0.990256	6.81e-10
LNC_001973	XLOC_032053	-2.77911	0.00336048	MANES_02G1730001	MANES_02G173000	-//-	0.989012	1.24e-09
LNC_001973	XLOC_032053	-2.77911	0.00336048	MANES_11G0071003	MANES_11G007100	sp|O24160|TGA21_TOBAC TGACG-sequence-specific DNA-binding protein TGA-2.1 OS=Nicotiana tabacum GN=TGA21 PE=1 SV=1//2.37383e-175	0.995245	1.9e-11
LNC_001973	XLOC_032053	-2.77911	0.00336048	MANES_12G1036001	MANES_12G103600	sp|Q40541|NPK1_TOBAC Mitogen-activated protein kinase kinase kinase NPK1 OS=Nicotiana tabacum GN=NPK1 PE=1 SV=1//1.58424e-46	0.952869	1.69e-06
LNC_001973	XLOC_032053	-2.77911	0.00336048	MANES_02G1175001	MANES_02G117500	sp|Q9M2C0|VITH4_ARATH Vacuolar iron transporter homolog 4 OS=Arabidopsis thaliana GN=At3g43660 PE=2 SV=1//1.25153e-16	0.995246	1.9e-11
LNC_001973	XLOC_032053	-2.77911	0.00336048	MANES_18G0794001	MANES_18G079400	sp|Q0IU52|ASP1_ORYSJ Aspartic proteinase Asp1 OS=Oryza sativa subsp. japonica GN=ASP1 PE=2 SV=1//9.28115e-96	0.967707	2.62e-07
LNC_001973	XLOC_032053	-2.77911	0.00336048	MANES_05G2042001	MANES_05G204200	-//-	0.995246	1.9e-11
LNC_001973	XLOC_032053	-2.77911	0.00336048	MANES_17G0615001	MANES_17G061500	sp|Q9C7N2|CAD1_ARATH MACPF domain-containing protein CAD1 OS=Arabidopsis thaliana GN=CAD1 PE=2 SV=1//0	0.971837	1.33e-07
LNC_001973	XLOC_032053	-2.77911	0.00336048	MANES_12G0381001	MANES_12G038100	sp|O64495|SBT12_ARATH Subtilisin-like protease SBT1.2 OS=Arabidopsis thaliana GN=SBT1.2 PE=2 SV=1//0	0.995238	1.91e-11
LNC_001973	XLOC_032053	-2.77911	0.00336048	MANES_13G1058001	MANES_13G105800	sp|Q9T072|BH025_ARATH Transcription factor bHLH25 OS=Arabidopsis thaliana GN=BHLH25 PE=2 SV=2//1.80354e-66	0.98643	3.54e-09
LNC_001973	XLOC_032053	-2.77911	0.00336048	MANES_11G1326001	MANES_11G132600	-//-	0.995246	1.9e-11
LNC_001973	XLOC_032053	-2.77911	0.00336048	MANES_08G1367001	MANES_08G136700	sp|Q9SR13|FLK_ARATH Flowering locus K homology domain OS=Arabidopsis thaliana GN=FLK PE=1 SV=1//5.16246e-138	0.995246	1.9e-11
LNC_001973	XLOC_032053	-2.77911	0.00336048	MANES_13G1421001	MANES_13G142100	-//-	0.987825	2.06e-09
LNC_001973	XLOC_032053	-2.77911	0.00336048	MANES_13G1180001	MANES_13G118000	-//-	0.995246	1.9e-11
LNC_001973	XLOC_032053	-2.77911	0.00336048	MANES_05G0146001	MANES_05G014600	-//-	0.995246	1.9e-11
LNC_001973	XLOC_032053	-2.77911	0.00336048	MANES_17G0661001	MANES_17G066100	sp|Q9SVV6|KCO6_ARATH Two-pore potassium channel 3 OS=Arabidopsis thaliana GN=TPK3 PE=2 SV=1//5.94141e-166	0.987651	2.22e-09
LNC_001973	XLOC_032053	-2.77911	0.00336048	MANES_10G0563001	MANES_10G056300	sp|Q9SZ06|EF109_ARATH Ethylene-responsive transcription factor ERF109 OS=Arabidopsis thaliana GN=ERF109 PE=1 SV=1//1.42202e-26	0.995476	1.48e-11
LNC_001973	XLOC_032053	-2.77911	0.00336048	MANES_09G0992001	MANES_09G099200	sp|Q9FGU8|COPT3_ARATH Copper transporter 3 OS=Arabidopsis thaliana GN=COPT3 PE=2 SV=1//4.93284e-16	0.995246	1.9e-11
LNC_001973	XLOC_032053	-2.77911	0.00336048	MANES_07G0802001	MANES_07G080200	sp|Q39766|PGLR_GOSBA Polygalacturonase OS=Gossypium barbadense GN=G9 PE=2 SV=1//9.78245e-138	0.995246	1.9e-11
LNC_001973	XLOC_032053	-2.77911	0.00336048	MANES_13G0394001	MANES_13G039400	sp|O64495|SBT12_ARATH Subtilisin-like protease SBT1.2 OS=Arabidopsis thaliana GN=SBT1.2 PE=2 SV=1//0	0.967953	2.52e-07
LNC_001973	XLOC_032053	-2.77911	0.00336048	MANES_12G1135002	MANES_12G113500	sp|O81108|ACA2_ARATH Calcium-transporting ATPase 2, plasma membrane-type OS=Arabidopsis thaliana GN=ACA2 PE=1 SV=1//0	0.994725	3.19e-11
LNC_001973	XLOC_032053	-2.77911	0.00336048	MANES_14G0295001	MANES_14G029500	sp|Q9FJ90|ERF25_ARATH Ethylene-responsive transcription factor ERF025 OS=Arabidopsis thaliana GN=ERF025 PE=2 SV=1//4.09541e-34	0.982675	1.19e-08
LNC_001973	XLOC_032053	-2.77911	0.00336048	MANES_13G0701001	MANES_13G070100	sp|O80915|PR1B4_ARATH PRA1 family protein B4 OS=Arabidopsis thaliana GN=PRA1B4 PE=1 SV=1//1.31727e-54	0.991272	3.93e-10
LNC_001973	XLOC_032053	-2.77911	0.00336048	MANES_17G0716001	MANES_17G071600	sp|Q8LBM2|TIF5A_ARATH Protein TIFY 5A OS=Arabidopsis thaliana GN=TIFY5A PE=1 SV=1//2.02346e-14	0.985996	4.14e-09
LNC_001973	XLOC_032053	-2.77911	0.00336048	MANES_14G1476001	MANES_14G147600	sp|Q9M0B6|GAE1_ARATH UDP-glucuronate 4-epimerase 1 OS=Arabidopsis thaliana GN=GAE1 PE=1 SV=1//0	0.980343	2.24e-08
LNC_001973	XLOC_032053	-2.77911	0.00336048	MANES_14G0543002	MANES_14G054300	sp|Q9FGW9|GTE10_ARATH Transcription factor GTE10 OS=Arabidopsis thaliana GN=GTE10 PE=1 SV=2//1.84527e-148	0.985044	5.75e-09
LNC_001973	XLOC_032053	-2.77911	0.00336048	MANES_10G0421002	MANES_10G042100	-//-	0.99497	2.52e-11
LNC_001973	XLOC_032053	-2.77911	0.00336048	MANES_17G0400001	MANES_17G040000	-//-	0.956481	1.14e-06
LNC_001973	XLOC_032053	-2.77911	0.00336048	MANES_10G0920001	MANES_10G092000	sp|P93111|HEM11_CUCSA Glutamyl-tRNA reductase 1, chloroplastic OS=Cucumis sativus GN=HEMA1 PE=2 SV=1//0	0.996406	4.7e-12
LNC_001973	XLOC_032053	-2.77911	0.00336048	MANES_12G1007001	MANES_12G100700	-//-	0.995246	1.9e-11
LNC_001973	XLOC_032053	-2.77911	0.00336048	MANES_S0222003	MANES_S022200	-//-	0.995339	1.72e-11
LNC_001973	XLOC_032053	-2.77911	0.00336048	MANES_14G1002001	MANES_14G100200	sp|Q54I39|IST1L_DICDI IST1-like protein OS=Dictyostelium discoideum GN=DDB_G0289029 PE=3 SV=1//2.34167e-17	0.994998	2.45e-11
LNC_001973	XLOC_032053	-2.77911	0.00336048	MANES_17G0702001	MANES_17G070200	-//-	0.995246	1.9e-11
LNC_001973	XLOC_032053	-2.77911	0.00336048	MANES_02G1340001	MANES_02G134000	-//-	0.995268	1.85e-11
LNC_001973	XLOC_032053	-2.77911	0.00336048	MANES_08G0508001	MANES_08G050800	-//-	0.995658	1.21e-11
LNC_001973	XLOC_032053	-2.77911	0.00336048	MANES_01G0852001	MANES_01G085200	sp|O80341|EF102_ARATH Ethylene-responsive transcription factor 5 OS=Arabidopsis thaliana GN=ERF5 PE=2 SV=1//3.25032e-45	0.995837	9.77e-12
LNC_001973	XLOC_032053	-2.77911	0.00336048	MANES_13G0034002	MANES_13G003400	sp|O04153|CALR3_ARATH Calreticulin-3 OS=Arabidopsis thaliana GN=CRT3 PE=1 SV=2//0	0.986286	3.73e-09
LNC_001973	XLOC_032053	-2.77911	0.00336048	MANES_15G0635002	MANES_15G063500	sp|Q8H125|SCL5_ARATH Scarecrow-like protein 5 OS=Arabidopsis thaliana GN=SCL5 PE=2 SV=1//0	0.987991	1.93e-09
LNC_001973	XLOC_032053	-2.77911	0.00336048	MANES_08G0847001	MANES_08G084700	sp|P50165|TRNH_DATST Tropinone reductase homolog OS=Datura stramonium PE=2 SV=1//1.43364e-85	0.98605	4.06e-09
LNC_001973	XLOC_032053	-2.77911	0.00336048	MANES_15G0635001	MANES_15G063500	sp|Q8H125|SCL5_ARATH Scarecrow-like protein 5 OS=Arabidopsis thaliana GN=SCL5 PE=2 SV=1//0	0.98668	3.23e-09
LNC_001973	XLOC_032053	-2.77911	0.00336048	MANES_S0127001	MANES_S012700	-//-	0.995246	1.9e-11
LNC_001973	XLOC_032053	-2.77911	0.00336048	MANES_05G1548001	MANES_05G154800	sp|Q96512|PER9_ARATH Peroxidase 9 OS=Arabidopsis thaliana GN=PER9 PE=1 SV=1//2.07725e-178	0.982069	1.42e-08
LNC_001973	XLOC_032053	-2.77911	0.00336048	MANES_02G0610002	MANES_02G061000	sp|Q9LFV5|FK111_ARATH F-box/kelch-repeat protein At5g15710 OS=Arabidopsis thaliana GN=At5g15710 PE=2 SV=1//0	0.995232	1.93e-11
LNC_001973	XLOC_032053	-2.77911	0.00336048	MANES_13G1361002	MANES_13G136100	sp|Q56XQ0|U496I_ARATH UPF0496 protein At2g18630 OS=Arabidopsis thaliana GN=At2g18630 PE=2 SV=3//6.66835e-145	0.954141	1.48e-06
LNC_001973	XLOC_032053	-2.77911	0.00336048	MANES_13G1361001	MANES_13G136100	sp|Q56XQ0|U496I_ARATH UPF0496 protein At2g18630 OS=Arabidopsis thaliana GN=At2g18630 PE=2 SV=3//6.66835e-145	0.954355	1.45e-06
LNC_001973	XLOC_032053	-2.77911	0.00336048	MANES_18G0507001	MANES_18G050700	sp|Q9ZQB9|CSLCC_ARATH Probable xyloglucan glycosyltransferase 12 OS=Arabidopsis thaliana GN=CSLC12 PE=1 SV=1//0	0.990232	6.89e-10
LNC_001973	XLOC_032053	-2.77911	0.00336048	MANES_03G2011001	MANES_03G201100	sp|Q8GZ17|COBL7_ARATH COBRA-like protein 7 OS=Arabidopsis thaliana GN=COBL7 PE=1 SV=2//0	0.98416	7.65e-09
LNC_001973	XLOC_032053	-2.77911	0.00336048	MANES_03G2011002	MANES_03G201100	sp|Q8GZ17|COBL7_ARATH COBRA-like protein 7 OS=Arabidopsis thaliana GN=COBL7 PE=1 SV=2//0	0.995244	1.9e-11
LNC_001973	XLOC_032053	-2.77911	0.00336048	MANES_03G1159001	MANES_03G115900	sp|Q9SFC7|FB135_ARATH F-box protein At3g07870 OS=Arabidopsis thaliana GN=At3g07870 PE=2 SV=1//3.13468e-31	0.98889	1.31e-09
LNC_001973	XLOC_032053	-2.77911	0.00336048	MANES_12G0382001	MANES_12G038200	sp|Q7XJ98|KATAM_ARATH Xyloglucan galactosyltransferase KATAMARI1 OS=Arabidopsis thaliana GN=KAM1 PE=1 SV=1//0	0.993381	9.9e-11
LNC_001973	XLOC_032053	-2.77911	0.00336048	MANES_18G0925001	MANES_18G092500	-//-	0.996724	2.96e-12
LNC_001973	XLOC_032053	-2.77911	0.00336048	MANES_16G0575001	MANES_16G057500	-//-	0.995246	1.9e-11
LNC_001973	XLOC_032053	-2.77911	0.00336048	MANES_13G1350001	MANES_13G135000	sp|O64825|LYK4_ARATH LysM domain receptor-like kinase 4 OS=Arabidopsis thaliana GN=LYK4 PE=1 SV=1//1.09836e-165	0.97678	5.11e-08
LNC_001973	XLOC_032053	-2.77911	0.00336048	MANES_18G0160001	MANES_18G016000	sp|Q7XM16|C3H30_ORYSJ Zinc finger CCCH domain-containing protein 30 OS=Oryza sativa subsp. japonica GN=Os04g0663200 PE=2 SV=3//8.93257e-14	0.980296	2.26e-08
LNC_001973	XLOC_032053	-2.77911	0.00336048	MANES_01G1423001	MANES_01G142300	-//-	0.995246	1.9e-11
LNC_001973	XLOC_032053	-2.77911	0.00336048	MANES_01G2708004	MANES_01G270800	-//-	0.992497	1.85e-10
LNC_001973	XLOC_032053	-2.77911	0.00336048	MANES_06G0455001	MANES_06G045500	-//-	0.956795	1.1e-06
LNC_001973	XLOC_032053	-2.77911	0.00336048	MANES_16G0306001	MANES_16G030600	sp|Q9FE67|ERF80_ARATH Ethylene-responsive transcription factor 9 OS=Arabidopsis thaliana GN=ERF9 PE=2 SV=1//3.48311e-22	0.980068	2.4e-08
LNC_001973	XLOC_032053	-2.77911	0.00336048	MANES_01G1942001	MANES_01G194200	sp|B9S2H4|Y232_RICCO UPF0392 protein RCOM_0530710 OS=Ricinus communis GN=RCOM_0699480 PE=3 SV=1//1.37368e-08	0.99405	5.81e-11
LNC_001973	XLOC_032053	-2.77911	0.00336048	MANES_01G1800001	MANES_01G180000	sp|Q8GUU2|RIE1_ARATH E3 ubiquitin protein ligase RIE1 OS=Arabidopsis thaliana GN=RIE1 PE=2 SV=1//7.12288e-08	0.990646	5.55e-10
LNC_001973	XLOC_032053	-2.77911	0.00336048	MANES_02G0485001	MANES_02G048500	sp|Q9LVQ0|PME31_ARATH Pectinesterase 31 OS=Arabidopsis thaliana GN=PME31 PE=1 SV=1//2.44902e-89	0.995246	1.9e-11
LNC_001973	XLOC_032053	-2.77911	0.00336048	MANES_13G0241001	MANES_13G024100	sp|Q8W4Q3|PIRL3_ARATH Plant intracellular Ras-group-related LRR protein 3 OS=Arabidopsis thaliana GN=PIRL3 PE=2 SV=1//2.91129e-157	0.965916	3.42e-07
LNC_001973	XLOC_032053	-2.77911	0.00336048	MANES_03G0497001	MANES_03G049700	-//-	0.953374	1.6e-06
LNC_001973	XLOC_032053	-2.77911	0.00336048	MANES_05G1692001	MANES_05G169200	sp|Q9M9Z2|TPP2_ARATH Probable thylakoidal processing peptidase 2, chloroplastic OS=Arabidopsis thaliana GN=TPP2 PE=2 SV=1//1.30781e-103	0.989796	8.57e-10
LNC_001973	XLOC_032053	-2.77911	0.00336048	MANES_15G0776001	MANES_15G077600	sp|Q94B77|FH5_ARATH Formin-like protein 5 OS=Arabidopsis thaliana GN=FH5 PE=2 SV=2//2.35973e-08	0.985306	5.26e-09
LNC_001973	XLOC_032053	-2.77911	0.00336048	MANES_02G0754001	MANES_02G075400	sp|Q9C8Y1|CML23_ARATH Probable calcium-binding protein CML23 OS=Arabidopsis thaliana GN=CML23 PE=2 SV=1//7.74015e-43	0.994027	5.93e-11
LNC_001083	XLOC_019458	2.24312	0.0418244	MANES_01G1610001	MANES_01G161000	sp|Q944C1|PLCD4_ARATH Phosphoinositide phospholipase C 4 OS=Arabidopsis thaliana GN=PLC4 PE=2 SV=2//0	0.952058	1.84e-06
LNC_001083	XLOC_019458	2.24312	0.0418244	MANES_14G1049001	MANES_14G104900	sp|Q39265|ZFP6_ARATH Zinc finger protein 6 OS=Arabidopsis thaliana GN=ZFP6 PE=2 SV=1//1.34206e-15	0.954487	1.42e-06
LNC_001083	XLOC_019458	2.24312	0.0418244	MANES_12G0877001	MANES_12G087700	-//-	0.954377	1.44e-06
LNC_001083	XLOC_019458	2.24312	0.0418244	MANES_08G0901001	MANES_08G090100	sp|C0LGT6|EFR_ARATH LRR receptor-like serine/threonine-protein kinase EFR OS=Arabidopsis thaliana GN=EFR PE=1 SV=1//3.17784e-27	0.974004	8.95e-08
LNC_001646	XLOC_027402	-2.10226	0.0141729	MANES_08G0734001	MANES_08G073400	sp|Q93Z08|E136_ARATH Glucan endo-1,3-beta-glucosidase 6 OS=Arabidopsis thaliana GN=At5g58090 PE=1 SV=2//1.01993e-151	0.95212	1.83e-06
LNC_001646	XLOC_027402	-2.10226	0.0141729	MANES_09G0755001	MANES_09G075500	sp|O48921|C97B2_SOYBN Cytochrome P450 97B2, chloroplastic OS=Glycine max GN=CYP97B2 PE=2 SV=1//0	0.958857	8.66e-07
LNC_001646	XLOC_027402	-2.10226	0.0141729	MANES_15G0372002	MANES_15G037200	sp|Q682V0|XRCC4_ARATH DNA repair protein XRCC4 OS=Arabidopsis thaliana GN=XRCC4 PE=1 SV=2//1.09537e-103	-0.952047	1.84e-06
LNC_001332	XLOC_023038	-2.65744	0.0171259	MANES_10G0239001	MANES_10G023900	sp|Q9C9H7|RLP12_ARATH Receptor-like protein 12 OS=Arabidopsis thaliana GN=RLP12 PE=2 SV=2//1.88914e-86	0.994251	4.9e-11
LNC_001332	XLOC_023038	-2.65744	0.0171259	MANES_14G0296001	MANES_14G029600	sp|Q9M0L0|DRE1A_ARATH Dehydration-responsive element-binding protein 1A OS=Arabidopsis thaliana GN=DREB1A PE=1 SV=2//2.71234e-62	0.997604	6.19e-13
LNC_001332	XLOC_023038	-2.65744	0.0171259	MANES_16G1308001	MANES_16G130800	sp|Q9LEV7|FBT6_ARATH Probable folate-biopterin transporter 6 OS=Arabidopsis thaliana GN=At5g10820 PE=2 SV=1//0	0.971719	1.36e-07
LNC_001332	XLOC_023038	-2.65744	0.0171259	MANES_14G0295001	MANES_14G029500	sp|Q9FJ90|ERF25_ARATH Ethylene-responsive transcription factor ERF025 OS=Arabidopsis thaliana GN=ERF025 PE=2 SV=1//4.09541e-34	0.984071	7.86e-09
LNC_001332	XLOC_023038	-2.65744	0.0171259	MANES_15G1089004	MANES_15G108900	sp|C0LGG8|Y5343_ARATH Probable LRR receptor-like serine/threonine-protein kinase At1g53430 OS=Arabidopsis thaliana GN=At1g53430 PE=1 SV=1//1.282e-148	0.99734	1.04e-12
LNC_001332	XLOC_023038	-2.65744	0.0171259	MANES_17G0566004	MANES_17G056600	sp|Q700D9|MYBF_ARATH Putative Myb family transcription factor At1g14600 OS=Arabidopsis thaliana GN=At1g14600 PE=2 SV=2//8.51167e-25	0.997352	1.02e-12
LNC_001332	XLOC_023038	-2.65744	0.0171259	MANES_09G0504001	MANES_09G050400	sp|Q94KL8|SILD_PODPE Secoisolariciresinol dehydrogenase (Fragment) OS=Podophyllum peltatum PE=1 SV=1//5.12247e-91	0.983288	9.98e-09
LNC_001332	XLOC_023038	-2.65744	0.0171259	MANES_06G0587001	MANES_06G058700	-//-	0.968299	2.39e-07
LNC_001332	XLOC_023038	-2.65744	0.0171259	MANES_10G0677001	MANES_10G067700	sp|Q949P1|ABAH1_ARATH Abscisic acid 8&apos;-hydroxylase 1 OS=Arabidopsis thaliana GN=CYP707A1 PE=2 SV=1//0	0.965668	3.55e-07
LNC_001332	XLOC_023038	-2.65744	0.0171259	MANES_14G1571001	MANES_14G157100	-//-	0.99734	1.04e-12
LNC_001332	XLOC_023038	-2.65744	0.0171259	MANES_05G0889001	MANES_05G088900	-//-	0.99734	1.04e-12
LNC_001332	XLOC_023038	-2.65744	0.0171259	MANES_15G0107001	MANES_15G010700	sp|Q8L9T5|ATL2_ARATH RING-H2 finger protein ATL2 OS=Arabidopsis thaliana GN=ATL2 PE=2 SV=2//1.49018e-66	0.997305	1.12e-12
LNC_001332	XLOC_023038	-2.65744	0.0171259	MANES_02G1584002	MANES_02G158400	sp|Q6NQB7|B3GT7_ARATH Beta-1,3-galactosyltransferase 7 OS=Arabidopsis thaliana GN=B3GALT7 PE=2 SV=1//7.2325e-14	0.997497	7.7e-13
LNC_001332	XLOC_023038	-2.65744	0.0171259	MANES_02G1584003	MANES_02G158400	sp|Q6NQB7|B3GT7_ARATH Beta-1,3-galactosyltransferase 7 OS=Arabidopsis thaliana GN=B3GALT7 PE=2 SV=1//7.2325e-14	0.957919	9.68e-07
LNC_001332	XLOC_023038	-2.65744	0.0171259	MANES_04G1322002	MANES_04G132200	sp|Q9C7A2|Y3236_ARATH Ankyrin repeat-containing protein At3g12360 OS=Arabidopsis thaliana GN=At3g12360 PE=2 SV=1//5.82869e-06	0.974768	7.72e-08
LNC_001332	XLOC_023038	-2.65744	0.0171259	MANES_18G0462001	MANES_18G046200	sp|O22193|PUB4_ARATH U-box domain-containing protein 4 OS=Arabidopsis thaliana GN=PUB4 PE=1 SV=3//4.39502e-80	0.992079	2.42e-10
LNC_001332	XLOC_023038	-2.65744	0.0171259	MANES_01G0551001	MANES_01G055100	-//-	0.997547	6.96e-13
LNC_001332	XLOC_023038	-2.65744	0.0171259	MANES_13G1274001	MANES_13G127400	-//-	0.96101	6.65e-07
LNC_001332	XLOC_023038	-2.65744	0.0171259	MANES_07G1141001	MANES_07G114100	sp|P09189|HSP7C_PETHY Heat shock cognate 70 kDa protein OS=Petunia hybrida GN=HSP70 PE=2 SV=1//0	0.980548	2.12e-08
LNC_001332	XLOC_023038	-2.65744	0.0171259	MANES_04G0830001	MANES_04G083000	sp|Q43075|SPE1_PEA Arginine decarboxylase OS=Pisum sativum PE=2 SV=1//0	0.963403	4.86e-07
LNC_001332	XLOC_023038	-2.65744	0.0171259	MANES_18G0688001	MANES_18G068800	sp|Q67XC9|TPPD_ARATH Probable trehalose-phosphate phosphatase D OS=Arabidopsis thaliana GN=TPPD PE=2 SV=1//4.19074e-157	0.987017	2.84e-09
LNC_001332	XLOC_023038	-2.65744	0.0171259	MANES_04G0026001	MANES_04G002600	sp|Q9ZQH1|CML48_ARATH Probable calcium-binding protein CML48 OS=Arabidopsis thaliana GN=CML48 PE=2 SV=2//3.14756e-78	0.996407	4.69e-12
LNC_001332	XLOC_023038	-2.65744	0.0171259	MANES_13G1192001	MANES_13G119200	sp|Q9FE83|SKIP2_ARATH F-box protein SKIP2 OS=Arabidopsis thaliana GN=SKIP2 PE=1 SV=1//0	0.980907	1.94e-08
LNC_001332	XLOC_023038	-2.65744	0.0171259	MANES_11G1399001	MANES_11G139900	-//-	0.997344	1.04e-12
LNC_001332	XLOC_023038	-2.65744	0.0171259	MANES_06G0741001	MANES_06G074100	sp|Q5PP26|PII2_ARATH Piriformospora indica-insensitive protein 2 OS=Arabidopsis thaliana GN=PII-2 PE=2 SV=1//8.34964e-131	0.99734	1.04e-12
LNC_001332	XLOC_023038	-2.65744	0.0171259	MANES_10G0117001	MANES_10G011700	sp|Q9XEE6|C3H29_ARATH Zinc finger CCCH domain-containing protein 29 OS=Arabidopsis thaliana GN=At2g40140 PE=2 SV=1//0	0.995709	1.14e-11
LNC_001332	XLOC_023038	-2.65744	0.0171259	MANES_12G0281002	MANES_12G028100	sp|Q9ZUD9|SRO2_ARATH Probable inactive poly [ADP-ribose] polymerase SRO2 OS=Arabidopsis thaliana GN=SRO2 PE=1 SV=1//7.81412e-76	0.992335	2.06e-10
LNC_001332	XLOC_023038	-2.65744	0.0171259	MANES_06G1690001	MANES_06G169000	sp|Q5Z9Z0|BGL24_ORYSJ Beta-glucosidase 24 OS=Oryza sativa subsp. japonica GN=BGLU24 PE=2 SV=1//0	0.998184	1.55e-13
LNC_001332	XLOC_023038	-2.65744	0.0171259	MANES_12G1513001	MANES_12G151300	sp|Q39202|RLK1_ARATH G-type lectin S-receptor-like serine/threonine-protein kinase RLK1 OS=Arabidopsis thaliana GN=RLK1 PE=2 SV=2//4.66869e-91	0.984869	6.09e-09
LNC_001332	XLOC_023038	-2.65744	0.0171259	MANES_17G0240001	MANES_17G024000	-//-	0.978738	3.3e-08
LNC_001332	XLOC_023038	-2.65744	0.0171259	MANES_08G1192001	MANES_08G119200	sp|Q9C8S6|Y1322_ARATH C2 domain-containing protein At1g63220 OS=Arabidopsis thaliana GN=At1g63220 PE=1 SV=1//2.43923e-06	0.966427	3.18e-07
LNC_001332	XLOC_023038	-2.65744	0.0171259	MANES_06G0511001	MANES_06G051100	sp|O48780|KCS11_ARATH 3-ketoacyl-CoA synthase 11 OS=Arabidopsis thaliana GN=KCS11 PE=2 SV=1//0	0.990939	4.74e-10
LNC_001332	XLOC_023038	-2.65744	0.0171259	MANES_05G0026001	MANES_05G002600	-//-	0.985006	5.82e-09
LNC_001332	XLOC_023038	-2.65744	0.0171259	MANES_14G1735001	MANES_14G173500	sp|Q9SCX8|PPA17_ARATH Purple acid phosphatase 17 OS=Arabidopsis thaliana GN=PAP17 PE=2 SV=1//5.48162e-114	0.960111	7.44e-07
LNC_001332	XLOC_023038	-2.65744	0.0171259	MANES_14G1735003	MANES_14G173500	sp|Q9SCX8|PPA17_ARATH Purple acid phosphatase 17 OS=Arabidopsis thaliana GN=PAP17 PE=2 SV=1//5.48162e-114	0.950093	2.24e-06
LNC_001332	XLOC_023038	-2.65744	0.0171259	MANES_12G1085001	MANES_12G108500	sp|Q9FDW1|MYB44_ARATH Transcription factor MYB44 OS=Arabidopsis thaliana GN=MYB44 PE=2 SV=1//3.99039e-87	0.991437	3.57e-10
LNC_001332	XLOC_023038	-2.65744	0.0171259	MANES_08G0309001	MANES_08G030900	sp|Q9FMS6|CAF1K_ARATH Probable CCR4-associated factor 1 homolog 11 OS=Arabidopsis thaliana GN=CAF1-11 PE=2 SV=1//6.64519e-99	0.964542	4.16e-07
LNC_001332	XLOC_023038	-2.65744	0.0171259	MANES_02G1460001	MANES_02G146000	sp|Q9SJY5|PUMP5_ARATH Mitochondrial uncoupling protein 5 OS=Arabidopsis thaliana GN=PUMP5 PE=2 SV=1//3.24535e-131	0.997517	7.4e-13
LNC_001332	XLOC_023038	-2.65744	0.0171259	MANES_01G1167001	MANES_01G116700	sp|Q9C8Y1|CML23_ARATH Probable calcium-binding protein CML23 OS=Arabidopsis thaliana GN=CML23 PE=2 SV=1//2.11571e-48	0.983998	8.05e-09
LNC_001332	XLOC_023038	-2.65744	0.0171259	MANES_05G0340004	MANES_05G034000	sp|Q75RY2|PAIR1_ORYSJ Protein PAIR1 OS=Oryza sativa subsp. japonica GN=PAIR1 PE=1 SV=1//1.96671e-32	0.979645	2.66e-08
LNC_001332	XLOC_023038	-2.65744	0.0171259	MANES_01G2545001	MANES_01G254500	sp|Q9SUS5|RHA1B_ARATH E3 ubiquitin-protein ligase RHA1B OS=Arabidopsis thaliana GN=RHA1B PE=2 SV=1//3.63835e-25	0.996887	2.29e-12
LNC_001332	XLOC_023038	-2.65744	0.0171259	MANES_18G0131001	MANES_18G013100	-//-	0.97635	5.6e-08
LNC_001332	XLOC_023038	-2.65744	0.0171259	MANES_16G1289001	MANES_16G128900	sp|Q9C5T4|WRK18_ARATH WRKY transcription factor 18 OS=Arabidopsis thaliana GN=WRKY18 PE=1 SV=2//1.37502e-68	0.9651	3.85e-07
LNC_001332	XLOC_023038	-2.65744	0.0171259	MANES_03G0441001	MANES_03G044100	sp|Q84QC2|ERF17_ARATH Ethylene-responsive transcription factor ERF017 OS=Arabidopsis thaliana GN=ERF017 PE=2 SV=1//2.30412e-55	0.997483	7.92e-13
LNC_001332	XLOC_023038	-2.65744	0.0171259	MANES_11G1011001	MANES_11G101100	sp|Q9ZPX1|ARF5_ARATH ADP-ribosylation factor-like protein 2 OS=Arabidopsis thaliana GN=ARL2 PE=2 SV=1//2.47829e-16	0.99734	1.04e-12
LNC_001332	XLOC_023038	-2.65744	0.0171259	MANES_11G1124001	MANES_11G112400	sp|Q9SJ52|YLS9_ARATH Protein YLS9 OS=Arabidopsis thaliana GN=YLS9 PE=2 SV=1//2.14243e-10	0.990152	7.18e-10
LNC_001332	XLOC_023038	-2.65744	0.0171259	MANES_05G0936001	MANES_05G093600	sp|B9S2H4|Y232_RICCO UPF0392 protein RCOM_0530710 OS=Ricinus communis GN=RCOM_0699480 PE=3 SV=1//0	0.980568	2.11e-08
LNC_001332	XLOC_023038	-2.65744	0.0171259	MANES_08G1158001	MANES_08G115800	sp|Q8GT41|PLA1_PLAAC Putative invertase inhibitor OS=Platanus acerifolia PE=1 SV=1//2.63992e-22	0.99734	1.04e-12
LNC_001332	XLOC_023038	-2.65744	0.0171259	MANES_11G1309001	MANES_11G130900	sp|Q9LQN6|P2C04_ARATH Probable protein phosphatase 2C 4 OS=Arabidopsis thaliana GN=PLL5 PE=2 SV=1//0	0.959981	7.56e-07
LNC_001332	XLOC_023038	-2.65744	0.0171259	MANES_16G0154001	MANES_16G015400	sp|Q94JL3|BH112_ARATH Transcription factor bHLH112 OS=Arabidopsis thaliana GN=BHLH112 PE=2 SV=1//7.92918e-58	0.964667	4.09e-07
LNC_001332	XLOC_023038	-2.65744	0.0171259	MANES_16G0154002	MANES_16G015400	sp|Q94JL3|BH112_ARATH Transcription factor bHLH112 OS=Arabidopsis thaliana GN=BHLH112 PE=2 SV=1//7.92918e-58	0.952566	1.75e-06
LNC_001332	XLOC_023038	-2.65744	0.0171259	MANES_18G0307001	MANES_18G030700	sp|O22808|LYK5_ARATH Protein LYK5 OS=Arabidopsis thaliana GN=LYK5 PE=2 SV=1//1.18341e-105	0.966618	3.09e-07
LNC_001332	XLOC_023038	-2.65744	0.0171259	MANES_13G0017001	MANES_13G001700	sp|Q9LMJ3|GDL1_ARATH GDSL esterase/lipase At1g06990 OS=Arabidopsis thaliana GN=At1g06990 PE=2 SV=2//8.01726e-121	0.966075	3.34e-07
LNC_001332	XLOC_023038	-2.65744	0.0171259	MANES_08G0875002	MANES_08G087500	-//-	0.997341	1.04e-12
LNC_001332	XLOC_023038	-2.65744	0.0171259	MANES_17G0118001	MANES_17G011800	-//-	0.99734	1.04e-12
LNC_001332	XLOC_023038	-2.65744	0.0171259	MANES_12G1275001	MANES_12G127500	sp|Q9SJY5|PUMP5_ARATH Mitochondrial uncoupling protein 5 OS=Arabidopsis thaliana GN=PUMP5 PE=2 SV=1//3.49374e-153	0.974442	8.23e-08
LNC_001332	XLOC_023038	-2.65744	0.0171259	MANES_15G1326001	MANES_15G132600	sp|Q9LQU4|PCR2_ARATH Protein PLANT CADMIUM RESISTANCE 2 OS=Arabidopsis thaliana GN=PCR2 PE=1 SV=1//1.09834e-58	0.974161	8.69e-08
LNC_001332	XLOC_023038	-2.65744	0.0171259	MANES_01G1717001	MANES_01G171700	sp|P0C883|SCL33_ARATH Scarecrow-like protein 33 OS=Arabidopsis thaliana GN=SCL33 PE=1 SV=1//5.99595e-164	0.984366	7.17e-09
LNC_001332	XLOC_023038	-2.65744	0.0171259	MANES_09G1523001	MANES_09G152300	sp|P43082|HEVL_ARATH Hevein-like preproprotein OS=Arabidopsis thaliana GN=HEL PE=1 SV=1//2.76043e-63	0.9653	3.74e-07
LNC_001332	XLOC_023038	-2.65744	0.0171259	MANES_15G1024001	MANES_15G102400	sp|C0LGH3|Y5614_ARATH Probable LRR receptor-like serine/threonine-protein kinase At1g56140 OS=Arabidopsis thaliana GN=At1g56140 PE=2 SV=2//2.18019e-109	0.984119	7.75e-09
LNC_001332	XLOC_023038	-2.65744	0.0171259	MANES_12G0417001	MANES_12G041700	-//-	0.960522	7.07e-07
LNC_001332	XLOC_023038	-2.65744	0.0171259	MANES_10G1233001	MANES_10G123300	sp|Q9LQT8|GAI_ARATH DELLA protein GAI OS=Arabidopsis thaliana GN=GAI PE=1 SV=1//6.75803e-140	0.996007	7.94e-12
LNC_001332	XLOC_023038	-2.65744	0.0171259	MANES_S0946001	MANES_S094600	-//-	0.99734	1.04e-12
LNC_001332	XLOC_023038	-2.65744	0.0171259	MANES_09G0366001	MANES_09G036600	sp|Q67UE2|HOX11_ORYSJ Homeobox-leucine zipper protein HOX11 OS=Oryza sativa subsp. japonica GN=HOX11 PE=2 SV=1//4.66928e-48	0.993675	7.89e-11
LNC_001332	XLOC_023038	-2.65744	0.0171259	MANES_02G1798001	MANES_02G179800	-//-	0.993551	8.69e-11
LNC_001332	XLOC_023038	-2.65744	0.0171259	MANES_18G0421001	MANES_18G042100	-//-	0.963403	4.86e-07
LNC_001332	XLOC_023038	-2.65744	0.0171259	MANES_12G0582001	MANES_12G058200	-//-	0.972535	1.18e-07
LNC_001332	XLOC_023038	-2.65744	0.0171259	MANES_17G1235001	MANES_17G123500	sp|O48788|Y2267_ARATH Probable inactive receptor kinase At2g26730 OS=Arabidopsis thaliana GN=At2g26730 PE=1 SV=1//4.43111e-84	0.99734	1.04e-12
LNC_001332	XLOC_023038	-2.65744	0.0171259	MANES_11G0788001	MANES_11G078800	sp|Q9LYV6|GEML5_ARATH GEM-like protein 5 OS=Arabidopsis thaliana GN=At5g13200 PE=1 SV=1//3.38266e-104	0.964305	4.3e-07
LNC_001332	XLOC_023038	-2.65744	0.0171259	MANES_03G1899001	MANES_03G189900	sp|Q9ZV04|PER24_ARATH Peroxidase 24 OS=Arabidopsis thaliana GN=PER24 PE=2 SV=1//4.3756e-115	0.99734	1.04e-12
LNC_001332	XLOC_023038	-2.65744	0.0171259	MANES_05G1115001	MANES_05G111500	sp|Q9SCZ4|FERON_ARATH Receptor-like protein kinase FERONIA OS=Arabidopsis thaliana GN=FER PE=1 SV=1//0	0.966931	2.95e-07
LNC_001332	XLOC_023038	-2.65744	0.0171259	MANES_10G1275001	MANES_10G127500	sp|F4J339|RPP1_ARATH Probable disease resistance protein RPP1 OS=Arabidopsis thaliana GN=RPP1 PE=2 SV=1//6.29214e-40	0.979945	2.47e-08
LNC_001332	XLOC_023038	-2.65744	0.0171259	MANES_06G0209001	MANES_06G020900	sp|Q84WB7|GT645_ARATH Glycosyltransferase family protein 64 protein C5 OS=Arabidopsis thaliana GN=At5g04500 PE=2 SV=1//0	0.984857	6.11e-09
LNC_001332	XLOC_023038	-2.65744	0.0171259	MANES_15G1591001	MANES_15G159100	sp|Q8RYK0|CML31_ORYSJ Probable calcium-binding protein CML31 OS=Oryza sativa subsp. japonica GN=CML31 PE=2 SV=1//4.49411e-39	0.981926	1.47e-08
LNC_001332	XLOC_023038	-2.65744	0.0171259	MANES_09G0446001	MANES_09G044600	sp|Q9ZSD4|SY121_ARATH Syntaxin-121 OS=Arabidopsis thaliana GN=SYP121 PE=1 SV=1//7.39313e-155	0.990404	6.3e-10
LNC_001332	XLOC_023038	-2.65744	0.0171259	MANES_16G0730002	MANES_16G073000	sp|O82572|PROF1_RICCO Profilin-1 OS=Ricinus communis GN=PRO1 PE=2 SV=1//2.35389e-81	0.953399	1.6e-06
LNC_001332	XLOC_023038	-2.65744	0.0171259	MANES_10G1014001	MANES_10G101400	-//-	0.965871	3.44e-07
LNC_001332	XLOC_023038	-2.65744	0.0171259	MANES_14G0357001	MANES_14G035700	-//-	0.977803	4.09e-08
LNC_001332	XLOC_023038	-2.65744	0.0171259	MANES_01G1131001	MANES_01G113100	-//-	0.987824	2.06e-09
LNC_001332	XLOC_023038	-2.65744	0.0171259	MANES_04G1148001	MANES_04G114800	sp|Q3EBM5|ASPR1_ARATH Probable aspartic protease At2g35615 OS=Arabidopsis thaliana GN=At2g35615 PE=3 SV=1//5.61688e-123	0.99734	1.04e-12
LNC_001332	XLOC_023038	-2.65744	0.0171259	MANES_05G1081001	MANES_05G108100	sp|Q38910|XTH23_ARATH Probable xyloglucan endotransglucosylase/hydrolase protein 23 OS=Arabidopsis thaliana GN=XTH23 PE=2 SV=1//1.3262e-145	0.959122	8.39e-07
LNC_001332	XLOC_023038	-2.65744	0.0171259	MANES_17G11240012	MANES_17G112400	-//-	0.997705	5e-13
LNC_001332	XLOC_023038	-2.65744	0.0171259	MANES_02G1698001	MANES_02G169800	-//-	0.952258	1.8e-06
LNC_001332	XLOC_023038	-2.65744	0.0171259	MANES_06G1431001	MANES_06G143100	sp|Q9M0L0|DRE1A_ARATH Dehydration-responsive element-binding protein 1A OS=Arabidopsis thaliana GN=DREB1A PE=1 SV=2//4.32081e-65	0.975763	6.32e-08
LNC_001332	XLOC_023038	-2.65744	0.0171259	MANES_09G1337001	MANES_09G133700	sp|Q946J8|LHP1_ARATH Chromo domain-containing protein LHP1 OS=Arabidopsis thaliana GN=LHP1 PE=1 SV=2//2.45286e-07	0.987558	2.3e-09
LNC_001332	XLOC_023038	-2.65744	0.0171259	MANES_16G1169001	MANES_16G116900	-//-	0.995361	1.68e-11
LNC_001332	XLOC_023038	-2.65744	0.0171259	MANES_13G0576001	MANES_13G057600	sp|Q9SRR0|PEX13_ARATH Peroxisomal membrane protein 13 OS=Arabidopsis thaliana GN=PEX13 PE=1 SV=1//1.64532e-15	0.993525	8.87e-11
LNC_001332	XLOC_023038	-2.65744	0.0171259	MANES_02G0967001	MANES_02G096700	-//-	0.966538	3.12e-07
LNC_001332	XLOC_023038	-2.65744	0.0171259	MANES_06G1541001	MANES_06G154100	sp|Q6DST1|Y1465_ARATH Late embryogenesis abundant protein At1g64065 OS=Arabidopsis thaliana GN=At1g64065 PE=2 SV=1//9.8801e-13	0.99734	1.04e-12
LNC_001332	XLOC_023038	-2.65744	0.0171259	MANES_09G1150001	MANES_09G115000	-//-	0.99734	1.04e-12
LNC_001332	XLOC_023038	-2.65744	0.0171259	MANES_08G1073001	MANES_08G107300	sp|Q9FJK3|AGL80_ARATH Agamous-like MADS-box protein AGL80 OS=Arabidopsis thaliana GN=AGL80 PE=1 SV=1//3.73801e-61	0.99734	1.04e-12
LNC_001332	XLOC_023038	-2.65744	0.0171259	MANES_18G1254001	MANES_18G125400	sp|Q40392|TMVRN_NICGU TMV resistance protein N OS=Nicotiana glutinosa GN=N PE=1 SV=1//6.92908e-128	0.975308	6.94e-08
LNC_001332	XLOC_023038	-2.65744	0.0171259	MANES_02G1351002	MANES_02G135100	sp|Q55GJ3|NCA2_DICDI Nuclear control of ATPase protein 2 OS=Dictyostelium discoideum GN=nca2 PE=3 SV=1//1.12861e-13	0.982026	1.43e-08
LNC_001332	XLOC_023038	-2.65744	0.0171259	MANES_12G0453001	MANES_12G045300	-//-	0.99734	1.04e-12
LNC_001332	XLOC_023038	-2.65744	0.0171259	MANES_13G0239001	MANES_13G023900	sp|Q9ZWQ9|FLS_CITUN Flavonol synthase/flavanone 3-hydroxylase OS=Citrus unshiu GN=FLS PE=1 SV=1//1.58748e-57	0.966057	3.35e-07
LNC_001332	XLOC_023038	-2.65744	0.0171259	MANES_06G1531001	MANES_06G153100	-//-	0.959322	8.19e-07
LNC_001332	XLOC_023038	-2.65744	0.0171259	MANES_12G0578001	MANES_12G057800	sp|Q9SRR0|PEX13_ARATH Peroxisomal membrane protein 13 OS=Arabidopsis thaliana GN=PEX13 PE=1 SV=1//5.86828e-45	0.988557	1.52e-09
LNC_001332	XLOC_023038	-2.65744	0.0171259	MANES_08G0069001	MANES_08G006900	-//-	0.970916	1.56e-07
LNC_001332	XLOC_023038	-2.65744	0.0171259	MANES_09G0003001	MANES_09G000300	sp|O22208|BZP17_ARATH bZIP transcription factor 17 OS=Arabidopsis thaliana GN=BZIP17 PE=1 SV=2//1.85231e-162	0.982415	1.29e-08
LNC_001332	XLOC_023038	-2.65744	0.0171259	MANES_14G1247001	MANES_14G124700	-//-	0.990404	6.31e-10
LNC_001332	XLOC_023038	-2.65744	0.0171259	MANES_05G2053002	MANES_05G205300	sp|Q52K82|CML21_ARATH Probable calcium-binding protein CML21 OS=Arabidopsis thaliana GN=CML21 PE=2 SV=1//6.84334e-107	0.997325	1.07e-12
LNC_001332	XLOC_023038	-2.65744	0.0171259	MANES_05G0309001	MANES_05G030900	sp|Q8H0Y8|WRK41_ARATH Probable WRKY transcription factor 41 OS=Arabidopsis thaliana GN=WRKY41 PE=2 SV=2//5.1081e-43	0.997327	1.07e-12
LNC_001332	XLOC_023038	-2.65744	0.0171259	MANES_05G1817001	MANES_05G181700	sp|O22193|PUB4_ARATH U-box domain-containing protein 4 OS=Arabidopsis thaliana GN=PUB4 PE=1 SV=3//1.62996e-81	0.98074	2.02e-08
LNC_001332	XLOC_023038	-2.65744	0.0171259	MANES_09G0460001	MANES_09G046000	sp|Q84TG3|PUB23_ARATH E3 ubiquitin-protein ligase PUB23 OS=Arabidopsis thaliana GN=PUB23 PE=1 SV=1//2.37061e-172	0.997499	7.67e-13
LNC_001332	XLOC_023038	-2.65744	0.0171259	MANES_10G1016001	MANES_10G101600	sp|Q9SJY5|PUMP5_ARATH Mitochondrial uncoupling protein 5 OS=Arabidopsis thaliana GN=PUMP5 PE=2 SV=1//8.64626e-147	0.997251	1.23e-12
LNC_001332	XLOC_023038	-2.65744	0.0171259	MANES_09G1712001	MANES_09G171200	sp|Q9C992|KCS7_ARATH 3-ketoacyl-CoA synthase 7 OS=Arabidopsis thaliana GN=KCS7 PE=2 SV=1//8.86277e-169	0.99734	1.04e-12
LNC_001332	XLOC_023038	-2.65744	0.0171259	MANES_09G1176001	MANES_09G117600	sp|Q9LFP7|Y5158_ARATH Probable receptor-like protein kinase At5g15080 OS=Arabidopsis thaliana GN=At5g15080 PE=2 SV=1//3.0769e-62	0.972812	1.12e-07
LNC_001332	XLOC_023038	-2.65744	0.0171259	MANES_01G0447002	MANES_01G044700	sp|Q9SCK6|NAC62_ARATH NAC domain-containing protein 62 OS=Arabidopsis thaliana GN=NAC062 PE=1 SV=1//7.55734e-95	0.981793	1.53e-08
LNC_001332	XLOC_023038	-2.65744	0.0171259	MANES_11G0017001	MANES_11G001700	sp|Q8S0G4|GPDH1_ORYSJ Probable glycerol-3-phosphate dehydrogenase [NAD(+)] 1, cytosolic OS=Oryza sativa subsp. japonica GN=Os01g0939600 PE=2 SV=1//0	0.99734	1.04e-12
LNC_001332	XLOC_023038	-2.65744	0.0171259	MANES_16G1004001	MANES_16G100400	-//-	0.981526	1.64e-08
LNC_001332	XLOC_023038	-2.65744	0.0171259	MANES_15G1514001	MANES_15G151400	sp|Q2MHE4|HT1_ARATH Serine/threonine-protein kinase HT1 OS=Arabidopsis thaliana GN=HT1 PE=1 SV=1//6.40637e-64	0.987704	2.17e-09
LNC_001332	XLOC_023038	-2.65744	0.0171259	MANES_01G1463001	MANES_01G146300	-//-	0.970673	1.63e-07
LNC_001332	XLOC_023038	-2.65744	0.0171259	MANES_01G0958001	MANES_01G095800	sp|Q9FGH9|E70B1_ARATH Exocyst complex component EXO70B1 OS=Arabidopsis thaliana GN=EXO70B1 PE=1 SV=1//4.61074e-102	0.987261	2.59e-09
LNC_001332	XLOC_023038	-2.65744	0.0171259	MANES_07G0355001	MANES_07G035500	-//-	0.98607	4.04e-09
LNC_001332	XLOC_023038	-2.65744	0.0171259	MANES_10G0097001	MANES_10G009700	sp|P93013|AGP30_ARATH Non-classical arabinogalactan protein 30 OS=Arabidopsis thaliana GN=AGP30 PE=2 SV=1//1.66478e-12	0.99734	1.04e-12
LNC_001332	XLOC_023038	-2.65744	0.0171259	MANES_10G1492001	MANES_10G149200	sp|Q8W486|Y1491_ARATH Uncharacterized protein At1g04910 OS=Arabidopsis thaliana GN=At1g04910 PE=2 SV=1//6.55076e-62	0.963185	5.01e-07
LNC_001332	XLOC_023038	-2.65744	0.0171259	MANES_01G2422001	MANES_01G242200	-//-	0.997325	1.07e-12
LNC_001332	XLOC_023038	-2.65744	0.0171259	MANES_15G0492001	MANES_15G049200	-//-	0.99734	1.04e-12
LNC_001332	XLOC_023038	-2.65744	0.0171259	MANES_18G0425001	MANES_18G042500	-//-	0.99734	1.04e-12
LNC_001332	XLOC_023038	-2.65744	0.0171259	MANES_08G0659001	MANES_08G065900	sp|O80683|CAB25_ARATH Calmodulin-binding protein 25 OS=Arabidopsis thaliana GN=CAMBP25 PE=1 SV=1//1.42582e-24	0.992905	1.4e-10
LNC_001332	XLOC_023038	-2.65744	0.0171259	MANES_01G0676001	MANES_01G067600	-//-	0.99734	1.04e-12
LNC_001332	XLOC_023038	-2.65744	0.0171259	MANES_15G1197001	MANES_15G119700	-//-	0.99073	5.31e-10
LNC_001332	XLOC_023038	-2.65744	0.0171259	MANES_18G1253002	MANES_18G125300	sp|C0LGD7|Y1684_ARATH Probable LRR receptor-like serine/threonine-protein kinase At1g06840 OS=Arabidopsis thaliana GN=At1g06840 PE=2 SV=2//7.27338e-78	0.955489	1.28e-06
LNC_001332	XLOC_023038	-2.65744	0.0171259	MANES_08G1567001	MANES_08G156700	-//-	0.971573	1.39e-07
LNC_001332	XLOC_023038	-2.65744	0.0171259	MANES_04G0500001	MANES_04G050000	sp|Q38953|DHX8_ARATH Probable pre-mRNA-splicing factor ATP-dependent RNA helicase OS=Arabidopsis thaliana GN=At3g26560 PE=1 SV=2//9.57675e-17	0.99243	1.93e-10
LNC_001332	XLOC_023038	-2.65744	0.0171259	MANES_S0070001	MANES_S007000	-//-	0.99734	1.04e-12
LNC_001332	XLOC_023038	-2.65744	0.0171259	MANES_04G0023001	MANES_04G002300	sp|Q652P9|GL93_ORYSJ Germin-like protein 9-3 OS=Oryza sativa subsp. japonica GN=Os09g0568700 PE=2 SV=1//9.11497e-80	0.99734	1.04e-12
LNC_001332	XLOC_023038	-2.65744	0.0171259	MANES_03G1584001	MANES_03G158400	-//-	0.966069	3.35e-07
LNC_001332	XLOC_023038	-2.65744	0.0171259	MANES_03G1432001	MANES_03G143200	sp|Q9LK50|AB26G_ARATH ABC transporter G family member 26 OS=Arabidopsis thaliana GN=ABCG26 PE=3 SV=2//0	0.973605	9.65e-08
LNC_001332	XLOC_023038	-2.65744	0.0171259	MANES_09G1636002	MANES_09G163600	sp|Q3ECP6|GDL22_ARATH GDSL esterase/lipase At1g54790 OS=Arabidopsis thaliana GN=At1g54790 PE=2 SV=1//5.92619e-12	0.99734	1.04e-12
LNC_001332	XLOC_023038	-2.65744	0.0171259	MANES_14G0098001	MANES_14G009800	sp|A6YG76|PSBD_LEPTE Photosystem II D2 protein OS=Leptosira terrestris GN=psbD PE=3 SV=1//8.67689e-45	0.99734	1.04e-12
LNC_001332	XLOC_023038	-2.65744	0.0171259	MANES_18G1121001	MANES_18G112100	sp|Q40392|TMVRN_NICGU TMV resistance protein N OS=Nicotiana glutinosa GN=N PE=1 SV=1//1.30365e-19	0.995178	2.04e-11
LNC_001332	XLOC_023038	-2.65744	0.0171259	MANES_02G1797001	MANES_02G179700	-//-	0.996483	4.21e-12
LNC_001332	XLOC_023038	-2.65744	0.0171259	MANES_04G1629001	MANES_04G162900	sp|Q5PPS7|TM53A_XENLA Transmembrane protein 53-A OS=Xenopus laevis GN=tmem53-a PE=2 SV=1//1.27962e-17	0.996526	3.96e-12
LNC_001332	XLOC_023038	-2.65744	0.0171259	MANES_08G0285001	MANES_08G028500	sp|B9SX13|CASP2_RICCO Casparian strip membrane protein 2 OS=Ricinus communis GN=RCOM_1259260 PE=2 SV=1//5.00835e-88	0.99734	1.04e-12
LNC_001332	XLOC_023038	-2.65744	0.0171259	MANES_07G1306001	MANES_07G130600	sp|Q9XEE6|C3H29_ARATH Zinc finger CCCH domain-containing protein 29 OS=Arabidopsis thaliana GN=At2g40140 PE=2 SV=1//0	0.99393	6.43e-11
LNC_001332	XLOC_023038	-2.65744	0.0171259	MANES_07G1164001	MANES_07G116400	-//-	0.980287	2.27e-08
LNC_001332	XLOC_023038	-2.65744	0.0171259	MANES_05G0736001	MANES_05G073600	sp|Q93ZT5|EDL3_ARATH EID1-like F-box protein 3 OS=Arabidopsis thaliana GN=EDL3 PE=2 SV=1//2.23563e-107	0.992828	1.48e-10
LNC_001332	XLOC_023038	-2.65744	0.0171259	MANES_06G1173001	MANES_06G117300	sp|Q9C9H7|RLP12_ARATH Receptor-like protein 12 OS=Arabidopsis thaliana GN=RLP12 PE=2 SV=2//4.61119e-07	0.998065	2.13e-13
LNC_001332	XLOC_023038	-2.65744	0.0171259	MANES_02G1660001	MANES_02G166000	sp|Q39013|NAC2_ARATH NAC domain-containing protein 2 OS=Arabidopsis thaliana GN=NAC002 PE=2 SV=2//4.95248e-113	0.95789	9.71e-07
LNC_001332	XLOC_023038	-2.65744	0.0171259	MANES_01G2324001	MANES_01G232400	sp|Q949Z1|PGLR4_ARATH Polygalacturonase At1g48100 OS=Arabidopsis thaliana GN=At1g48100 PE=2 SV=1//0	0.99734	1.04e-12
LNC_001332	XLOC_023038	-2.65744	0.0171259	MANES_02G1300001	MANES_02G130000	sp|P0CH30|RING1_GOSHI E3 ubiquitin-protein ligase RING1 OS=Gossypium hirsutum GN=RING1 PE=1 SV=1//4.04296e-40	0.997585	6.45e-13
LNC_001332	XLOC_023038	-2.65744	0.0171259	MANES_02G1510001	MANES_02G151000	sp|Q9ZPE7|EXO_ARATH Protein EXORDIUM OS=Arabidopsis thaliana GN=EXO PE=2 SV=1//2.55423e-153	0.995776	1.05e-11
LNC_001332	XLOC_023038	-2.65744	0.0171259	MANES_14G1059001	MANES_14G105900	sp|P0C5E2|Y1839_ARATH Probable serine/threonine-protein kinase At1g18390 OS=Arabidopsis thaliana GN=At1g18390 PE=2 SV=2//2.2733e-142	0.99392	6.48e-11
LNC_001332	XLOC_023038	-2.65744	0.0171259	MANES_10G0634002	MANES_10G063400	sp|Q9ES53|UFD1_RAT Ubiquitin fusion degradation protein 1 homolog OS=Rattus norvegicus GN=Ufd1l PE=1 SV=1//6.39598e-74	0.997279	1.17e-12
LNC_001332	XLOC_023038	-2.65744	0.0171259	MANES_02G0455001	MANES_02G045500	sp|Q9LJG8|ASIL2_ARATH Trihelix transcription factor ASIL2 OS=Arabidopsis thaliana GN=ASIL2 PE=2 SV=1//6.27803e-07	0.979815	2.55e-08
LNC_001332	XLOC_023038	-2.65744	0.0171259	MANES_16G0377001	MANES_16G037700	sp|A2XQE8|SAG39_ORYSI Senescence-specific cysteine protease SAG39 OS=Oryza sativa subsp. indica GN=OsI_14861 PE=3 SV=1//9.63245e-157	0.99734	1.04e-12
LNC_001332	XLOC_023038	-2.65744	0.0171259	MANES_06G0036001	MANES_06G003600	sp|Q9LE73|NUDT4_ARATH Nudix hydrolase 4 OS=Arabidopsis thaliana GN=NUDT4 PE=1 SV=1//9.50718e-75	0.992626	1.7e-10
LNC_001332	XLOC_023038	-2.65744	0.0171259	MANES_01G2376001	MANES_01G237600	sp|O74507|YJD4_SCHPO Uncharacterized protein C594.04c OS=Schizosaccharomyces pombe (strain 972 / ATCC 24843) GN=SPCC594.04c PE=3 SV=2//1.41765e-07	0.97648	5.45e-08
LNC_001332	XLOC_023038	-2.65744	0.0171259	MANES_03G1984001	MANES_03G198400	sp|Q8L9T5|ATL2_ARATH RING-H2 finger protein ATL2 OS=Arabidopsis thaliana GN=ATL2 PE=2 SV=2//4.74456e-53	0.984912	6e-09
LNC_001332	XLOC_023038	-2.65744	0.0171259	MANES_02G0685001	MANES_02G068500	-//-	0.985786	4.46e-09
LNC_001332	XLOC_023038	-2.65744	0.0171259	MANES_14G1053001	MANES_14G105300	-//-	0.976682	5.22e-08
LNC_001332	XLOC_023038	-2.65744	0.0171259	MANES_08G1414002	MANES_08G141400	sp|Q8GWB7|GUX6_ARATH Inositol phosphorylceramide glucuronosyltransferase 1 OS=Arabidopsis thaliana GN=IPUT1 PE=1 SV=1//1.27884e-14	0.982534	1.24e-08
LNC_001332	XLOC_023038	-2.65744	0.0171259	MANES_03G1082001	MANES_03G108200	sp|Q9FGH9|E70B1_ARATH Exocyst complex component EXO70B1 OS=Arabidopsis thaliana GN=EXO70B1 PE=1 SV=1//0	0.965626	3.57e-07
LNC_001332	XLOC_023038	-2.65744	0.0171259	MANES_10G1266001	MANES_10G126600	sp|Q9FI14|TAO1_ARATH Disease resistance protein TAO1 OS=Arabidopsis thaliana GN=TAO1 PE=3 SV=1//1.41603e-159	0.992804	1.5e-10
LNC_001332	XLOC_023038	-2.65744	0.0171259	MANES_04G1305001	MANES_04G130500	sp|Q9M815|PCR8_ARATH Protein PLANT CADMIUM RESISTANCE 8 OS=Arabidopsis thaliana GN=PCR8 PE=1 SV=2//2.29128e-65	0.99734	1.04e-12
LNC_001332	XLOC_023038	-2.65744	0.0171259	MANES_06G0873001	MANES_06G087300	sp|Q9S7P9|SNP33_ARATH SNAP25 homologous protein SNAP33 OS=Arabidopsis thaliana GN=SNAP33 PE=1 SV=1//1.09003e-125	0.96707	2.89e-07
LNC_001332	XLOC_023038	-2.65744	0.0171259	MANES_03G1183001	MANES_03G118300	sp|Q9LSQ6|PBP1_ARATH Calcium-binding protein PBP1 OS=Arabidopsis thaliana GN=PBP1 PE=1 SV=1//4.63455e-45	0.996738	2.9e-12
LNC_001332	XLOC_023038	-2.65744	0.0171259	MANES_15G1154001	MANES_15G115400	sp|Q2MHE4|HT1_ARATH Serine/threonine-protein kinase HT1 OS=Arabidopsis thaliana GN=HT1 PE=1 SV=1//1.02024e-43	0.966949	2.94e-07
LNC_001332	XLOC_023038	-2.65744	0.0171259	MANES_08G0950001	MANES_08G095000	sp|Q9M6N7|AMT2_ARATH Ammonium transporter 2 OS=Arabidopsis thaliana GN=AMT2 PE=1 SV=2//0	0.955931	1.22e-06
LNC_001332	XLOC_023038	-2.65744	0.0171259	MANES_S0311001	MANES_S031100	-//-	0.990584	5.74e-10
LNC_001332	XLOC_023038	-2.65744	0.0171259	MANES_01G1508001	MANES_01G150800	-//-	0.9732	1.04e-07
LNC_001332	XLOC_023038	-2.65744	0.0171259	MANES_02G0033001	MANES_02G003300	sp|Q8GUH2|Y1015_ARATH Uncharacterized protein At1g01500 OS=Arabidopsis thaliana GN=At1g01500 PE=2 SV=1//2.96665e-08	0.994093	5.61e-11
LNC_001332	XLOC_023038	-2.65744	0.0171259	MANES_07G1085001	MANES_07G108500	sp|P46573|APK1B_ARATH Protein kinase APK1B, chloroplastic OS=Arabidopsis thaliana GN=APK1B PE=2 SV=2//1.39228e-133	0.972657	1.15e-07
LNC_001332	XLOC_023038	-2.65744	0.0171259	MANES_01G2607001	MANES_01G260700	sp|Q58FX0|BAP2_ARATH BON1-associated protein 2 OS=Arabidopsis thaliana GN=BAP2 PE=1 SV=1//5.0428e-33	0.997788	4.16e-13
LNC_001332	XLOC_023038	-2.65744	0.0171259	MANES_05G1979001	MANES_05G197900	-//-	0.986678	3.23e-09
LNC_001332	XLOC_023038	-2.65744	0.0171259	MANES_04G0844001	MANES_04G084400	sp|Q9FH57|GATA5_ARATH GATA transcription factor 5 OS=Arabidopsis thaliana GN=GATA5 PE=2 SV=1//5.60715e-35	0.984799	6.23e-09
LNC_001332	XLOC_023038	-2.65744	0.0171259	MANES_15G1483001	MANES_15G148300	sp|Q9SYZ7|U496A_ARATH UPF0496 protein At4g34320 OS=Arabidopsis thaliana GN=At4g34320 PE=2 SV=1//7.66147e-166	0.97849	3.5e-08
LNC_001332	XLOC_023038	-2.65744	0.0171259	MANES_13G0298001	MANES_13G029800	-//-	0.992408	1.96e-10
LNC_001332	XLOC_023038	-2.65744	0.0171259	MANES_13G0330001	MANES_13G033000	sp|Q9LTC5|ERF98_ARATH Ethylene-responsive transcription factor ERF098 OS=Arabidopsis thaliana GN=ERF098 PE=1 SV=1//6.87567e-15	0.99734	1.04e-12
LNC_001332	XLOC_023038	-2.65744	0.0171259	MANES_04G1457001	MANES_04G145700	sp|P24465|C71A1_PERAE Cytochrome P450 71A1 OS=Persea americana GN=CYP71A1 PE=1 SV=2//9.55865e-137	0.992433	1.93e-10
LNC_001332	XLOC_023038	-2.65744	0.0171259	MANES_10G1252001	MANES_10G125200	sp|Q9FI14|TAO1_ARATH Disease resistance protein TAO1 OS=Arabidopsis thaliana GN=TAO1 PE=3 SV=1//1.62547e-16	0.993297	1.05e-10
LNC_001332	XLOC_023038	-2.65744	0.0171259	MANES_02G1509001	MANES_02G150900	sp|Q9ZPE7|EXO_ARATH Protein EXORDIUM OS=Arabidopsis thaliana GN=EXO PE=2 SV=1//1.23644e-135	0.997104	1.6e-12
LNC_001332	XLOC_023038	-2.65744	0.0171259	MANES_01G0447001	MANES_01G044700	sp|Q9SCK6|NAC62_ARATH NAC domain-containing protein 62 OS=Arabidopsis thaliana GN=NAC062 PE=1 SV=1//7.55734e-95	0.991811	2.86e-10
LNC_001332	XLOC_023038	-2.65744	0.0171259	MANES_06G1679001	MANES_06G167900	-//-	0.989675	9.08e-10
LNC_001332	XLOC_023038	-2.65744	0.0171259	MANES_05G1805001	MANES_05G180500	-//-	0.954117	1.48e-06
LNC_001332	XLOC_023038	-2.65744	0.0171259	MANES_14G0407001	MANES_14G040700	-//-	0.99734	1.04e-12
LNC_001332	XLOC_023038	-2.65744	0.0171259	MANES_15G0783001	MANES_15G078300	sp|Q69VG1|CIGR1_ORYSJ Chitin-inducible gibberellin-responsive protein 1 OS=Oryza sativa subsp. japonica GN=CIGR1 PE=2 SV=1//0	0.997892	3.27e-13
LNC_001332	XLOC_023038	-2.65744	0.0171259	MANES_14G1386001	MANES_14G138600	-//-	0.996718	2.98e-12
LNC_001332	XLOC_023038	-2.65744	0.0171259	MANES_15G0783003	MANES_15G078300	sp|Q69VG1|CIGR1_ORYSJ Chitin-inducible gibberellin-responsive protein 1 OS=Oryza sativa subsp. japonica GN=CIGR1 PE=2 SV=1//0	0.968984	2.15e-07
LNC_001332	XLOC_023038	-2.65744	0.0171259	MANES_15G1713004	MANES_15G171300	-//-	0.99734	1.04e-12
LNC_001332	XLOC_023038	-2.65744	0.0171259	MANES_13G0950001	MANES_13G095000	sp|F8WKW1|UGT2_GARJA 7-deoxyloganetin glucosyltransferase OS=Gardenia jasminoides GN=UGT85A24 PE=1 SV=1//1.09838e-47	0.963654	4.7e-07
LNC_001332	XLOC_023038	-2.65744	0.0171259	MANES_07G1400001	MANES_07G140000	-//-	0.996247	5.83e-12
LNC_001332	XLOC_023038	-2.65744	0.0171259	MANES_11G1359001	MANES_11G135900	sp|Q9LZD3|E70A1_ARATH Exocyst complex component EXO70A1 OS=Arabidopsis thaliana GN=EXO70A1 PE=1 SV=1//2.17517e-91	0.994646	3.44e-11
LNC_001332	XLOC_023038	-2.65744	0.0171259	MANES_02G0936002	MANES_02G093600	sp|A8MR89|AEL1_ARATH Protein AE7-like 1 OS=Arabidopsis thaliana GN=AEL1 PE=3 SV=1//4.58765e-53	0.99734	1.04e-12
LNC_001332	XLOC_023038	-2.65744	0.0171259	MANES_01G2534001	MANES_01G253400	sp|Q8H0Y8|WRK41_ARATH Probable WRKY transcription factor 41 OS=Arabidopsis thaliana GN=WRKY41 PE=2 SV=2//3.87143e-39	0.996765	2.78e-12
LNC_001332	XLOC_023038	-2.65744	0.0171259	MANES_14G0645001	MANES_14G064500	-//-	0.972374	1.21e-07
LNC_001332	XLOC_023038	-2.65744	0.0171259	MANES_11G0242002	MANES_11G024200	sp|Q940S5|COPZ1_ARATH Coatomer subunit zeta-1 OS=Arabidopsis thaliana GN=At1g60970 PE=2 SV=1//1.37807e-18	0.99734	1.04e-12
LNC_001332	XLOC_023038	-2.65744	0.0171259	MANES_04G0020001	MANES_04G002000	sp|Q9FMR3|NAC90_ARATH NAC domain-containing protein 90 OS=Arabidopsis thaliana GN=NAC090 PE=2 SV=1//1.2111e-93	0.977202	4.67e-08
LNC_001332	XLOC_023038	-2.65744	0.0171259	MANES_09G1207001	MANES_09G120700	sp|Q9SVG9|CML42_ARATH Calcium-binding protein CML42 OS=Arabidopsis thaliana GN=CML42 PE=1 SV=1//4.07942e-63	0.996526	3.96e-12
LNC_001332	XLOC_023038	-2.65744	0.0171259	MANES_13G0980001	MANES_13G098000	-//-	0.987698	2.17e-09
LNC_001332	XLOC_023038	-2.65744	0.0171259	MANES_04G1446001	MANES_04G144600	-//-	0.988181	1.78e-09
LNC_001332	XLOC_023038	-2.65744	0.0171259	MANES_18G0171001	MANES_18G017100	sp|O22975|LPAAT_ARATH 1-acylglycerol-3-phosphate O-acyltransferase OS=Arabidopsis thaliana GN=At4g24160 PE=1 SV=1//0	0.963171	5.02e-07
LNC_001332	XLOC_023038	-2.65744	0.0171259	MANES_09G1135001	MANES_09G113500	-//-	0.994711	3.23e-11
LNC_001332	XLOC_023038	-2.65744	0.0171259	MANES_S0023001	MANES_S002300	sp|Q9SLD4|ZAT11_ARATH Zinc finger protein ZAT11 OS=Arabidopsis thaliana GN=ZAT11 PE=2 SV=1//4.16249e-40	0.997905	3.17e-13
LNC_001332	XLOC_023038	-2.65744	0.0171259	MANES_07G0115001	MANES_07G011500	sp|Q9LMM6|BPS1_ARATH Protein BPS1, chloroplastic OS=Arabidopsis thaliana GN=BPS1 PE=2 SV=1//1.02679e-07	0.994957	2.55e-11
LNC_001332	XLOC_023038	-2.65744	0.0171259	MANES_10G1326002	MANES_10G132600	sp|Q39008|M3K1_ARATH Mitogen-activated protein kinase kinase kinase 1 OS=Arabidopsis thaliana GN=MEKK1 PE=1 SV=2//2.59114e-07	0.953844	1.53e-06
LNC_001332	XLOC_023038	-2.65744	0.0171259	MANES_06G0242001	MANES_06G024200	sp|Q8S8Q6|TET8_ARATH Tetraspanin-8 OS=Arabidopsis thaliana GN=TET8 PE=2 SV=1//6.55987e-109	0.986009	4.12e-09
LNC_001332	XLOC_023038	-2.65744	0.0171259	MANES_04G0205001	MANES_04G020500	-//-	0.99734	1.04e-12
LNC_001332	XLOC_023038	-2.65744	0.0171259	MANES_13G0240001	MANES_13G024000	sp|Q9ZWQ9|FLS_CITUN Flavonol synthase/flavanone 3-hydroxylase OS=Citrus unshiu GN=FLS PE=1 SV=1//3.42468e-64	0.995422	1.57e-11
LNC_001332	XLOC_023038	-2.65744	0.0171259	MANES_17G0398001	MANES_17G039800	sp|Q9S9T7|VP282_ARATH Vacuolar protein sorting-associated protein 28 homolog 2 OS=Arabidopsis thaliana GN=VPS28-2 PE=1 SV=2//3.3701e-125	0.988312	1.68e-09
LNC_001332	XLOC_023038	-2.65744	0.0171259	MANES_03G0794001	MANES_03G079400	-//-	0.9959	9.07e-12
LNC_001332	XLOC_023038	-2.65744	0.0171259	MANES_10G1269001	MANES_10G126900	sp|Q9FI14|TAO1_ARATH Disease resistance protein TAO1 OS=Arabidopsis thaliana GN=TAO1 PE=3 SV=1//2.30277e-13	0.994607	3.56e-11
LNC_001332	XLOC_023038	-2.65744	0.0171259	MANES_02G0206001	MANES_02G020600	sp|Q9FN67|Y5133_ARATH BTB/POZ domain-containing protein At5g41330 OS=Arabidopsis thaliana GN=At5g41330 PE=2 SV=1//0	0.995304	1.79e-11
LNC_001332	XLOC_023038	-2.65744	0.0171259	MANES_12G0558002	MANES_12G055800	-//-	0.99734	1.04e-12
LNC_001332	XLOC_023038	-2.65744	0.0171259	MANES_05G0113001	MANES_05G011300	sp|Q9FYN7|P2C02_ORYSJ Probable protein phosphatase 2C 2 OS=Oryza sativa subsp. japonica GN=Os01g0295700 PE=2 SV=1//3.68309e-138	0.996233	5.93e-12
LNC_001332	XLOC_023038	-2.65744	0.0171259	MANES_15G0784001	MANES_15G078400	sp|Q69VG1|CIGR1_ORYSJ Chitin-inducible gibberellin-responsive protein 1 OS=Oryza sativa subsp. japonica GN=CIGR1 PE=2 SV=1//0	0.998717	2.73e-14
LNC_001332	XLOC_023038	-2.65744	0.0171259	MANES_10G0121001	MANES_10G012100	sp|Q9LY50|ACCR3_ARATH Putative serine/threonine-protein kinase-like protein CCR3 OS=Arabidopsis thaliana GN=CCR3 PE=2 SV=1//0	0.97859	3.42e-08
LNC_001332	XLOC_023038	-2.65744	0.0171259	MANES_09G0965001	MANES_09G096500	-//-	0.99734	1.04e-12
LNC_001332	XLOC_023038	-2.65744	0.0171259	MANES_18G0344001	MANES_18G034400	-//-	0.973359	1.01e-07
LNC_001332	XLOC_023038	-2.65744	0.0171259	MANES_18G0654001	MANES_18G065400	sp|Q9M9E8|FB92_ARATH F-box protein At1g78280 OS=Arabidopsis thaliana GN=At1g78280 PE=2 SV=3//0	0.980491	2.15e-08
LNC_001332	XLOC_023038	-2.65744	0.0171259	MANES_11G0291001	MANES_11G029100	-//-	0.99734	1.04e-12
LNC_001332	XLOC_023038	-2.65744	0.0171259	MANES_06G1595008	MANES_06G159500	sp|O95562|SFT2B_HUMAN Vesicle transport protein SFT2B OS=Homo sapiens GN=SFT2D2 PE=1 SV=1//1.28516e-11	0.99734	1.04e-12
LNC_001332	XLOC_023038	-2.65744	0.0171259	MANES_13G1439002	MANES_13G143900	sp|Q93YW5|P2C58_ARATH Probable protein phosphatase 2C 58 OS=Arabidopsis thaliana GN=At4g28400 PE=2 SV=1//4.28596e-25	0.988016	1.91e-09
LNC_001332	XLOC_023038	-2.65744	0.0171259	MANES_03G0194001	MANES_03G019400	sp|O82337|AGP16_ARATH Arabinogalactan peptide 16 OS=Arabidopsis thaliana GN=AGP16 PE=1 SV=1//7.54493e-12	0.99381	7.08e-11
LNC_001332	XLOC_023038	-2.65744	0.0171259	MANES_01G0504001	MANES_01G050400	sp|P28493|PR5_ARATH Pathogenesis-related protein 5 OS=Arabidopsis thaliana GN=At1g75040 PE=1 SV=1//8.83736e-72	0.992319	2.08e-10
LNC_001332	XLOC_023038	-2.65744	0.0171259	MANES_01G2564002	MANES_01G256400	sp|Q8GUH1|PUB33_ARATH U-box domain-containing protein 33 OS=Arabidopsis thaliana GN=PUB33 PE=2 SV=2//4.14064e-22	0.958065	9.52e-07
LNC_001332	XLOC_023038	-2.65744	0.0171259	MANES_01G2564003	MANES_01G256400	sp|Q8GUH1|PUB33_ARATH U-box domain-containing protein 33 OS=Arabidopsis thaliana GN=PUB33 PE=2 SV=2//4.14064e-22	0.994245	4.93e-11
LNC_001332	XLOC_023038	-2.65744	0.0171259	MANES_09G0820001	MANES_09G082000	sp|Q9M0M5|SCL13_ARATH Scarecrow-like protein 13 OS=Arabidopsis thaliana GN=SCL13 PE=2 SV=2//0	0.995582	1.32e-11
LNC_001332	XLOC_023038	-2.65744	0.0171259	MANES_15G1684001	MANES_15G168400	sp|Q9SEE9|SR45_ARATH Serine/arginine-rich splicing factor SR45 OS=Arabidopsis thaliana GN=SR45 PE=1 SV=1//1.28795e-44	0.99734	1.04e-12
LNC_001332	XLOC_023038	-2.65744	0.0171259	MANES_13G0297003	MANES_13G029700	sp|Q551H4|FRAY2_DICDI Serine/threonine-protein kinase fray2 OS=Dictyostelium discoideum GN=fray2 PE=3 SV=1//4.4703e-112	0.960797	6.83e-07
LNC_001332	XLOC_023038	-2.65744	0.0171259	MANES_09G1711001	MANES_09G171100	-//-	0.987327	2.52e-09
LNC_001332	XLOC_023038	-2.65744	0.0171259	MANES_15G0458001	MANES_15G045800	-//-	0.96703	2.9e-07
LNC_001332	XLOC_023038	-2.65744	0.0171259	MANES_10G0406002	MANES_10G040600	sp|P36151|YK50_YEAST Uncharacterized protein YKR070W OS=Saccharomyces cerevisiae (strain ATCC 204508 / S288c) GN=YKR070W PE=1 SV=1//3.78624e-24	0.997069	1.69e-12
LNC_001332	XLOC_023038	-2.65744	0.0171259	MANES_10G0406001	MANES_10G040600	sp|P36151|YK50_YEAST Uncharacterized protein YKR070W OS=Saccharomyces cerevisiae (strain ATCC 204508 / S288c) GN=YKR070W PE=1 SV=1//3.78624e-24	0.996046	7.56e-12
LNC_001332	XLOC_023038	-2.65744	0.0171259	MANES_09G0235001	MANES_09G023500	sp|Q8VZ42|SAP11_ARATH Zinc finger AN1 and C2H2 domain-containing stress-associated protein 11 OS=Arabidopsis thaliana GN=SAP11 PE=2 SV=1//8.10479e-124	0.996877	2.33e-12
LNC_001332	XLOC_023038	-2.65744	0.0171259	MANES_10G0194001	MANES_10G019400	sp|Q5XF09|PT311_ARATH Probable sugar phosphate/phosphate translocator At3g11320 OS=Arabidopsis thaliana GN=At3g11320 PE=2 SV=1//0	0.98188	1.49e-08
LNC_001332	XLOC_023038	-2.65744	0.0171259	MANES_02G0424001	MANES_02G042400	sp|Q8VZ91|EF103_ARATH Ethylene-responsive transcription factor 6 OS=Arabidopsis thaliana GN=ERF6 PE=2 SV=2//2.40907e-65	0.987894	2.01e-09
LNC_001332	XLOC_023038	-2.65744	0.0171259	MANES_01G1327003	MANES_01G132700	sp|Q84MD8|FHYRK_ARATH Bifunctional riboflavin kinase/FMN phosphatase OS=Arabidopsis thaliana GN=FHY PE=1 SV=1//2.63121e-59	0.981609	1.61e-08
LNC_001332	XLOC_023038	-2.65744	0.0171259	MANES_18G0007001	MANES_18G000700	-//-	0.99625	5.8e-12
LNC_001332	XLOC_023038	-2.65744	0.0171259	MANES_03G1239001	MANES_03G123900	sp|Q94C53|DDRGK_ARATH DDRGK domain-containing protein 1 OS=Arabidopsis thaliana GN=At4g27120 PE=2 SV=1//1.97601e-70	0.950226	2.21e-06
LNC_001332	XLOC_023038	-2.65744	0.0171259	MANES_07G0047001	MANES_07G004700	-//-	0.994653	3.41e-11
LNC_001332	XLOC_023038	-2.65744	0.0171259	MANES_03G1487001	MANES_03G148700	sp|Q9FKB5|KRP3_ARATH Cyclin-dependent kinase inhibitor 3 OS=Arabidopsis thaliana GN=KRP3 PE=1 SV=1//1.94568e-36	0.967049	2.89e-07
LNC_001332	XLOC_023038	-2.65744	0.0171259	MANES_18G0776001	MANES_18G077600	sp|Q9MBA1|CAO_ARATH Chlorophyllide a oxygenase, chloroplastic OS=Arabidopsis thaliana GN=CAO PE=1 SV=1//2.9382e-07	0.958531	9.01e-07
LNC_001332	XLOC_023038	-2.65744	0.0171259	MANES_01G0628001	MANES_01G062800	sp|Q9SMT7|4CLLA_ARATH Oxalate--CoA ligase OS=Arabidopsis thaliana GN=AAE3 PE=1 SV=1//0	0.989147	1.16e-09
LNC_001332	XLOC_023038	-2.65744	0.0171259	MANES_16G0873001	MANES_16G087300	sp|Q9C591|ERF16_ARATH Ethylene-responsive transcription factor ERF016 OS=Arabidopsis thaliana GN=ERF016 PE=2 SV=1//7.36885e-46	0.997447	8.51e-13
LNC_001332	XLOC_023038	-2.65744	0.0171259	MANES_02G1671002	MANES_02G167100	sp|Q39134|AAP3_ARATH Amino acid permease 3 OS=Arabidopsis thaliana GN=AAP3 PE=1 SV=2//0	0.98447	6.93e-09
LNC_001332	XLOC_023038	-2.65744	0.0171259	MANES_11G1163001	MANES_11G116300	sp|D7SFH9|GPDL2_ARATH Glycerophosphodiester phosphodiesterase protein kinase domain-containing GDPDL2 OS=Arabidopsis thaliana GN=GDPDL2 PE=1 SV=1//2.12141e-97	0.971048	1.53e-07
LNC_001332	XLOC_023038	-2.65744	0.0171259	MANES_11G1650001	MANES_11G165000	sp|Q9FMS6|CAF1K_ARATH Probable CCR4-associated factor 1 homolog 11 OS=Arabidopsis thaliana GN=CAF1-11 PE=2 SV=1//1.85114e-143	0.99589	9.18e-12
LNC_001332	XLOC_023038	-2.65744	0.0171259	MANES_17G0704001	MANES_17G070400	-//-	0.99734	1.04e-12
LNC_001332	XLOC_023038	-2.65744	0.0171259	MANES_05G1941002	MANES_05G194100	sp|Q8L612|MACP1_ARATH MACPF domain-containing protein At1g14780 OS=Arabidopsis thaliana GN=At1g14780 PE=2 SV=1//1.30668e-158	0.99734	1.04e-12
LNC_001332	XLOC_023038	-2.65744	0.0171259	MANES_05G1941003	MANES_05G194100	sp|Q8L612|MACP1_ARATH MACPF domain-containing protein At1g14780 OS=Arabidopsis thaliana GN=At1g14780 PE=2 SV=1//1.30668e-158	0.997465	8.22e-13
LNC_001332	XLOC_023038	-2.65744	0.0171259	MANES_03G0909001	MANES_03G090900	sp|O35231|KIFC3_MOUSE Kinesin-like protein KIFC3 OS=Mus musculus GN=Kifc3 PE=1 SV=4//7.1934e-102	0.994457	4.08e-11
LNC_001332	XLOC_023038	-2.65744	0.0171259	MANES_07G0633001	MANES_07G063300	sp|O81760|P2C63_ARATH Probable protein phosphatase 2C 63 OS=Arabidopsis thaliana GN=At4g33920 PE=2 SV=1//0	0.967809	2.58e-07
LNC_001332	XLOC_023038	-2.65744	0.0171259	MANES_02G2236002	MANES_02G223600	sp|Q93W20|NIFU2_ARATH NifU-like protein 2, chloroplastic OS=Arabidopsis thaliana GN=NIFU2 PE=1 SV=1//8.61121e-94	0.99734	1.04e-12
LNC_001332	XLOC_023038	-2.65744	0.0171259	MANES_14G0574001	MANES_14G057400	sp|Q9SKB2|SBIR1_ARATH Leucine-rich repeat receptor-like serine/threonine/tyrosine-protein kinase SOBIR1 OS=Arabidopsis thaliana GN=SOBIR1 PE=1 SV=1//0	0.994148	5.35e-11
LNC_001332	XLOC_023038	-2.65744	0.0171259	MANES_03G0561001	MANES_03G056100	sp|Q84QC2|ERF17_ARATH Ethylene-responsive transcription factor ERF017 OS=Arabidopsis thaliana GN=ERF017 PE=2 SV=1//1.57311e-37	0.997403	9.26e-13
LNC_001332	XLOC_023038	-2.65744	0.0171259	MANES_01G2463001	MANES_01G246300	sp|Q9ZPY9|P4KG4_ARATH Phosphatidylinositol 4-kinase gamma 4 OS=Arabidopsis thaliana GN=PI4KG4 PE=1 SV=1//0	0.98937	1.05e-09
LNC_001332	XLOC_023038	-2.65744	0.0171259	MANES_17G0679001	MANES_17G067900	-//-	0.986687	3.22e-09
LNC_001332	XLOC_023038	-2.65744	0.0171259	MANES_14G1361001	MANES_14G136100	-//-	0.998149	1.71e-13
LNC_001332	XLOC_023038	-2.65744	0.0171259	MANES_13G0576002	MANES_13G057600	sp|Q9SRR0|PEX13_ARATH Peroxisomal membrane protein 13 OS=Arabidopsis thaliana GN=PEX13 PE=1 SV=1//1.64532e-15	0.979095	3.04e-08
LNC_001332	XLOC_023038	-2.65744	0.0171259	MANES_14G1060001	MANES_14G106000	sp|Q9FID6|Y5392_ARATH Probable receptor-like protein kinase At5g39020 OS=Arabidopsis thaliana GN=At5g39020 PE=2 SV=1//5.70936e-122	0.961848	5.97e-07
LNC_001332	XLOC_023038	-2.65744	0.0171259	MANES_16G1279001	MANES_16G127900	-//-	0.987793	2.09e-09
LNC_001332	XLOC_023038	-2.65744	0.0171259	MANES_02G0680001	MANES_02G068000	-//-	0.99734	1.04e-12
LNC_001332	XLOC_023038	-2.65744	0.0171259	MANES_08G1405002	MANES_08G140500	sp|Q6NM73|CRRS3_ARATH Cysteine-rich repeat secretory protein 3 OS=Arabidopsis thaliana GN=CRRSP3 PE=1 SV=1//2.02088e-50	0.99734	1.04e-12
LNC_001332	XLOC_023038	-2.65744	0.0171259	MANES_11G0018001	MANES_11G001700	sp|Q8S0G4|GPDH1_ORYSJ Probable glycerol-3-phosphate dehydrogenase [NAD(+)] 1, cytosolic OS=Oryza sativa subsp. japonica GN=Os01g0939600 PE=2 SV=1//0	0.997721	4.83e-13
LNC_001332	XLOC_023038	-2.65744	0.0171259	MANES_01G2589001	MANES_01G258900	sp|Q6H5X0|RIP2_ORYSJ Putative ripening-related protein 2 OS=Oryza sativa subsp. japonica GN=Os02g0637000 PE=3 SV=1//2.25075e-53	0.99734	1.04e-12
LNC_001332	XLOC_023038	-2.65744	0.0171259	MANES_18G1058001	MANES_18G105800	sp|Q9SX38|DRL4_ARATH Putative disease resistance protein At1g50180 OS=Arabidopsis thaliana GN=At1g50180 PE=3 SV=2//0	0.953755	1.54e-06
LNC_001332	XLOC_023038	-2.65744	0.0171259	MANES_01G2326001	MANES_01G232600	sp|Q3EAF9|P2C49_ARATH Probable protein phosphatase 2C 49 OS=Arabidopsis thaliana GN=At3g62260 PE=2 SV=1//6.65231e-160	0.993351	1.01e-10
LNC_001332	XLOC_023038	-2.65744	0.0171259	MANES_07G0617001	MANES_07G061700	sp|Q9SSW2|AZF2_ARATH Zinc finger protein AZF2 OS=Arabidopsis thaliana GN=AZF2 PE=2 SV=1//2.83936e-25	0.959864	7.67e-07
LNC_001332	XLOC_023038	-2.65744	0.0171259	MANES_13G0443004	MANES_13G044300	-//-	0.9971	1.61e-12
LNC_001332	XLOC_023038	-2.65744	0.0171259	MANES_05G1332001	MANES_05G133200	sp|Q3ECH2|Y1670_ARATH Probable receptor-like protein kinase At1g67000 OS=Arabidopsis thaliana GN=At1g67000 PE=2 SV=2//4.98154e-08	0.974113	8.77e-08
LNC_001332	XLOC_023038	-2.65744	0.0171259	MANES_17G1196001	MANES_17G119600	sp|Q9LHD2|GATLA_ARATH Probable galacturonosyltransferase-like 10 OS=Arabidopsis thaliana GN=GATL10 PE=2 SV=1//2.90108e-170	0.996603	3.54e-12
LNC_001332	XLOC_023038	-2.65744	0.0171259	MANES_04G0459001	MANES_04G045900	-//-	0.99734	1.04e-12
LNC_001332	XLOC_023038	-2.65744	0.0171259	MANES_06G1744003	MANES_06G174400	sp|Q652J4|HAK13_ORYSJ Probable potassium transporter 13 OS=Oryza sativa subsp. japonica GN=HAK13 PE=2 SV=1//0	0.956216	1.18e-06
LNC_001332	XLOC_023038	-2.65744	0.0171259	MANES_17G0936001	MANES_17G093600	sp|Q9FIX3|PP407_ARATH Pentatricopeptide repeat-containing protein At5g39710 OS=Arabidopsis thaliana GN=EMB2745 PE=2 SV=1//6.01655e-11	0.99734	1.04e-12
LNC_001332	XLOC_023038	-2.65744	0.0171259	MANES_08G0218001	MANES_08G021800	-//-	0.98912	1.18e-09
LNC_001332	XLOC_023038	-2.65744	0.0171259	MANES_05G1659001	MANES_05G165900	-//-	0.997544	7.01e-13
LNC_001332	XLOC_023038	-2.65744	0.0171259	MANES_18G0069001	MANES_18G006900	sp|Q0V7Z5|SAU64_ARATH Auxin-responsive protein SAUR64 OS=Arabidopsis thaliana GN=SAUR64 PE=2 SV=1//1.01194e-27	0.969791	1.88e-07
LNC_001332	XLOC_023038	-2.65744	0.0171259	MANES_01G0957002	MANES_01G095700	-//-	0.985393	5.11e-09
LNC_001332	XLOC_023038	-2.65744	0.0171259	MANES_02G0115001	MANES_02G011500	sp|Q8H0Y8|WRK41_ARATH Probable WRKY transcription factor 41 OS=Arabidopsis thaliana GN=WRKY41 PE=2 SV=2//1.06128e-66	0.963232	4.97e-07
LNC_001332	XLOC_023038	-2.65744	0.0171259	MANES_05G1809001	MANES_05G180900	sp|Q96289|ZAT10_ARATH Zinc finger protein ZAT10 OS=Arabidopsis thaliana GN=ZAT10 PE=2 SV=1//2.70107e-59	0.972324	1.22e-07
LNC_001332	XLOC_023038	-2.65744	0.0171259	MANES_17G11240033	MANES_17G112400	-//-	0.971552	1.4e-07
LNC_001332	XLOC_023038	-2.65744	0.0171259	MANES_04G0655003	MANES_04G065500	-//-	0.98251	1.25e-08
LNC_001332	XLOC_023038	-2.65744	0.0171259	MANES_18G0215001	MANES_18G021500	sp|Q1PFD1|BLH11_ARATH BEL1-like homeodomain protein 11 OS=Arabidopsis thaliana GN=BLH11 PE=2 SV=1//1.11738e-96	0.950195	2.22e-06
LNC_001332	XLOC_023038	-2.65744	0.0171259	MANES_04G1435001	MANES_04G143500	sp|Q9FGY4|FB341_ARATH F-box protein At5g49610 OS=Arabidopsis thaliana GN=At5g49610 PE=1 SV=1//5.1801e-19	0.99734	1.04e-12
LNC_001332	XLOC_023038	-2.65744	0.0171259	MANES_10G1037001	MANES_10G103700	-//-	0.959868	7.66e-07
LNC_001332	XLOC_023038	-2.65744	0.0171259	MANES_15G1401001	MANES_15G140100	-//-	0.99457	3.68e-11
LNC_001332	XLOC_023038	-2.65744	0.0171259	MANES_06G1312001	MANES_06G131200	sp|Q8VY90|EF105_ARATH Ethylene-responsive transcription factor ERF105 OS=Arabidopsis thaliana GN=ERF105 PE=2 SV=1//1.68983e-45	0.992636	1.68e-10
LNC_001332	XLOC_023038	-2.65744	0.0171259	MANES_11G1339001	MANES_11G133900	-//-	0.99734	1.04e-12
LNC_001332	XLOC_023038	-2.65744	0.0171259	MANES_10G0562001	MANES_10G056200	sp|P40781|CYPR4_CYNCA Protein CYPRO4 OS=Cynara cardunculus GN=CYPRO4 PE=2 SV=1//0	0.975339	6.89e-08
LNC_001332	XLOC_023038	-2.65744	0.0171259	MANES_10G1349001	MANES_10G134900	sp|C0LGP4|Y3475_ARATH Probable LRR receptor-like serine/threonine-protein kinase At3g47570 OS=Arabidopsis thaliana GN=At3g47570 PE=2 SV=1//0	0.960461	7.12e-07
LNC_001332	XLOC_023038	-2.65744	0.0171259	MANES_09G1125001	MANES_09G112500	-//-	0.996703	3.05e-12
LNC_001332	XLOC_023038	-2.65744	0.0171259	MANES_01G2204001	MANES_01G220400	sp|P32292|ARG2_VIGRR Indole-3-acetic acid-induced protein ARG2 OS=Vigna radiata var. radiata GN=ARG2 PE=2 SV=1//7.54721e-19	0.985607	4.75e-09
LNC_001332	XLOC_023038	-2.65744	0.0171259	MANES_02G1994001	MANES_02G199400	sp|Q9FIJ6|ACCR4_ARATH Serine/threonine-protein kinase-like protein CCR4 OS=Arabidopsis thaliana GN=CCR4 PE=1 SV=1//0	0.993201	1.13e-10
LNC_001332	XLOC_023038	-2.65744	0.0171259	MANES_10G0162001	MANES_10G016200	sp|O04203|HSPR2_ARATH Nematode resistance protein-like HSPRO2 OS=Arabidopsis thaliana GN=HSPRO2 PE=1 SV=1//0	0.995225	1.94e-11
LNC_001332	XLOC_023038	-2.65744	0.0171259	MANES_08G0814002	MANES_08G081400	sp|P0CH30|RING1_GOSHI E3 ubiquitin-protein ligase RING1 OS=Gossypium hirsutum GN=RING1 PE=1 SV=1//5.00651e-32	0.994344	4.51e-11
LNC_001332	XLOC_023038	-2.65744	0.0171259	MANES_16G0907001	MANES_16G090700	sp|O94264|YORF_SCHPO Uncharacterized RING finger protein P8B7.15c OS=Schizosaccharomyces pombe (strain 972 / ATCC 24843) GN=SPBP8B7.15c PE=3 SV=1//3.18833e-28	0.997034	1.8e-12
LNC_001332	XLOC_023038	-2.65744	0.0171259	MANES_07G1434001	MANES_07G143400	-//-	0.997319	1.09e-12
LNC_001332	XLOC_023038	-2.65744	0.0171259	MANES_01G1956001	MANES_01G195600	sp|O04529|2MMP_ARATH Metalloendoproteinase 2-MMP OS=Arabidopsis thaliana GN=2MMP PE=1 SV=1//3.55377e-133	0.996158	6.55e-12
LNC_001332	XLOC_023038	-2.65744	0.0171259	MANES_10G1018001	MANES_10G101800	sp|Q9SJY5|PUMP5_ARATH Mitochondrial uncoupling protein 5 OS=Arabidopsis thaliana GN=PUMP5 PE=2 SV=1//1.70548e-149	0.997492	7.78e-13
LNC_001332	XLOC_023038	-2.65744	0.0171259	MANES_10G0618002	MANES_10G061800	sp|Q9SDK9|RFA3_ORYSJ Replication protein A 14 kDa subunit OS=Oryza sativa subsp. japonica GN=RPA3 PE=1 SV=1//5.43039e-29	0.997342	1.04e-12
LNC_001332	XLOC_023038	-2.65744	0.0171259	MANES_15G1316001	MANES_15G131600	sp|Q8GYA4|CRK10_ARATH Cysteine-rich receptor-like protein kinase 10 OS=Arabidopsis thaliana GN=CRK10 PE=1 SV=3//1.64657e-108	0.982997	1.09e-08
LNC_001332	XLOC_023038	-2.65744	0.0171259	MANES_04G1576001	MANES_04G157600	-//-	0.99734	1.04e-12
LNC_001332	XLOC_023038	-2.65744	0.0171259	MANES_04G0970001	MANES_04G097000	-//-	0.991501	3.44e-10
LNC_001332	XLOC_023038	-2.65744	0.0171259	MANES_08G0861001	MANES_08G086100	sp|O22227|MIZ1_ARATH Protein MIZU-KUSSEI 1 OS=Arabidopsis thaliana GN=MIZ1 PE=1 SV=1//4.70069e-40	0.99734	1.04e-12
LNC_001332	XLOC_023038	-2.65744	0.0171259	MANES_01G1977001	MANES_01G197700	sp|Q93VR4|ML423_ARATH MLP-like protein 423 OS=Arabidopsis thaliana GN=MLP423 PE=2 SV=1//5.07636e-22	0.982679	1.19e-08
LNC_001332	XLOC_023038	-2.65744	0.0171259	MANES_10G1279001	MANES_10G127900	sp|Q9FI14|TAO1_ARATH Disease resistance protein TAO1 OS=Arabidopsis thaliana GN=TAO1 PE=3 SV=1//7.71311e-169	0.9924	1.97e-10
LNC_001332	XLOC_023038	-2.65744	0.0171259	MANES_13G0504002	MANES_13G050400	sp|O49394|C82C2_ARATH Cytochrome P450 82C2 OS=Arabidopsis thaliana GN=CYP82C2 PE=2 SV=2//4.27611e-157	0.99734	1.04e-12
LNC_001332	XLOC_023038	-2.65744	0.0171259	MANES_01G2542001	MANES_01G254200	sp|Q9FLW0|Y5241_ARATH Probable receptor-like protein kinase At5g24010 OS=Arabidopsis thaliana GN=At5g24010 PE=1 SV=1//8.82198e-101	0.962252	5.67e-07
LNC_001332	XLOC_023038	-2.65744	0.0171259	MANES_09G0245002	MANES_09G024500	sp|Q6NLQ6|CDPKW_ARATH Calcium-dependent protein kinase 32 OS=Arabidopsis thaliana GN=CPK32 PE=1 SV=1//0	0.970669	1.63e-07
LNC_001332	XLOC_023038	-2.65744	0.0171259	MANES_09G0245001	MANES_09G024500	sp|Q6NLQ6|CDPKW_ARATH Calcium-dependent protein kinase 32 OS=Arabidopsis thaliana GN=CPK32 PE=1 SV=1//0	0.960252	7.31e-07
LNC_001332	XLOC_023038	-2.65744	0.0171259	MANES_11G0413001	MANES_11G041300	sp|Q1PEM5|PERK3_ARATH Proline-rich receptor-like protein kinase PERK3 OS=Arabidopsis thaliana GN=PERK3 PE=2 SV=2//4.08741e-45	0.99734	1.04e-12
LNC_001332	XLOC_023038	-2.65744	0.0171259	MANES_13G1435001	MANES_13G143500	sp|Q9FE67|ERF80_ARATH Ethylene-responsive transcription factor 9 OS=Arabidopsis thaliana GN=ERF9 PE=2 SV=1//1.24922e-31	0.950054	2.25e-06
LNC_001332	XLOC_023038	-2.65744	0.0171259	MANES_04G0295001	MANES_04G029500	sp|Q9LZD3|E70A1_ARATH Exocyst complex component EXO70A1 OS=Arabidopsis thaliana GN=EXO70A1 PE=1 SV=1//3.24173e-87	0.997365	9.95e-13
LNC_001332	XLOC_023038	-2.65744	0.0171259	MANES_14G0257002	MANES_14G025700	sp|Q67ZM4|ADF7_ARATH Actin-depolymerizing factor 7 OS=Arabidopsis thaliana GN=ADF7 PE=2 SV=1//1.03573e-82	0.99734	1.04e-12
LNC_001332	XLOC_023038	-2.65744	0.0171259	MANES_10G1017001	MANES_10G101700	sp|Q9SJY5|PUMP5_ARATH Mitochondrial uncoupling protein 5 OS=Arabidopsis thaliana GN=PUMP5 PE=2 SV=1//1.24877e-149	0.997511	7.5e-13
LNC_001332	XLOC_023038	-2.65744	0.0171259	MANES_S0559001	MANES_S055900	sp|Q38910|XTH23_ARATH Probable xyloglucan endotransglucosylase/hydrolase protein 23 OS=Arabidopsis thaliana GN=XTH23 PE=2 SV=1//3.07976e-150	0.995438	1.54e-11
LNC_001332	XLOC_023038	-2.65744	0.0171259	MANES_12G1287001	MANES_12G128700	sp|Q9SZL5|PP356_ARATH Pentatricopeptide repeat-containing protein At4g38150 OS=Arabidopsis thaliana GN=At4g38150 PE=2 SV=1//1.32769e-13	0.99734	1.04e-12
LNC_001332	XLOC_023038	-2.65744	0.0171259	MANES_01G2583001	MANES_01G258300	sp|Q8LN49|RIP5_ORYSJ Putative ripening-related protein 5 OS=Oryza sativa subsp. japonica GN=Os10g0490500 PE=3 SV=1//7.73734e-34	0.99734	1.04e-12
LNC_001332	XLOC_023038	-2.65744	0.0171259	MANES_04G0826001	MANES_04G082600	sp|Q6S4P4|RF2B_ORYSJ Transcription factor RF2b OS=Oryza sativa subsp. japonica GN=RF2b PE=1 SV=2//1.11711e-33	0.982695	1.19e-08
LNC_001332	XLOC_023038	-2.65744	0.0171259	MANES_09G1657002	MANES_09G165700	sp|P46086|KIME_ARATH Mevalonate kinase OS=Arabidopsis thaliana GN=At5g27450 PE=2 SV=1//6.71916e-121	0.982807	1.15e-08
LNC_001332	XLOC_023038	-2.65744	0.0171259	MANES_17G0276002	MANES_17G027600	sp|F4HYR6|SBT24_ARATH Subtilisin-like protease SBT2.4 OS=Arabidopsis thaliana GN=SBT2.4 PE=1 SV=1//2.08181e-44	0.997279	1.17e-12
LNC_001332	XLOC_023038	-2.65744	0.0171259	MANES_18G0420001	MANES_18G042000	sp|Q9FDW1|MYB44_ARATH Transcription factor MYB44 OS=Arabidopsis thaliana GN=MYB44 PE=2 SV=1//1.06647e-72	0.983918	8.25e-09
LNC_001332	XLOC_023038	-2.65744	0.0171259	MANES_09G1716001	MANES_09G171600	sp|O82734|PP18_ARATH Serine/threonine-protein phosphatase PP1 isozyme 8 OS=Arabidopsis thaliana GN=TOPP8 PE=2 SV=3//0	0.963649	4.7e-07
LNC_001332	XLOC_023038	-2.65744	0.0171259	MANES_01G1691001	MANES_01G169100	sp|Q9SR34|TAC1_ARATH Transcriptional regulator TAC1 OS=Arabidopsis thaliana GN=TAC1 PE=2 SV=1//6.92951e-13	0.99734	1.04e-12
LNC_001332	XLOC_023038	-2.65744	0.0171259	MANES_10G0367001	MANES_10G036700	sp|Q9SIA8|DIR10_ARATH Dirigent protein 10 OS=Arabidopsis thaliana GN=DIR10 PE=2 SV=1//5.87362e-86	0.95652	1.14e-06
LNC_001332	XLOC_023038	-2.65744	0.0171259	MANES_09G1083002	MANES_09G108300	-//-	0.99734	1.04e-12
LNC_001332	XLOC_023038	-2.65744	0.0171259	MANES_02G1591001	MANES_02G159100	-//-	0.99734	1.04e-12
LNC_001332	XLOC_023038	-2.65744	0.0171259	MANES_01G0550001	MANES_01G055000	-//-	0.997667	5.43e-13
LNC_001332	XLOC_023038	-2.65744	0.0171259	MANES_13G1184001	MANES_13G118400	sp|Q9FDW1|MYB44_ARATH Transcription factor MYB44 OS=Arabidopsis thaliana GN=MYB44 PE=2 SV=1//8.27719e-82	0.972123	1.27e-07
LNC_001332	XLOC_023038	-2.65744	0.0171259	MANES_09G1665001	MANES_09G166500	sp|Q9MA90|PNC1_ARATH Peroxisomal adenine nucleotide carrier 1 OS=Arabidopsis thaliana GN=PNC1 PE=1 SV=1//2.86389e-169	0.994192	5.16e-11
LNC_001332	XLOC_023038	-2.65744	0.0171259	MANES_17G0600001	MANES_17G060000	sp|Q9C7R6|PUB17_ARATH U-box domain-containing protein 17 OS=Arabidopsis thaliana GN=PUB17 PE=2 SV=1//0	0.997381	9.66e-13
LNC_001332	XLOC_023038	-2.65744	0.0171259	MANES_14G0428001	MANES_14G042800	sp|Q9FLT3|GL34_ARATH Germin-like protein subfamily 3 member 4 OS=Arabidopsis thaliana GN=At5g61750 PE=2 SV=1//1.53185e-70	0.99734	1.04e-12
LNC_001332	XLOC_023038	-2.65744	0.0171259	MANES_07G0052001	MANES_07G005200	-//-	0.99779	4.13e-13
LNC_001332	XLOC_023038	-2.65744	0.0171259	MANES_12G1416001	MANES_12G141600	sp|Q8RZV7|MSP1_ORYSJ Leucine-rich repeat receptor protein kinase MSP1 OS=Oryza sativa subsp. japonica GN=MSP1 PE=1 SV=1//1.52324e-77	0.992644	1.68e-10
LNC_001332	XLOC_023038	-2.65744	0.0171259	MANES_06G0838001	MANES_06G083800	sp|P0C2F6|RNHX1_ARATH Putative ribonuclease H protein At1g65750 OS=Arabidopsis thaliana GN=At1g65750 PE=3 SV=1//1.12815e-06	0.99734	1.04e-12
LNC_001332	XLOC_023038	-2.65744	0.0171259	MANES_08G1128001	MANES_08G112800	sp|F4K2R6|CB60G_ARATH Calmodulin-binding protein 60 G OS=Arabidopsis thaliana GN=CBP60G PE=1 SV=1//4.25235e-98	0.99205	2.47e-10
LNC_001332	XLOC_023038	-2.65744	0.0171259	MANES_02G1034004	MANES_02G103400	sp|Q9FH40|TA14B_ARATH Transcription initiation factor TFIID subunit 14b OS=Arabidopsis thaliana GN=TAF14B PE=1 SV=1//1.70976e-120	0.969058	2.12e-07
LNC_001332	XLOC_023038	-2.65744	0.0171259	MANES_02G1769001	MANES_02G176900	sp|Q9LSA6|PUB29_ARATH U-box domain-containing protein 29 OS=Arabidopsis thaliana GN=PUB29 PE=1 SV=1//1.52563e-100	0.997267	1.19e-12
LNC_001332	XLOC_023038	-2.65744	0.0171259	MANES_17G0386001	MANES_17G038600	-//-	0.982047	1.43e-08
LNC_001332	XLOC_023038	-2.65744	0.0171259	MANES_02G1673001	MANES_02G167300	sp|O04086|Y1105_ARATH Probable receptor-like protein kinase At1g11050 OS=Arabidopsis thaliana GN=At1g11050 PE=2 SV=1//0	0.993271	1.07e-10
LNC_001332	XLOC_023038	-2.65744	0.0171259	MANES_15G0602001	MANES_15G060200	-//-	0.968306	2.39e-07
LNC_001332	XLOC_023038	-2.65744	0.0171259	MANES_03G2093004	MANES_03G209300	sp|Q9ASW1|B3GTG_ARATH Probable beta-1,3-galactosyltransferase 16 OS=Arabidopsis thaliana GN=B3GALT16 PE=2 SV=1//2.85735e-23	0.997345	1.03e-12
LNC_001332	XLOC_023038	-2.65744	0.0171259	MANES_13G0823001	MANES_13G082300	sp|B9RU15|ATXR5_RICCO Probable Histone-lysine N-methyltransferase ATXR5 OS=Ricinus communis GN=ATXR5 PE=1 SV=1//4.43529e-137	0.99734	1.04e-12
LNC_001332	XLOC_023038	-2.65744	0.0171259	MANES_17G0585001	MANES_17G058500	-//-	0.968238	2.41e-07
LNC_001332	XLOC_023038	-2.65744	0.0171259	MANES_01G1056001	MANES_01G105600	sp|Q9FWA3|6GPD3_ARATH 6-phosphogluconate dehydrogenase, decarboxylating 3 OS=Arabidopsis thaliana GN=At3g02360 PE=2 SV=1//0	0.989106	1.19e-09
LNC_001332	XLOC_023038	-2.65744	0.0171259	MANES_07G0632001	MANES_07G063200	sp|Q9NVW2|RNF12_HUMAN E3 ubiquitin-protein ligase RLIM OS=Homo sapiens GN=RLIM PE=1 SV=3//1.3882e-10	0.956369	1.16e-06
LNC_001332	XLOC_023038	-2.65744	0.0171259	MANES_18G1122001	MANES_18G112200	sp|Q9FI14|TAO1_ARATH Disease resistance protein TAO1 OS=Arabidopsis thaliana GN=TAO1 PE=3 SV=1//1.85114e-147	0.982997	1.09e-08
LNC_001332	XLOC_023038	-2.65744	0.0171259	MANES_13G1323002	MANES_13G132300	-//-	0.99734	1.04e-12
LNC_001332	XLOC_023038	-2.65744	0.0171259	MANES_04G0965002	MANES_04G096500	-//-	0.997271	1.19e-12
LNC_001332	XLOC_023038	-2.65744	0.0171259	MANES_01G1101001	MANES_01G110100	-//-	0.99734	1.04e-12
LNC_001332	XLOC_023038	-2.65744	0.0171259	MANES_18G0453001	MANES_18G045300	sp|Q96289|ZAT10_ARATH Zinc finger protein ZAT10 OS=Arabidopsis thaliana GN=ZAT10 PE=2 SV=1//6.28788e-45	0.974671	7.87e-08
LNC_001332	XLOC_023038	-2.65744	0.0171259	MANES_02G1476001	MANES_02G147600	sp|Q7QBJ0|U483_ANOGA UPF0483 protein AGAP003155 OS=Anopheles gambiae GN=AGAP003155 PE=3 SV=3//7.87446e-18	0.995879	9.29e-12
LNC_001332	XLOC_023038	-2.65744	0.0171259	MANES_09G1504002	MANES_09G150400	sp|F4HXQ7|MYOB1_ARATH Myosin-binding protein 1 OS=Arabidopsis thaliana GN=MYOB1 PE=1 SV=1//1.19076e-52	0.997339	1.05e-12
LNC_001332	XLOC_023038	-2.65744	0.0171259	MANES_13G0233001	MANES_13G023300	sp|Q02527|MGAT3_RAT Beta-1,4-mannosyl-glycoprotein 4-beta-N-acetylglucosaminyltransferase OS=Rattus norvegicus GN=Mgat3 PE=1 SV=2//5.11033e-16	0.995748	1.09e-11
LNC_001332	XLOC_023038	-2.65744	0.0171259	MANES_09G1127002	MANES_09G112700	sp|Q8S8P5|WRK33_ARATH Probable WRKY transcription factor 33 OS=Arabidopsis thaliana GN=WRKY33 PE=1 SV=2//4.16195e-107	0.995723	1.12e-11
LNC_001332	XLOC_023038	-2.65744	0.0171259	MANES_09G1127001	MANES_09G112700	sp|Q8S8P5|WRK33_ARATH Probable WRKY transcription factor 33 OS=Arabidopsis thaliana GN=WRKY33 PE=1 SV=2//4.16195e-107	0.970218	1.76e-07
LNC_001332	XLOC_023038	-2.65744	0.0171259	MANES_05G1132001	MANES_05G113200	sp|Q9FIH9|CML37_ARATH Calcium-binding protein CML37 OS=Arabidopsis thaliana GN=CML37 PE=2 SV=1//2.10787e-36	0.964286	4.31e-07
LNC_001332	XLOC_023038	-2.65744	0.0171259	MANES_10G0948001	MANES_10G094800	sp|Q9LXA5|LRK91_ARATH L-type lectin-domain containing receptor kinase IX.1 OS=Arabidopsis thaliana GN=LECRK91 PE=2 SV=1//3.13052e-168	0.990686	5.43e-10
LNC_001332	XLOC_023038	-2.65744	0.0171259	MANES_13G0387001	MANES_13G038700	-//-	0.951193	2.01e-06
LNC_001332	XLOC_023038	-2.65744	0.0171259	MANES_08G0261001	MANES_08G026100	sp|Q9FVS1|FBK23_ARATH F-box/kelch-repeat protein At1g57790 OS=Arabidopsis thaliana GN=At1g57790 PE=2 SV=1//2.36016e-100	0.961866	5.96e-07
LNC_001332	XLOC_023038	-2.65744	0.0171259	MANES_14G1729001	MANES_14G172900	sp|Q5PNY6|PUB21_ARATH U-box domain-containing protein 21 OS=Arabidopsis thaliana GN=PUB21 PE=2 SV=1//8.92534e-119	0.978551	3.45e-08
LNC_001332	XLOC_023038	-2.65744	0.0171259	MANES_18G1072001	MANES_18G107200	sp|Q9FIJ6|ACCR4_ARATH Serine/threonine-protein kinase-like protein CCR4 OS=Arabidopsis thaliana GN=CCR4 PE=1 SV=1//0	0.996825	2.53e-12
LNC_001332	XLOC_023038	-2.65744	0.0171259	MANES_09G0464001	MANES_09G046400	sp|Q9LXA5|LRK91_ARATH L-type lectin-domain containing receptor kinase IX.1 OS=Arabidopsis thaliana GN=LECRK91 PE=2 SV=1//3.64538e-169	0.987902	2e-09
LNC_001332	XLOC_023038	-2.65744	0.0171259	MANES_13G0038001	MANES_13G003800	sp|P33679|ZEAM_MAIZE Zeamatin OS=Zea mays GN=Zlp PE=1 SV=2//2.68427e-31	0.99734	1.04e-12
LNC_001332	XLOC_023038	-2.65744	0.0171259	MANES_11G1631001	MANES_11G163100	sp|Q9FMR0|PER60_ARATH Peroxidase 60 OS=Arabidopsis thaliana GN=PER60 PE=1 SV=1//9.44973e-116	0.99734	1.04e-12
LNC_001332	XLOC_023038	-2.65744	0.0171259	MANES_03G0289007	MANES_03G028900	sp|O49459|NAC73_ARATH NAC domain-containing protein 73 OS=Arabidopsis thaliana GN=NAC073 PE=2 SV=1//4.52787e-90	0.997348	1.03e-12
LNC_001332	XLOC_023038	-2.65744	0.0171259	MANES_11G0456002	MANES_11G045600	sp|O64793|Y1675_ARATH G-type lectin S-receptor-like serine/threonine-protein kinase At1g67520 OS=Arabidopsis thaliana GN=At1g67520 PE=2 SV=3//0	0.95545	1.28e-06
LNC_001332	XLOC_023038	-2.65744	0.0171259	MANES_05G0404001	MANES_05G040400	-//-	0.959557	7.96e-07
LNC_001332	XLOC_023038	-2.65744	0.0171259	MANES_02G2104001	MANES_02G210400	sp|Q39202|RLK1_ARATH G-type lectin S-receptor-like serine/threonine-protein kinase RLK1 OS=Arabidopsis thaliana GN=RLK1 PE=2 SV=2//0	0.978499	3.49e-08
LNC_001332	XLOC_023038	-2.65744	0.0171259	MANES_07G1084001	MANES_07G108400	sp|P46573|APK1B_ARATH Protein kinase APK1B, chloroplastic OS=Arabidopsis thaliana GN=APK1B PE=2 SV=2//1.09778e-119	0.997165	1.44e-12
LNC_001332	XLOC_023038	-2.65744	0.0171259	MANES_05G1978001	MANES_05G197800	-//-	0.979416	2.81e-08
LNC_001332	XLOC_023038	-2.65744	0.0171259	MANES_10G0975002	MANES_10G097500	sp|Q9SR13|FLK_ARATH Flowering locus K homology domain OS=Arabidopsis thaliana GN=FLK PE=1 SV=1//6.05343e-09	0.950217	2.21e-06
LNC_001332	XLOC_023038	-2.65744	0.0171259	MANES_10G0975001	MANES_10G097500	sp|Q9SR13|FLK_ARATH Flowering locus K homology domain OS=Arabidopsis thaliana GN=FLK PE=1 SV=1//6.05343e-09	0.973945	9.05e-08
LNC_001332	XLOC_023038	-2.65744	0.0171259	MANES_16G1132003	MANES_16G113200	sp|C6L7U1|LIN1_LOTJA Putative E3 ubiquitin-protein ligase LIN-1 OS=Lotus japonicus GN=CERBERUS PE=2 SV=2//0	0.980028	2.42e-08
LNC_001332	XLOC_023038	-2.65744	0.0171259	MANES_11G0816001	MANES_11G081600	sp|Q43075|SPE1_PEA Arginine decarboxylase OS=Pisum sativum PE=2 SV=1//0	0.967064	2.89e-07
LNC_001332	XLOC_023038	-2.65744	0.0171259	MANES_05G0674001	MANES_05G067400	sp|Q2R3P9|SWT14_ORYSJ Bidirectional sugar transporter SWEET14 OS=Oryza sativa subsp. japonica GN=SWEET14 PE=2 SV=1//8.93831e-75	0.99734	1.04e-12
LNC_001332	XLOC_023038	-2.65744	0.0171259	MANES_13G1251001	MANES_13G125100	sp|Q7G1L2|RAP26_ARATH Ethylene-responsive transcription factor RAP2-6 OS=Arabidopsis thaliana GN=RAP2-6 PE=2 SV=2//1.00331e-17	0.990782	5.16e-10
LNC_001332	XLOC_023038	-2.65744	0.0171259	MANES_18G0441001	MANES_18G044100	-//-	0.98875	1.39e-09
LNC_001332	XLOC_023038	-2.65744	0.0171259	MANES_12G0299001	MANES_12G029900	sp|O80742|PUB19_ARATH U-box domain-containing protein 19 OS=Arabidopsis thaliana GN=PUB19 PE=2 SV=1//1.8889e-137	0.963501	4.8e-07
LNC_001332	XLOC_023038	-2.65744	0.0171259	MANES_01G2269001	MANES_01G226900	-//-	0.997359	1.01e-12
LNC_001332	XLOC_023038	-2.65744	0.0171259	MANES_18G1364001	MANES_18G136400	sp|O80871|P2C25_ARATH Probable protein phosphatase 2C 25 OS=Arabidopsis thaliana GN=At2g30020 PE=1 SV=1//1.02813e-156	0.996983	1.96e-12
LNC_001332	XLOC_023038	-2.65744	0.0171259	MANES_07G1032001	MANES_07G103200	-//-	0.987848	2.04e-09
LNC_001332	XLOC_023038	-2.65744	0.0171259	MANES_02G0102001	MANES_02G010200	sp|Q43766|NLTP3_HORVU Non-specific lipid-transfer protein 3 OS=Hordeum vulgare GN=LTP3 PE=3 SV=1//9.85681e-18	0.997335	1.05e-12
LNC_001332	XLOC_023038	-2.65744	0.0171259	MANES_04G1462001	MANES_04G146200	sp|Q9LJI2|CCX3_ARATH Cation/calcium exchanger 3 OS=Arabidopsis thaliana GN=CCX3 PE=2 SV=1//1.90234e-173	0.961758	6.04e-07
LNC_001332	XLOC_023038	-2.65744	0.0171259	MANES_13G1349001	MANES_13G134900	sp|O64825|LYK4_ARATH LysM domain receptor-like kinase 4 OS=Arabidopsis thaliana GN=LYK4 PE=1 SV=1//1.79157e-124	0.976348	5.6e-08
LNC_001332	XLOC_023038	-2.65744	0.0171259	MANES_03G1063001	MANES_03G106300	sp|O80340|ERF78_ARATH Ethylene-responsive transcription factor 4 OS=Arabidopsis thaliana GN=ERF4 PE=1 SV=1//8.96102e-24	0.996996	1.92e-12
LNC_001332	XLOC_023038	-2.65744	0.0171259	MANES_18G0379003	MANES_18G037900	sp|Q9M7Q4|AI5L5_ARATH ABSCISIC ACID-INSENSITIVE 5-like protein 5 OS=Arabidopsis thaliana GN=ABF2 PE=1 SV=1//1.25201e-100	0.997337	1.05e-12
LNC_001332	XLOC_023038	-2.65744	0.0171259	MANES_02G0920001	MANES_02G092000	sp|P97868|RBBP6_MOUSE E3 ubiquitin-protein ligase RBBP6 OS=Mus musculus GN=Rbbp6 PE=1 SV=5//3.44792e-35	0.99828	1.18e-13
LNC_001332	XLOC_023038	-2.65744	0.0171259	MANES_02G1454001	MANES_02G145400	sp|Q9LET0|BH107_ARATH Putative transcription factor bHLH107 OS=Arabidopsis thaliana GN=BHLH107 PE=2 SV=1//3.38737e-24	0.956013	1.2e-06
LNC_001332	XLOC_023038	-2.65744	0.0171259	MANES_03G1791001	MANES_03G179100	-//-	0.966522	3.13e-07
LNC_001332	XLOC_023038	-2.65744	0.0171259	MANES_08G1736001	MANES_08G173600	-//-	0.982387	1.3e-08
LNC_001332	XLOC_023038	-2.65744	0.0171259	MANES_01G1384002	MANES_01G138400	sp|Q68CM3|TCS2_CAMSI Probable caffeine synthase 2 OS=Camellia sinensis GN=TCS2 PE=2 SV=1//3.00778e-84	0.997328	1.07e-12
LNC_001332	XLOC_023038	-2.65744	0.0171259	MANES_02G1896001	MANES_02G189600	sp|Q8S8P5|WRK33_ARATH Probable WRKY transcription factor 33 OS=Arabidopsis thaliana GN=WRKY33 PE=1 SV=2//8.19008e-105	0.972389	1.21e-07
LNC_001332	XLOC_023038	-2.65744	0.0171259	MANES_01G1509001	MANES_01G150900	sp|Q9STN5|Y4833_ARATH Uncharacterized protein At4g08330, chloroplastic OS=Arabidopsis thaliana GN=At4g08330 PE=1 SV=1//1.37882e-06	0.981366	1.72e-08
LNC_001332	XLOC_023038	-2.65744	0.0171259	MANES_12G0487001	MANES_12G048700	sp|Q9LSF8|C82G1_ARATH Cytochrome P450 82G1 OS=Arabidopsis thaliana GN=CYP82G1 PE=1 SV=1//0	0.99734	1.04e-12
LNC_001332	XLOC_023038	-2.65744	0.0171259	MANES_02G1896002	MANES_02G189600	sp|Q8S8P5|WRK33_ARATH Probable WRKY transcription factor 33 OS=Arabidopsis thaliana GN=WRKY33 PE=1 SV=2//8.19008e-105	0.98289	1.12e-08
LNC_001332	XLOC_023038	-2.65744	0.0171259	MANES_12G1138009	MANES_12G113800	sp|O49204|KAPS_CATRO Adenylyl-sulfate kinase, chloroplastic OS=Catharanthus roseus GN=AKN PE=2 SV=1//9.23676e-80	0.997342	1.04e-12
LNC_001332	XLOC_023038	-2.65744	0.0171259	MANES_01G1311001	MANES_01G131100	sp|Q9LS40|ASPG1_ARATH Protein ASPARTIC PROTEASE IN GUARD CELL 1 OS=Arabidopsis thaliana GN=ASPG1 PE=1 SV=1//8.41908e-68	0.959006	8.51e-07
LNC_001332	XLOC_023038	-2.65744	0.0171259	MANES_12G0514002	MANES_12G051400	sp|Q9SRS9|CHIP_ARATH E3 ubiquitin-protein ligase CHIP OS=Arabidopsis thaliana GN=CHIP PE=1 SV=1//4.01899e-109	0.992247	2.18e-10
LNC_001332	XLOC_023038	-2.65744	0.0171259	MANES_01G2721001	MANES_01G272100	sp|P46602|HAT3_ARATH Homeobox-leucine zipper protein HAT3 OS=Arabidopsis thaliana GN=HAT3 PE=2 SV=2//1.75545e-89	0.990597	5.7e-10
LNC_001332	XLOC_023038	-2.65744	0.0171259	MANES_01G0096001	MANES_01G009600	-//-	0.99734	1.04e-12
LNC_001332	XLOC_023038	-2.65744	0.0171259	MANES_09G0011001	MANES_09G001100	sp|O80683|CAB25_ARATH Calmodulin-binding protein 25 OS=Arabidopsis thaliana GN=CAMBP25 PE=1 SV=1//4.71172e-17	0.985443	5.02e-09
LNC_001332	XLOC_023038	-2.65744	0.0171259	MANES_15G0807001	MANES_15G080700	sp|Q9LSQ6|PBP1_ARATH Calcium-binding protein PBP1 OS=Arabidopsis thaliana GN=PBP1 PE=1 SV=1//8.49232e-46	0.996326	5.24e-12
LNC_001332	XLOC_023038	-2.65744	0.0171259	MANES_01G1213001	MANES_01G121300	sp|Q5PNY6|PUB21_ARATH U-box domain-containing protein 21 OS=Arabidopsis thaliana GN=PUB21 PE=2 SV=1//2.62065e-129	0.997448	8.48e-13
LNC_001332	XLOC_023038	-2.65744	0.0171259	MANES_04G0348001	MANES_04G034800	sp|F4HSD5|TRM32_ARATH Protein TRM32 OS=Arabidopsis thaliana GN=TRM32 PE=2 SV=1//7.03326e-09	0.996109	6.98e-12
LNC_001332	XLOC_023038	-2.65744	0.0171259	MANES_01G2140001	MANES_01G214000	sp|Q56XP4|NHX2_ARATH Sodium/hydrogen exchanger 2 OS=Arabidopsis thaliana GN=NHX2 PE=2 SV=2//0	0.99734	1.04e-12
LNC_001332	XLOC_023038	-2.65744	0.0171259	MANES_01G0258002	MANES_01G025800	-//-	0.960582	7.01e-07
LNC_001332	XLOC_023038	-2.65744	0.0171259	MANES_14G1460001	MANES_14G146000	sp|Q38910|XTH23_ARATH Probable xyloglucan endotransglucosylase/hydrolase protein 23 OS=Arabidopsis thaliana GN=XTH23 PE=2 SV=1//1.64775e-149	0.995247	1.9e-11
LNC_001332	XLOC_023038	-2.65744	0.0171259	MANES_06G1740003	MANES_06G174000	sp|Q2RAC5|CCT13_ORYSJ Cyclin-T1-3 OS=Oryza sativa subsp. japonica GN=CYCT1-3 PE=3 SV=2//0	0.953952	1.51e-06
LNC_001332	XLOC_023038	-2.65744	0.0171259	MANES_01G1947001	MANES_01G194700	sp|O04536|GATL9_ARATH Probable galacturonosyltransferase-like 9 OS=Arabidopsis thaliana GN=GATL9 PE=2 SV=1//0	0.980578	2.11e-08
LNC_001332	XLOC_023038	-2.65744	0.0171259	MANES_03G0408001	MANES_03G040800	sp|Q9CAH1|Y1725_ARATH Putative receptor-like protein kinase At1g72540 OS=Arabidopsis thaliana GN=At1g72540 PE=2 SV=1//9.77983e-163	0.997863	3.5e-13
LNC_001332	XLOC_023038	-2.65744	0.0171259	MANES_12G0606002	MANES_12G060600	sp|Q9FKI0|FIMB5_ARATH Fimbrin-5 OS=Arabidopsis thaliana GN=FIM5 PE=1 SV=1//0	0.997761	4.41e-13
LNC_001332	XLOC_023038	-2.65744	0.0171259	MANES_10G1271001	MANES_10G127100	sp|Q9SZ67|WRK19_ARATH Probable WRKY transcription factor 19 OS=Arabidopsis thaliana GN=WRKY19 PE=2 SV=1//2.52591e-58	0.988544	1.52e-09
LNC_001332	XLOC_023038	-2.65744	0.0171259	MANES_02G1350001	MANES_02G135000	sp|Q9ZU38|RPI2_ARATH Probable ribose-5-phosphate isomerase 2 OS=Arabidopsis thaliana GN=RPI2 PE=1 SV=1//6.09908e-125	0.97282	1.12e-07
LNC_001332	XLOC_023038	-2.65744	0.0171259	MANES_05G1816001	MANES_05G181600	sp|Q37145|ACA1_ARATH Calcium-transporting ATPase 1, chloroplastic OS=Arabidopsis thaliana GN=ACA1 PE=1 SV=3//0	0.961435	6.3e-07
LNC_001332	XLOC_023038	-2.65744	0.0171259	MANES_14G1289001	MANES_14G128900	-//-	0.99734	1.04e-12
LNC_001332	XLOC_023038	-2.65744	0.0171259	MANES_10G0774001	MANES_10G077400	sp|Q0JBH9|ERG3_ORYSJ Elicitor-responsive protein 3 OS=Oryza sativa subsp. japonica GN=ERG3 PE=2 SV=1//3.18957e-12	0.991295	3.88e-10
LNC_001332	XLOC_023038	-2.65744	0.0171259	MANES_09G1760001	MANES_09G176000	-//-	0.99734	1.04e-12
LNC_001332	XLOC_023038	-2.65744	0.0171259	MANES_16G1348001	MANES_16G134800	sp|Q9SV15|WRK11_ARATH Probable WRKY transcription factor 11 OS=Arabidopsis thaliana GN=WRKY11 PE=2 SV=2//7.98966e-131	0.954131	1.48e-06
LNC_001332	XLOC_023038	-2.65744	0.0171259	MANES_07G0416001	MANES_07G041600	sp|Q66PF2|URT1_FRAAN Putative UDP-rhamnose:rhamnosyltransferase 1 OS=Fragaria ananassa GN=GT4 PE=2 SV=1//4.79796e-110	0.985462	4.99e-09
LNC_001332	XLOC_023038	-2.65744	0.0171259	MANES_02G1730001	MANES_02G173000	-//-	0.993446	9.42e-11
LNC_001332	XLOC_023038	-2.65744	0.0171259	MANES_11G0071003	MANES_11G007100	sp|O24160|TGA21_TOBAC TGACG-sequence-specific DNA-binding protein TGA-2.1 OS=Nicotiana tabacum GN=TGA21 PE=1 SV=1//2.37383e-175	0.99734	1.04e-12
LNC_001332	XLOC_023038	-2.65744	0.0171259	MANES_02G1175001	MANES_02G117500	sp|Q9M2C0|VITH4_ARATH Vacuolar iron transporter homolog 4 OS=Arabidopsis thaliana GN=At3g43660 PE=2 SV=1//1.25153e-16	0.99734	1.04e-12
LNC_001332	XLOC_023038	-2.65744	0.0171259	MANES_18G0794001	MANES_18G079400	sp|Q0IU52|ASP1_ORYSJ Aspartic proteinase Asp1 OS=Oryza sativa subsp. japonica GN=ASP1 PE=2 SV=1//9.28115e-96	0.952522	1.75e-06
LNC_001332	XLOC_023038	-2.65744	0.0171259	MANES_05G2042001	MANES_05G204200	-//-	0.99734	1.04e-12
LNC_001332	XLOC_023038	-2.65744	0.0171259	MANES_17G0615001	MANES_17G061500	sp|Q9C7N2|CAD1_ARATH MACPF domain-containing protein CAD1 OS=Arabidopsis thaliana GN=CAD1 PE=2 SV=1//0	0.971568	1.4e-07
LNC_001332	XLOC_023038	-2.65744	0.0171259	MANES_12G0381001	MANES_12G038100	sp|O64495|SBT12_ARATH Subtilisin-like protease SBT1.2 OS=Arabidopsis thaliana GN=SBT1.2 PE=2 SV=1//0	0.996213	6.1e-12
LNC_001332	XLOC_023038	-2.65744	0.0171259	MANES_13G1058001	MANES_13G105800	sp|Q9T072|BH025_ARATH Transcription factor bHLH25 OS=Arabidopsis thaliana GN=BHLH25 PE=2 SV=2//1.80354e-66	0.974569	8.03e-08
LNC_001332	XLOC_023038	-2.65744	0.0171259	MANES_11G1326001	MANES_11G132600	-//-	0.99734	1.04e-12
LNC_001332	XLOC_023038	-2.65744	0.0171259	MANES_08G1367001	MANES_08G136700	sp|Q9SR13|FLK_ARATH Flowering locus K homology domain OS=Arabidopsis thaliana GN=FLK PE=1 SV=1//5.16246e-138	0.99734	1.04e-12
LNC_001332	XLOC_023038	-2.65744	0.0171259	MANES_13G1421001	MANES_13G142100	-//-	0.989241	1.12e-09
LNC_001332	XLOC_023038	-2.65744	0.0171259	MANES_13G1180001	MANES_13G118000	-//-	0.99734	1.04e-12
LNC_001332	XLOC_023038	-2.65744	0.0171259	MANES_05G0146001	MANES_05G014600	-//-	0.99734	1.04e-12
LNC_001332	XLOC_023038	-2.65744	0.0171259	MANES_17G0661001	MANES_17G066100	sp|Q9SVV6|KCO6_ARATH Two-pore potassium channel 3 OS=Arabidopsis thaliana GN=TPK3 PE=2 SV=1//5.94141e-166	0.990356	6.46e-10
LNC_001332	XLOC_023038	-2.65744	0.0171259	MANES_10G0563001	MANES_10G056300	sp|Q9SZ06|EF109_ARATH Ethylene-responsive transcription factor ERF109 OS=Arabidopsis thaliana GN=ERF109 PE=1 SV=1//1.42202e-26	0.997477	8.02e-13
LNC_001332	XLOC_023038	-2.65744	0.0171259	MANES_09G0992001	MANES_09G099200	sp|Q9FGU8|COPT3_ARATH Copper transporter 3 OS=Arabidopsis thaliana GN=COPT3 PE=2 SV=1//4.93284e-16	0.99734	1.04e-12
LNC_001332	XLOC_023038	-2.65744	0.0171259	MANES_07G0802001	MANES_07G080200	sp|Q39766|PGLR_GOSBA Polygalacturonase OS=Gossypium barbadense GN=G9 PE=2 SV=1//9.78245e-138	0.99734	1.04e-12
LNC_001332	XLOC_023038	-2.65744	0.0171259	MANES_13G0394001	MANES_13G039400	sp|O64495|SBT12_ARATH Subtilisin-like protease SBT1.2 OS=Arabidopsis thaliana GN=SBT1.2 PE=2 SV=1//0	0.967598	2.66e-07
LNC_001332	XLOC_023038	-2.65744	0.0171259	MANES_12G1135002	MANES_12G113500	sp|O81108|ACA2_ARATH Calcium-transporting ATPase 2, plasma membrane-type OS=Arabidopsis thaliana GN=ACA2 PE=1 SV=1//0	0.987896	2e-09
LNC_001332	XLOC_023038	-2.65744	0.0171259	MANES_12G0222001	MANES_12G022200	sp|Q02527|MGAT3_RAT Beta-1,4-mannosyl-glycoprotein 4-beta-N-acetylglucosaminyltransferase OS=Rattus norvegicus GN=Mgat3 PE=1 SV=2//6.7532e-14	0.983118	1.05e-08
LNC_001332	XLOC_023038	-2.65744	0.0171259	MANES_13G0701001	MANES_13G070100	sp|O80915|PR1B4_ARATH PRA1 family protein B4 OS=Arabidopsis thaliana GN=PRA1B4 PE=1 SV=1//1.31727e-54	0.991775	2.92e-10
LNC_001332	XLOC_023038	-2.65744	0.0171259	MANES_17G0716001	MANES_17G071600	sp|Q8LBM2|TIF5A_ARATH Protein TIFY 5A OS=Arabidopsis thaliana GN=TIFY5A PE=1 SV=1//2.02346e-14	0.987153	2.7e-09
LNC_001332	XLOC_023038	-2.65744	0.0171259	MANES_14G1476001	MANES_14G147600	sp|Q9M0B6|GAE1_ARATH UDP-glucuronate 4-epimerase 1 OS=Arabidopsis thaliana GN=GAE1 PE=1 SV=1//0	0.970575	1.65e-07
LNC_001332	XLOC_023038	-2.65744	0.0171259	MANES_12G0215001	MANES_12G021500	sp|Q9LY84|GDL76_ARATH GDSL esterase/lipase At5g14450 OS=Arabidopsis thaliana GN=At5g14450 PE=2 SV=1//8.6774e-121	0.958067	9.52e-07
LNC_001332	XLOC_023038	-2.65744	0.0171259	MANES_14G0543002	MANES_14G054300	sp|Q9FGW9|GTE10_ARATH Transcription factor GTE10 OS=Arabidopsis thaliana GN=GTE10 PE=1 SV=2//1.84527e-148	0.964888	3.96e-07
LNC_001332	XLOC_023038	-2.65744	0.0171259	MANES_10G0421002	MANES_10G042100	-//-	0.997522	7.32e-13
LNC_001332	XLOC_023038	-2.65744	0.0171259	MANES_01G1942002	MANES_01G194200	sp|B9S2H4|Y232_RICCO UPF0392 protein RCOM_0530710 OS=Ricinus communis GN=RCOM_0699480 PE=3 SV=1//1.37368e-08	0.993755	7.4e-11
LNC_001332	XLOC_023038	-2.65744	0.0171259	MANES_10G0920001	MANES_10G092000	sp|P93111|HEM11_CUCSA Glutamyl-tRNA reductase 1, chloroplastic OS=Cucumis sativus GN=HEMA1 PE=2 SV=1//0	0.997499	7.68e-13
LNC_001332	XLOC_023038	-2.65744	0.0171259	MANES_12G1007001	MANES_12G100700	-//-	0.99734	1.04e-12
LNC_001332	XLOC_023038	-2.65744	0.0171259	MANES_S0222003	MANES_S022200	-//-	0.997364	9.99e-13
LNC_001332	XLOC_023038	-2.65744	0.0171259	MANES_14G1002001	MANES_14G100200	sp|Q54I39|IST1L_DICDI IST1-like protein OS=Dictyostelium discoideum GN=DDB_G0289029 PE=3 SV=1//2.34167e-17	0.99676	2.8e-12
LNC_001332	XLOC_023038	-2.65744	0.0171259	MANES_17G0702001	MANES_17G070200	-//-	0.99734	1.04e-12
LNC_001332	XLOC_023038	-2.65744	0.0171259	MANES_02G1340001	MANES_02G134000	-//-	0.997364	9.97e-13
LNC_001332	XLOC_023038	-2.65744	0.0171259	MANES_08G0508001	MANES_08G050800	-//-	0.997074	1.68e-12
LNC_001332	XLOC_023038	-2.65744	0.0171259	MANES_01G0852001	MANES_01G085200	sp|O80341|EF102_ARATH Ethylene-responsive transcription factor 5 OS=Arabidopsis thaliana GN=ERF5 PE=2 SV=1//3.25032e-45	0.990107	7.34e-10
LNC_001332	XLOC_023038	-2.65744	0.0171259	MANES_13G0034002	MANES_13G003400	sp|O04153|CALR3_ARATH Calreticulin-3 OS=Arabidopsis thaliana GN=CRT3 PE=1 SV=2//0	0.987874	2.02e-09
LNC_001332	XLOC_023038	-2.65744	0.0171259	MANES_15G0635002	MANES_15G063500	sp|Q8H125|SCL5_ARATH Scarecrow-like protein 5 OS=Arabidopsis thaliana GN=SCL5 PE=2 SV=1//0	0.993565	8.6e-11
LNC_001332	XLOC_023038	-2.65744	0.0171259	MANES_08G0847001	MANES_08G084700	sp|P50165|TRNH_DATST Tropinone reductase homolog OS=Datura stramonium PE=2 SV=1//1.43364e-85	0.988967	1.26e-09
LNC_001332	XLOC_023038	-2.65744	0.0171259	MANES_15G0635001	MANES_15G063500	sp|Q8H125|SCL5_ARATH Scarecrow-like protein 5 OS=Arabidopsis thaliana GN=SCL5 PE=2 SV=1//0	0.992368	2.01e-10
LNC_001332	XLOC_023038	-2.65744	0.0171259	MANES_S0127001	MANES_S012700	-//-	0.99734	1.04e-12
LNC_001332	XLOC_023038	-2.65744	0.0171259	MANES_05G1548001	MANES_05G154800	sp|Q96512|PER9_ARATH Peroxidase 9 OS=Arabidopsis thaliana GN=PER9 PE=1 SV=1//2.07725e-178	0.977098	4.78e-08
LNC_001332	XLOC_023038	-2.65744	0.0171259	MANES_02G0610002	MANES_02G061000	sp|Q9LFV5|FK111_ARATH F-box/kelch-repeat protein At5g15710 OS=Arabidopsis thaliana GN=At5g15710 PE=2 SV=1//0	0.997331	1.06e-12
LNC_001332	XLOC_023038	-2.65744	0.0171259	MANES_13G1361002	MANES_13G136100	sp|Q56XQ0|U496I_ARATH UPF0496 protein At2g18630 OS=Arabidopsis thaliana GN=At2g18630 PE=2 SV=3//6.66835e-145	0.974765	7.73e-08
LNC_001332	XLOC_023038	-2.65744	0.0171259	MANES_18G0507001	MANES_18G050700	sp|Q9ZQB9|CSLCC_ARATH Probable xyloglucan glycosyltransferase 12 OS=Arabidopsis thaliana GN=CSLC12 PE=1 SV=1//0	0.987744	2.13e-09
LNC_001332	XLOC_023038	-2.65744	0.0171259	MANES_03G2011001	MANES_03G201100	sp|Q8GZ17|COBL7_ARATH COBRA-like protein 7 OS=Arabidopsis thaliana GN=COBL7 PE=1 SV=2//0	0.979245	2.93e-08
LNC_001332	XLOC_023038	-2.65744	0.0171259	MANES_03G2011002	MANES_03G201100	sp|Q8GZ17|COBL7_ARATH COBRA-like protein 7 OS=Arabidopsis thaliana GN=COBL7 PE=1 SV=2//0	0.997332	1.06e-12
LNC_001332	XLOC_023038	-2.65744	0.0171259	MANES_03G1159001	MANES_03G115900	sp|Q9SFC7|FB135_ARATH F-box protein At3g07870 OS=Arabidopsis thaliana GN=At3g07870 PE=2 SV=1//3.13468e-31	0.991322	3.82e-10
LNC_001332	XLOC_023038	-2.65744	0.0171259	MANES_12G0382001	MANES_12G038200	sp|Q7XJ98|KATAM_ARATH Xyloglucan galactosyltransferase KATAMARI1 OS=Arabidopsis thaliana GN=KAM1 PE=1 SV=1//0	0.98867	1.44e-09
LNC_001332	XLOC_023038	-2.65744	0.0171259	MANES_18G0925001	MANES_18G092500	-//-	0.995736	1.1e-11
LNC_001332	XLOC_023038	-2.65744	0.0171259	MANES_16G0575001	MANES_16G057500	-//-	0.99734	1.04e-12
LNC_001332	XLOC_023038	-2.65744	0.0171259	MANES_13G1350001	MANES_13G135000	sp|O64825|LYK4_ARATH LysM domain receptor-like kinase 4 OS=Arabidopsis thaliana GN=LYK4 PE=1 SV=1//1.09836e-165	0.981695	1.57e-08
LNC_001332	XLOC_023038	-2.65744	0.0171259	MANES_18G0160001	MANES_18G016000	sp|Q7XM16|C3H30_ORYSJ Zinc finger CCCH domain-containing protein 30 OS=Oryza sativa subsp. japonica GN=Os04g0663200 PE=2 SV=3//8.93257e-14	0.981673	1.58e-08
LNC_001332	XLOC_023038	-2.65744	0.0171259	MANES_01G1423001	MANES_01G142300	-//-	0.99734	1.04e-12
LNC_001332	XLOC_023038	-2.65744	0.0171259	MANES_01G2708004	MANES_01G270800	-//-	0.995974	8.28e-12
LNC_001332	XLOC_023038	-2.65744	0.0171259	MANES_06G0455001	MANES_06G045500	-//-	0.961504	6.24e-07
LNC_001332	XLOC_023038	-2.65744	0.0171259	MANES_16G0306001	MANES_16G030600	sp|Q9FE67|ERF80_ARATH Ethylene-responsive transcription factor 9 OS=Arabidopsis thaliana GN=ERF9 PE=2 SV=1//3.48311e-22	0.974925	7.49e-08
LNC_001332	XLOC_023038	-2.65744	0.0171259	MANES_01G1942001	MANES_01G194200	sp|B9S2H4|Y232_RICCO UPF0392 protein RCOM_0530710 OS=Ricinus communis GN=RCOM_0699480 PE=3 SV=1//1.37368e-08	0.99789	3.28e-13
LNC_001332	XLOC_023038	-2.65744	0.0171259	MANES_01G1800001	MANES_01G180000	sp|Q8GUU2|RIE1_ARATH E3 ubiquitin protein ligase RIE1 OS=Arabidopsis thaliana GN=RIE1 PE=2 SV=1//7.12288e-08	0.994805	2.96e-11
LNC_001332	XLOC_023038	-2.65744	0.0171259	MANES_02G0485001	MANES_02G048500	sp|Q9LVQ0|PME31_ARATH Pectinesterase 31 OS=Arabidopsis thaliana GN=PME31 PE=1 SV=1//2.44902e-89	0.99734	1.04e-12
[truncated: 3,492 more rows]
