# Supplementary material for: Comparative physiology and transcriptome analysis allows for identification of lncRNAs imparting tolerance to drought stress in autotetraploid cassava
Source: BMC Genomics. 2019 Jun 21;20:514. doi: 10.1186/s12864-019-5895-7 (PMC6588902; doi:10.1186/s12864-019-5895-7)
Supplement: Supplementary file 18 — Table S15. A list of trans target genes of the 17 DE lncRNAs in 4× vs. 2× stressed leaves, and Pearson correlations between lncRNAs and their corresponding target genes. (XLSX 193 kb) [file 12864_2019_5895_MOESM18_ESM.xlsx]

## Sheet: Sheet 1
A list of trans target genes of the 17 DE lncRNAs in 4x vs. 2x stressed leaves, and Pearson correlations between lncRNAs and their corresponding target genes.
lncRNA_ID	lncRNA_Gene_ID	log2(fold_change)	qvalue	mRNA_ID	mRNA_Gene_ID	mRNA_Gene_Description	Pearson_correlation	Pvalue
LNC_000699	XLOC_012896	1.15603	0.0397071	MANES_S0755003	MANES_S075500	-//-	-0.985496	4.93e-09
LNC_001148	XLOC_020203	1.77094	0.000520749	MANES_02G0482001	MANES_02G048200	sp|Q94A21|SPX4_ARATH SPX domain-containing protein 4 OS=Arabidopsis thaliana GN=SPX4 PE=2 SV=1//6.86519e-121	-0.985086	5.67e-09
LNC_001148	XLOC_020203	1.77094	0.000520749	MANES_01G0100001	MANES_01G010000	sp|O80567|LRP6B_ARATH La-related protein 6B OS=Arabidopsis thaliana GN=LARP6B PE=1 SV=2//4.55657e-104	-0.984286	7.35e-09
LNC_001148	XLOC_020203	1.77094	0.000520749	MANES_06G0989001	MANES_06G098900	sp|Q39030|KPK2_ARATH Serine/threonine-protein kinase AtPK2/AtPK19 OS=Arabidopsis thaliana GN=ATPK2 PE=1 SV=2//2.7095e-162	-0.984138	7.7e-09
LNC_001148	XLOC_020203	1.77094	0.000520749	MANES_05G0783001	MANES_05G078300	sp|Q42777|MCCA_SOYBN Methylcrotonoyl-CoA carboxylase subunit alpha, mitochondrial OS=Glycine max GN=MCCA PE=1 SV=2//0	-0.983687	8.85e-09
LNC_001148	XLOC_020203	1.77094	0.000520749	MANES_04G1642001	MANES_04G164200	sp|Q9LPR8|SCL3_ARATH Scarecrow-like protein 3 OS=Arabidopsis thaliana GN=SCL3 PE=2 SV=1//0	-0.98363	9.01e-09
LNC_001148	XLOC_020203	1.77094	0.000520749	MANES_12G0955001	MANES_12G095500	sp|O80477|MES3_ARATH Methylesterase 3 OS=Arabidopsis thaliana GN=MES3 PE=2 SV=1//1.94851e-76	-0.983417	9.61e-09
LNC_001148	XLOC_020203	1.77094	0.000520749	MANES_05G0377001	MANES_05G037700	sp|Q9M2E2|SDR1_ARATH (+)-neomenthol dehydrogenase OS=Arabidopsis thaliana GN=SDR1 PE=1 SV=1//4.19081e-120	-0.983159	1.04e-08
LNC_001148	XLOC_020203	1.77094	0.000520749	MANES_12G1137001	MANES_12G113700	-//-	-0.98302	1.08e-08
LNC_001148	XLOC_020203	1.77094	0.000520749	MANES_02G0562001	MANES_02G056200	-//-	-0.983007	1.08e-08
LNC_001148	XLOC_020203	1.77094	0.000520749	MANES_01G1774001	MANES_01G177400	-//-	-0.982491	1.26e-08
LNC_001148	XLOC_020203	1.77094	0.000520749	MANES_08G1732001	MANES_08G173200	sp|Q8C1C1|SAPL1_MOUSE Proactivator polypeptide-like 1 OS=Mus musculus GN=Psapl1 PE=1 SV=2//2.07128e-10	-0.981312	1.74e-08
LNC_001148	XLOC_020203	1.77094	0.000520749	MANES_10G0608001	MANES_10G060800	sp|Q04960|DNJH_CUCSA DnaJ protein homolog OS=Cucumis sativus GN=DNAJ1 PE=2 SV=1//9.56152e-46	-0.980482	2.16e-08
LNC_001148	XLOC_020203	1.77094	0.000520749	MANES_08G1482001	MANES_08G148200	sp|O64654|TRL11_ARATH Thioredoxin-like 1-1, chloroplastic OS=Arabidopsis thaliana GN=At1g08570 PE=2 SV=1//1.15047e-101	-0.980464	2.17e-08
LNC_001148	XLOC_020203	1.77094	0.000520749	MANES_02G1667001	MANES_02G166700	sp|Q93ZX1|RFC4_ARATH Replication factor C subunit 4 OS=Arabidopsis thaliana GN=RFC4 PE=2 SV=1//0	-0.979656	2.65e-08
LNC_000227	XLOC_004785	-0.949786	0.0436889	MANES_16G0271001	MANES_16G027100	sp|Q42877|RPB2_SOLLC DNA-directed RNA polymerase II subunit RPB2 OS=Solanum lycopersicum GN=RPB2 PE=2 SV=1//0	-0.979254	2.92e-08
LNC_001148	XLOC_020203	1.77094	0.000520749	MANES_02G1724001	MANES_02G172400	sp|Q9LPL5|ODBA1_ARATH 2-oxoisovalerate dehydrogenase subunit alpha 1, mitochondrial OS=Arabidopsis thaliana GN=At1g21400 PE=2 SV=1//0	-0.979143	3e-08
LNC_001148	XLOC_020203	1.77094	0.000520749	MANES_05G0576001	MANES_05G057600	sp|Q9LTC0|Y5707_ARATH Probable receptor-like protein kinase At5g47070 OS=Arabidopsis thaliana GN=At5g47070 PE=1 SV=1//3.61275e-154	-0.978834	3.23e-08
LNC_001148	XLOC_020203	1.77094	0.000520749	MANES_09G1672001	MANES_09G167200	sp|Q5LWJ5|DNAJ_RUEPO Chaperone protein DnaJ OS=Ruegeria pomeroyi (strain ATCC 700808 / DSM 15171 / DSS-3) GN=dnaJ PE=3 SV=1//1.03829e-07	-0.978722	3.31e-08
LNC_001148	XLOC_020203	1.77094	0.000520749	MANES_03G0527001	MANES_03G052700	sp|Q9SYU4|PEX10_ARATH Peroxisome biogenesis factor 10 OS=Arabidopsis thaliana GN=PEX10 PE=1 SV=1//1.62881e-178	-0.978384	3.58e-08
LNC_001148	XLOC_020203	1.77094	0.000520749	MANES_11G0912001	MANES_11G091200	sp|Q9NYV6|RRN3_HUMAN RNA polymerase I-specific transcription initiation factor RRN3 OS=Homo sapiens GN=RRN3 PE=1 SV=1//1.48923e-26	-0.977694	4.19e-08
LNC_001148	XLOC_020203	1.77094	0.000520749	MANES_06G0271001	MANES_06G027100	sp|F4K1B1|RPAP2_ARATH Putative RNA polymerase II subunit B1 CTD phosphatase RPAP2 homolog OS=Arabidopsis thaliana GN=At5g26760 PE=2 SV=1//5.05046e-50	-0.977632	4.25e-08
LNC_001148	XLOC_020203	1.77094	0.000520749	MANES_13G0517001	MANES_13G051700	-//-	-0.977507	4.37e-08
LNC_001148	XLOC_020203	1.77094	0.000520749	MANES_09G1714004	MANES_09G171400	-//-	-0.977468	4.4e-08
LNC_001148	XLOC_020203	1.77094	0.000520749	MANES_04G1480001	MANES_04G148000	sp|Q9LQI9|UBP1B_ARATH Oligouridylate-binding protein 1B OS=Arabidopsis thaliana GN=UBP1B PE=1 SV=1//0	-0.977022	4.85e-08
LNC_001148	XLOC_020203	1.77094	0.000520749	MANES_14G0129001	MANES_14G012900	sp|Q91YT7|YTHD2_MOUSE YTH domain-containing family protein 2 OS=Mus musculus GN=Ythdf2 PE=2 SV=1//1.77435e-51	-0.976997	4.88e-08
LNC_000699	XLOC_012896	1.15603	0.0397071	MANES_14G0757001	MANES_14G075700	sp|Q40255|ALDH_LINUS Probable aldehyde dehydrogenase OS=Linum usitatissimum GN=FIS1 PE=2 SV=1//0	-0.976962	4.92e-08
LNC_001148	XLOC_020203	1.77094	0.000520749	MANES_01G2019001	MANES_01G201900	sp|O22768|UNE12_ARATH Transcription factor UNE12 OS=Arabidopsis thaliana GN=UNE12 PE=2 SV=2//7.66671e-111	-0.976835	5.05e-08
LNC_001148	XLOC_020203	1.77094	0.000520749	MANES_11G1350001	MANES_11G135000	sp|Q9FN89|RIBA3_ARATH Monofunctional riboflavin biosynthesis protein RIBA 3, chloroplastic OS=Arabidopsis thaliana GN=RIBA3 PE=1 SV=1//0	-0.976356	5.59e-08
LNC_001148	XLOC_020203	1.77094	0.000520749	MANES_15G0768001	MANES_15G076800	sp|Q9FH32|AT18F_ARATH Autophagy-related protein 18f OS=Arabidopsis thaliana GN=ATG18F PE=2 SV=1//8.49946e-150	-0.9762	5.78e-08
LNC_000699	XLOC_012896	1.15603	0.0397071	MANES_01G1848001	MANES_01G184800	sp|Q9M3A3|ABIL2_ARATH Protein ABIL2 OS=Arabidopsis thaliana GN=ABIL2 PE=2 SV=1//1.73444e-113	-0.975532	6.63e-08
LNC_001148	XLOC_020203	1.77094	0.000520749	MANES_07G0258002	MANES_07G025800	sp|Q8GWR3|QKIL5_ARATH KH domain-containing protein At1g09660/At1g09670 OS=Arabidopsis thaliana GN=At1g09660 PE=2 SV=1//8.2653e-122	-0.975453	6.74e-08
LNC_001148	XLOC_020203	1.77094	0.000520749	MANES_05G0427001	MANES_05G042700	sp|O74326|CID11_SCHPO Poly(A) RNA polymerase cid11 OS=Schizosaccharomyces pombe (strain 972 / ATCC 24843) GN=cid11 PE=3 SV=1//4.10278e-51	-0.975404	6.8e-08
LNC_001148	XLOC_020203	1.77094	0.000520749	MANES_02G0165001	MANES_02G016500	sp|P48488|PP1_MEDSV Serine/threonine-protein phosphatase PP1 OS=Medicago sativa subsp. varia GN=PP1 PE=2 SV=1//0	-0.975394	6.82e-08
LNC_001148	XLOC_020203	1.77094	0.000520749	MANES_08G0626001	MANES_08G062600	sp|Q15032|R3HD1_HUMAN R3H domain-containing protein 1 OS=Homo sapiens GN=R3HDM1 PE=1 SV=3//4.29452e-12	-0.975362	6.86e-08
LNC_001148	XLOC_020203	1.77094	0.000520749	MANES_15G1437001	MANES_15G143700	sp|Q940H6|SRK2E_ARATH Serine/threonine-protein kinase SRK2E OS=Arabidopsis thaliana GN=SRK2E PE=1 SV=1//0	-0.975296	6.95e-08
LNC_001148	XLOC_020203	1.77094	0.000520749	MANES_06G0934001	MANES_06G093400	sp|Q9QXN3|TRIP4_MOUSE Activating signal cointegrator 1 OS=Mus musculus GN=Trip4 PE=1 SV=2//3.72755e-22	-0.975274	6.98e-08
LNC_001148	XLOC_020203	1.77094	0.000520749	MANES_02G0689001	MANES_02G068900	sp|Q9FZH5|MPI2_ARATH Mannose-6-phosphate isomerase 2 OS=Arabidopsis thaliana GN=PMI2 PE=1 SV=1//1.01072e-40	-0.975219	7.06e-08
LNC_001148	XLOC_020203	1.77094	0.000520749	MANES_14G0265001	MANES_14G026500	sp|Q8GXS3|CFIS2_ARATH Pre-mRNA cleavage factor Im 25 kDa subunit 2 OS=Arabidopsis thaliana GN=CFIS2 PE=1 SV=1//5.28255e-132	-0.974891	7.54e-08
LNC_001148	XLOC_020203	1.77094	0.000520749	MANES_09G1227001	MANES_09G122700	sp|Q94F47|UBC28_ARATH Ubiquitin-conjugating enzyme E2 28 OS=Arabidopsis thaliana GN=UBC28 PE=2 SV=1//4.14953e-102	-0.974846	7.6e-08
LNC_001148	XLOC_020203	1.77094	0.000520749	MANES_15G1418001	MANES_15G141800	sp|Q9FMT4|SNF12_ARATH SWI/SNF complex component SNF12 homolog OS=Arabidopsis thaliana GN=At5g14170 PE=1 SV=1//0	-0.974747	7.75e-08
LNC_000699	XLOC_012896	1.15603	0.0397071	MANES_16G0781001	MANES_16G078100	sp|Q6DJG6|BABA1_XENLA BRISC and BRCA1-A complex member 1 OS=Xenopus laevis GN=babam1 PE=2 SV=1//3.26935e-10	-0.974732	7.78e-08
LNC_001148	XLOC_020203	1.77094	0.000520749	MANES_09G1837001	MANES_09G183700	sp|Q9FFD2|RGP5_ARATH Probable UDP-arabinopyranose mutase 5 OS=Arabidopsis thaliana GN=RGP5 PE=1 SV=1//0	-0.974542	8.07e-08
LNC_001148	XLOC_020203	1.77094	0.000520749	MANES_06G0465001	MANES_06G046500	-//-	-0.974314	8.43e-08
LNC_001148	XLOC_020203	1.77094	0.000520749	MANES_09G1171001	MANES_09G117100	sp|Q2MHE4|HT1_ARATH Serine/threonine-protein kinase HT1 OS=Arabidopsis thaliana GN=HT1 PE=1 SV=1//3.65136e-67	-0.97431	8.44e-08
LNC_000310	XLOC_006186	-0.543396	0.026885	MANES_06G1790001	MANES_06G179000	sp|Q9FWR2|AVPX_ARATH Pyrophosphate-energized membrane proton pump 3 OS=Arabidopsis thaliana GN=AVPL2 PE=3 SV=1//0	-0.974127	8.74e-08
LNC_001148	XLOC_020203	1.77094	0.000520749	MANES_04G1615001	MANES_04G161500	-//-	-0.974008	8.94e-08
LNC_001148	XLOC_020203	1.77094	0.000520749	MANES_15G0660001	MANES_15G066000	sp|Q5PNS0|Y3228_ARATH PHD finger protein At3g20280 OS=Arabidopsis thaliana GN=At3g20280 PE=2 SV=1//4.50773e-44	-0.973719	9.45e-08
LNC_001148	XLOC_020203	1.77094	0.000520749	MANES_13G1003001	MANES_13G100300	-//-	-0.973704	9.48e-08
LNC_000699	XLOC_012896	1.15603	0.0397071	MANES_10G1027001	MANES_10G102700	sp|Q641C9|CD123_XENLA Cell division cycle protein 123 homolog OS=Xenopus laevis GN=cdc123 PE=2 SV=1//2.05415e-69	-0.973636	9.6e-08
LNC_001148	XLOC_020203	1.77094	0.000520749	MANES_06G0610001	MANES_06G061000	sp|Q9M0V3|DDB1A_ARATH DNA damage-binding protein 1a OS=Arabidopsis thaliana GN=DDB1A PE=1 SV=1//0	-0.973617	9.63e-08
LNC_001148	XLOC_020203	1.77094	0.000520749	MANES_02G1644001	MANES_02G164400	sp|Q9XI00|SKI32_ARATH F-box protein 7 OS=Arabidopsis thaliana GN=SKIP32 PE=1 SV=1//8.35585e-169	-0.973616	9.63e-08
LNC_001148	XLOC_020203	1.77094	0.000520749	MANES_15G1236001	MANES_15G123600	sp|Q9FNK4|OAT_ARATH Ornithine aminotransferase, mitochondrial OS=Arabidopsis thaliana GN=DELTA-OAT PE=1 SV=1//0	-0.973611	9.64e-08
LNC_001148	XLOC_020203	1.77094	0.000520749	MANES_13G1519001	MANES_13G151900	-//-	-0.973561	9.73e-08
LNC_000699	XLOC_012896	1.15603	0.0397071	MANES_18G0906001	MANES_18G090600	sp|Q9MA75|VIP1_ARATH Transcription factor VIP1 OS=Arabidopsis thaliana GN=VIP1 PE=1 SV=1//3.57586e-74	-0.973305	1.02e-07
LNC_001148	XLOC_020203	1.77094	0.000520749	MANES_16G1008001	MANES_16G100800	sp|Q94K07|NAP1C_ARATH Nucleosome assembly protein 1;3 OS=Arabidopsis thaliana GN=NAP1;3 PE=1 SV=1//9.53207e-159	-0.973217	1.04e-07
LNC_001148	XLOC_020203	1.77094	0.000520749	MANES_12G0455001	MANES_12G045500	sp|Q9FKC3|PP424_ARATH Pentatricopeptide repeat-containing protein At5g48730, chloroplastic OS=Arabidopsis thaliana GN=At5g48730 PE=2 SV=2//0	-0.973059	1.07e-07
LNC_001148	XLOC_020203	1.77094	0.000520749	MANES_03G1833001	MANES_03G183300	sp|P24805|TSJT1_TOBAC Stem-specific protein TSJT1 OS=Nicotiana tabacum GN=TSJT1 PE=2 SV=1//3.02473e-36	-0.973033	1.07e-07
LNC_001148	XLOC_020203	1.77094	0.000520749	MANES_06G0583001	MANES_06G058300	sp|P24226|HISX_BRAOC Histidinol dehydrogenase, chloroplastic OS=Brassica oleracea var. capitata GN=HDH PE=1 SV=1//0	-0.972827	1.11e-07
LNC_001148	XLOC_020203	1.77094	0.000520749	MANES_08G0472001	MANES_08G047200	sp|Q66GR3|BH130_ARATH Transcription factor bHLH130 OS=Arabidopsis thaliana GN=BHLH130 PE=1 SV=1//1.68276e-101	-0.972808	1.12e-07
LNC_001148	XLOC_020203	1.77094	0.000520749	MANES_17G1136001	MANES_17G113600	sp|Q9M548|DRM2_ARATH DNA (cytosine-5)-methyltransferase DRM2 OS=Arabidopsis thaliana GN=DRM2 PE=1 SV=1//0	-0.972495	1.18e-07
LNC_001148	XLOC_020203	1.77094	0.000520749	MANES_15G1608001	MANES_15G160800	sp|P37707|B2_DAUCA B2 protein OS=Daucus carota PE=2 SV=1//2.13283e-91	-0.972107	1.27e-07
LNC_001148	XLOC_020203	1.77094	0.000520749	MANES_09G1714002	MANES_09G171400	-//-	-0.972053	1.28e-07
LNC_001148	XLOC_020203	1.77094	0.000520749	MANES_05G1784001	MANES_05G178400	sp|Q9STX3|GID2_ARATH F-box protein GID2 OS=Arabidopsis thaliana GN=GID2 PE=1 SV=1//1.52505e-53	-0.971952	1.3e-07
LNC_000160	XLOC_003847	-0.581839	0.0192691	MANES_04G1092001	MANES_04G109200	sp|Q9LU46|RH35_ARATH DEAD-box ATP-dependent RNA helicase 35 OS=Arabidopsis thaliana GN=RH35 PE=2 SV=1//0	-0.971595	1.39e-07
LNC_000160	XLOC_003847	-0.581839	0.0192691	MANES_09G0407001	MANES_09G040700	sp|Q9XHM1|EIF3C_MEDTR Eukaryotic translation initiation factor 3 subunit C OS=Medicago truncatula GN=TIF3C1 PE=2 SV=1//0	-0.971331	1.45e-07
LNC_001148	XLOC_020203	1.77094	0.000520749	MANES_17G1009003	MANES_17G100900	sp|Q8GUH2|Y1015_ARATH Uncharacterized protein At1g01500 OS=Arabidopsis thaliana GN=At1g01500 PE=2 SV=1//2.67117e-38	-0.971304	1.46e-07
LNC_001148	XLOC_020203	1.77094	0.000520749	MANES_08G0337001	MANES_08G033700	sp|Q6DW74|DGDG1_LOTJA Digalactosyldiacylglycerol synthase 1, chloroplastic OS=Lotus japonicus GN=DGD1 PE=2 SV=1//0	-0.971015	1.53e-07
LNC_001148	XLOC_020203	1.77094	0.000520749	MANES_12G0010001	MANES_12G001000	sp|Q8W1Y0|SSC14_ARATH Sister chromatid cohesion 1 protein 4 OS=Arabidopsis thaliana GN=SYN4 PE=2 SV=1//2.02985e-34	-0.971014	1.54e-07
LNC_001148	XLOC_020203	1.77094	0.000520749	MANES_03G1988001	MANES_03G198800	sp|Q8RWZ3|IBR3_ARATH Probable acyl-CoA dehydrogenase IBR3 OS=Arabidopsis thaliana GN=IBR3 PE=1 SV=1//0	-0.970845	1.58e-07
LNC_001148	XLOC_020203	1.77094	0.000520749	MANES_13G1167001	MANES_13G116700	sp|Q6WNQ8|C81E8_MEDTR Cytochrome P450 81E8 OS=Medicago truncatula GN=CYP81E8 PE=2 SV=1//0	-0.970809	1.59e-07
LNC_001148	XLOC_020203	1.77094	0.000520749	MANES_18G0582001	MANES_18G058200	sp|P37116|NCPR_VIGRR NADPH--cytochrome P450 reductase OS=Vigna radiata var. radiata PE=1 SV=1//0	-0.970807	1.59e-07
LNC_000699	XLOC_012896	1.15603	0.0397071	MANES_09G1227001	MANES_09G122700	sp|Q94F47|UBC28_ARATH Ubiquitin-conjugating enzyme E2 28 OS=Arabidopsis thaliana GN=UBC28 PE=2 SV=1//4.14953e-102	-0.970792	1.59e-07
LNC_000160	XLOC_003847	-0.581839	0.0192691	MANES_05G0217001	MANES_05G021700	sp|Q9XED8|ARFI_ARATH Auxin response factor 9 OS=Arabidopsis thaliana GN=ARF9 PE=1 SV=1//0	-0.970719	1.61e-07
LNC_001148	XLOC_020203	1.77094	0.000520749	MANES_10G0678001	MANES_10G067800	sp|Q9Y5A9|YTHD2_HUMAN YTH domain-containing family protein 2 OS=Homo sapiens GN=YTHDF2 PE=1 SV=2//3.00735e-54	-0.970699	1.62e-07
LNC_001148	XLOC_020203	1.77094	0.000520749	MANES_14G0922001	MANES_14G092200	sp|Q9CAA9|BH049_ARATH Transcription factor bHLH49 OS=Arabidopsis thaliana GN=BHLH49 PE=1 SV=1//8.34786e-112	-0.970568	1.66e-07
LNC_001148	XLOC_020203	1.77094	0.000520749	MANES_03G0402001	MANES_03G040200	-//-	-0.970513	1.67e-07
LNC_001086	XLOC_019471	0.999907	0.0168559	MANES_12G0698001	MANES_12G069800	-//-	-0.970448	1.69e-07
LNC_001148	XLOC_020203	1.77094	0.000520749	MANES_01G0839001	MANES_01G083900	sp|Q2V9B0|MY1R1_SOLTU Transcription factor MYB1R1 OS=Solanum tuberosum PE=2 SV=1//4.27004e-33	-0.970297	1.73e-07
LNC_001148	XLOC_020203	1.77094	0.000520749	MANES_02G0798001	MANES_02G079800	-//-	-0.970165	1.77e-07
LNC_001148	XLOC_020203	1.77094	0.000520749	MANES_16G0007001	MANES_16G000700	sp|Q8CG07|WRIP1_RAT ATPase WRNIP1 OS=Rattus norvegicus GN=Wrnip1 PE=2 SV=1//8.80021e-139	-0.970143	1.78e-07
LNC_000310	XLOC_006186	-0.543396	0.026885	MANES_06G1045001	MANES_06G104500	sp|Q7Z494|NPHP3_HUMAN Nephrocystin-3 OS=Homo sapiens GN=NPHP3 PE=1 SV=1//1.25044e-07	-0.970103	1.79e-07
LNC_001148	XLOC_020203	1.77094	0.000520749	MANES_18G0820001	MANES_18G082000	sp|P90648|MHCKB_DICDI Myosin heavy chain kinase B OS=Dictyostelium discoideum GN=mhkB PE=2 SV=1//2.77685e-10	-0.970054	1.8e-07
LNC_001148	XLOC_020203	1.77094	0.000520749	MANES_13G1260001	MANES_13G126000	sp|P53681|CRK_DAUCA CDPK-related protein kinase OS=Daucus carota GN=CRK PE=2 SV=1//0	-0.96996	1.83e-07
LNC_001148	XLOC_020203	1.77094	0.000520749	MANES_01G2097001	MANES_01G209700	sp|Q8L910|GPX4_ARATH Probable glutathione peroxidase 4 OS=Arabidopsis thaliana GN=GPX4 PE=2 SV=1//4.96346e-88	-0.969942	1.84e-07
LNC_000310	XLOC_006186	-0.543396	0.026885	MANES_05G1407001	MANES_05G140700	sp|A7X5R6|BAG6_ORNAN Large proline-rich protein BAG6 OS=Ornithorhynchus anatinus GN=BAG6 PE=3 SV=1//4.19902e-12	-0.969926	1.84e-07
LNC_001148	XLOC_020203	1.77094	0.000520749	MANES_01G0766001	MANES_01G076600	sp|B0UV30|TAL_HISS2 Transaldolase OS=Histophilus somni (strain 2336) GN=tal PE=3 SV=1//9.81198e-48	-0.969888	1.85e-07
LNC_001148	XLOC_020203	1.77094	0.000520749	MANES_05G0001001	MANES_05G000100	sp|Q9LUQ6|RL192_ARATH 60S ribosomal protein L19-2 OS=Arabidopsis thaliana GN=RPL19B PE=2 SV=1//1.55394e-110	-0.96987	1.86e-07
LNC_001148	XLOC_020203	1.77094	0.000520749	MANES_01G0114002	MANES_01G011400	-//-	-0.969843	1.87e-07
LNC_001148	XLOC_020203	1.77094	0.000520749	MANES_06G0363001	MANES_06G036300	sp|Q9FPS4|UBP23_ARATH Ubiquitin carboxyl-terminal hydrolase 23 OS=Arabidopsis thaliana GN=UBP23 PE=2 SV=2//9.40084e-09	-0.969837	1.87e-07
LNC_001148	XLOC_020203	1.77094	0.000520749	MANES_02G1110002	MANES_02G111000	sp|Q2MHE4|HT1_ARATH Serine/threonine-protein kinase HT1 OS=Arabidopsis thaliana GN=HT1 PE=1 SV=1//4.64161e-76	-0.969783	1.89e-07
LNC_001148	XLOC_020203	1.77094	0.000520749	MANES_16G0300004	MANES_16G030000	sp|Q05349|12KD_FRAAN Auxin-repressed 12.5 kDa protein OS=Fragaria ananassa PE=2 SV=1//2.27021e-29	-0.969728	1.9e-07
LNC_001148	XLOC_020203	1.77094	0.000520749	MANES_01G2283001	MANES_01G228300	sp|Q9ZSM8|EZA1_ARATH Histone-lysine N-methyltransferase EZA1 OS=Arabidopsis thaliana GN=EZA1 PE=1 SV=1//0	-0.96964	1.93e-07
LNC_001148	XLOC_020203	1.77094	0.000520749	MANES_10G1064002	MANES_10G106400	sp|Q6DEY1|SPF30_XENTR Survival of motor neuron-related-splicing factor 30 OS=Xenopus tropicalis GN=smndc1 PE=2 SV=1//6.9068e-07	-0.969437	2e-07
LNC_001148	XLOC_020203	1.77094	0.000520749	MANES_01G1096001	MANES_01G109600	sp|Q84L30|RD23D_ARATH Ubiquitin receptor RAD23d OS=Arabidopsis thaliana GN=RAD23D PE=1 SV=2//4.79608e-168	-0.969414	2e-07
LNC_000310	XLOC_006186	-0.543396	0.026885	MANES_15G1238001	MANES_15G123800	sp|Q93V43|TCP2_ARATH Transcription factor TCP2 OS=Arabidopsis thaliana GN=TCP2 PE=2 SV=1//2.69765e-38	-0.969345	2.03e-07
LNC_001148	XLOC_020203	1.77094	0.000520749	MANES_06G1128001	MANES_06G112800	sp|O15736|TIPD_DICDI Protein tipD OS=Dictyostelium discoideum GN=tipD PE=3 SV=1//5.14649e-66	-0.969297	2.04e-07
LNC_001148	XLOC_020203	1.77094	0.000520749	MANES_12G0440001	MANES_12G044000	sp|Q8GZM7|PIF1_ARATH Transcription factor PIF1 OS=Arabidopsis thaliana GN=PIF1 PE=1 SV=1//3.43197e-26	-0.969294	2.04e-07
LNC_000160	XLOC_003847	-0.581839	0.0192691	MANES_11G0482001	MANES_11G048200	sp|Q9C829|NU50A_ARATH Nuclear pore complex protein NUP50A OS=Arabidopsis thaliana GN=NUP50A PE=1 SV=1//4.39549e-22	-0.969237	2.06e-07
LNC_001148	XLOC_020203	1.77094	0.000520749	MANES_15G1753003	MANES_15G175300	sp|Q9SU58|PMA4_ARATH ATPase 4, plasma membrane-type OS=Arabidopsis thaliana GN=AHA4 PE=2 SV=2//0	-0.969219	2.07e-07
LNC_001148	XLOC_020203	1.77094	0.000520749	MANES_07G1139002	MANES_07G113900	sp|P42747|UBC14_ARATH Ubiquitin-conjugating enzyme E2 14 OS=Arabidopsis thaliana GN=UBC14 PE=1 SV=1//4.58867e-12	-0.969193	2.08e-07
LNC_001148	XLOC_020203	1.77094	0.000520749	MANES_05G0763001	MANES_05G076300	-//-	-0.96916	2.09e-07
LNC_001148	XLOC_020203	1.77094	0.000520749	MANES_03G0537001	MANES_03G053700	-//-	-0.96916	2.09e-07
LNC_001148	XLOC_020203	1.77094	0.000520749	MANES_07G0151001	MANES_07G015100	sp|Q9FGP9|RER1_ARATH Protein RETICULATA-RELATED 1 OS=Arabidopsis thaliana GN=RER1 PE=2 SV=1//4.62595e-21	-0.968797	2.21e-07
LNC_000699	XLOC_012896	1.15603	0.0397071	MANES_17G0651005	MANES_17G065100	sp|Q8BG15|CTSL2_MOUSE CTD small phosphatase-like protein 2 OS=Mus musculus GN=Ctdspl2 PE=2 SV=1//2.06839e-59	-0.96866	2.26e-07
LNC_001148	XLOC_020203	1.77094	0.000520749	MANES_13G0340001	MANES_13G034000	sp|Q9SHY8|SLU7A_ARATH Pre-mRNA-splicing factor SLU7-A OS=Arabidopsis thaliana GN=At1g65660 PE=1 SV=2//0	-0.968618	2.27e-07
LNC_001148	XLOC_020203	1.77094	0.000520749	MANES_11G1000001	MANES_11G100000	sp|Q8VWF6|SSL3_ARATH Protein STRICTOSIDINE SYNTHASE-LIKE 3 OS=Arabidopsis thaliana GN=SSL3 PE=2 SV=1//0	-0.968581	2.29e-07
LNC_001148	XLOC_020203	1.77094	0.000520749	MANES_15G0824001	MANES_15G082400	sp|Q1ECE0|VAP41_ARATH Vesicle-associated protein 4-1 OS=Arabidopsis thaliana GN=PVA41 PE=2 SV=1//6.39927e-104	-0.968521	2.31e-07
LNC_001148	XLOC_020203	1.77094	0.000520749	MANES_07G0108001	MANES_07G010800	sp|Q9SV01|FBW4_ARATH F-box/WD-40 repeat-containing protein At3g52030 OS=Arabidopsis thaliana GN=At3g52030 PE=2 SV=2//7.51038e-164	-0.968488	2.32e-07
LNC_001148	XLOC_020203	1.77094	0.000520749	MANES_02G1325001	MANES_02G132500	sp|Q06548|APK1A_ARATH Protein kinase APK1A, chloroplastic OS=Arabidopsis thaliana GN=APK1A PE=2 SV=1//0	-0.968425	2.34e-07
LNC_001148	XLOC_020203	1.77094	0.000520749	MANES_09G0889001	MANES_09G088900	sp|F4IXE7|IDM1_ARATH Increased DNA methylation 1 OS=Arabidopsis thaliana GN=IDM1 PE=1 SV=1//1.04011e-40	-0.968394	2.36e-07
LNC_001148	XLOC_020203	1.77094	0.000520749	MANES_15G1230001	MANES_15G123000	sp|Q9T048|DRL27_ARATH Disease resistance protein At4g27190 OS=Arabidopsis thaliana GN=At4g27190 PE=2 SV=1//6.5816e-114	-0.968307	2.39e-07
LNC_000699	XLOC_012896	1.15603	0.0397071	MANES_14G1717001	MANES_14G171700	sp|Q9FH50|APO3_ARATH APO protein 3, mitochondrial OS=Arabidopsis thaliana GN=APO3 PE=2 SV=1//4.70303e-160	-0.968297	2.39e-07
LNC_001148	XLOC_020203	1.77094	0.000520749	MANES_07G1363002	MANES_07G136300	sp|Q39096|ERD15_ARATH Protein EARLY RESPONSIVE TO DEHYDRATION 15 OS=Arabidopsis thaliana GN=ERD15 PE=1 SV=1//7.05838e-13	-0.968263	2.4e-07
LNC_001148	XLOC_020203	1.77094	0.000520749	MANES_01G0016001	MANES_01G001600	sp|Q9LES2|UBA2A_ARATH UBP1-associated protein 2A OS=Arabidopsis thaliana GN=UBA2A PE=1 SV=1//1.43412e-98	-0.968051	2.48e-07
LNC_001148	XLOC_020203	1.77094	0.000520749	MANES_14G1260001	MANES_14G126000	sp|Q5PP70|NTM1_ARATH Alpha N-terminal protein methyltransferase 1 OS=Arabidopsis thaliana GN=At5g44450 PE=2 SV=1//1.0144e-09	-0.968019	2.5e-07
LNC_000699	XLOC_012896	1.15603	0.0397071	MANES_01G2705001	MANES_01G270500	-//-	-0.967929	2.53e-07
LNC_001148	XLOC_020203	1.77094	0.000520749	MANES_17G0479002	MANES_17G047900	sp|Q05349|12KD_FRAAN Auxin-repressed 12.5 kDa protein OS=Fragaria ananassa PE=2 SV=1//2.33246e-27	-0.967885	2.55e-07
LNC_001148	XLOC_020203	1.77094	0.000520749	MANES_09G1201001	MANES_09G120100	sp|P48480|PP11_ACEPE Serine/threonine-protein phosphatase PP1 isozyme 1 OS=Acetabularia peniculus PE=3 SV=1//1.64929e-171	-0.967807	2.58e-07
LNC_001148	XLOC_020203	1.77094	0.000520749	MANES_13G0430003	MANES_13G043000	sp|Q8GZM7|PIF1_ARATH Transcription factor PIF1 OS=Arabidopsis thaliana GN=PIF1 PE=1 SV=1//1.39912e-58	-0.967757	2.6e-07
LNC_000699	XLOC_012896	1.15603	0.0397071	MANES_09G1746001	MANES_09G174600	sp|Q84J70|DI193_ARATH Protein DEHYDRATION-INDUCED 19 homolog 3 OS=Arabidopsis thaliana GN=DI19-3 PE=1 SV=1//7.51435e-75	-0.967726	2.61e-07
LNC_000699	XLOC_012896	1.15603	0.0397071	MANES_05G0852001	MANES_05G085200	sp|Q94AY3|DRIP2_ARATH E3 ubiquitin protein ligase DRIP2 OS=Arabidopsis thaliana GN=DRIP2 PE=1 SV=1//4.7723e-143	-0.96772	2.61e-07
LNC_001148	XLOC_020203	1.77094	0.000520749	MANES_07G0312001	MANES_07G031200	sp|B3DJT0|SART3_DANRE Squamous cell carcinoma antigen recognized by T-cells 3 OS=Danio rerio GN=sart3 PE=2 SV=1//1.08438e-91	-0.967711	2.62e-07
LNC_001148	XLOC_020203	1.77094	0.000520749	MANES_04G1415001	MANES_04G141500	sp|Q40465|IF411_TOBAC Eukaryotic initiation factor 4A-11 OS=Nicotiana tabacum PE=2 SV=1//0	-0.967699	2.62e-07
LNC_001148	XLOC_020203	1.77094	0.000520749	MANES_17G1009005	MANES_17G100900	sp|Q8GUH2|Y1015_ARATH Uncharacterized protein At1g01500 OS=Arabidopsis thaliana GN=At1g01500 PE=2 SV=1//2.67117e-38	-0.967641	2.65e-07
LNC_000699	XLOC_012896	1.15603	0.0397071	MANES_06G1730001	MANES_06G173000	sp|Q9C5X8|MOCOS_ARATH Molybdenum cofactor sulfurase OS=Arabidopsis thaliana GN=ABA3 PE=1 SV=1//0	-0.96751	2.7e-07
LNC_001148	XLOC_020203	1.77094	0.000520749	MANES_04G1184001	MANES_04G118400	-//-	-0.967466	2.72e-07
LNC_001148	XLOC_020203	1.77094	0.000520749	MANES_01G2705001	MANES_01G270500	-//-	-0.967423	2.74e-07
LNC_001148	XLOC_020203	1.77094	0.000520749	MANES_12G1105001	MANES_12G110500	sp|Q50228|FMDA_METME Formamidase OS=Methylophilus methylotrophus GN=fmdA PE=1 SV=1//1.07476e-12	-0.96739	2.75e-07
LNC_001148	XLOC_020203	1.77094	0.000520749	MANES_09G1713001	MANES_09G171300	sp|A8IAP8|RL18_AZOC5 50S ribosomal protein L18 OS=Azorhizobium caulinodans (strain ATCC 43989 / DSM 5975 / JCM 20966 / NBRC 14845 / NCIMB 13405 / ORS 571) GN=rplR PE=3 SV=1//8.57809e-13	-0.967346	2.77e-07
LNC_001148	XLOC_020203	1.77094	0.000520749	MANES_01G2467002	MANES_01G246700	sp|Q9M367|BECN1_ARATH Beclin-1-like protein OS=Arabidopsis thaliana GN=At3g61710 PE=2 SV=2//0	-0.967282	2.79e-07
LNC_000160	XLOC_003847	-0.581839	0.0192691	MANES_15G1222001	MANES_15G122200	sp|Q9C6Z0|FBK17_ARATH F-box/kelch-repeat protein At1g30090 OS=Arabidopsis thaliana GN=At1g30090 PE=2 SV=1//0	-0.967277	2.8e-07
LNC_001148	XLOC_020203	1.77094	0.000520749	MANES_16G0263001	MANES_16G026300	sp|Q94AP0|ALN_ARATH Allantoinase OS=Arabidopsis thaliana GN=ALN PE=1 SV=1//0	-0.967234	2.82e-07
LNC_001148	XLOC_020203	1.77094	0.000520749	MANES_16G0963001	MANES_16G096300	sp|Q5VZ89|DEN4C_HUMAN DENN domain-containing protein 4C OS=Homo sapiens GN=DENND4C PE=1 SV=2//3.91341e-08	-0.967205	2.83e-07
LNC_001148	XLOC_020203	1.77094	0.000520749	MANES_09G0796001	MANES_09G079600	sp|O23038|PME8_ARATH Probable pectinesterase 8 OS=Arabidopsis thaliana GN=PME8 PE=2 SV=2//3.23052e-175	-0.967189	2.83e-07
LNC_001148	XLOC_020203	1.77094	0.000520749	MANES_14G1490001	MANES_14G149000	sp|Q2V3H0|PP322_ARATH Pentatricopeptide repeat-containing protein At4g18975, chloroplastic OS=Arabidopsis thaliana GN=At4g18975 PE=2 SV=2//1.13011e-104	-0.967138	2.86e-07
LNC_001148	XLOC_020203	1.77094	0.000520749	MANES_04G0641001	MANES_04G064100	-//-	-0.96709	2.88e-07
LNC_001148	XLOC_020203	1.77094	0.000520749	MANES_S0959001	MANES_S095900	sp|P24068|OCS1_MAIZE Ocs element-binding factor 1 OS=Zea mays GN=OBF1 PE=2 SV=2//1.81566e-21	-0.966882	2.97e-07
LNC_001148	XLOC_020203	1.77094	0.000520749	MANES_12G0097001	MANES_12G009700	sp|Q9C7F5|NTF2_ARATH Nuclear transport factor 2 OS=Arabidopsis thaliana GN=NTF2 PE=1 SV=1//1.77715e-71	-0.96682	3e-07
LNC_001148	XLOC_020203	1.77094	0.000520749	MANES_08G1134001	MANES_08G113400	sp|Q84J70|DI193_ARATH Protein DEHYDRATION-INDUCED 19 homolog 3 OS=Arabidopsis thaliana GN=DI19-3 PE=1 SV=1//1.10512e-70	-0.966771	3.02e-07
LNC_001148	XLOC_020203	1.77094	0.000520749	MANES_17G0925001	MANES_17G092500	sp|Q94JZ8|PUX7_ARATH Plant UBX domain-containing protein 7 OS=Arabidopsis thaliana GN=PUX7 PE=1 SV=1//0	-0.966746	3.03e-07
LNC_000699	XLOC_012896	1.15603	0.0397071	MANES_02G1276001	MANES_02G127600	-//-	-0.96673	3.04e-07
LNC_000113	XLOC_002398	-0.78693	0.0498197	MANES_05G0816002	MANES_05G081600	sp|Q93YS2|P2C51_ARATH Probable protein phosphatase 2C 51 OS=Arabidopsis thaliana GN=At3g63340 PE=2 SV=2//6.15955e-131	-0.966554	3.12e-07
LNC_000699	XLOC_012896	1.15603	0.0397071	MANES_15G0993001	MANES_15G099300	sp|Q9ZVI9|PECT1_ARATH Ethanolamine-phosphate cytidylyltransferase OS=Arabidopsis thaliana GN=PECT1 PE=1 SV=1//4.91445e-177	-0.966542	3.12e-07
LNC_001148	XLOC_020203	1.77094	0.000520749	MANES_11G0785002	MANES_11G078500	-//-	-0.966537	3.12e-07
LNC_001148	XLOC_020203	1.77094	0.000520749	MANES_09G0399001	MANES_09G039900	sp|P48578|PP2A3_ARATH Serine/threonine-protein phosphatase PP2A-3 catalytic subunit OS=Arabidopsis thaliana GN=PP2A3 PE=2 SV=1//0	-0.966504	3.14e-07
LNC_001148	XLOC_020203	1.77094	0.000520749	MANES_16G1263001	MANES_16G126300	-//-	-0.966495	3.14e-07
LNC_000699	XLOC_012896	1.15603	0.0397071	MANES_13G0562001	MANES_13G056200	sp|Q8VZ52|ATG10_ARATH Ubiquitin-like-conjugating enzyme ATG10 OS=Arabidopsis thaliana GN=ATG10 PE=1 SV=1//1.19442e-55	-0.966302	3.23e-07
LNC_001148	XLOC_020203	1.77094	0.000520749	MANES_01G0468001	MANES_01G046800	sp|B1NWE0|RPOC2_MANES DNA-directed RNA polymerase subunit beta&apos;&apos; OS=Manihot esculenta GN=rpoC2 PE=3 SV=1//5.97091e-107	-0.966271	3.25e-07
LNC_001148	XLOC_020203	1.77094	0.000520749	MANES_14G0042001	MANES_14G004200	sp|Q8W0W3|TF2B_ORYSJ Transcription initiation factor IIB OS=Oryza sativa subsp. japonica GN=TFIIB PE=1 SV=1//1.68433e-180	-0.966258	3.25e-07
LNC_001148	XLOC_020203	1.77094	0.000520749	MANES_04G0022001	MANES_04G002200	sp|P42036|RS143_ARATH 40S ribosomal protein S14-3 OS=Arabidopsis thaliana GN=RPS14C PE=2 SV=2//8.3982e-79	-0.966255	3.26e-07
LNC_001148	XLOC_020203	1.77094	0.000520749	MANES_03G0342001	MANES_03G034200	sp|Q84WU9|C3H64_ARATH Zinc finger CCCH domain-containing protein 64 OS=Arabidopsis thaliana GN=At5g56900 PE=2 SV=1//0	-0.966192	3.29e-07
LNC_001148	XLOC_020203	1.77094	0.000520749	MANES_S0607001	MANES_S060700	sp|Q500U8|TKPR1_ARATH Tetraketide alpha-pyrone reductase 1 OS=Arabidopsis thaliana GN=TKPR1 PE=1 SV=1//1.19986e-77	-0.966156	3.3e-07
LNC_000160	XLOC_003847	-0.581839	0.0192691	MANES_02G0149001	MANES_02G014900	sp|Q9SZ67|WRK19_ARATH Probable WRKY transcription factor 19 OS=Arabidopsis thaliana GN=WRKY19 PE=2 SV=1//5.53246e-14	-0.966099	3.33e-07
LNC_001148	XLOC_020203	1.77094	0.000520749	MANES_01G0114001	MANES_01G011400	-//-	-0.96603	3.36e-07
LNC_001148	XLOC_020203	1.77094	0.000520749	MANES_01G1520001	MANES_01G152000	sp|Q8L540|LTO1_ARATH Thiol-disulfide oxidoreductase LTO1 OS=Arabidopsis thaliana GN=LTO1 PE=1 SV=1//7.18777e-129	-0.966014	3.37e-07
LNC_000699	XLOC_012896	1.15603	0.0397071	MANES_18G1042001	MANES_18G104200	sp|Q6P4Y0|CDKAL_XENTR Threonylcarbamoyladenosine tRNA methylthiotransferase OS=Xenopus tropicalis GN=cdkal1 PE=2 SV=1//3.74601e-174	-0.965913	3.42e-07
LNC_001148	XLOC_020203	1.77094	0.000520749	MANES_11G1028001	MANES_11G102800	-//-	-0.965822	3.47e-07
LNC_001148	XLOC_020203	1.77094	0.000520749	MANES_03G0840001	MANES_03G084000	sp|Q9LUC5|C7A15_ARATH Cytochrome P450 72A15 OS=Arabidopsis thaliana GN=CYP72A15 PE=2 SV=1//0	-0.965724	3.52e-07
LNC_001148	XLOC_020203	1.77094	0.000520749	MANES_07G0062001	MANES_07G006200	sp|Q10EL1|C3H24_ORYSJ Zinc finger CCCH domain-containing protein 24 OS=Oryza sativa subsp. japonica GN=Os03g0698800 PE=2 SV=1//0	-0.965647	3.56e-07
LNC_001148	XLOC_020203	1.77094	0.000520749	MANES_01G0929001	MANES_01G092900	sp|Q9LXF4|PP384_ARATH Pentatricopeptide repeat-containing protein At5g15280 OS=Arabidopsis thaliana GN=At5g15280 PE=2 SV=1//0	-0.96564	3.56e-07
LNC_001148	XLOC_020203	1.77094	0.000520749	MANES_17G0478001	MANES_17G047800	sp|Q8VZD4|DEG15_ARATH Glyoxysomal processing protease, glyoxysomal OS=Arabidopsis thaliana GN=DEG15 PE=1 SV=2//0	-0.965575	3.59e-07
LNC_001148	XLOC_020203	1.77094	0.000520749	MANES_03G0451001	MANES_03G045100	sp|Q4KLT0|RN217_XENLA Probable E3 ubiquitin-protein ligase RNF217 OS=Xenopus laevis GN=rnf217 PE=2 SV=1//3.56517e-19	-0.965353	3.71e-07
LNC_000310	XLOC_006186	-0.543396	0.026885	MANES_01G1588001	MANES_01G158800	sp|Q9FHN8|KCBP_ARATH Kinesin-like calmodulin-binding protein OS=Arabidopsis thaliana GN=KCBP PE=1 SV=1//0	-0.965259	3.76e-07
LNC_001148	XLOC_020203	1.77094	0.000520749	MANES_12G1026001	MANES_12G102600	sp|Q8W4F0|DAR1_ARATH Protein DA1-related 1 OS=Arabidopsis thaliana GN=DAR1 PE=1 SV=3//7.78089e-06	-0.965181	3.8e-07
LNC_001148	XLOC_020203	1.77094	0.000520749	MANES_18G0901001	MANES_18G090100	sp|Q6JB11|MEG5_MAIZE Protein MATERNALLY EXPRESSED GENE 5 OS=Zea mays GN=MEG5 PE=2 SV=1//1.38652e-32	-0.965132	3.83e-07
LNC_001148	XLOC_020203	1.77094	0.000520749	MANES_08G1375001	MANES_08G137500	-//-	-0.965115	3.84e-07
LNC_000699	XLOC_012896	1.15603	0.0397071	MANES_01G1988001	MANES_01G198800	-//-	-0.965035	3.88e-07
LNC_001086	XLOC_019471	0.999907	0.0168559	MANES_05G0898001	MANES_05G089800	-//-	-0.96496	3.92e-07
LNC_000160	XLOC_003847	-0.581839	0.0192691	MANES_05G0235001	MANES_05G023500	sp|Q7T293|SDE2_DANRE Protein SDE2 homolog OS=Danio rerio GN=sde2 PE=2 SV=2//6.48515e-12	-0.964943	3.93e-07
LNC_001148	XLOC_020203	1.77094	0.000520749	MANES_12G0145001	MANES_12G014500	sp|Q7XUF4|CDKG2_ORYSJ Cyclin-dependent kinase G-2 OS=Oryza sativa subsp. japonica GN=CDKG-2 PE=2 SV=2//0	-0.964913	3.95e-07
LNC_001148	XLOC_020203	1.77094	0.000520749	MANES_03G1918001	MANES_03G191800	sp|P19515|LIP_RHIMI Lipase OS=Rhizomucor miehei PE=1 SV=2//7.61725e-28	-0.964707	4.06e-07
LNC_001148	XLOC_020203	1.77094	0.000520749	MANES_17G0183001	MANES_17G018300	sp|Q9FIL7|CRCK1_ARATH Calmodulin-binding receptor-like cytoplasmic kinase 1 OS=Arabidopsis thaliana GN=CRCK1 PE=1 SV=1//2.61303e-140	-0.964575	4.14e-07
LNC_001148	XLOC_020203	1.77094	0.000520749	MANES_15G0725004	MANES_15G072500	-//-	-0.96451	4.18e-07
LNC_001148	XLOC_020203	1.77094	0.000520749	MANES_05G0481001	MANES_05G048100	sp|Q9LXU9|IRKI_ARATH IRK-interacting protein OS=Arabidopsis thaliana GN=IRKI PE=1 SV=1//1.40926e-08	-0.964422	4.23e-07
LNC_001148	XLOC_020203	1.77094	0.000520749	MANES_08G0812001	MANES_08G081200	sp|P47082|AVT1_YEAST Vacuolar amino acid transporter 1 OS=Saccharomyces cerevisiae (strain ATCC 204508 / S288c) GN=AVT1 PE=1 SV=1//2.8443e-39	-0.964384	4.25e-07
LNC_000160	XLOC_003847	-0.581839	0.0192691	MANES_03G1816001	MANES_03G181600	sp|F4J9M5|CHR12_ARATH Probable ATP-dependent DNA helicase CHR12 OS=Arabidopsis thaliana GN=CHR12 PE=2 SV=1//0	-0.964252	4.33e-07
LNC_001148	XLOC_020203	1.77094	0.000520749	MANES_02G0231001	MANES_02G023100	sp|Q9ZRT5|GSTT1_ARATH Glutathione S-transferase T1 OS=Arabidopsis thaliana GN=GSTT1 PE=2 SV=1//2.18841e-89	-0.964223	4.35e-07
LNC_000699	XLOC_012896	1.15603	0.0397071	MANES_12G1105002	MANES_12G110500	sp|Q50228|FMDA_METME Formamidase OS=Methylophilus methylotrophus GN=fmdA PE=1 SV=1//1.07476e-12	-0.964158	4.39e-07
LNC_001148	XLOC_020203	1.77094	0.000520749	MANES_05G1350001	MANES_05G135000	-//-	-0.96413	4.4e-07
LNC_001148	XLOC_020203	1.77094	0.000520749	MANES_17G0303001	MANES_17G030300	-//-	-0.96412	4.41e-07
LNC_001148	XLOC_020203	1.77094	0.000520749	MANES_05G2032001	MANES_05G203200	sp|Q9LEB3|RBP47_NICPL Polyadenylate-binding protein RBP47 OS=Nicotiana plumbaginifolia GN=RBP47 PE=1 SV=1//6.68915e-166	-0.964052	4.45e-07
LNC_000699	XLOC_012896	1.15603	0.0397071	MANES_17G1067001	MANES_17G106700	-//-	-0.964025	4.47e-07
LNC_001148	XLOC_020203	1.77094	0.000520749	MANES_03G1853001	MANES_03G185300	sp|Q5R533|SERC3_PONAB Serine incorporator 3 OS=Pongo abelii GN=SERINC3 PE=2 SV=1//1.95406e-46	-0.964014	4.47e-07
LNC_001148	XLOC_020203	1.77094	0.000520749	MANES_10G0959001	MANES_10G095900	sp|Q0WM29|MMSA_ARATH Methylmalonate-semialdehyde dehydrogenase [acylating], mitochondrial OS=Arabidopsis thaliana GN=ALDH6B2 PE=2 SV=2//0	-0.963983	4.49e-07
LNC_001148	XLOC_020203	1.77094	0.000520749	MANES_18G0581001	MANES_18G058100	sp|P37116|NCPR_VIGRR NADPH--cytochrome P450 reductase OS=Vigna radiata var. radiata PE=1 SV=1//0	-0.963927	4.53e-07
LNC_000310	XLOC_006186	-0.543396	0.026885	MANES_13G1367001	MANES_13G136700	sp|O23207|FQRL2_ARATH Probable NAD(P)H dehydrogenase (quinone) FQR1-like 2 OS=Arabidopsis thaliana GN=At4g36750 PE=1 SV=1//1.75584e-112	-0.963877	4.56e-07
LNC_001148	XLOC_020203	1.77094	0.000520749	MANES_15G1222001	MANES_15G122200	sp|Q9C6Z0|FBK17_ARATH F-box/kelch-repeat protein At1g30090 OS=Arabidopsis thaliana GN=At1g30090 PE=2 SV=1//0	-0.963871	4.56e-07
LNC_000160	XLOC_003847	-0.581839	0.0192691	MANES_04G0773001	MANES_04G077300	sp|Q8LPJ4|AB2E_ARATH ABC transporter E family member 2 OS=Arabidopsis thaliana GN=ABCE2 PE=2 SV=1//0	-0.96379	4.61e-07
LNC_001148	XLOC_020203	1.77094	0.000520749	MANES_12G0297001	MANES_12G029700	sp|Q8VXY7|ENT1_ARATH Equilibrative nucleotide transporter 1 OS=Arabidopsis thaliana GN=ENT1 PE=1 SV=1//0	-0.963755	4.64e-07
LNC_001148	XLOC_020203	1.77094	0.000520749	MANES_07G1394001	MANES_07G139400	sp|O22892|GSR2_ARATH Uncharacterized protein At2g40430 OS=Arabidopsis thaliana GN=At2g40430 PE=1 SV=2//1.31832e-33	-0.963718	4.66e-07
LNC_001086	XLOC_019471	0.999907	0.0168559	MANES_18G0329001	MANES_18G032900	sp|Q9SX78|CXE2_ARATH Probable carboxylesterase 2 OS=Arabidopsis thaliana GN=CXE2 PE=2 SV=1//2.2118e-87	-0.963711	4.66e-07
LNC_001148	XLOC_020203	1.77094	0.000520749	MANES_02G1071001	MANES_02G107100	sp|Q9SPV4|SAMT_CLABR Salicylate carboxymethyltransferase OS=Clarkia breweri GN=SAMT PE=1 SV=1//6.31407e-87	-0.963569	4.75e-07
LNC_001148	XLOC_020203	1.77094	0.000520749	MANES_05G1054001	MANES_05G105400	-//-	-0.96347	4.82e-07
LNC_001148	XLOC_020203	1.77094	0.000520749	MANES_03G0045001	MANES_03G004500	-//-	-0.963372	4.88e-07
LNC_001148	XLOC_020203	1.77094	0.000520749	MANES_10G1429001	MANES_10G142900	sp|P93755|C3H30_ARATH Zinc finger CCCH domain-containing protein 30 OS=Arabidopsis thaliana GN=At2g41900 PE=1 SV=2//0	-0.963353	4.9e-07
LNC_001148	XLOC_020203	1.77094	0.000520749	MANES_01G1954001	MANES_01G195400	-//-	-0.963286	4.94e-07
LNC_001148	XLOC_020203	1.77094	0.000520749	MANES_07G0258001	MANES_07G025800	sp|Q8GWR3|QKIL5_ARATH KH domain-containing protein At1g09660/At1g09670 OS=Arabidopsis thaliana GN=At1g09660 PE=2 SV=1//8.2653e-122	-0.963139	5.04e-07
LNC_001148	XLOC_020203	1.77094	0.000520749	MANES_13G1284001	MANES_13G128400	sp|Q75H77|SAPKA_ORYSJ Serine/threonine-protein kinase SAPK10 OS=Oryza sativa subsp. japonica GN=SAPK10 PE=2 SV=1//0	-0.963138	5.04e-07
LNC_000310	XLOC_006186	-0.543396	0.026885	MANES_16G0828001	MANES_16G082800	sp|Q6TGC6|CBK1_PNECA Serine/threonine-protein kinase CBK1 OS=Pneumocystis carinii GN=CBK1 PE=2 SV=1//2.83841e-140	-0.963128	5.05e-07
LNC_001148	XLOC_020203	1.77094	0.000520749	MANES_05G1624001	MANES_05G162400	sp|Q9SUK9|P2C55_ARATH Probable protein phosphatase 2C 55 OS=Arabidopsis thaliana GN=At4g16580 PE=2 SV=2//1.23919e-178	-0.963072	5.08e-07
LNC_000310	XLOC_006186	-0.543396	0.026885	MANES_12G0644001	MANES_12G064400	-//-	-0.96304	5.1e-07
LNC_001148	XLOC_020203	1.77094	0.000520749	MANES_03G0732001	MANES_03G073200	sp|Q9SY29|PUP4_ARATH Probable purine permease 4 OS=Arabidopsis thaliana GN=PUP4 PE=2 SV=1//5.8657e-102	-0.963037	5.11e-07
LNC_000227	XLOC_004785	-0.949786	0.0436889	MANES_02G1299001	MANES_02G129900	sp|Q9ZW06|PUM2_ARATH Pumilio homolog 2 OS=Arabidopsis thaliana GN=APUM2 PE=1 SV=1//0	-0.963035	5.11e-07
LNC_001148	XLOC_020203	1.77094	0.000520749	MANES_06G0828001	MANES_06G082800	sp|Q7M3S9|RNGB_DICDI RING finger protein B OS=Dictyostelium discoideum GN=rngB PE=2 SV=2//3.60534e-33	-0.963	5.13e-07
LNC_001148	XLOC_020203	1.77094	0.000520749	MANES_15G0037001	MANES_15G003700	sp|F4J738|SAD2H_ARATH Importin beta-like SAD2 homolog OS=Arabidopsis thaliana GN=At3g59020 PE=1 SV=1//5.89456e-09	-0.962943	5.17e-07
LNC_001148	XLOC_020203	1.77094	0.000520749	MANES_12G0479001	MANES_12G047900	sp|O94260|G3BP_SCHPO Putative G3BP-like protein OS=Schizosaccharomyces pombe (strain 972 / ATCC 24843) GN=nxt3 PE=1 SV=1//1.17475e-20	-0.962941	5.17e-07
LNC_000699	XLOC_012896	1.15603	0.0397071	MANES_03G0732001	MANES_03G073200	sp|Q9SY29|PUP4_ARATH Probable purine permease 4 OS=Arabidopsis thaliana GN=PUP4 PE=2 SV=1//5.8657e-102	-0.962934	5.18e-07
LNC_001148	XLOC_020203	1.77094	0.000520749	MANES_03G0332001	MANES_03G033200	sp|Q9SZI6|GAT22_ARATH Putative GATA transcription factor 22 OS=Arabidopsis thaliana GN=GATA22 PE=3 SV=1//4.4116e-25	-0.962728	5.32e-07
LNC_001148	XLOC_020203	1.77094	0.000520749	MANES_02G0005001	MANES_02G000500	sp|Q43609|COMT1_PRUDU Caffeic acid 3-O-methyltransferase OS=Prunus dulcis GN=COMT1 PE=2 SV=1//1.54687e-22	-0.962717	5.33e-07
LNC_001148	XLOC_020203	1.77094	0.000520749	MANES_01G0229001	MANES_01G022900	sp|Q9FN50|CPP1_ARATH Protein CHAPERONE-LIKE PROTEIN OF POR1, chloroplastic OS=Arabidopsis thaliana GN=CPP1 PE=1 SV=1//4.39005e-130	-0.962698	5.34e-07
LNC_000160	XLOC_003847	-0.581839	0.0192691	MANES_11G1297001	MANES_11G129700	sp|Q7XA39|RGA4_SOLBU Putative disease resistance protein RGA4 OS=Solanum bulbocastanum GN=RGA4 PE=2 SV=1//0	-0.962693	5.35e-07
LNC_000160	XLOC_003847	-0.581839	0.0192691	MANES_15G1163001	MANES_15G116300	sp|Q9LS28|GTE12_ARATH Transcription factor GTE12 OS=Arabidopsis thaliana GN=GTE12 PE=2 SV=2//2.14229e-09	-0.96269	5.35e-07
LNC_001148	XLOC_020203	1.77094	0.000520749	MANES_03G1809001	MANES_03G180900	sp|Q8GYM6|CCT14_ARATH Cyclin-T1-4 OS=Arabidopsis thaliana GN=CYCT1-4 PE=1 SV=1//1.2086e-67	-0.962652	5.38e-07
LNC_000160	XLOC_003847	-0.581839	0.0192691	MANES_18G0531001	MANES_18G053100	sp|O82289|SRO1_ARATH Probable inactive poly [ADP-ribose] polymerase SRO1 OS=Arabidopsis thaliana GN=SRO1 PE=1 SV=2//7.21136e-59	-0.962543	5.45e-07
LNC_000699	XLOC_012896	1.15603	0.0397071	MANES_04G1095002	MANES_04G109500	sp|P42322|CANB1_NAEGR Calcineurin subunit B OS=Naegleria gruberi GN=CNB1 PE=3 SV=1//5.02894e-25	-0.962526	5.46e-07
LNC_001148	XLOC_020203	1.77094	0.000520749	MANES_03G1920001	MANES_03G192000	sp|Q9FE20|PBS1_ARATH Serine/threonine-protein kinase PBS1 OS=Arabidopsis thaliana GN=PBS1 PE=1 SV=1//0	-0.962503	5.48e-07
LNC_000699	XLOC_012896	1.15603	0.0397071	MANES_06G1223001	MANES_06G122300	sp|Q8W475|SWI3A_ARATH SWI/SNF complex subunit SWI3A OS=Arabidopsis thaliana GN=SWI3A PE=1 SV=1//3.69993e-133	-0.962484	5.49e-07
LNC_001148	XLOC_020203	1.77094	0.000520749	MANES_01G1823001	MANES_01G182300	sp|Q8GW61|STP14_ARATH Sugar transport protein 14 OS=Arabidopsis thaliana GN=STP14 PE=2 SV=2//5.91502e-51	-0.962343	5.6e-07
LNC_001148	XLOC_020203	1.77094	0.000520749	MANES_03G0096001	MANES_03G009600	sp|Q8W1D5|CIPKP_ARATH CBL-interacting serine/threonine-protein kinase 25 OS=Arabidopsis thaliana GN=CIPK25 PE=2 SV=1//0	-0.962329	5.61e-07
LNC_000310	XLOC_006186	-0.543396	0.026885	MANES_12G1448001	MANES_12G144800	sp|Q8L899|BRI1_SOLPE Systemin receptor SR160 OS=Solanum peruvianum PE=1 SV=1//0	-0.962291	5.64e-07
LNC_000699	XLOC_012896	1.15603	0.0397071	MANES_14G0565001	MANES_14G056500	sp|Q9FMK7|BT1_ARATH BTB/POZ and TAZ domain-containing protein 1 OS=Arabidopsis thaliana GN=BT1 PE=1 SV=1//1.19746e-126	-0.962235	5.68e-07
LNC_001148	XLOC_020203	1.77094	0.000520749	MANES_06G1543001	MANES_06G154300	sp|Q9FLX3|FB293_ARATH F-box protein At5g52880 OS=Arabidopsis thaliana GN=At5g52880 PE=2 SV=1//8.79867e-07	-0.962226	5.68e-07
LNC_001148	XLOC_020203	1.77094	0.000520749	MANES_03G0781001	MANES_03G078100	sp|Q93YR2|BASS1_ARATH Probable sodium/metabolite cotransporter BASS1, chloroplastic OS=Arabidopsis thaliana GN=BASS1 PE=2 SV=1//0	-0.962085	5.79e-07
LNC_001148	XLOC_020203	1.77094	0.000520749	MANES_07G0922001	MANES_07G092200	sp|Q3AV98|PYRH_SYNS9 Uridylate kinase OS=Synechococcus sp. (strain CC9902) GN=pyrH PE=3 SV=1//2.08959e-61	-0.961984	5.87e-07
LNC_000699	XLOC_012896	1.15603	0.0397071	MANES_12G0839001	MANES_12G083900	-//-	-0.961942	5.9e-07
LNC_001148	XLOC_020203	1.77094	0.000520749	MANES_02G1017001	MANES_02G101700	sp|Q1PF50|EDA2_ARATH Probable serine protease EDA2 OS=Arabidopsis thaliana GN=EDA2 PE=2 SV=2//1.57684e-53	-0.961917	5.92e-07
LNC_001148	XLOC_020203	1.77094	0.000520749	MANES_01G1830001	MANES_01G183000	sp|Q80YA7|DPP8_MOUSE Dipeptidyl peptidase 8 OS=Mus musculus GN=Dpp8 PE=2 SV=1//1.60932e-86	-0.961819	5.99e-07
LNC_001148	XLOC_020203	1.77094	0.000520749	MANES_06G1223001	MANES_06G122300	sp|Q8W475|SWI3A_ARATH SWI/SNF complex subunit SWI3A OS=Arabidopsis thaliana GN=SWI3A PE=1 SV=1//3.69993e-133	-0.961776	6.03e-07
LNC_001148	XLOC_020203	1.77094	0.000520749	MANES_15G1163001	MANES_15G116300	sp|Q9LS28|GTE12_ARATH Transcription factor GTE12 OS=Arabidopsis thaliana GN=GTE12 PE=2 SV=2//2.14229e-09	-0.961727	6.06e-07
LNC_000699	XLOC_012896	1.15603	0.0397071	MANES_12G0849001	MANES_12G084900	sp|P34913|HYES_HUMAN Bifunctional epoxide hydrolase 2 OS=Homo sapiens GN=EPHX2 PE=1 SV=2//3.16749e-37	-0.961649	6.13e-07
LNC_001148	XLOC_020203	1.77094	0.000520749	MANES_08G0767001	MANES_08G076700	-//-	-0.961614	6.15e-07
LNC_000310	XLOC_006186	-0.543396	0.026885	MANES_07G0308001	MANES_07G030800	sp|Q8L5Y6|CAND1_ARATH Cullin-associated NEDD8-dissociated protein 1 OS=Arabidopsis thaliana GN=CAND1 PE=1 SV=1//0	-0.961583	6.18e-07
LNC_001148	XLOC_020203	1.77094	0.000520749	MANES_S0299001	MANES_S029900	sp|P34024|PLC_LISMO 1-phosphatidylinositol phosphodiesterase OS=Listeria monocytogenes serovar 1/2a (strain ATCC BAA-679 / EGD-e) GN=plcA PE=1 SV=1//2.47021e-13	-0.961542	6.21e-07
LNC_001148	XLOC_020203	1.77094	0.000520749	MANES_05G0007001	MANES_05G000700	sp|Q9FFJ8|LIMYB_ARATH L10-interacting MYB domain-containing protein OS=Arabidopsis thaliana GN=LIMYB PE=1 SV=1//2.4725e-11	-0.961498	6.25e-07
LNC_000699	XLOC_012896	1.15603	0.0397071	MANES_04G1560001	MANES_04G156000	sp|Q8GZ53|SOT14_ARATH Cytosolic sulfotransferase 14 OS=Arabidopsis thaliana GN=SOT14 PE=2 SV=1//7.07565e-10	-0.961475	6.26e-07
LNC_001148	XLOC_020203	1.77094	0.000520749	MANES_11G0143001	MANES_11G014300	sp|Q94A27|SAC2_ARATH Phosphoinositide phosphatase SAC2 OS=Arabidopsis thaliana GN=SAC2 PE=2 SV=1//0	-0.961422	6.31e-07
LNC_001148	XLOC_020203	1.77094	0.000520749	MANES_14G0010002	MANES_14G001000	sp|Q6H7P8|SAP4_ORYSJ Zinc finger A20 and AN1 domain-containing stress-associated protein 4 OS=Oryza sativa subsp. japonica GN=SAP4 PE=2 SV=1//8.36241e-66	-0.961401	6.32e-07
LNC_000160	XLOC_003847	-0.581839	0.0192691	MANES_01G2305001	MANES_01G230500	sp|O22899|DHX15_ARATH Probable pre-mRNA-splicing factor ATP-dependent RNA helicase OS=Arabidopsis thaliana GN=At2g47250 PE=2 SV=1//0	-0.961349	6.37e-07
LNC_000160	XLOC_003847	-0.581839	0.0192691	MANES_03G0020001	MANES_03G002000	-//-	-0.961259	6.44e-07
LNC_001148	XLOC_020203	1.77094	0.000520749	MANES_15G1635001	MANES_15G163500	sp|Q9CAJ9|Y1385_ARATH BTB/POZ domain-containing protein At1g63850 OS=Arabidopsis thaliana GN=At1g63850 PE=1 SV=1//6.33749e-20	-0.961233	6.46e-07
LNC_000699	XLOC_012896	1.15603	0.0397071	MANES_01G1517001	MANES_01G151700	sp|Q2MHE4|HT1_ARATH Serine/threonine-protein kinase HT1 OS=Arabidopsis thaliana GN=HT1 PE=1 SV=1//1.15877e-79	-0.961192	6.49e-07
LNC_000699	XLOC_012896	1.15603	0.0397071	MANES_12G1311001	MANES_12G131100	sp|Q40191|RB11A_LOTJA Ras-related protein Rab11A OS=Lotus japonicus GN=RAB11A PE=2 SV=1//6.64464e-143	-0.96115	6.53e-07
LNC_000699	XLOC_012896	1.15603	0.0397071	MANES_07G0889001	MANES_07G088900	sp|Q9SU25|T2FA_ARATH Transcription initiation factor IIF subunit alpha OS=Arabidopsis thaliana GN=RAP74 PE=1 SV=1//3.70785e-11	-0.961097	6.57e-07
LNC_000699	XLOC_012896	1.15603	0.0397071	MANES_09G0404001	MANES_09G040400	sp|Q946Y7|SYP61_ARATH Syntaxin-61 OS=Arabidopsis thaliana GN=SYP61 PE=1 SV=1//7.77603e-97	-0.96097	6.68e-07
LNC_001148	XLOC_020203	1.77094	0.000520749	MANES_14G0331001	MANES_14G033100	sp|Q8VYJ2|AHL1_ARATH AT-hook motif nuclear-localized protein 1 OS=Arabidopsis thaliana GN=AHL1 PE=1 SV=1//2.02934e-44	-0.960945	6.7e-07
LNC_001148	XLOC_020203	1.77094	0.000520749	MANES_09G1522001	MANES_09G152200	sp|Q9LV21|TCPD_ARATH T-complex protein 1 subunit delta OS=Arabidopsis thaliana GN=CCT4 PE=1 SV=1//0	-0.960855	6.78e-07
LNC_001148	XLOC_020203	1.77094	0.000520749	MANES_08G1131001	MANES_08G113100	sp|Q96321|IMPA1_ARATH Importin subunit alpha-1 OS=Arabidopsis thaliana GN=IMPA1 PE=1 SV=2//0	-0.96082	6.81e-07
LNC_001148	XLOC_020203	1.77094	0.000520749	MANES_09G1280001	MANES_09G128000	sp|A9VLC7|PCKA_BACWK Phosphoenolpyruvate carboxykinase [ATP] OS=Bacillus weihenstephanensis (strain KBAB4) GN=pckA PE=3 SV=1//2.74841e-07	-0.960772	6.85e-07
LNC_000699	XLOC_012896	1.15603	0.0397071	MANES_06G1543001	MANES_06G154300	sp|Q9FLX3|FB293_ARATH F-box protein At5g52880 OS=Arabidopsis thaliana GN=At5g52880 PE=2 SV=1//8.79867e-07	-0.960716	6.9e-07
LNC_001086	XLOC_019471	0.999907	0.0168559	MANES_06G1020001	MANES_06G102000	-//-	-0.960712	6.9e-07
LNC_000310	XLOC_006186	-0.543396	0.026885	MANES_02G2049001	MANES_02G204900	sp|Q9LQ55|DRP2B_ARATH Dynamin-2B OS=Arabidopsis thaliana GN=DRP2B PE=1 SV=2//0	-0.960707	6.91e-07
LNC_000699	XLOC_012896	1.15603	0.0397071	MANES_07G0057001	MANES_07G005700	-//-	-0.960702	6.91e-07
LNC_001086	XLOC_019471	0.999907	0.0168559	MANES_03G1965001	MANES_03G196500	sp|Q6ZQK0|CNDD3_MOUSE Condensin-2 complex subunit D3 OS=Mus musculus GN=Ncapd3 PE=1 SV=3//2.18072e-74	-0.960683	6.93e-07
LNC_001148	XLOC_020203	1.77094	0.000520749	MANES_04G0573001	MANES_04G057300	sp|Q7G192|ALDO2_ARATH Indole-3-acetaldehyde oxidase OS=Arabidopsis thaliana GN=AAO2 PE=1 SV=2//7.74932e-12	-0.960681	6.93e-07
LNC_001148	XLOC_020203	1.77094	0.000520749	MANES_03G0571001	MANES_03G057100	sp|Q9M0G2|C3H49_ARATH Zinc finger CCCH domain-containing protein 49 OS=Arabidopsis thaliana GN=At4g29190 PE=2 SV=1//2.17744e-107	-0.960647	6.96e-07
LNC_000310	XLOC_006186	-0.543396	0.026885	MANES_16G0033001	MANES_16G003300	sp|Q5XEZ5|CSC1_ARATH Calcium permeable stress-gated cation channel 1 OS=Arabidopsis thaliana GN=CSC1 PE=2 SV=1//0	-0.96063	6.97e-07
LNC_001148	XLOC_020203	1.77094	0.000520749	MANES_S0511001	MANES_S051100	sp|Q9FE06|EXOL2_ARATH Protein EXORDIUM-like 2 OS=Arabidopsis thaliana GN=EXL2 PE=2 SV=1//5.12801e-145	-0.960613	6.99e-07
LNC_000310	XLOC_006186	-0.543396	0.026885	MANES_08G0343001	MANES_08G034300	sp|Q9Y2L5|TPPC8_HUMAN Trafficking protein particle complex subunit 8 OS=Homo sapiens GN=TRAPPC8 PE=1 SV=2//5.25876e-14	-0.960578	7.02e-07
LNC_001148	XLOC_020203	1.77094	0.000520749	MANES_14G0168001	MANES_14G016800	sp|Q9LDD1|BRG3_ARATH Probable BOI-related E3 ubiquitin-protein ligase 3 OS=Arabidopsis thaliana GN=BRG3 PE=1 SV=1//3.82786e-87	-0.960554	7.04e-07
LNC_001148	XLOC_020203	1.77094	0.000520749	MANES_08G0213001	MANES_08G021300	-//-	-0.960485	7.1e-07
LNC_001148	XLOC_020203	1.77094	0.000520749	MANES_04G0716001	MANES_04G071600	sp|Q5RC80|RBM39_PONAB RNA-binding protein 39 OS=Pongo abelii GN=RBM39 PE=2 SV=1//5.71595e-79	-0.960417	7.16e-07
LNC_000227	XLOC_004785	-0.949786	0.0436889	MANES_15G0158001	MANES_15G015800	sp|Q8RWY3|ISW2_ARATH Putative chromatin-remodeling complex ATPase chain OS=Arabidopsis thaliana GN=At3g06400 PE=2 SV=3//0	-0.960366	7.21e-07
LNC_000160	XLOC_003847	-0.581839	0.0192691	MANES_18G0858002	MANES_18G085800	sp|Q9SDQ3|SCL1_ARATH Scarecrow-like protein 1 OS=Arabidopsis thaliana GN=SCL1 PE=2 SV=1//0	-0.960361	7.21e-07
LNC_000699	XLOC_012896	1.15603	0.0397071	MANES_05G1458001	MANES_05G145800	sp|Q9SPL2|CIP8_ARATH E3 ubiquitin-protein ligase CIP8 OS=Arabidopsis thaliana GN=CIP8 PE=1 SV=1//6.78329e-12	-0.960341	7.23e-07
LNC_001148	XLOC_020203	1.77094	0.000520749	MANES_15G1923001	MANES_15G192300	sp|Q38908|XTH30_ARATH Probable xyloglucan endotransglucosylase/hydrolase protein 30 OS=Arabidopsis thaliana GN=XTH30 PE=2 SV=2//7.86085e-161	-0.960323	7.24e-07
LNC_001148	XLOC_020203	1.77094	0.000520749	MANES_06G1746001	MANES_06G174600	sp|C0LGH2|Y1561_ARATH Probable LRR receptor-like serine/threonine-protein kinase At1g56130 OS=Arabidopsis thaliana GN=At1g56130 PE=2 SV=2//0	-0.960165	7.39e-07
LNC_000310	XLOC_006186	-0.543396	0.026885	MANES_16G1102001	MANES_16G110200	-//-	-0.960104	7.44e-07
LNC_000160	XLOC_003847	-0.581839	0.0192691	MANES_06G1727001	MANES_06G172700	sp|Q4R5D9|YTHD2_MACFA YTH domain-containing family protein 2 OS=Macaca fascicularis GN=YTHDF2 PE=2 SV=1//9.68486e-55	-0.960069	7.48e-07
LNC_001148	XLOC_020203	1.77094	0.000520749	MANES_03G1832002	MANES_03G183200	sp|Q8L4B2|NFYC9_ARATH Nuclear transcription factor Y subunit C-9 OS=Arabidopsis thaliana GN=NFYC9 PE=2 SV=1//1.40261e-70	-0.960033	7.51e-07
LNC_000310	XLOC_006186	-0.543396	0.026885	MANES_05G0390001	MANES_05G039000	sp|Q93Z92|RING4_ARATH E3 ubiquitin-protein ligase At4g11680 OS=Arabidopsis thaliana GN=At4g11680 PE=2 SV=1//1.96458e-60	-0.960007	7.53e-07
LNC_001148	XLOC_020203	1.77094	0.000520749	MANES_12G0643001	MANES_12G064300	sp|Q8GWV5|PUB3_ARATH U-box domain-containing protein 3 OS=Arabidopsis thaliana GN=PUB3 PE=2 SV=2//2.00052e-32	-0.959994	7.55e-07
LNC_002129	XLOC_034132	-0.774845	0.000520749	MANES_08G1201001	MANES_08G120100	sp|Q944A6|SNF4_ARATH Sucrose nonfermenting 4-like protein OS=Arabidopsis thaliana GN=SNF4 PE=1 SV=1//0	-0.959945	7.59e-07
LNC_001148	XLOC_020203	1.77094	0.000520749	MANES_18G0675001	MANES_18G067500	-//-	-0.959883	7.65e-07
LNC_001148	XLOC_020203	1.77094	0.000520749	MANES_02G0814001	MANES_02G081400	sp|Q9LTW0|ALIS1_ARATH ALA-interacting subunit 1 OS=Arabidopsis thaliana GN=ALIS1 PE=1 SV=1//3.98968e-154	-0.959859	7.67e-07
LNC_000699	XLOC_012896	1.15603	0.0397071	MANES_03G1960001	MANES_03G196000	sp|Q94F30|ESD4_ARATH Ubiquitin-like-specific protease ESD4 OS=Arabidopsis thaliana GN=ESD4 PE=1 SV=1//4.31568e-149	-0.959841	7.69e-07
LNC_001148	XLOC_020203	1.77094	0.000520749	MANES_03G1595001	MANES_03G159500	sp|Q9AV81|PRP19_ORYSJ Pre-mRNA-processing factor 19 OS=Oryza sativa subsp. japonica GN=PRP19 PE=2 SV=1//0	-0.959836	7.69e-07
LNC_000310	XLOC_006186	-0.543396	0.026885	MANES_16G0621001	MANES_16G062100	sp|Q94FN2|MOR1_ARATH Protein MOR1 OS=Arabidopsis thaliana GN=MOR1 PE=1 SV=1//0	-0.959804	7.72e-07
LNC_001148	XLOC_020203	1.77094	0.000520749	MANES_06G0995002	MANES_06G099500	sp|Q09818|YAC4_SCHPO Putative general negative regulator of transcription C16C9.04c OS=Schizosaccharomyces pombe (strain 972 / ATCC 24843) GN=SPAC16C9.04c PE=3 SV=1//1.81526e-11	-0.959771	7.76e-07
LNC_001148	XLOC_020203	1.77094	0.000520749	MANES_08G1739001	MANES_08G173900	sp|Q9SCU5|WNK5_ARATH Probable serine/threonine-protein kinase WNK5 OS=Arabidopsis thaliana GN=WNK5 PE=1 SV=2//0	-0.959764	7.76e-07
LNC_001148	XLOC_020203	1.77094	0.000520749	MANES_08G0661001	MANES_08G066100	sp|Q8LPN7|RNG1L_ARATH E3 ubiquitin-protein ligase RING1-like OS=Arabidopsis thaliana GN=At3g19950 PE=1 SV=1//4.27899e-41	-0.959709	7.81e-07
LNC_001148	XLOC_020203	1.77094	0.000520749	MANES_01G1179003	MANES_01G117900	-//-	-0.959696	7.83e-07
LNC_000699	XLOC_012896	1.15603	0.0397071	MANES_01G0114002	MANES_01G011400	-//-	-0.95967	7.85e-07
LNC_000160	XLOC_003847	-0.581839	0.0192691	MANES_14G0288003	MANES_14G028800	sp|Q94BP0|SLK2_ARATH Probable transcriptional regulator SLK2 OS=Arabidopsis thaliana GN=SLK2 PE=1 SV=1//2.45127e-40	-0.959646	7.87e-07
LNC_000310	XLOC_006186	-0.543396	0.026885	MANES_17G0421001	MANES_17G042100	-//-	-0.959534	7.98e-07
LNC_001148	XLOC_020203	1.77094	0.000520749	MANES_03G0864001	MANES_03G086400	sp|Q8LPN7|RNG1L_ARATH E3 ubiquitin-protein ligase RING1-like OS=Arabidopsis thaliana GN=At3g19950 PE=1 SV=1//1.69506e-41	-0.959534	7.98e-07
LNC_001148	XLOC_020203	1.77094	0.000520749	MANES_08G1087001	MANES_08G108700	sp|Q0JP11|C3H3_ORYSJ Zinc finger CCCH domain-containing protein 3 OS=Oryza sativa subsp. japonica GN=Os01g0252200 PE=2 SV=2//5.1098e-27	-0.9595	8.02e-07
LNC_001148	XLOC_020203	1.77094	0.000520749	MANES_09G0624001	MANES_09G062400	sp|Q9CR50|ZN363_MOUSE RING finger and CHY zinc finger domain-containing protein 1 OS=Mus musculus GN=Rchy1 PE=1 SV=1//1.02396e-51	-0.959499	8.02e-07
LNC_001148	XLOC_020203	1.77094	0.000520749	MANES_09G1634002	MANES_09G163400	-//-	-0.959422	8.09e-07
LNC_001148	XLOC_020203	1.77094	0.000520749	MANES_17G0479001	MANES_17G047900	sp|Q05349|12KD_FRAAN Auxin-repressed 12.5 kDa protein OS=Fragaria ananassa PE=2 SV=1//2.33246e-27	-0.959279	8.23e-07
LNC_000160	XLOC_003847	-0.581839	0.0192691	MANES_01G2316001	MANES_01G231600	sp|Q680H3|PP170_ARATH Pentatricopeptide repeat-containing protein At2g25580 OS=Arabidopsis thaliana GN=PCMP-H75 PE=2 SV=2//4.08431e-151	-0.959224	8.29e-07
LNC_001148	XLOC_020203	1.77094	0.000520749	MANES_08G0524001	MANES_08G052400	-//-	-0.959218	8.3e-07
LNC_000699	XLOC_012896	1.15603	0.0397071	MANES_14G0819001	MANES_14G081900	sp|Q17RB8|LONF1_HUMAN LON peptidase N-terminal domain and RING finger protein 1 OS=Homo sapiens GN=LONRF1 PE=1 SV=2//7.07685e-40	-0.959169	8.34e-07
LNC_001148	XLOC_020203	1.77094	0.000520749	MANES_11G1107001	MANES_11G110700	sp|O15118|NPC1_HUMAN Niemann-Pick C1 protein OS=Homo sapiens GN=NPC1 PE=1 SV=2//1.25805e-40	-0.959136	8.38e-07
LNC_001148	XLOC_020203	1.77094	0.000520749	MANES_09G1656002	MANES_09G165600	sp|Q9FR37|AMI1_ARATH Amidase 1 OS=Arabidopsis thaliana GN=AMI1 PE=1 SV=1//3.62257e-133	-0.959117	8.4e-07
LNC_001148	XLOC_020203	1.77094	0.000520749	MANES_01G0133001	MANES_01G013300	sp|A2RVM0|TIC32_ARATH Short-chain dehydrogenase TIC 32, chloroplastic OS=Arabidopsis thaliana GN=TIC32 PE=2 SV=1//1.48273e-27	-0.959108	8.41e-07
LNC_001148	XLOC_020203	1.77094	0.000520749	MANES_18G0379002	MANES_18G037900	sp|Q9M7Q4|AI5L5_ARATH ABSCISIC ACID-INSENSITIVE 5-like protein 5 OS=Arabidopsis thaliana GN=ABF2 PE=1 SV=1//1.25201e-100	-0.959063	8.45e-07
LNC_000310	XLOC_006186	-0.543396	0.026885	MANES_02G2179002	MANES_02G217900	sp|C0LGD7|Y1684_ARATH Probable LRR receptor-like serine/threonine-protein kinase At1g06840 OS=Arabidopsis thaliana GN=At1g06840 PE=2 SV=2//0	-0.958921	8.6e-07
LNC_001148	XLOC_020203	1.77094	0.000520749	MANES_18G0028001	MANES_18G002800	sp|Q8LC69|ATL8_ARATH RING-H2 finger protein ATL8 OS=Arabidopsis thaliana GN=ATL8 PE=2 SV=2//5.87653e-49	-0.958871	8.65e-07
LNC_001148	XLOC_020203	1.77094	0.000520749	MANES_05G0229001	MANES_05G022900	sp|Q93ZR6|WSD1_ARATH O-acyltransferase WSD1 OS=Arabidopsis thaliana GN=WSD1 PE=2 SV=1//3.73788e-119	-0.958831	8.69e-07
LNC_001148	XLOC_020203	1.77094	0.000520749	MANES_14G0403001	MANES_14G040300	-//-	-0.958789	8.74e-07
LNC_000699	XLOC_012896	1.15603	0.0397071	MANES_08G0337001	MANES_08G033700	sp|Q6DW74|DGDG1_LOTJA Digalactosyldiacylglycerol synthase 1, chloroplastic OS=Lotus japonicus GN=DGD1 PE=2 SV=1//0	-0.958775	8.75e-07
LNC_001148	XLOC_020203	1.77094	0.000520749	MANES_14G0100001	MANES_14G010000	-//-	-0.958662	8.87e-07
LNC_001148	XLOC_020203	1.77094	0.000520749	MANES_15G1889001	MANES_15G188900	-//-	-0.958633	8.9e-07
LNC_001148	XLOC_020203	1.77094	0.000520749	MANES_01G1627001	MANES_01G162700	sp|Q9LUX9|FQRL3_ARATH Probable NAD(P)H dehydrogenase (quinone) FQR1-like 3 OS=Arabidopsis thaliana GN=At5g58800 PE=2 SV=1//2.02146e-97	-0.958592	8.94e-07
LNC_001148	XLOC_020203	1.77094	0.000520749	MANES_02G0131001	MANES_02G013100	sp|Q94F47|UBC28_ARATH Ubiquitin-conjugating enzyme E2 28 OS=Arabidopsis thaliana GN=UBC28 PE=2 SV=1//1.18227e-101	-0.958428	9.12e-07
LNC_001148	XLOC_020203	1.77094	0.000520749	MANES_03G0650001	MANES_03G065000	-//-	-0.958422	9.13e-07
LNC_000699	XLOC_012896	1.15603	0.0397071	MANES_03G1150001	MANES_03G115000	sp|O81825|DRL28_ARATH Probable disease resistance protein At4g27220 OS=Arabidopsis thaliana GN=At4g27220 PE=2 SV=1//4.22389e-74	-0.958304	9.25e-07
LNC_001148	XLOC_020203	1.77094	0.000520749	MANES_10G1391001	MANES_10G139100	sp|P54802|ANAG_HUMAN Alpha-N-acetylglucosaminidase OS=Homo sapiens GN=NAGLU PE=1 SV=2//0	-0.958302	9.26e-07
LNC_000699	XLOC_012896	1.15603	0.0397071	MANES_18G0100001	MANES_18G010000	sp|Q8L9W3|ATL23_ARATH E3 ubiquitin-protein ligase ATL23 OS=Arabidopsis thaliana GN=ATL23 PE=1 SV=2//5.54198e-41	-0.958254	9.31e-07
LNC_001148	XLOC_020203	1.77094	0.000520749	MANES_17G0001001	MANES_17G000100	sp|Q8VZ67|Y4919_ARATH Uncharacterized zinc finger CCHC domain-containing protein At4g19190 OS=Arabidopsis thaliana GN=At4g19190 PE=2 SV=1//2.04489e-148	-0.958179	9.39e-07
LNC_001148	XLOC_020203	1.77094	0.000520749	MANES_18G1388002	MANES_18G138800	sp|O22928|PUSH_ARATH Putative tRNA pseudouridine synthase OS=Arabidopsis thaliana GN=At2g30320 PE=3 SV=1//4.76154e-109	-0.958068	9.51e-07
LNC_000699	XLOC_012896	1.15603	0.0397071	MANES_03G1853001	MANES_03G185300	sp|Q5R533|SERC3_PONAB Serine incorporator 3 OS=Pongo abelii GN=SERINC3 PE=2 SV=1//1.95406e-46	-0.958056	9.53e-07
LNC_000699	XLOC_012896	1.15603	0.0397071	MANES_14G0168001	MANES_14G016800	sp|Q9LDD1|BRG3_ARATH Probable BOI-related E3 ubiquitin-protein ligase 3 OS=Arabidopsis thaliana GN=BRG3 PE=1 SV=1//3.82786e-87	-0.958035	9.55e-07
LNC_001148	XLOC_020203	1.77094	0.000520749	MANES_08G0560001	MANES_08G056000	sp|Q9LZA6|SDP1_ARATH Triacylglycerol lipase SDP1 OS=Arabidopsis thaliana GN=SDP1 PE=1 SV=1//0	-0.957979	9.61e-07
LNC_000699	XLOC_012896	1.15603	0.0397071	MANES_09G1714002	MANES_09G171400	-//-	-0.957952	9.64e-07
LNC_000699	XLOC_012896	1.15603	0.0397071	MANES_04G1033001	MANES_04G103300	sp|Q4VA53|PDS5B_MOUSE Sister chromatid cohesion protein PDS5 homolog B OS=Mus musculus GN=Pds5b PE=1 SV=1//5.4612e-16	-0.957931	9.67e-07
LNC_001148	XLOC_020203	1.77094	0.000520749	MANES_09G1809001	MANES_09G180900	-//-	-0.957856	9.75e-07
LNC_001148	XLOC_020203	1.77094	0.000520749	MANES_09G0313001	MANES_09G031300	sp|Q8C1A9|CD029_MOUSE Uncharacterized protein C4orf29 homolog OS=Mus musculus PE=2 SV=1//3.90997e-14	-0.95782	9.79e-07
LNC_000699	XLOC_012896	1.15603	0.0397071	MANES_07G0258001	MANES_07G025800	sp|Q8GWR3|QKIL5_ARATH KH domain-containing protein At1g09660/At1g09670 OS=Arabidopsis thaliana GN=At1g09660 PE=2 SV=1//8.2653e-122	-0.957792	9.83e-07
LNC_000113	XLOC_002398	-0.78693	0.0498197	MANES_12G1411001	MANES_12G141100	sp|Q0WR59|Y5020_ARATH Probable inactive receptor kinase At5g10020 OS=Arabidopsis thaliana GN=At5g10020 PE=1 SV=2//0	-0.957721	9.91e-07
LNC_001148	XLOC_020203	1.77094	0.000520749	MANES_02G1521001	MANES_02G152100	sp|Q9S9Z7|P2C10_ARATH Probable protein phosphatase 2C 10 OS=Arabidopsis thaliana GN=At1g34750 PE=2 SV=1//9.04989e-150	-0.957709	9.92e-07
LNC_001086	XLOC_019471	0.999907	0.0168559	MANES_05G1933001	MANES_05G193300	sp|Q84WW2|6PGL5_ARATH Probable 6-phosphogluconolactonase 5, chloroplastic OS=Arabidopsis thaliana GN=EMB2024 PE=2 SV=1//3.00275e-125	-0.95751	1.02e-06
LNC_001148	XLOC_020203	1.77094	0.000520749	MANES_09G1873001	MANES_09G187300	sp|Q03200|LIRP1_ORYSJ Light-regulated protein OS=Oryza sativa subsp. japonica GN=LIR1 PE=2 SV=1//2.53431e-22	-0.957409	1.03e-06
LNC_000699	XLOC_012896	1.15603	0.0397071	MANES_16G0496002	MANES_16G049600	-//-	-0.957284	1.04e-06
LNC_000699	XLOC_012896	1.15603	0.0397071	MANES_05G1373001	MANES_05G137300	-//-	-0.957255	1.05e-06
LNC_002129	XLOC_034132	-0.774845	0.000520749	MANES_01G1588001	MANES_01G158800	sp|Q9FHN8|KCBP_ARATH Kinesin-like calmodulin-binding protein OS=Arabidopsis thaliana GN=KCBP PE=1 SV=1//0	-0.957203	1.05e-06
LNC_000160	XLOC_003847	-0.581839	0.0192691	MANES_01G0545001	MANES_01G054500	sp|Q93YU5|SEC8_ARATH Exocyst complex component SEC8 OS=Arabidopsis thaliana GN=SEC8 PE=1 SV=1//2.50139e-172	-0.957192	1.05e-06
LNC_000699	XLOC_012896	1.15603	0.0397071	MANES_07G1220003	MANES_07G122000	sp|Q54MZ4|MCFB_DICDI Mitochondrial substrate carrier family protein B OS=Dictyostelium discoideum GN=mcfB PE=3 SV=1//2.3065e-13	-0.95718	1.06e-06
LNC_001148	XLOC_020203	1.77094	0.000520749	MANES_16G1108001	MANES_16G110800	-//-	-0.957161	1.06e-06
LNC_000699	XLOC_012896	1.15603	0.0397071	MANES_13G0777001	MANES_13G077700	sp|Q9UKV3|ACINU_HUMAN Apoptotic chromatin condensation inducer in the nucleus OS=Homo sapiens GN=ACIN1 PE=1 SV=2//9.4323e-23	-0.95712	1.06e-06
LNC_001148	XLOC_020203	1.77094	0.000520749	MANES_07G0376002	MANES_07G037600	sp|D4N501|DIOX2_PAPSO Probable 2-oxoglutarate/Fe(II)-dependent dioxygenase OS=Papaver somniferum GN=DIOX2 PE=2 SV=1//1.65162e-65	-0.957068	1.07e-06
LNC_001148	XLOC_020203	1.77094	0.000520749	MANES_15G0483001	MANES_15G048300	-//-	-0.95697	1.08e-06
LNC_001148	XLOC_020203	1.77094	0.000520749	MANES_10G1301001	MANES_10G130100	sp|Q9FGP9|RER1_ARATH Protein RETICULATA-RELATED 1 OS=Arabidopsis thaliana GN=RER1 PE=2 SV=1//7.90733e-22	-0.956924	1.09e-06
LNC_001148	XLOC_020203	1.77094	0.000520749	MANES_03G1765001	MANES_03G176500	sp|Q91V83|TTI1_MOUSE TELO2-interacting protein 1 homolog OS=Mus musculus GN=Tti1 PE=1 SV=2//1.95006e-07	-0.956897	1.09e-06
LNC_000310	XLOC_006186	-0.543396	0.026885	MANES_09G0398001	MANES_09G039800	sp|Q9M2F9|RH52_ARATH DEAD-box ATP-dependent RNA helicase 52 OS=Arabidopsis thaliana GN=RH52 PE=1 SV=1//0	-0.956861	1.09e-06
LNC_000699	XLOC_012896	1.15603	0.0397071	MANES_05G0608001	MANES_05G060800	sp|Q6DFN1|NDUF3_XENTR NADH dehydrogenase [ubiquinone] 1 alpha subcomplex assembly factor 3 OS=Xenopus tropicalis GN=ndufaf3 PE=2 SV=1//2.05874e-19	-0.956842	1.1e-06
LNC_001148	XLOC_020203	1.77094	0.000520749	MANES_12G1105002	MANES_12G110500	sp|Q50228|FMDA_METME Formamidase OS=Methylophilus methylotrophus GN=fmdA PE=1 SV=1//1.07476e-12	-0.95678	1.1e-06
LNC_000699	XLOC_012896	1.15603	0.0397071	MANES_01G0114001	MANES_01G011400	-//-	-0.956595	1.13e-06
LNC_000699	XLOC_012896	1.15603	0.0397071	MANES_18G0381001	MANES_18G038100	sp|P85107|TGS1_RAT Trimethylguanosine synthase OS=Rattus norvegicus GN=Tgs1 PE=1 SV=1//1.36095e-66	-0.956592	1.13e-06
LNC_001148	XLOC_020203	1.77094	0.000520749	MANES_16G0786001	MANES_16G078600	sp|Q96AE4|FUBP1_HUMAN Far upstream element-binding protein 1 OS=Homo sapiens GN=FUBP1 PE=1 SV=3//1.11375e-14	-0.956588	1.13e-06
LNC_001148	XLOC_020203	1.77094	0.000520749	MANES_15G0142001	MANES_15G014200	sp|Q944A6|SNF4_ARATH Sucrose nonfermenting 4-like protein OS=Arabidopsis thaliana GN=SNF4 PE=1 SV=1//0	-0.956541	1.13e-06
LNC_000310	XLOC_006186	-0.543396	0.026885	MANES_11G0613002	MANES_11G061300	sp|Q28HE5|S38A6_XENTR Probable sodium-coupled neutral amino acid transporter 6 OS=Xenopus tropicalis GN=slc38a6 PE=2 SV=1//1.55804e-16	-0.956521	1.14e-06
LNC_001148	XLOC_020203	1.77094	0.000520749	MANES_16G0300002	MANES_16G030000	sp|Q05349|12KD_FRAAN Auxin-repressed 12.5 kDa protein OS=Fragaria ananassa PE=2 SV=1//2.27021e-29	-0.956499	1.14e-06
LNC_001148	XLOC_020203	1.77094	0.000520749	MANES_07G0432001	MANES_07G043200	sp|Q0WM29|MMSA_ARATH Methylmalonate-semialdehyde dehydrogenase [acylating], mitochondrial OS=Arabidopsis thaliana GN=ALDH6B2 PE=2 SV=2//0	-0.956353	1.16e-06
LNC_001148	XLOC_020203	1.77094	0.000520749	MANES_05G1906001	MANES_05G190600	sp|Q54D08|LST8_DICDI Protein LST8 homolog OS=Dictyostelium discoideum GN=lst8 PE=1 SV=1//6.13697e-129	-0.956347	1.16e-06
LNC_000699	XLOC_012896	1.15603	0.0397071	MANES_04G0649001	MANES_04G064900	sp|Q9SVE7|MATE3_ARATH MATE efflux family protein 3, chloroplastic OS=Arabidopsis thaliana GN=DTX45 PE=2 SV=2//0	-0.956336	1.16e-06
LNC_001148	XLOC_020203	1.77094	0.000520749	MANES_07G0640001	MANES_07G064000	sp|O64818|Y2309_ARATH Uncharacterized protein At2g23090 OS=Arabidopsis thaliana GN=At2g23090 PE=1 SV=1//3.82423e-39	-0.956226	1.18e-06
LNC_000699	XLOC_012896	1.15603	0.0397071	MANES_03G0460001	MANES_03G046000	sp|Q8NHP7|EXD1_HUMAN Exonuclease 3&apos;-5&apos; domain-containing protein 1 OS=Homo sapiens GN=EXD1 PE=1 SV=4//1.39319e-16	-0.956182	1.18e-06
LNC_000699	XLOC_012896	1.15603	0.0397071	MANES_14G1096001	MANES_14G109600	sp|Q5U4I3|CCDB1_XENLA Cyclin-D1-binding protein 1 homolog OS=Xenopus laevis GN=ccndbp1 PE=2 SV=2//2.92844e-07	-0.956117	1.19e-06
LNC_000699	XLOC_012896	1.15603	0.0397071	MANES_08G1151002	MANES_08G115100	sp|Q9SZJ2|GRDP2_ARATH Glycine-rich domain-containing protein 2 OS=Arabidopsis thaliana GN=GRDP2 PE=2 SV=1//6.56118e-06	-0.956088	1.19e-06
LNC_001148	XLOC_020203	1.77094	0.000520749	MANES_12G1122001	MANES_12G112200	sp|Q75VW3|DNAJ_HYDTT Chaperone protein DnaJ OS=Hydrogenobacter thermophilus (strain DSM 6534 / IAM 12695 / TK-6) GN=dnaJ PE=3 SV=1//4.09922e-11	-0.956061	1.2e-06
LNC_000699	XLOC_012896	1.15603	0.0397071	MANES_15G1608001	MANES_15G160800	sp|P37707|B2_DAUCA B2 protein OS=Daucus carota PE=2 SV=1//2.13283e-91	-0.95599	1.21e-06
LNC_001148	XLOC_020203	1.77094	0.000520749	MANES_15G0117001	MANES_15G011700	sp|Q9ZSW9|TCTP_HEVBR Translationally-controlled tumor protein homolog OS=Hevea brasiliensis GN=TCTP PE=2 SV=1//1.46195e-98	-0.955977	1.21e-06
LNC_001148	XLOC_020203	1.77094	0.000520749	MANES_02G0803001	MANES_02G080300	sp|Q8LGG8|USPAL_ARATH Universal stress protein A-like protein OS=Arabidopsis thaliana GN=At3g01520 PE=1 SV=2//5.14634e-14	-0.955937	1.21e-06
LNC_000310	XLOC_006186	-0.543396	0.026885	MANES_08G1201001	MANES_08G120100	sp|Q944A6|SNF4_ARATH Sucrose nonfermenting 4-like protein OS=Arabidopsis thaliana GN=SNF4 PE=1 SV=1//0	-0.95593	1.22e-06
LNC_001148	XLOC_020203	1.77094	0.000520749	MANES_09G1746001	MANES_09G174600	sp|Q84J70|DI193_ARATH Protein DEHYDRATION-INDUCED 19 homolog 3 OS=Arabidopsis thaliana GN=DI19-3 PE=1 SV=1//7.51435e-75	-0.955916	1.22e-06
LNC_000160	XLOC_003847	-0.581839	0.0192691	MANES_12G0845001	MANES_12G084500	sp|Q9SKU6|PP166_ARATH Pentatricopeptide repeat-containing protein At2g20710, mitochondrial OS=Arabidopsis thaliana GN=At2g20710 PE=2 SV=1//4.77362e-140	-0.955887	1.22e-06
LNC_001148	XLOC_020203	1.77094	0.000520749	MANES_17G0284001	MANES_17G028400	-//-	-0.955885	1.22e-06
LNC_001148	XLOC_020203	1.77094	0.000520749	MANES_09G1701001	MANES_09G170100	sp|P60040|RL72_ARATH 60S ribosomal protein L7-2 OS=Arabidopsis thaliana GN=RPL7B PE=2 SV=1//9.4521e-122	-0.955794	1.23e-06
LNC_000699	XLOC_012896	1.15603	0.0397071	MANES_14G0031001	MANES_14G003100	sp|Q9LXV5|NFYA1_ARATH Nuclear transcription factor Y subunit A-1 OS=Arabidopsis thaliana GN=NFYA1 PE=2 SV=1//3.47246e-53	-0.955749	1.24e-06
LNC_000699	XLOC_012896	1.15603	0.0397071	MANES_01G1916001	MANES_01G191600	sp|Q9FN03|UVR8_ARATH Ultraviolet-B receptor UVR8 OS=Arabidopsis thaliana GN=UVR8 PE=1 SV=1//1.59892e-12	-0.955661	1.25e-06
LNC_001148	XLOC_020203	1.77094	0.000520749	MANES_05G0815001	MANES_05G081500	sp|Q9ZQX6|ETOL1_ARATH ETO1-like protein 1 OS=Arabidopsis thaliana GN=EOL1 PE=1 SV=1//0	-0.955634	1.26e-06
LNC_001148	XLOC_020203	1.77094	0.000520749	MANES_08G0709001	MANES_08G070900	sp|O74503|UAF30_SCHPO Upstream activation factor subunit spp27 OS=Schizosaccharomyces pombe (strain 972 / ATCC 24843) GN=spp27 PE=1 SV=1//7.39723e-08	-0.955556	1.27e-06
LNC_001148	XLOC_020203	1.77094	0.000520749	MANES_09G1714003	MANES_09G171400	-//-	-0.955544	1.27e-06
LNC_001148	XLOC_020203	1.77094	0.000520749	MANES_14G1546002	MANES_14G154600	sp|Q6GLZ8|SNR27_XENLA U4/U6.U5 small nuclear ribonucleoprotein 27 kDa protein OS=Xenopus laevis GN=snrnp27 PE=2 SV=1//2.52623e-11	-0.955536	1.27e-06
LNC_001148	XLOC_020203	1.77094	0.000520749	MANES_04G1066001	MANES_04G106600	sp|Q7Z569|BRAP_HUMAN BRCA1-associated protein OS=Homo sapiens GN=BRAP PE=1 SV=2//1.36811e-86	-0.955526	1.27e-06
LNC_001148	XLOC_020203	1.77094	0.000520749	MANES_08G0981001	MANES_08G098100	sp|Q32KV6|SIL1_BOVIN Nucleotide exchange factor SIL1 OS=Bos taurus GN=SIL1 PE=2 SV=1//1.66451e-16	-0.955464	1.28e-06
LNC_001148	XLOC_020203	1.77094	0.000520749	MANES_17G0547001	MANES_17G054700	sp|Q9LKA4|UBA2C_ARATH UBP1-associated protein 2C OS=Arabidopsis thaliana GN=UBA2C PE=2 SV=1//7.64051e-93	-0.955403	1.29e-06
LNC_000699	XLOC_012896	1.15603	0.0397071	MANES_07G1394001	MANES_07G139400	sp|O22892|GSR2_ARATH Uncharacterized protein At2g40430 OS=Arabidopsis thaliana GN=At2g40430 PE=1 SV=2//1.31832e-33	-0.955366	1.29e-06
LNC_001148	XLOC_020203	1.77094	0.000520749	MANES_05G0134001	MANES_05G013400	-//-	-0.955355	1.3e-06
LNC_000699	XLOC_012896	1.15603	0.0397071	MANES_S0607001	MANES_S060700	sp|Q500U8|TKPR1_ARATH Tetraketide alpha-pyrone reductase 1 OS=Arabidopsis thaliana GN=TKPR1 PE=1 SV=1//1.19986e-77	-0.955324	1.3e-06
LNC_001148	XLOC_020203	1.77094	0.000520749	MANES_06G0653001	MANES_06G065300	-//-	-0.955263	1.31e-06
LNC_001148	XLOC_020203	1.77094	0.000520749	MANES_18G0349001	MANES_18G034900	sp|Q8GZD4|NAT3_ARATH Nucleobase-ascorbate transporter 3 OS=Arabidopsis thaliana GN=NAT3 PE=2 SV=2//0	-0.955187	1.32e-06
LNC_000699	XLOC_012896	1.15603	0.0397071	MANES_13G1199001	MANES_13G119900	sp|Q84MB6|DIOX2_ARATH Probable 2-oxoglutarate-dependent dioxygenase At3g49630 OS=Arabidopsis thaliana GN=At3g50210 PE=2 SV=1//2.29183e-171	-0.955173	1.32e-06
LNC_001148	XLOC_020203	1.77094	0.000520749	MANES_06G1074001	MANES_06G107400	sp|Q9Y5Z4|HEBP2_HUMAN Heme-binding protein 2 OS=Homo sapiens GN=HEBP2 PE=1 SV=1//5.06169e-17	-0.955148	1.33e-06
LNC_001148	XLOC_020203	1.77094	0.000520749	MANES_10G0447001	MANES_10G044700	sp|Q9LJZ5|UBC19_ARATH Ubiquitin-conjugating enzyme E2 19 OS=Arabidopsis thaliana GN=UBC19 PE=1 SV=1//5.87476e-68	-0.955079	1.34e-06
LNC_000699	XLOC_012896	1.15603	0.0397071	MANES_02G0005001	MANES_02G000500	sp|Q43609|COMT1_PRUDU Caffeic acid 3-O-methyltransferase OS=Prunus dulcis GN=COMT1 PE=2 SV=1//1.54687e-22	-0.955073	1.34e-06
LNC_000160	XLOC_003847	-0.581839	0.0192691	MANES_16G1138001	MANES_16G113800	sp|Q9SZD1|TCX5_ARATH Protein tesmin/TSO1-like CXC 5 OS=Arabidopsis thaliana GN=TCX5 PE=1 SV=1//0	-0.955046	1.34e-06
LNC_001148	XLOC_020203	1.77094	0.000520749	MANES_10G0500001	MANES_10G050000	sp|Q9CB01|RABF1_ARATH Ras-related protein RABF1 OS=Arabidopsis thaliana GN=RABF1 PE=1 SV=1//1.16933e-115	-0.95498	1.35e-06
LNC_001148	XLOC_020203	1.77094	0.000520749	MANES_11G0694001	MANES_11G069400	-//-	-0.954953	1.35e-06
LNC_001148	XLOC_020203	1.77094	0.000520749	MANES_05G0378001	MANES_05G037800	sp|Q9M2E2|SDR1_ARATH (+)-neomenthol dehydrogenase OS=Arabidopsis thaliana GN=SDR1 PE=1 SV=1//1.45537e-112	-0.954901	1.36e-06
LNC_000160	XLOC_003847	-0.581839	0.0192691	MANES_03G0650001	MANES_03G065000	-//-	-0.954791	1.38e-06
LNC_000699	XLOC_012896	1.15603	0.0397071	MANES_16G1100001	MANES_16G110000	sp|O82188|RDR5_ARATH Probable RNA-dependent RNA polymerase 5 OS=Arabidopsis thaliana GN=RDR5 PE=2 SV=2//0	-0.954771	1.38e-06
LNC_000699	XLOC_012896	1.15603	0.0397071	MANES_05G1561001	MANES_05G156100	sp|Q93YN9|IPPK_ARATH Inositol-pentakisphosphate 2-kinase OS=Arabidopsis thaliana GN=IPK1 PE=1 SV=1//7.8433e-177	-0.954767	1.38e-06
LNC_001148	XLOC_020203	1.77094	0.000520749	MANES_06G1469001	MANES_06G146900	sp|Q8L856|ACFR1_ARATH Transmembrane ascorbate ferrireductase 1 OS=Arabidopsis thaliana GN=CYB561A PE=1 SV=1//5.51958e-85	-0.954745	1.39e-06
LNC_001148	XLOC_020203	1.77094	0.000520749	MANES_15G0354001	MANES_15G035400	sp|Q8R146|APEH_MOUSE Acylamino-acid-releasing enzyme OS=Mus musculus GN=Apeh PE=2 SV=3//2.962e-95	-0.954654	1.4e-06
LNC_001148	XLOC_020203	1.77094	0.000520749	MANES_13G1537001	MANES_13G153700	sp|Q9C810|Y1342_ARATH PHD finger protein At1g33420 OS=Arabidopsis thaliana GN=At1g33420 PE=1 SV=1//0	-0.954645	1.4e-06
LNC_001148	XLOC_020203	1.77094	0.000520749	MANES_09G0087001	MANES_09G008700	sp|B1NWE0|RPOC2_MANES DNA-directed RNA polymerase subunit beta&apos;&apos; OS=Manihot esculenta GN=rpoC2 PE=3 SV=1//1.27607e-58	-0.954606	1.41e-06
LNC_001148	XLOC_020203	1.77094	0.000520749	MANES_13G0290002	MANES_13G029000	sp|Q9XGN4|GOLS1_AJURE Galactinol synthase 1 OS=Ajuga reptans GN=GOLS1 PE=1 SV=1//0	-0.954573	1.41e-06
LNC_000699	XLOC_012896	1.15603	0.0397071	MANES_12G1026001	MANES_12G102600	sp|Q8W4F0|DAR1_ARATH Protein DA1-related 1 OS=Arabidopsis thaliana GN=DAR1 PE=1 SV=3//7.78089e-06	-0.954568	1.41e-06
LNC_001086	XLOC_019471	0.999907	0.0168559	MANES_03G0884002	MANES_03G088400	-//-	-0.954498	1.42e-06
LNC_000699	XLOC_012896	1.15603	0.0397071	MANES_08G1134001	MANES_08G113400	sp|Q84J70|DI193_ARATH Protein DEHYDRATION-INDUCED 19 homolog 3 OS=Arabidopsis thaliana GN=DI19-3 PE=1 SV=1//1.10512e-70	-0.954482	1.43e-06
LNC_001148	XLOC_020203	1.77094	0.000520749	MANES_09G0318001	MANES_09G031800	sp|P26569|H12_ARATH Histone H1.2 OS=Arabidopsis thaliana GN=At2g30620 PE=1 SV=1//6.50197e-12	-0.954482	1.43e-06
LNC_000699	XLOC_012896	1.15603	0.0397071	MANES_12G0959001	MANES_12G095900	sp|Q6RYA0|SABP2_TOBAC Salicylic acid-binding protein 2 OS=Nicotiana tabacum GN=SABP2 PE=1 SV=1//1.06682e-71	-0.954464	1.43e-06
LNC_001148	XLOC_020203	1.77094	0.000520749	MANES_09G1346001	MANES_09G134600	-//-	-0.954452	1.43e-06
LNC_002129	XLOC_034132	-0.774845	0.000520749	MANES_08G0343001	MANES_08G034300	sp|Q9Y2L5|TPPC8_HUMAN Trafficking protein particle complex subunit 8 OS=Homo sapiens GN=TRAPPC8 PE=1 SV=2//5.25876e-14	-0.954446	1.43e-06
LNC_001148	XLOC_020203	1.77094	0.000520749	MANES_06G0318003	MANES_06G031800	-//-	-0.954376	1.44e-06
LNC_001148	XLOC_020203	1.77094	0.000520749	MANES_15G1495001	MANES_15G149500	sp|Q06396|ARF1_ORYSJ ADP-ribosylation factor 1 OS=Oryza sativa subsp. japonica GN=Os01g0813400 PE=2 SV=3//7.38199e-129	-0.954348	1.45e-06
LNC_001148	XLOC_020203	1.77094	0.000520749	MANES_04G0099001	MANES_04G009900	sp|O80834|AHL9_ARATH AT-hook motif nuclear-localized protein 9 OS=Arabidopsis thaliana GN=AHL9 PE=2 SV=1//1.4861e-38	-0.954344	1.45e-06
LNC_001148	XLOC_020203	1.77094	0.000520749	MANES_18G0203001	MANES_18G020300	sp|F4IHJ0|SFH8_ARATH Phosphatidylinositol/phosphatidylcholine transfer protein SFH8 OS=Arabidopsis thaliana GN=SFH8 PE=2 SV=1//0	-0.954283	1.46e-06
LNC_001148	XLOC_020203	1.77094	0.000520749	MANES_03G1645001	MANES_03G164500	sp|Q9SPK4|PPCK1_ARATH Phosphoenolpyruvate carboxylase kinase 1 OS=Arabidopsis thaliana GN=PPCK1 PE=1 SV=1//1.30376e-101	-0.954229	1.46e-06
LNC_001148	XLOC_020203	1.77094	0.000520749	MANES_09G1713003	MANES_09G171300	sp|A8IAP8|RL18_AZOC5 50S ribosomal protein L18 OS=Azorhizobium caulinodans (strain ATCC 43989 / DSM 5975 / JCM 20966 / NBRC 14845 / NCIMB 13405 / ORS 571) GN=rplR PE=3 SV=1//8.57809e-13	-0.9542	1.47e-06
LNC_001148	XLOC_020203	1.77094	0.000520749	MANES_14G0277001	MANES_14G027700	sp|Q9SCW4|HFB2A_ARATH Heat stress transcription factor B-2a OS=Arabidopsis thaliana GN=HSFB2A PE=2 SV=1//6.46958e-82	-0.954166	1.47e-06
LNC_001148	XLOC_020203	1.77094	0.000520749	MANES_14G0031001	MANES_14G003100	sp|Q9LXV5|NFYA1_ARATH Nuclear transcription factor Y subunit A-1 OS=Arabidopsis thaliana GN=NFYA1 PE=2 SV=1//3.47246e-53	-0.954153	1.48e-06
LNC_001148	XLOC_020203	1.77094	0.000520749	MANES_16G1186001	MANES_16G118600	sp|O22567|DXS1_ORYSJ 1-deoxy-D-xylulose-5-phosphate synthase 1, chloroplastic OS=Oryza sativa subsp. japonica GN=CLA1 PE=2 SV=2//0	-0.954115	1.48e-06
LNC_001148	XLOC_020203	1.77094	0.000520749	MANES_08G0492001	MANES_08G049200	sp|Q8GXB7|TRMB_ARATH tRNA (guanine-N(7)-)-methyltransferase OS=Arabidopsis thaliana GN=At5g24840 PE=2 SV=1//3.16159e-146	-0.954015	1.5e-06
LNC_000699	XLOC_012896	1.15603	0.0397071	MANES_02G1402001	MANES_02G140200	sp|Q9SAR5|AKR2_ARATH Ankyrin repeat domain-containing protein 2 OS=Arabidopsis thaliana GN=AKR2 PE=1 SV=2//4.54125e-16	-0.953988	1.5e-06
LNC_001148	XLOC_020203	1.77094	0.000520749	MANES_03G1237001	MANES_03G123700	sp|P41568|SUI11_ARATH Protein translation factor SUI1 homolog 1 OS=Arabidopsis thaliana GN=At4g27130 PE=1 SV=2//3.81577e-70	-0.953931	1.51e-06
LNC_001148	XLOC_020203	1.77094	0.000520749	MANES_03G1043001	MANES_03G104300	sp|Q8LHP0|ELOF1_ORYSJ Transcription elongation factor 1 homolog OS=Oryza sativa subsp. japonica GN=Os07g0631100 PE=3 SV=1//2.74417e-33	-0.95393	1.51e-06
LNC_000699	XLOC_012896	1.15603	0.0397071	MANES_16G1383001	MANES_16G138300	sp|Q8VZQ0|NRX3_ARATH Probable nucleoredoxin 3 OS=Arabidopsis thaliana GN=At4g31240 PE=2 SV=1//0	-0.953898	1.52e-06
LNC_001148	XLOC_020203	1.77094	0.000520749	MANES_04G0785001	MANES_04G078500	-//-	-0.953887	1.52e-06
LNC_001148	XLOC_020203	1.77094	0.000520749	MANES_12G0849001	MANES_12G084900	sp|P34913|HYES_HUMAN Bifunctional epoxide hydrolase 2 OS=Homo sapiens GN=EPHX2 PE=1 SV=2//3.16749e-37	-0.953881	1.52e-06
LNC_000699	XLOC_012896	1.15603	0.0397071	MANES_14G1605001	MANES_14G160500	-//-	-0.953789	1.54e-06
LNC_001148	XLOC_020203	1.77094	0.000520749	MANES_04G1033001	MANES_04G103300	sp|Q4VA53|PDS5B_MOUSE Sister chromatid cohesion protein PDS5 homolog B OS=Mus musculus GN=Pds5b PE=1 SV=1//5.4612e-16	-0.953695	1.55e-06
LNC_000699	XLOC_012896	1.15603	0.0397071	MANES_10G0542001	MANES_10G054200	sp|C0LGP4|Y3475_ARATH Probable LRR receptor-like serine/threonine-protein kinase At3g47570 OS=Arabidopsis thaliana GN=At3g47570 PE=2 SV=1//0	-0.953688	1.55e-06
LNC_000699	XLOC_012896	1.15603	0.0397071	MANES_13G0500001	MANES_13G050000	sp|O94260|G3BP_SCHPO Putative G3BP-like protein OS=Schizosaccharomyces pombe (strain 972 / ATCC 24843) GN=nxt3 PE=1 SV=1//7.22224e-22	-0.953664	1.56e-06
LNC_001148	XLOC_020203	1.77094	0.000520749	MANES_02G1154001	MANES_02G115400	sp|Q9LM69|ATL80_ARATH RING-H2 finger protein ATL80 OS=Arabidopsis thaliana GN=ATL80 PE=2 SV=1//8.44914e-40	-0.953632	1.56e-06
LNC_001148	XLOC_020203	1.77094	0.000520749	MANES_13G1129001	MANES_13G112900	sp|O64816|CSK2P_ARATH Casein kinase II subunit alpha, chloroplastic OS=Arabidopsis thaliana GN=At2g23070 PE=2 SV=1//0	-0.953601	1.57e-06
LNC_001148	XLOC_020203	1.77094	0.000520749	MANES_05G0608001	MANES_05G060800	sp|Q6DFN1|NDUF3_XENTR NADH dehydrogenase [ubiquinone] 1 alpha subcomplex assembly factor 3 OS=Xenopus tropicalis GN=ndufaf3 PE=2 SV=1//2.05874e-19	-0.953559	1.57e-06
LNC_000699	XLOC_012896	1.15603	0.0397071	MANES_11G1642001	MANES_11G164200	sp|Q5RF83|CIRBP_PONAB Cold-inducible RNA-binding protein OS=Pongo abelii GN=CIRBP PE=2 SV=1//7.87694e-21	-0.953504	1.58e-06
LNC_001148	XLOC_020203	1.77094	0.000520749	MANES_17G1125001	MANES_17G112500	sp|O60164|PESC_SCHPO Pescadillo homolog OS=Schizosaccharomyces pombe (strain 972 / ATCC 24843) GN=ppp1 PE=3 SV=1//7.2782e-122	-0.953469	1.59e-06
LNC_001148	XLOC_020203	1.77094	0.000520749	MANES_02G0475001	MANES_02G047500	sp|P58223|Y4837_ARATH KH domain-containing protein At4g18375 OS=Arabidopsis thaliana GN=At4g18375 PE=2 SV=1//1.83298e-48	-0.953418	1.6e-06
LNC_001148	XLOC_020203	1.77094	0.000520749	MANES_06G1136002	MANES_06G113600	sp|Q9JID1|PDCD4_RAT Programmed cell death protein 4 OS=Rattus norvegicus GN=Pdcd4 PE=1 SV=2//4.48362e-25	-0.953416	1.6e-06
LNC_001148	XLOC_020203	1.77094	0.000520749	MANES_05G1373001	MANES_05G137300	-//-	-0.953382	1.6e-06
LNC_001148	XLOC_020203	1.77094	0.000520749	MANES_03G1367001	MANES_03G136700	-//-	-0.953293	1.62e-06
LNC_001148	XLOC_020203	1.77094	0.000520749	MANES_12G0553002	MANES_12G055300	sp|Q67ZB3|FRL3_ARATH FRIGIDA-like protein 3 OS=Arabidopsis thaliana GN=FRL3 PE=1 SV=1//0	-0.953286	1.62e-06
LNC_000699	XLOC_012896	1.15603	0.0397071	MANES_03G2048001	MANES_03G204800	sp|Q6TLJ2|TPD1_ARATH Protein TAPETUM DETERMINANT 1 OS=Arabidopsis thaliana GN=TPD1 PE=1 SV=1//7.7198e-27	-0.953267	1.62e-06
LNC_001148	XLOC_020203	1.77094	0.000520749	MANES_07G1363001	MANES_07G136300	sp|Q39096|ERD15_ARATH Protein EARLY RESPONSIVE TO DEHYDRATION 15 OS=Arabidopsis thaliana GN=ERD15 PE=1 SV=1//7.05838e-13	-0.95324	1.63e-06
LNC_001148	XLOC_020203	1.77094	0.000520749	MANES_16G1331002	MANES_16G133100	sp|Q8RXV3|P2C59_ARATH Probable protein phosphatase 2C 59 OS=Arabidopsis thaliana GN=WIN2 PE=1 SV=1//0	-0.953187	1.64e-06
LNC_001148	XLOC_020203	1.77094	0.000520749	MANES_18G1018001	MANES_18G101800	sp|B9RI00|TPS6_RICCO Probable terpene synthase 6 OS=Ricinus communis GN=TPS6 PE=3 SV=1//0	-0.953131	1.65e-06
LNC_002129	XLOC_034132	-0.774845	0.000520749	MANES_05G1407001	MANES_05G140700	sp|A7X5R6|BAG6_ORNAN Large proline-rich protein BAG6 OS=Ornithorhynchus anatinus GN=BAG6 PE=3 SV=1//4.19902e-12	-0.953112	1.65e-06
LNC_001148	XLOC_020203	1.77094	0.000520749	MANES_14G0882001	MANES_14G088200	sp|Q94JW8|SPL6_ARATH Squamosa promoter-binding-like protein 6 OS=Arabidopsis thaliana GN=SPL6 PE=2 SV=2//3.24019e-41	-0.953101	1.65e-06
LNC_000699	XLOC_012896	1.15603	0.0397071	MANES_12G1105001	MANES_12G110500	sp|Q50228|FMDA_METME Formamidase OS=Methylophilus methylotrophus GN=fmdA PE=1 SV=1//1.07476e-12	-0.953078	1.66e-06
LNC_000699	XLOC_012896	1.15603	0.0397071	MANES_11G0023001	MANES_11G002300	sp|Q9FPS3|UBP24_ARATH Ubiquitin carboxyl-terminal hydrolase 24 OS=Arabidopsis thaliana GN=UBP24 PE=1 SV=1//1.66284e-24	-0.953055	1.66e-06
LNC_001148	XLOC_020203	1.77094	0.000520749	MANES_03G0792001	MANES_03G079200	sp|B9FJG3|RSLE1_ORYSJ Zinc finger BED domain-containing protein RICESLEEPER 1 OS=Oryza sativa subsp. japonica GN=Os05g0239150 PE=3 SV=1//3.26088e-135	-0.953042	1.66e-06
LNC_001148	XLOC_020203	1.77094	0.000520749	MANES_11G1618001	MANES_11G161800	sp|Q8VZB9|R10A1_ARATH 60S ribosomal protein L10a-1 OS=Arabidopsis thaliana GN=RPL10AA PE=1 SV=1//9.29015e-124	-0.953032	1.66e-06
LNC_002129	XLOC_034132	-0.774845	0.000520749	MANES_16G0033001	MANES_16G003300	sp|Q5XEZ5|CSC1_ARATH Calcium permeable stress-gated cation channel 1 OS=Arabidopsis thaliana GN=CSC1 PE=2 SV=1//0	-0.953018	1.67e-06
LNC_000699	XLOC_012896	1.15603	0.0397071	MANES_06G0271001	MANES_06G027100	sp|F4K1B1|RPAP2_ARATH Putative RNA polymerase II subunit B1 CTD phosphatase RPAP2 homolog OS=Arabidopsis thaliana GN=At5g26760 PE=2 SV=1//5.05046e-50	-0.953015	1.67e-06
LNC_001148	XLOC_020203	1.77094	0.000520749	MANES_15G1847001	MANES_15G184700	sp|O65709|FAO4A_ARATH Long-chain-alcohol oxidase FAO4A OS=Arabidopsis thaliana GN=FAO4A PE=3 SV=2//0	-0.953	1.67e-06
LNC_000160	XLOC_003847	-0.581839	0.0192691	MANES_12G0138001	MANES_12G013800	sp|Q42191|OXA1_ARATH Mitochondrial inner membrane protein OXA1 OS=Arabidopsis thaliana GN=OXA1 PE=2 SV=2//3.06326e-126	-0.952979	1.67e-06
LNC_000160	XLOC_003847	-0.581839	0.0192691	MANES_17G0613001	MANES_17G061300	sp|C0LGN2|Y3148_ARATH Probable leucine-rich repeat receptor-like serine/threonine-protein kinase At3g14840 OS=Arabidopsis thaliana GN=LRR-RLK PE=2 SV=1//0	-0.952974	1.67e-06
LNC_001148	XLOC_020203	1.77094	0.000520749	MANES_11G1029001	MANES_11G102900	sp|Q9LT15|STP10_ARATH Sugar transport protein 10 OS=Arabidopsis thaliana GN=STP10 PE=2 SV=1//0	-0.952887	1.69e-06
LNC_000699	XLOC_012896	1.15603	0.0397071	MANES_08G1108001	MANES_08G110800	-//-	-0.952818	1.7e-06
LNC_000160	XLOC_003847	-0.581839	0.0192691	MANES_08G1742001	MANES_08G174200	-//-	-0.952739	1.71e-06
LNC_001148	XLOC_020203	1.77094	0.000520749	MANES_15G1211001	MANES_15G121100	sp|Q94A38|LRP6A_ARATH La-related protein 6A OS=Arabidopsis thaliana GN=LARP6A PE=2 SV=1//5.77788e-119	-0.95273	1.72e-06
LNC_001148	XLOC_020203	1.77094	0.000520749	MANES_16G0862001	MANES_16G086200	-//-	-0.952702	1.72e-06
LNC_000310	XLOC_006186	-0.543396	0.026885	MANES_05G1689002	MANES_05G168900	sp|Q8S2E6|Y1235_ORYSJ B3 domain-containing protein Os01g0723500 OS=Oryza sativa subsp. japonica GN=Os01g0723500 PE=3 SV=1//1.42474e-14	-0.952647	1.73e-06
LNC_001148	XLOC_020203	1.77094	0.000520749	MANES_15G0012001	MANES_15G001200	sp|Q9LSN7|BH147_ARATH Transcription factor bHLH147 OS=Arabidopsis thaliana GN=BHLH147 PE=1 SV=1//7.86137e-39	-0.952645	1.73e-06
LNC_001148	XLOC_020203	1.77094	0.000520749	MANES_03G0043001	MANES_03G004300	sp|Q3SZ85|PTRD1_BOVIN Putative peptidyl-tRNA hydrolase PTRHD1 OS=Bos taurus GN=PTRHD1 PE=2 SV=2//5.62101e-15	-0.952622	1.74e-06
LNC_000310	XLOC_006186	-0.543396	0.026885	MANES_03G2086001	MANES_03G208600	sp|Q8RWB8|UPL6_ARATH E3 ubiquitin-protein ligase UPL6 OS=Arabidopsis thaliana GN=UPL6 PE=2 SV=1//0	-0.95262	1.74e-06
LNC_001148	XLOC_020203	1.77094	0.000520749	MANES_16G0800001	MANES_16G080000	sp|F4ITL6|RTE1_ARATH Protein REVERSION-TO-ETHYLENE SENSITIVITY1 OS=Arabidopsis thaliana GN=RTE1 PE=1 SV=1//8.37617e-99	-0.952513	1.76e-06
LNC_001148	XLOC_020203	1.77094	0.000520749	MANES_05G1976001	MANES_05G197600	sp|P19954|PRSP1_SPIOL Ribosome-binding factor PSRP1, chloroplastic OS=Spinacia oleracea GN=PSRP1 PE=1 SV=2//3.59552e-125	-0.952505	1.76e-06
LNC_001148	XLOC_020203	1.77094	0.000520749	MANES_17G0328001	MANES_17G032800	sp|Q6NUH3|NOSIP_XENLA Nitric oxide synthase-interacting protein OS=Xenopus laevis GN=nosip PE=2 SV=1//8.62949e-40	-0.952502	1.76e-06
LNC_000310	XLOC_006186	-0.543396	0.026885	MANES_14G1131001	MANES_14G113100	sp|Q949Q7|SCP29_ARATH Serine carboxypeptidase-like 29 OS=Arabidopsis thaliana GN=SCPL29 PE=2 SV=1//0	-0.952483	1.76e-06
LNC_000699	XLOC_012896	1.15603	0.0397071	MANES_11G0377001	MANES_11G037700	sp|Q9M812|CUT1C_ARATH Protein CURVATURE THYLAKOID 1C, chloroplastic OS=Arabidopsis thaliana GN=CURT1C PE=1 SV=1//1.22293e-37	-0.952483	1.76e-06
LNC_000699	XLOC_012896	1.15603	0.0397071	MANES_07G0999001	MANES_07G099900	sp|Q93ZV7|LA1_ARATH La protein 1 OS=Arabidopsis thaliana GN=LA1 PE=1 SV=1//6.51076e-96	-0.952466	1.76e-06
LNC_000160	XLOC_003847	-0.581839	0.0192691	MANES_02G0389001	MANES_02G038900	sp|Q9SHC8|VAP12_ARATH Vesicle-associated protein 1-2 OS=Arabidopsis thaliana GN=PVA12 PE=1 SV=1//1.76613e-73	-0.95245	1.77e-06
LNC_001148	XLOC_020203	1.77094	0.000520749	MANES_03G1669001	MANES_03G166900	sp|Q9LSW2|ARP9_ARATH Actin-related protein 9 OS=Arabidopsis thaliana GN=ARP9 PE=2 SV=1//0	-0.952436	1.77e-06
LNC_001148	XLOC_020203	1.77094	0.000520749	MANES_03G2087001	MANES_03G208700	sp|Q9VBX1|NEMF_DROME Nuclear export mediator factor NEMF homolog OS=Drosophila melanogaster GN=Clbn PE=1 SV=2//2.74237e-168	-0.952413	1.77e-06
LNC_002129	XLOC_034132	-0.774845	0.000520749	MANES_02G2049001	MANES_02G204900	sp|Q9LQ55|DRP2B_ARATH Dynamin-2B OS=Arabidopsis thaliana GN=DRP2B PE=1 SV=2//0	-0.95239	1.78e-06
LNC_001148	XLOC_020203	1.77094	0.000520749	MANES_10G0503001	MANES_10G050300	sp|Q9CAE3|FLD_ARATH Protein FLOWERING LOCUS D OS=Arabidopsis thaliana GN=FLD PE=1 SV=1//0	-0.952351	1.79e-06
LNC_001148	XLOC_020203	1.77094	0.000520749	MANES_16G1079001	MANES_16G107900	-//-	-0.952295	1.8e-06
LNC_001148	XLOC_020203	1.77094	0.000520749	MANES_05G1787001	MANES_05G178700	sp|P93147|C81E1_GLYEC Isoflavone 2&apos;-hydroxylase OS=Glycyrrhiza echinata GN=CYP81E1 PE=1 SV=2//9.71439e-150	-0.952291	1.8e-06
LNC_000699	XLOC_012896	1.15603	0.0397071	MANES_07G0157001	MANES_07G015700	sp|P0CB26|Y1089_ARATH Uncharacterized protein At1g10890 OS=Arabidopsis thaliana GN=At1g10890 PE=4 SV=1//3.46585e-08	-0.952287	1.8e-06
LNC_001148	XLOC_020203	1.77094	0.000520749	MANES_02G1106001	MANES_02G110600	sp|Q9C5Y0|PLDD1_ARATH Phospholipase D delta OS=Arabidopsis thaliana GN=PLDDELTA PE=1 SV=2//0	-0.952238	1.81e-06
LNC_000699	XLOC_012896	1.15603	0.0397071	MANES_10G1064002	MANES_10G106400	sp|Q6DEY1|SPF30_XENTR Survival of motor neuron-related-splicing factor 30 OS=Xenopus tropicalis GN=smndc1 PE=2 SV=1//6.9068e-07	-0.952236	1.81e-06
LNC_000310	XLOC_006186	-0.543396	0.026885	MANES_03G1068001	MANES_03G106800	sp|Q9LDA7|P2C39_ARATH Probable protein phosphatase 2C 39 OS=Arabidopsis thaliana GN=At3g15260 PE=2 SV=1//2.11427e-149	-0.952225	1.81e-06
LNC_000699	XLOC_012896	1.15603	0.0397071	MANES_11G0912001	MANES_11G091200	sp|Q9NYV6|RRN3_HUMAN RNA polymerase I-specific transcription initiation factor RRN3 OS=Homo sapiens GN=RRN3 PE=1 SV=1//1.48923e-26	-0.952152	1.82e-06
LNC_001148	XLOC_020203	1.77094	0.000520749	MANES_02G0999001	MANES_02G099900	sp|Q14149|MORC3_HUMAN MORC family CW-type zinc finger protein 3 OS=Homo sapiens GN=MORC3 PE=1 SV=3//1.85057e-56	-0.95212	1.83e-06
LNC_000310	XLOC_006186	-0.543396	0.026885	MANES_01G1712001	MANES_01G171200	sp|Q8VZI8|FTSHA_ARATH ATP-dependent zinc metalloprotease FTSH 10, mitochondrial OS=Arabidopsis thaliana GN=FTSH10 PE=1 SV=1//0	-0.9521	1.83e-06
LNC_001148	XLOC_020203	1.77094	0.000520749	MANES_12G0479002	MANES_12G047900	sp|O94260|G3BP_SCHPO Putative G3BP-like protein OS=Schizosaccharomyces pombe (strain 972 / ATCC 24843) GN=nxt3 PE=1 SV=1//1.17475e-20	-0.952039	1.84e-06
LNC_000699	XLOC_012896	1.15603	0.0397071	MANES_02G0044001	MANES_02G004400	-//-	-0.951987	1.85e-06
LNC_000227	XLOC_004785	-0.949786	0.0436889	MANES_08G0628001	MANES_08G062800	sp|O22208|BZP17_ARATH bZIP transcription factor 17 OS=Arabidopsis thaliana GN=BZIP17 PE=1 SV=2//2.91331e-165	-0.951968	1.86e-06
LNC_001148	XLOC_020203	1.77094	0.000520749	MANES_03G0850001	MANES_03G085000	sp|B1NWE0|RPOC2_MANES DNA-directed RNA polymerase subunit beta&apos;&apos; OS=Manihot esculenta GN=rpoC2 PE=3 SV=1//4.56137e-107	-0.951896	1.87e-06
LNC_000699	XLOC_012896	1.15603	0.0397071	MANES_05G0179001	MANES_05G017900	sp|Q5M757|ZDH15_ARATH Probable protein S-acyltransferase 12 OS=Arabidopsis thaliana GN=PAT12 PE=2 SV=1//8.14186e-105	-0.951893	1.87e-06
LNC_000699	XLOC_012896	1.15603	0.0397071	MANES_17G0144001	MANES_17G014400	sp|Q8L586|Y4958_ARATH Uncharacterized membrane protein At4g09580 OS=Arabidopsis thaliana GN=At4g09580 PE=1 SV=1//1.50862e-97	-0.951842	1.88e-06
LNC_001148	XLOC_020203	1.77094	0.000520749	MANES_16G1071001	MANES_16G107100	sp|P27061|PPA1_SOLLC Acid phosphatase 1 OS=Solanum lycopersicum GN=APS1 PE=2 SV=1//1.31021e-83	-0.951788	1.89e-06
LNC_001148	XLOC_020203	1.77094	0.000520749	MANES_15G0616001	MANES_15G061600	sp|P38838|WSS1_YEAST DNA-dependent metalloprotease WSS1 OS=Saccharomyces cerevisiae (strain ATCC 204508 / S288c) GN=WSS1 PE=1 SV=1//1.18964e-29	-0.951741	1.9e-06
LNC_000699	XLOC_012896	1.15603	0.0397071	MANES_06G0680001	MANES_06G068000	sp|Q9C5Q8|HEN1_ARATH Small RNA 2&apos;-O-methyltransferase OS=Arabidopsis thaliana GN=HEN1 PE=1 SV=1//0	-0.951527	1.94e-06
LNC_000160	XLOC_003847	-0.581839	0.0192691	MANES_12G1334001	MANES_12G133400	sp|C0LGT1|Y5129_ARATH Probable LRR receptor-like serine/threonine-protein kinase At5g10290 OS=Arabidopsis thaliana GN=At5g10290 PE=2 SV=1//0	-0.951506	1.95e-06
LNC_000699	XLOC_012896	1.15603	0.0397071	MANES_08G1131001	MANES_08G113100	sp|Q96321|IMPA1_ARATH Importin subunit alpha-1 OS=Arabidopsis thaliana GN=IMPA1 PE=1 SV=2//0	-0.951487	1.95e-06
LNC_001148	XLOC_020203	1.77094	0.000520749	MANES_08G1151002	MANES_08G115100	sp|Q9SZJ2|GRDP2_ARATH Glycine-rich domain-containing protein 2 OS=Arabidopsis thaliana GN=GRDP2 PE=2 SV=1//6.56118e-06	-0.951463	1.96e-06
LNC_000310	XLOC_006186	-0.543396	0.026885	MANES_06G0553001	MANES_06G055300	sp|Q9SGE9|SYFB_ARATH Phenylalanine--tRNA ligase beta subunit, cytoplasmic OS=Arabidopsis thaliana GN=At1g72550 PE=2 SV=1//0	-0.951453	1.96e-06
LNC_001148	XLOC_020203	1.77094	0.000520749	MANES_09G0344001	MANES_09G034400	sp|F4K2F0|EML3_ARATH Protein EMSY-LIKE 3 OS=Arabidopsis thaliana GN=EML3 PE=1 SV=1//1.74622e-137	-0.951435	1.96e-06
LNC_000310	XLOC_006186	-0.543396	0.026885	MANES_09G0729001	MANES_09G072900	-//-	-0.951372	1.97e-06
LNC_001148	XLOC_020203	1.77094	0.000520749	MANES_08G1452001	MANES_08G145200	sp|A3RCV9|IF4E3_WHEAT Eukaryotic translation initiation factor NCBP OS=Triticum aestivum GN=NCBP PE=2 SV=1//5.74613e-120	-0.951365	1.97e-06
LNC_001148	XLOC_020203	1.77094	0.000520749	MANES_04G0788001	MANES_04G078800	sp|Q9T0I8|MTN1_ARATH 5&apos;-methylthioadenosine/S-adenosylhomocysteine nucleosidase 1 OS=Arabidopsis thaliana GN=MTN1 PE=1 SV=1//1.9572e-121	-0.951297	1.99e-06
LNC_001148	XLOC_020203	1.77094	0.000520749	MANES_17G0644001	MANES_17G064400	-//-	-0.951251	2e-06
LNC_001148	XLOC_020203	1.77094	0.000520749	MANES_03G1398001	MANES_03G139800	-//-	-0.951232	2e-06
LNC_001148	XLOC_020203	1.77094	0.000520749	MANES_12G0844001	MANES_12G084400	-//-	-0.951217	2e-06
LNC_002129	XLOC_034132	-0.774845	0.000520749	MANES_06G1790001	MANES_06G179000	sp|Q9FWR2|AVPX_ARATH Pyrophosphate-energized membrane proton pump 3 OS=Arabidopsis thaliana GN=AVPL2 PE=3 SV=1//0	-0.951214	2e-06
LNC_001148	XLOC_020203	1.77094	0.000520749	MANES_03G2128001	MANES_03G212800	sp|B2ZFP3|SMAL1_DANRE SWI/SNF-related matrix-associated actin-dependent regulator of chromatin subfamily A-like protein 1 OS=Danio rerio GN=smarcal1 PE=2 SV=1//8.90217e-98	-0.951201	2.01e-06
LNC_001148	XLOC_020203	1.77094	0.000520749	MANES_08G1212001	MANES_08G121200	sp|Q8RXF8|MIRO1_ARATH Mitochondrial Rho GTPase 1 OS=Arabidopsis thaliana GN=MIRO1 PE=1 SV=1//0	-0.95119	2.01e-06
LNC_001148	XLOC_020203	1.77094	0.000520749	MANES_08G1683001	MANES_08G168300	sp|Q9C9Z1|ZTP50_ARATH Putative zinc transporter At3g08650 OS=Arabidopsis thaliana GN=At3g08650 PE=2 SV=2//0	-0.951134	2.02e-06
LNC_000699	XLOC_012896	1.15603	0.0397071	MANES_04G1032001	MANES_04G103200	sp|Q9S9N9|CCR1_ARATH Cinnamoyl-CoA reductase 1 OS=Arabidopsis thaliana GN=CCR1 PE=1 SV=1//4.1654e-171	-0.951127	2.02e-06
LNC_000699	XLOC_012896	1.15603	0.0397071	MANES_05G0229001	MANES_05G022900	sp|Q93ZR6|WSD1_ARATH O-acyltransferase WSD1 OS=Arabidopsis thaliana GN=WSD1 PE=2 SV=1//3.73788e-119	-0.951117	2.02e-06
LNC_001148	XLOC_020203	1.77094	0.000520749	MANES_07G1207001	MANES_07G120700	sp|O04015|P5CS_ACTDE Delta-1-pyrroline-5-carboxylate synthase OS=Actinidia deliciosa PE=2 SV=1//0	-0.951105	2.03e-06
LNC_001148	XLOC_020203	1.77094	0.000520749	MANES_11G1237001	MANES_11G123700	sp|Q9LND7|SKI16_ARATH F-box protein SKIP16 OS=Arabidopsis thaliana GN=SKIP16 PE=1 SV=1//0	-0.951072	2.03e-06
LNC_000699	XLOC_012896	1.15603	0.0397071	MANES_01G0260001	MANES_01G026000	sp|Q94JW8|SPL6_ARATH Squamosa promoter-binding-like protein 6 OS=Arabidopsis thaliana GN=SPL6 PE=2 SV=2//2.01741e-51	-0.951044	2.04e-06
LNC_000699	XLOC_012896	1.15603	0.0397071	MANES_01G1954001	MANES_01G195400	-//-	-0.950989	2.05e-06
LNC_001148	XLOC_020203	1.77094	0.000520749	MANES_13G0323001	MANES_13G032300	-//-	-0.950942	2.06e-06
LNC_001148	XLOC_020203	1.77094	0.000520749	MANES_04G0955001	MANES_04G095500	sp|Q6P2B1|TNPO3_MOUSE Transportin-3 OS=Mus musculus GN=Tnpo3 PE=1 SV=1//7.74208e-26	-0.950933	2.06e-06
LNC_000699	XLOC_012896	1.15603	0.0397071	MANES_04G1480001	MANES_04G148000	sp|Q9LQI9|UBP1B_ARATH Oligouridylate-binding protein 1B OS=Arabidopsis thaliana GN=UBP1B PE=1 SV=1//0	-0.950854	2.08e-06
LNC_000699	XLOC_012896	1.15603	0.0397071	MANES_04G1415001	MANES_04G141500	sp|Q40465|IF411_TOBAC Eukaryotic initiation factor 4A-11 OS=Nicotiana tabacum PE=2 SV=1//0	-0.950837	2.08e-06
LNC_001148	XLOC_020203	1.77094	0.000520749	MANES_11G0226002	MANES_11G022600	sp|Q54VX4|MCFJ_DICDI Mitochondrial substrate carrier family protein J OS=Dictyostelium discoideum GN=mcfJ PE=2 SV=1//9.72534e-07	-0.950837	2.08e-06
LNC_001148	XLOC_020203	1.77094	0.000520749	MANES_04G1421001	MANES_04G142100	sp|Q9CAJ0|P2C16_ARATH Protein phosphatase 2C 16 OS=Arabidopsis thaliana GN=HAB1 PE=1 SV=1//0	-0.950816	2.09e-06
LNC_000699	XLOC_012896	1.15603	0.0397071	MANES_18G0675001	MANES_18G067500	-//-	-0.950759	2.1e-06
LNC_001148	XLOC_020203	1.77094	0.000520749	MANES_08G0345001	MANES_08G034500	sp|Q640V9|TATD1_XENLA Putative deoxyribonuclease TATDN1 OS=Xenopus laevis GN=tatdn1 PE=2 SV=1//3.73487e-106	-0.950758	2.1e-06
LNC_001148	XLOC_020203	1.77094	0.000520749	MANES_14G0607001	MANES_14G060700	sp|Q5RC94|NBR1_PONAB Next to BRCA1 gene 1 protein OS=Pongo abelii GN=NBR1 PE=2 SV=1//7.47562e-18	-0.950751	2.1e-06
LNC_001148	XLOC_020203	1.77094	0.000520749	MANES_12G1106001	MANES_12G110600	sp|Q9FN11|LBD37_ARATH LOB domain-containing protein 37 OS=Arabidopsis thaliana GN=LBD37 PE=2 SV=1//2.32172e-88	-0.95075	2.1e-06
LNC_000699	XLOC_012896	1.15603	0.0397071	MANES_05G0763001	MANES_05G076300	-//-	-0.950722	2.11e-06
LNC_000160	XLOC_003847	-0.581839	0.0192691	MANES_08G1212001	MANES_08G121200	sp|Q8RXF8|MIRO1_ARATH Mitochondrial Rho GTPase 1 OS=Arabidopsis thaliana GN=MIRO1 PE=1 SV=1//0	-0.950575	2.14e-06
LNC_000699	XLOC_012896	1.15603	0.0397071	MANES_09G1714003	MANES_09G171400	-//-	-0.950574	2.14e-06
LNC_001148	XLOC_020203	1.77094	0.000520749	MANES_03G0996001	MANES_03G099600	sp|O65355|GGH2_ARATH Gamma-glutamyl hydrolase 2 OS=Arabidopsis thaliana GN=GGH2 PE=1 SV=2//6.46051e-30	-0.950528	2.15e-06
LNC_001148	XLOC_020203	1.77094	0.000520749	MANES_05G0235001	MANES_05G023500	sp|Q7T293|SDE2_DANRE Protein SDE2 homolog OS=Danio rerio GN=sde2 PE=2 SV=2//6.48515e-12	-0.950515	2.15e-06
LNC_001148	XLOC_020203	1.77094	0.000520749	MANES_12G0093001	MANES_12G009300	-//-	-0.950437	2.17e-06
LNC_000160	XLOC_003847	-0.581839	0.0192691	MANES_01G1048001	MANES_01G104800	sp|Q9BWU0|NADAP_HUMAN Kanadaptin OS=Homo sapiens GN=SLC4A1AP PE=1 SV=1//7.02103e-06	-0.950396	2.18e-06
LNC_000699	XLOC_012896	1.15603	0.0397071	MANES_17G0132001	MANES_17G013200	-//-	-0.950374	2.18e-06
LNC_000699	XLOC_012896	1.15603	0.0397071	MANES_02G0081001	MANES_02G008100	sp|O65155|KELP_ARATH RNA polymerase II transcriptional coactivator KELP OS=Arabidopsis thaliana GN=KELP PE=1 SV=1//6.57768e-45	-0.950236	2.21e-06
LNC_001148	XLOC_020203	1.77094	0.000520749	MANES_09G1148001	MANES_09G114800	-//-	-0.950219	2.21e-06
LNC_000699	XLOC_012896	1.15603	0.0397071	MANES_07G1210001	MANES_07G121000	sp|Q8W115|PR1A3_ARATH PRA1 family protein A3 OS=Arabidopsis thaliana GN=PRA1A3 PE=2 SV=1//8.59429e-106	-0.950195	2.22e-06
LNC_000699	XLOC_012896	1.15603	0.0397071	MANES_01G1179003	MANES_01G117900	-//-	-0.950186	2.22e-06
LNC_001148	XLOC_020203	1.77094	0.000520749	MANES_17G0163001	MANES_17G016300	-//-	-0.950141	2.23e-06
LNC_000699	XLOC_012896	1.15603	0.0397071	MANES_10G0500001	MANES_10G050000	sp|Q9CB01|RABF1_ARATH Ras-related protein RABF1 OS=Arabidopsis thaliana GN=RABF1 PE=1 SV=1//1.16933e-115	-0.950099	2.24e-06
LNC_001148	XLOC_020203	1.77094	0.000520749	MANES_01G1498002	MANES_01G149800	sp|Q9SU30|CPR30_ARATH F-box protein CPR30 OS=Arabidopsis thaliana GN=CPR30 PE=1 SV=2//1.01301e-38	-0.950086	2.24e-06
LNC_000699	XLOC_012896	1.15603	0.0397071	MANES_09G0730001	MANES_09G073000	sp|P51419|RL273_ARATH 60S ribosomal protein L27-3 OS=Arabidopsis thaliana GN=RPL27C PE=2 SV=2//8.09612e-58	-0.950072	2.25e-06
LNC_000699	XLOC_012896	1.15603	0.0397071	MANES_13G0771001	MANES_13G077100	sp|Q9FLG1|BXL4_ARATH Beta-D-xylosidase 4 OS=Arabidopsis thaliana GN=BXL4 PE=1 SV=1//3.21189e-73	-0.95006	2.25e-06
LNC_000699	XLOC_012896	1.15603	0.0397071	MANES_05G0449001	MANES_05G044900	sp|Q8VYJ2|AHL1_ARATH AT-hook motif nuclear-localized protein 1 OS=Arabidopsis thaliana GN=AHL1 PE=1 SV=1//3.08212e-76	-0.950029	2.26e-06
LNC_001148	XLOC_020203	1.77094	0.000520749	MANES_12G1392001	MANES_12G139200	sp|Q9NQG5|RPR1B_HUMAN Regulation of nuclear pre-mRNA domain-containing protein 1B OS=Homo sapiens GN=RPRD1B PE=1 SV=1//1.90323e-26	-0.950027	2.26e-06
LNC_000227	XLOC_004785	-0.949786	0.0436889	MANES_14G0956001	MANES_14G095600	-//-	0.950003	2.26e-06
LNC_000025	XLOC_000594	-1.39879	0.0463536	MANES_06G1472001	MANES_06G147200	sp|Q04980|LTI65_ARATH Low-temperature-induced 65 kDa protein OS=Arabidopsis thaliana GN=LTI65 PE=2 SV=2//2.32553e-32	0.95002	2.26e-06
LNC_000160	XLOC_003847	-0.581839	0.0192691	MANES_01G1394001	MANES_01G139400	sp|Q8DI01|FABZ_THEEB 3-hydroxyacyl-[acyl-carrier-protein] dehydratase FabZ OS=Thermosynechococcus elongatus (strain BP-1) GN=fabZ PE=3 SV=1//2.0932e-46	0.950031	2.26e-06
LNC_000113	XLOC_002398	-0.78693	0.0498197	MANES_15G1844001	MANES_15G184400	-//-	0.95006	2.25e-06
LNC_001148	XLOC_020203	1.77094	0.000520749	MANES_05G1640001	MANES_05G164000	sp|Q9LN68|GATL1_ARATH Probable galacturonosyltransferase-like 1 OS=Arabidopsis thaliana GN=GATL1 PE=2 SV=1//3.61094e-165	0.950081	2.24e-06
LNC_001795	XLOC_029892	-0.744716	0.00834118	MANES_15G0622002	MANES_15G062200	sp|O81974|C71D8_SOYBN Cytochrome P450 71D8 OS=Glycine max GN=CYP71D8 PE=2 SV=1//0	0.950086	2.24e-06
LNC_000160	XLOC_003847	-0.581839	0.0192691	MANES_03G1345001	MANES_03G134500	sp|Q9LPS9|PRNL1_ARATH Pirin-like protein At1g50590 OS=Arabidopsis thaliana GN=At1g50590 PE=2 SV=1//5.57411e-140	0.950099	2.24e-06
LNC_001148	XLOC_020203	1.77094	0.000520749	MANES_02G1985001	MANES_02G198500	sp|Q56Z59|PATL3_ARATH Patellin-3 OS=Arabidopsis thaliana GN=PATL3 PE=1 SV=2//0	0.95013	2.23e-06
LNC_000160	XLOC_003847	-0.581839	0.0192691	MANES_09G0079001	MANES_09G007900	sp|Q9M1J1|FIS1A_ARATH Mitochondrial fission 1 protein A OS=Arabidopsis thaliana GN=FIS1A PE=1 SV=1//5.71523e-60	0.950181	2.22e-06
LNC_001148	XLOC_020203	1.77094	0.000520749	MANES_12G0231002	MANES_12G023100	-//-	0.950185	2.22e-06
LNC_000310	XLOC_006186	-0.543396	0.026885	MANES_13G1375002	MANES_13G137500	sp|Q9ZR40|U2A2B_NICPL Splicing factor U2af large subunit B OS=Nicotiana plumbaginifolia GN=U2AF65B PE=2 SV=1//0	0.950247	2.21e-06
LNC_001148	XLOC_020203	1.77094	0.000520749	MANES_15G0936001	MANES_15G093600	sp|Q96453|1433D_SOYBN 14-3-3-like protein D OS=Glycine max GN=GF14D PE=2 SV=1//8.95211e-159	0.950252	2.21e-06
LNC_002129	XLOC_034132	-0.774845	0.000520749	MANES_09G0065001	MANES_09G006500	sp|Q5E9D6|HDHD3_BOVIN Haloacid dehalogenase-like hydrolase domain-containing protein 3 OS=Bos taurus GN=HDHD3 PE=2 SV=1//9.20272e-16	0.950274	2.2e-06
LNC_000699	XLOC_012896	1.15603	0.0397071	MANES_15G1080001	MANES_15G108000	sp|Q8RUN2|LOG1_ARATH Cytokinin riboside 5&apos;-monophosphate phosphoribohydrolase LOG1 OS=Arabidopsis thaliana GN=LOG1 PE=1 SV=1//1.15475e-75	0.950299	2.2e-06
LNC_001148	XLOC_020203	1.77094	0.000520749	MANES_13G0601001	MANES_13G060100	-//-	0.950311	2.19e-06
LNC_000310	XLOC_006186	-0.543396	0.026885	MANES_08G0413001	MANES_08G041300	sp|Q43291|RL211_ARATH 60S ribosomal protein L21-1 OS=Arabidopsis thaliana GN=RPL21A PE=2 SV=2//2.85757e-107	0.950312	2.19e-06
LNC_000160	XLOC_003847	-0.581839	0.0192691	MANES_05G1790001	MANES_05G179000	sp|Q3ECW2|CCA34_ARATH Cyclin-A3-4 OS=Arabidopsis thaliana GN=CYCA3-4 PE=1 SV=1//6.96216e-161	0.950333	2.19e-06
LNC_001148	XLOC_020203	1.77094	0.000520749	MANES_13G0545001	MANES_13G054500	sp|O50064|FIMB2_ARATH Fimbrin-2 OS=Arabidopsis thaliana GN=FIM2 PE=2 SV=1//0	0.950372	2.18e-06
LNC_000160	XLOC_003847	-0.581839	0.0192691	MANES_17G0280001	MANES_17G028000	-//-	0.950381	2.18e-06
LNC_000160	XLOC_003847	-0.581839	0.0192691	MANES_11G1450001	MANES_11G145000	sp|P43293|NAK_ARATH Probable serine/threonine-protein kinase NAK OS=Arabidopsis thaliana GN=NAK PE=1 SV=2//1.90379e-45	0.950412	2.17e-06
LNC_001086	XLOC_019471	0.999907	0.0168559	MANES_13G1495001	MANES_13G149500	sp|Q6I581|GH35_ORYSJ Probable indole-3-acetic acid-amido synthetase GH3.5 OS=Oryza sativa subsp. japonica GN=GH3.5 PE=2 SV=1//0	0.950422	2.17e-06
LNC_001121	XLOC_019998	-1.35455	0.0197864	MANES_17G0769001	MANES_17G076900	-//-	0.950452	2.16e-06
LNC_000113	XLOC_002398	-0.78693	0.0498197	MANES_12G0839001	MANES_12G083900	-//-	0.950542	2.14e-06
LNC_000699	XLOC_012896	1.15603	0.0397071	MANES_10G0873001	MANES_10G087300	sp|P33629|TBA_PRUDU Tubulin alpha chain OS=Prunus dulcis GN=TUBA PE=2 SV=1//0	0.950544	2.14e-06
LNC_001086	XLOC_019471	0.999907	0.0168559	MANES_17G0139001	MANES_17G013900	sp|O49696|ALMTC_ARATH Aluminum-activated malate transporter 12 OS=Arabidopsis thaliana GN=ALMT12 PE=2 SV=1//0	0.950564	2.14e-06
LNC_002129	XLOC_034132	-0.774845	0.000520749	MANES_08G1023001	MANES_08G102300	-//-	0.95057	2.14e-06
LNC_000310	XLOC_006186	-0.543396	0.026885	MANES_02G0131001	MANES_02G013100	sp|Q94F47|UBC28_ARATH Ubiquitin-conjugating enzyme E2 28 OS=Arabidopsis thaliana GN=UBC28 PE=2 SV=1//1.18227e-101	0.950573	2.14e-06
LNC_001148	XLOC_020203	1.77094	0.000520749	MANES_12G1520001	MANES_12G152000	sp|Q6Q4D0|TONS_ARATH Protein TONSOKU OS=Arabidopsis thaliana GN=TSK PE=1 SV=2//0	0.950576	2.14e-06
LNC_001121	XLOC_019998	-1.35455	0.0197864	MANES_06G1098002	MANES_06G109800	sp|Q9FGS8|C2GR2_ARATH C2 and GRAM domain-containing protein At5g50170 OS=Arabidopsis thaliana GN=At5g50170 PE=2 SV=1//0	0.950584	2.14e-06
LNC_002129	XLOC_034132	-0.774845	0.000520749	MANES_09G1006001	MANES_09G100600	sp|Q9SR77|HBPL1_ARATH Heme-binding-like protein At3g10130, chloroplastic OS=Arabidopsis thaliana GN=At3g10130 PE=2 SV=1//9.71101e-19	0.950603	2.13e-06
LNC_001148	XLOC_020203	1.77094	0.000520749	MANES_09G1852001	MANES_09G185200	sp|Q9SWF9|ZFNL_PEA Zinc finger CCCH domain-containing protein ZFN-like OS=Pisum sativum PE=2 SV=1//0	0.950619	2.13e-06
LNC_000344	XLOC_006825	-1.24381	0.0195291	MANES_11G0620002	MANES_11G062000	sp|F4I171|MD15A_ARATH Mediator of RNA polymerase II transcription subunit 15a OS=Arabidopsis thaliana GN=MED15A PE=1 SV=1//1.73207e-25	0.95063	2.13e-06
LNC_001148	XLOC_020203	1.77094	0.000520749	MANES_13G1047001	MANES_13G104700	sp|Q38827|IAA9_ARATH Auxin-responsive protein IAA9 OS=Arabidopsis thaliana GN=IAA9 PE=1 SV=1//5.98001e-125	0.950637	2.12e-06
LNC_000699	XLOC_012896	1.15603	0.0397071	MANES_03G0186001	MANES_03G018600	sp|Q76CU2|PDR1_TOBAC Pleiotropic drug resistance protein 1 OS=Nicotiana tabacum GN=PDR1 PE=2 SV=1//0	0.950642	2.12e-06
LNC_000160	XLOC_003847	-0.581839	0.0192691	MANES_03G0480001	MANES_03G048000	-//-	0.950649	2.12e-06
LNC_000160	XLOC_003847	-0.581839	0.0192691	MANES_05G0703001	MANES_05G070300	sp|O65759|H2AX_CICAR Histone H2AX OS=Cicer arietinum GN=HIS2A PE=2 SV=1//8.55262e-53	0.950656	2.12e-06
LNC_000227	XLOC_004785	-0.949786	0.0436889	MANES_12G0538001	MANES_12G053800	-//-	0.950656	2.12e-06
LNC_000113	XLOC_002398	-0.78693	0.0498197	MANES_12G1035001	MANES_12G103500	sp|Q9FHA6|RLF34_ARATH Protein RALF-like 34 OS=Arabidopsis thaliana GN=RALFL34 PE=2 SV=1//9.26903e-31	0.950657	2.12e-06
LNC_000113	XLOC_002398	-0.78693	0.0498197	MANES_07G0045002	MANES_07G004500	sp|A3BDI8|SAP8_ORYSJ Zinc finger A20 and AN1 domain-containing stress-associated protein 8 OS=Oryza sativa subsp. japonica GN=SAP8 PE=2 SV=1//2.55723e-59	0.950676	2.12e-06
LNC_001148	XLOC_020203	1.77094	0.000520749	MANES_12G1505001	MANES_12G150500	sp|P53492|ACT7_ARATH Actin-7 OS=Arabidopsis thaliana GN=ACT7 PE=1 SV=1//0	0.950683	2.11e-06
LNC_001148	XLOC_020203	1.77094	0.000520749	MANES_16G0709001	MANES_16G070900	sp|Q10QA5|D14_ORYSJ Probable strigolactone esterase D14 OS=Oryza sativa subsp. japonica GN=D14 PE=1 SV=1//1.60783e-73	0.950687	2.11e-06
LNC_000160	XLOC_003847	-0.581839	0.0192691	MANES_14G0355001	MANES_14G035500	sp|Q9LVA0|BAG7_ARATH BAG family molecular chaperone regulator 7 OS=Arabidopsis thaliana GN=BAG7 PE=1 SV=1//2.7855e-103	0.950731	2.1e-06
LNC_001148	XLOC_020203	1.77094	0.000520749	MANES_14G0895001	MANES_14G089500	sp|Q8W486|Y1491_ARATH Uncharacterized protein At1g04910 OS=Arabidopsis thaliana GN=At1g04910 PE=2 SV=1//5.53045e-73	0.950743	2.1e-06
LNC_000310	XLOC_006186	-0.543396	0.026885	MANES_04G1592001	MANES_04G159200	sp|Q94CK9|LRP1_ARATH Protein LATERAL ROOT PRIMORDIUM 1 OS=Arabidopsis thaliana GN=LRP1 PE=1 SV=1//1.14971e-38	0.950744	2.1e-06
LNC_000160	XLOC_003847	-0.581839	0.0192691	MANES_02G0772001	MANES_02G077200	sp|Q9C7U5|E132_ARATH Glucan endo-1,3-beta-glucosidase 2 OS=Arabidopsis thaliana GN=At1g66250 PE=1 SV=2//0	0.950745	2.1e-06
LNC_001148	XLOC_020203	1.77094	0.000520749	MANES_15G1308001	MANES_15G130800	sp|Q6EI05|GAIPB_CUCMA DELLA protein GAIP-B OS=Cucurbita maxima GN=GAIPB PE=2 SV=1//0	0.950774	2.1e-06
LNC_001148	XLOC_020203	1.77094	0.000520749	MANES_18G0917001	MANES_18G091700	sp|Q39117|TGT2_ARATH Trihelix transcription factor GT-2 OS=Arabidopsis thaliana GN=GT-2 PE=2 SV=1//3.18812e-15	0.950782	2.09e-06
LNC_000160	XLOC_003847	-0.581839	0.0192691	MANES_02G0511002	MANES_02G051100	sp|O65718|CNGC2_ARATH Cyclic nucleotide-gated ion channel 2 OS=Arabidopsis thaliana GN=CNGC2 PE=1 SV=1//0	0.9508	2.09e-06
LNC_001148	XLOC_020203	1.77094	0.000520749	MANES_07G1301001	MANES_07G130100	sp|P74459|CLPB1_SYNY3 Chaperone protein ClpB 1 OS=Synechocystis sp. (strain PCC 6803 / Kazusa) GN=clpB1 PE=3 SV=1//1.99957e-11	0.950806	2.09e-06
LNC_000227	XLOC_004785	-0.949786	0.0436889	MANES_18G0874001	MANES_18G087400	sp|P06525|ADH1_ARATH Alcohol dehydrogenase class-P OS=Arabidopsis thaliana GN=ADH1 PE=1 SV=2//0	0.950811	2.09e-06
LNC_001121	XLOC_019998	-1.35455	0.0197864	MANES_03G0420001	MANES_03G042000	sp|Q5RJV0|COQ9_XENTR Ubiquinone biosynthesis protein COQ9, mitochondrial OS=Xenopus tropicalis GN=coq9 PE=2 SV=1//2.36723e-44	0.950844	2.08e-06
LNC_001148	XLOC_020203	1.77094	0.000520749	MANES_18G0711002	MANES_18G071100	-//-	0.950845	2.08e-06
LNC_000160	XLOC_003847	-0.581839	0.0192691	MANES_17G0684001	MANES_17G068400	sp|Q9FL33|MCM3_ARATH DNA replication licensing factor MCM3 OS=Arabidopsis thaliana GN=MCM3 PE=1 SV=1//0	0.950846	2.08e-06
LNC_002129	XLOC_034132	-0.774845	0.000520749	MANES_17G0310001	MANES_17G031000	sp|Q9LPZ1|MORF9_ARATH Multiple organellar RNA editing factor 9, chloroplastic OS=Arabidopsis thaliana GN=MORF9 PE=1 SV=1//1.3913e-95	0.950849	2.08e-06
LNC_000699	XLOC_012896	1.15603	0.0397071	MANES_06G0410001	MANES_06G041000	sp|Q9FYQ8|TMN11_ARATH Transmembrane 9 superfamily member 11 OS=Arabidopsis thaliana GN=TMN11 PE=2 SV=1//0	0.950878	2.07e-06
LNC_001148	XLOC_020203	1.77094	0.000520749	MANES_14G1333001	MANES_14G133300	-//-	0.950881	2.07e-06
LNC_000160	XLOC_003847	-0.581839	0.0192691	MANES_18G1119001	MANES_18G111900	sp|Q9ZWS9|ARR3_ARATH Two-component response regulator ARR3 OS=Arabidopsis thaliana GN=ARR3 PE=2 SV=1//5.0785e-41	0.950887	2.07e-06
LNC_000160	XLOC_003847	-0.581839	0.0192691	MANES_09G0016002	MANES_09G001600	-//-	0.950914	2.07e-06
LNC_000160	XLOC_003847	-0.581839	0.0192691	MANES_01G2496001	MANES_01G249600	sp|Q9SUE3|CRF4_ARATH Ethylene-responsive transcription factor CRF4 OS=Arabidopsis thaliana GN=CRF4 PE=1 SV=2//7.86209e-45	0.950915	2.07e-06
LNC_000344	XLOC_006825	-1.24381	0.0195291	MANES_08G0413001	MANES_08G041300	sp|Q43291|RL211_ARATH 60S ribosomal protein L21-1 OS=Arabidopsis thaliana GN=RPL21A PE=2 SV=2//2.85757e-107	0.950915	2.07e-06
LNC_001148	XLOC_020203	1.77094	0.000520749	MANES_02G0804001	MANES_02G080400	sp|Q42521|DCE1_ARATH Glutamate decarboxylase 1 OS=Arabidopsis thaliana GN=GAD1 PE=1 SV=2//0	0.950921	2.06e-06
LNC_000310	XLOC_006186	-0.543396	0.026885	MANES_12G0849001	MANES_12G084900	sp|P34913|HYES_HUMAN Bifunctional epoxide hydrolase 2 OS=Homo sapiens GN=EPHX2 PE=1 SV=2//3.16749e-37	0.95093	2.06e-06
LNC_000160	XLOC_003847	-0.581839	0.0192691	MANES_14G0137001	MANES_14G013700	sp|Q9LXU9|IRKI_ARATH IRK-interacting protein OS=Arabidopsis thaliana GN=IRKI PE=1 SV=1//0	0.950934	2.06e-06
LNC_001148	XLOC_020203	1.77094	0.000520749	MANES_15G0029001	MANES_15G002900	sp|Q9XHM5|G2OX2_PEA Gibberellin 2-beta-dioxygenase 2 OS=Pisum sativum GN=GA2OX2 PE=2 SV=1//2.91623e-142	0.950946	2.06e-06
LNC_001148	XLOC_020203	1.77094	0.000520749	MANES_07G1243001	MANES_07G124300	-//-	0.950959	2.06e-06
LNC_001148	XLOC_020203	1.77094	0.000520749	MANES_05G1594001	MANES_05G159400	sp|Q54XC1|5NTC_DICDI Cytosolic purine 5&apos;-nucleotidase OS=Dictyostelium discoideum GN=nt5c2 PE=3 SV=1//1.46274e-60	0.95097	2.05e-06
LNC_000160	XLOC_003847	-0.581839	0.0192691	MANES_06G0263001	MANES_06G026300	-//-	0.950985	2.05e-06
LNC_000227	XLOC_004785	-0.949786	0.0436889	MANES_06G1197001	MANES_06G119700	sp|Q5RC69|DCTD_PONAB Deoxycytidylate deaminase OS=Pongo abelii GN=DCTD PE=2 SV=1//6.06538e-61	0.950989	2.05e-06
LNC_000699	XLOC_012896	1.15603	0.0397071	MANES_14G1270001	MANES_14G127000	sp|Q9N1Q0|RSMB_MACEU Small nuclear ribonucleoprotein-associated protein B&apos; OS=Macropus eugenii GN=SNRPB PE=2 SV=1//3.02373e-35	0.950993	2.05e-06
LNC_000160	XLOC_003847	-0.581839	0.0192691	MANES_16G1076001	MANES_16G107600	sp|Q9STB6|PROF2_HEVBR Profilin-2 OS=Hevea brasiliensis GN=PRO2 PE=1 SV=1//4.77679e-74	0.951004	2.05e-06
LNC_001148	XLOC_020203	1.77094	0.000520749	MANES_02G1623001	MANES_02G162300	sp|Q93ZH0|LYM1_ARATH LysM domain-containing GPI-anchored protein 1 OS=Arabidopsis thaliana GN=LYM1 PE=1 SV=1//0	0.951008	2.05e-06
LNC_000113	XLOC_002398	-0.78693	0.0498197	MANES_14G0819001	MANES_14G081900	sp|Q17RB8|LONF1_HUMAN LON peptidase N-terminal domain and RING finger protein 1 OS=Homo sapiens GN=LONRF1 PE=1 SV=2//7.07685e-40	0.951026	2.04e-06
LNC_001148	XLOC_020203	1.77094	0.000520749	MANES_04G0216001	MANES_04G021600	-//-	0.951042	2.04e-06
LNC_000160	XLOC_003847	-0.581839	0.0192691	MANES_18G0763001	MANES_18G076300	sp|Q93ZH0|LYM1_ARATH LysM domain-containing GPI-anchored protein 1 OS=Arabidopsis thaliana GN=LYM1 PE=1 SV=1//1.48706e-179	0.951044	2.04e-06
LNC_000160	XLOC_003847	-0.581839	0.0192691	MANES_06G1197001	MANES_06G119700	sp|Q5RC69|DCTD_PONAB Deoxycytidylate deaminase OS=Pongo abelii GN=DCTD PE=2 SV=1//6.06538e-61	0.951048	2.04e-06
LNC_000160	XLOC_003847	-0.581839	0.0192691	MANES_09G0609001	MANES_09G060900	sp|Q9SJQ1|PXC1_ARATH Leucine-rich repeat receptor-like protein kinase PXC1 OS=Arabidopsis thaliana GN=PXC1 PE=2 SV=1//0	0.951077	2.03e-06
LNC_000699	XLOC_012896	1.15603	0.0397071	MANES_16G0754001	MANES_16G075400	-//-	0.951077	2.03e-06
LNC_000310	XLOC_006186	-0.543396	0.026885	MANES_03G1547001	MANES_03G154700	sp|Q9LIQ4|THIM_ARATH Hydroxyethylthiazole kinase OS=Arabidopsis thaliana GN=THIM PE=1 SV=1//3.62255e-121	0.951078	2.03e-06
LNC_001545	XLOC_025730	-2.49028	0.0471576	MANES_16G1368001	MANES_16G136800	sp|Q84KJ5|CRYD_ARATH Cryptochrome DASH, chloroplastic/mitochondrial OS=Arabidopsis thaliana GN=CRYD PE=1 SV=2//0	0.951079	2.03e-06
LNC_001148	XLOC_020203	1.77094	0.000520749	MANES_01G1934001	MANES_01G193400	sp|Q0JXE7|BPE_ARATH Transcription factor BPE OS=Arabidopsis thaliana GN=BPE PE=2 SV=1//3.1701e-65	0.951088	2.03e-06
LNC_002129	XLOC_034132	-0.774845	0.000520749	MANES_03G1661005	MANES_03G166100	sp|Q84MB3|ACCH1_ARATH 1-aminocyclopropane-1-carboxylate oxidase homolog 1 OS=Arabidopsis thaliana GN=At1g06620 PE=2 SV=1//9.60263e-129	0.951089	2.03e-06
LNC_000699	XLOC_012896	1.15603	0.0397071	MANES_05G1088001	MANES_05G108800	sp|Q3EC77|PMT5_ARATH Probable methyltransferase PMT5 OS=Arabidopsis thaliana GN=At2g03480 PE=2 SV=2//0	0.951129	2.02e-06
LNC_001148	XLOC_020203	1.77094	0.000520749	MANES_16G0302001	MANES_16G030200	sp|C0LGL4|Y2289_ARATH Probable LRR receptor-like serine/threonine-protein kinase At2g28960 OS=Arabidopsis thaliana GN=At2g28960 PE=2 SV=1//8.69537e-11	0.95113	2.02e-06
LNC_001121	XLOC_019998	-1.35455	0.0197864	MANES_17G0310001	MANES_17G031000	sp|Q9LPZ1|MORF9_ARATH Multiple organellar RNA editing factor 9, chloroplastic OS=Arabidopsis thaliana GN=MORF9 PE=1 SV=1//1.3913e-95	0.951141	2.02e-06
LNC_000344	XLOC_006825	-1.24381	0.0195291	MANES_13G0498001	MANES_13G049800	-//-	0.95115	2.02e-06
LNC_000227	XLOC_004785	-0.949786	0.0436889	MANES_02G0486001	MANES_02G048600	sp|Q9LVQ0|PME31_ARATH Pectinesterase 31 OS=Arabidopsis thaliana GN=PME31 PE=1 SV=1//0	0.95116	2.02e-06
LNC_000699	XLOC_012896	1.15603	0.0397071	MANES_14G0160001	MANES_14G016000	sp|P26291|UCRIA_PEA Cytochrome b6-f complex iron-sulfur subunit, chloroplastic OS=Pisum sativum GN=petC PE=2 SV=1//2.04005e-112	0.951166	2.01e-06
LNC_001148	XLOC_020203	1.77094	0.000520749	MANES_09G1792001	MANES_09G179200	sp|O48920|ARF_VIGUN ADP-ribosylation factor OS=Vigna unguiculata GN=ARF PE=2 SV=3//1.26228e-129	0.951206	2.01e-06
LNC_002129	XLOC_034132	-0.774845	0.000520749	MANES_03G1969001	MANES_03G196900	sp|Q42384|PRL1_ARATH Protein pleiotropic regulatory locus 1 OS=Arabidopsis thaliana GN=PRL1 PE=1 SV=1//0	0.951214	2e-06
LNC_000699	XLOC_012896	1.15603	0.0397071	MANES_10G0467001	MANES_10G046700	sp|Q653H7|ARFR_ORYSJ Auxin response factor 18 OS=Oryza sativa subsp. japonica GN=ARF18 PE=2 SV=1//0	0.951218	2e-06
LNC_000699	XLOC_012896	1.15603	0.0397071	MANES_10G0468001	MANES_10G046800	sp|Q9SV30|GATA8_ARATH GATA transcription factor 8 OS=Arabidopsis thaliana GN=GATA8 PE=2 SV=1//4.24667e-16	0.951238	2e-06
LNC_000160	XLOC_003847	-0.581839	0.0192691	MANES_13G1050001	MANES_13G105000	sp|Q9T074|PCKA_ARATH Phosphoenolpyruvate carboxykinase [ATP] OS=Arabidopsis thaliana GN=PCKA PE=1 SV=1//2.32674e-11	0.95125	2e-06
LNC_000310	XLOC_006186	-0.543396	0.026885	MANES_12G0088001	MANES_12G008800	-//-	0.951268	1.99e-06
LNC_001148	XLOC_020203	1.77094	0.000520749	MANES_17G0580001	MANES_17G058000	-//-	0.951268	1.99e-06
LNC_000699	XLOC_012896	1.15603	0.0397071	MANES_02G0833001	MANES_02G083300	sp|Q5XVH5|Y1710_ARATH Uncharacterized protein At1g65710 OS=Arabidopsis thaliana GN=At1g65710 PE=2 SV=1//2.31262e-11	0.951283	1.99e-06
LNC_000699	XLOC_012896	1.15603	0.0397071	MANES_15G0316002	MANES_15G031600	sp|Q9LUI2|NET1A_ARATH Protein NETWORKED 1A OS=Arabidopsis thaliana GN=NET1A PE=1 SV=1//0	0.951284	1.99e-06
LNC_001148	XLOC_020203	1.77094	0.000520749	MANES_14G1346001	MANES_14G134600	sp|Q9S9Q9|Y1044_ARATH BTB/POZ domain-containing protein At1g30440 OS=Arabidopsis thaliana GN=At1g30440 PE=1 SV=2//0	0.951293	1.99e-06
LNC_000310	XLOC_006186	-0.543396	0.026885	MANES_03G0470001	MANES_03G047000	-//-	0.951328	1.98e-06
LNC_000160	XLOC_003847	-0.581839	0.0192691	MANES_06G0480001	MANES_06G048000	sp|Q9LFP7|Y5158_ARATH Probable receptor-like protein kinase At5g15080 OS=Arabidopsis thaliana GN=At5g15080 PE=2 SV=1//9.87269e-173	0.951352	1.98e-06
LNC_000310	XLOC_006186	-0.543396	0.026885	MANES_01G2705001	MANES_01G270500	-//-	0.951386	1.97e-06
LNC_000113	XLOC_002398	-0.78693	0.0498197	MANES_03G1166001	MANES_03G116600	sp|F4K0A6|MYO2_ARATH Myosin-2 OS=Arabidopsis thaliana GN=VIII-2 PE=2 SV=1//0	0.951398	1.97e-06
LNC_001148	XLOC_020203	1.77094	0.000520749	MANES_15G0416001	MANES_15G041600	sp|Q940J9|PMT8_ARATH Probable methyltransferase PMT8 OS=Arabidopsis thaliana GN=At1g04430 PE=2 SV=1//0	0.951425	1.96e-06
LNC_000160	XLOC_003847	-0.581839	0.0192691	MANES_10G1392001	MANES_10G139200	sp|Q9FNA2|PAO1_ARATH Polyamine oxidase 1 OS=Arabidopsis thaliana GN=PAO1 PE=1 SV=1//0	0.951432	1.96e-06
LNC_001148	XLOC_020203	1.77094	0.000520749	MANES_05G0559001	MANES_05G055900	sp|Q54YW1|ELMOA_DICDI ELMO domain-containing protein A OS=Dictyostelium discoideum GN=elmoA PE=1 SV=1//2.913e-24	0.951438	1.96e-06
LNC_001148	XLOC_020203	1.77094	0.000520749	MANES_15G0930001	MANES_15G093000	sp|Q9SIN1|TTL3_ARATH Inactive TPR repeat-containing thioredoxin TTL3 OS=Arabidopsis thaliana GN=TTL3 PE=1 SV=2//0	0.95146	1.96e-06
LNC_000160	XLOC_003847	-0.581839	0.0192691	MANES_02G1279001	MANES_02G127900	sp|Q8VWZ8|SMO22_ARATH Methylsterol monooxygenase 2-2 OS=Arabidopsis thaliana GN=SMO2-2 PE=2 SV=1//7.17745e-170	0.951465	1.95e-06
LNC_000160	XLOC_003847	-0.581839	0.0192691	MANES_17G0056001	MANES_17G005600	sp|C0LGF4|FEI1_ARATH LRR receptor-like serine/threonine-protein kinase FEI 1 OS=Arabidopsis thaliana GN=FEI1 PE=1 SV=1//0	0.951471	1.95e-06
LNC_000310	XLOC_006186	-0.543396	0.026885	MANES_04G0503001	MANES_04G050300	-//-	0.951511	1.95e-06
LNC_000310	XLOC_006186	-0.543396	0.026885	MANES_09G1714003	MANES_09G171400	-//-	0.951525	1.94e-06
LNC_002129	XLOC_034132	-0.774845	0.000520749	MANES_09G0522001	MANES_09G052200	sp|Q9SIH1|CP18B_ARATH Peptidyl-prolyl cis-trans isomerase CYP18-2 OS=Arabidopsis thaliana GN=CYP18-2 PE=2 SV=1//1.21376e-90	0.951532	1.94e-06
LNC_001086	XLOC_019471	0.999907	0.0168559	MANES_05G1518001	MANES_05G151800	sp|P59228|VATL2_ARATH V-type proton ATPase subunit c2 OS=Arabidopsis thaliana GN=VHA-c2 PE=2 SV=1//1.85987e-69	0.951535	1.94e-06
LNC_001148	XLOC_020203	1.77094	0.000520749	MANES_16G0480001	MANES_16G048000	sp|Q9FZ47|ACR11_ARATH ACT domain-containing protein ACR11 OS=Arabidopsis thaliana GN=ACR11 PE=1 SV=1//5.09441e-130	0.951548	1.94e-06
LNC_000160	XLOC_003847	-0.581839	0.0192691	MANES_11G0193001	MANES_11G019300	sp|Q9CAH1|Y1725_ARATH Putative receptor-like protein kinase At1g72540 OS=Arabidopsis thaliana GN=At1g72540 PE=2 SV=1//3.41791e-165	0.95157	1.93e-06
LNC_001148	XLOC_020203	1.77094	0.000520749	MANES_17G0133001	MANES_17G013300	sp|Q93XM7|MCAT_ARATH Mitochondrial carnitine/acylcarnitine carrier-like protein OS=Arabidopsis thaliana GN=BOU PE=2 SV=1//2.67878e-153	0.951572	1.93e-06
LNC_001795	XLOC_029892	-0.744716	0.00834118	MANES_11G1642002	MANES_11G164200	sp|Q5RF83|CIRBP_PONAB Cold-inducible RNA-binding protein OS=Pongo abelii GN=CIRBP PE=2 SV=1//7.87694e-21	0.951579	1.93e-06
LNC_000160	XLOC_003847	-0.581839	0.0192691	MANES_16G0026001	MANES_16G002600	sp|Q41141|PFPB_RICCO Pyrophosphate--fructose 6-phosphate 1-phosphotransferase subunit beta OS=Ricinus communis GN=PFP-BETA PE=3 SV=1//0	0.95158	1.93e-06
LNC_000310	XLOC_006186	-0.543396	0.026885	MANES_02G0892001	MANES_02G089200	sp|O80852|GSTF9_ARATH Glutathione S-transferase F9 OS=Arabidopsis thaliana GN=GSTF9 PE=1 SV=1//2.65442e-106	0.951584	1.93e-06
LNC_001148	XLOC_020203	1.77094	0.000520749	MANES_05G2002001	MANES_05G200200	sp|Q41783|TBB6_MAIZE Tubulin beta-6 chain OS=Zea mays GN=TUBB6 PE=2 SV=1//0	0.951598	1.93e-06
LNC_001148	XLOC_020203	1.77094	0.000520749	MANES_02G0041001	MANES_02G004100	sp|O82485|OPT7_ARATH Oligopeptide transporter 7 OS=Arabidopsis thaliana GN=OPT7 PE=2 SV=1//0	0.95162	1.92e-06
LNC_001148	XLOC_020203	1.77094	0.000520749	MANES_03G0790002	MANES_03G079000	sp|Q9SYM4|TPS1_ARATH Alpha,alpha-trehalose-phosphate synthase [UDP-forming] 1 OS=Arabidopsis thaliana GN=TPS1 PE=1 SV=1//0	0.951638	1.92e-06
LNC_000113	XLOC_002398	-0.78693	0.0498197	MANES_16G1338001	MANES_16G133800	sp|Q9SJA1|UBP19_ARATH Ubiquitin carboxyl-terminal hydrolase 19 OS=Arabidopsis thaliana GN=UBP19 PE=2 SV=2//0	0.951649	1.92e-06
LNC_001148	XLOC_020203	1.77094	0.000520749	MANES_12G0005001	MANES_12G000500	sp|Q8L7S6|HEXO3_ARATH Beta-hexosaminidase 3 OS=Arabidopsis thaliana GN=HEXO3 PE=1 SV=1//0	0.951654	1.92e-06
LNC_002129	XLOC_034132	-0.774845	0.000520749	MANES_15G0734001	MANES_15G073400	sp|P05716|RT14_VICFA Ribosomal protein S14, mitochondrial OS=Vicia faba GN=RPS14 PE=3 SV=2//1.46533e-38	0.951663	1.92e-06
LNC_000113	XLOC_002398	-0.78693	0.0498197	MANES_15G0201001	MANES_15G020100	sp|Q0WPJ7|RF298_ARATH Putative E3 ubiquitin-protein ligase RF298 OS=Arabidopsis thaliana GN=RF298 PE=2 SV=1//5.40947e-143	0.95167	1.91e-06
LNC_000699	XLOC_012896	1.15603	0.0397071	MANES_17G1010002	MANES_17G101000	-//-	0.951676	1.91e-06
LNC_000160	XLOC_003847	-0.581839	0.0192691	MANES_12G1141001	MANES_12G114100	sp|Q9SZF7|SHR_ARATH Protein SHORT-ROOT OS=Arabidopsis thaliana GN=SHR PE=1 SV=1//0	0.951679	1.91e-06
LNC_001148	XLOC_020203	1.77094	0.000520749	MANES_12G0012001	MANES_12G001200	sp|Q9FIW4|BGL42_ARATH Beta-glucosidase 42 OS=Arabidopsis thaliana GN=BGLU42 PE=2 SV=1//0	0.951713	1.91e-06
LNC_000113	XLOC_002398	-0.78693	0.0498197	MANES_01G1160004	MANES_01G116000	sp|Q8RY22|DEGP7_ARATH Protease Do-like 7 OS=Arabidopsis thaliana GN=DEGP7 PE=2 SV=1//2.52986e-35	0.951733	1.9e-06
LNC_001148	XLOC_020203	1.77094	0.000520749	MANES_01G0287002	MANES_01G028700	sp|Q3EC77|PMT5_ARATH Probable methyltransferase PMT5 OS=Arabidopsis thaliana GN=At2g03480 PE=2 SV=2//0	0.951733	1.9e-06
LNC_002129	XLOC_034132	-0.774845	0.000520749	MANES_06G1633001	MANES_06G163300	sp|Q93VB8|RS22_ARATH 40S ribosomal protein S2-2 OS=Arabidopsis thaliana GN=RPS2B PE=2 SV=1//2.93091e-142	0.951737	1.9e-06
LNC_000227	XLOC_004785	-0.949786	0.0436889	MANES_06G0351001	MANES_06G035100	sp|Q9SUI0|RC24_ARATH UPF0057 membrane protein At4g30660 OS=Arabidopsis thaliana GN=At4g30660 PE=2 SV=1//1.77934e-34	0.951739	1.9e-06
LNC_002129	XLOC_034132	-0.774845	0.000520749	MANES_05G1373002	MANES_05G137300	-//-	0.951743	1.9e-06
LNC_000310	XLOC_006186	-0.543396	0.026885	MANES_07G0640001	MANES_07G064000	sp|O64818|Y2309_ARATH Uncharacterized protein At2g23090 OS=Arabidopsis thaliana GN=At2g23090 PE=1 SV=1//3.82423e-39	0.951746	1.9e-06
LNC_000344	XLOC_006825	-1.24381	0.0195291	MANES_14G0614001	MANES_14G061400	sp|P49637|R27A3_ARATH 60S ribosomal protein L27a-3 OS=Arabidopsis thaliana GN=RPL27AC PE=2 SV=2//5.25582e-87	0.951748	1.9e-06
LNC_000699	XLOC_012896	1.15603	0.0397071	MANES_09G1770002	MANES_09G177000	sp|Q9Y2G0|EFR3B_HUMAN Protein EFR3 homolog B OS=Homo sapiens GN=EFR3B PE=1 SV=2//3.6109e-10	0.951753	1.9e-06
LNC_000310	XLOC_006186	-0.543396	0.026885	MANES_01G2596001	MANES_01G259600	sp|Q8RXK6|RH8_ARATH DEAD-box ATP-dependent RNA helicase 8 OS=Arabidopsis thaliana GN=RH8 PE=2 SV=1//0	0.951755	1.9e-06
LNC_001148	XLOC_020203	1.77094	0.000520749	MANES_12G1428001	MANES_12G142800	sp|Q00497|SK_SOLLC Shikimate kinase, chloroplastic OS=Solanum lycopersicum GN=SK PE=1 SV=1//1.64982e-112	0.951768	1.9e-06
LNC_002129	XLOC_034132	-0.774845	0.000520749	MANES_03G2090001	MANES_03G209000	-//-	0.951769	1.9e-06
LNC_000699	XLOC_012896	1.15603	0.0397071	MANES_S0658001	MANES_S065800	sp|O22193|PUB4_ARATH U-box domain-containing protein 4 OS=Arabidopsis thaliana GN=PUB4 PE=1 SV=3//5.95932e-67	0.951771	1.89e-06
LNC_000160	XLOC_003847	-0.581839	0.0192691	MANES_04G1029001	MANES_04G102900	sp|Q9LX27|CML4_ARATH Calmodulin-like protein 4 OS=Arabidopsis thaliana GN=CML4 PE=2 SV=1//6.92493e-07	0.951776	1.89e-06
LNC_000113	XLOC_002398	-0.78693	0.0498197	MANES_10G1499001	MANES_10G149900	sp|Q9LU02|BGL13_ARATH Beta-glucosidase 13 OS=Arabidopsis thaliana GN=BGLU13 PE=2 SV=1//0	0.951794	1.89e-06
LNC_001148	XLOC_020203	1.77094	0.000520749	MANES_09G0106001	MANES_09G010600	sp|Q93V66|FAX1_ARATH Protein FATTY ACID EXPORT 1, chloroplastic OS=Arabidopsis thaliana GN=FAX1 PE=2 SV=1//5.12528e-57	0.951799	1.89e-06
LNC_000160	XLOC_003847	-0.581839	0.0192691	MANES_01G1193001	MANES_01G119300	sp|Q0WPN8|CRR60_ARATH Cysteine-rich repeat secretory protein 60 OS=Arabidopsis thaliana GN=CRRSP60 PE=1 SV=1//3.32888e-110	0.951806	1.89e-06
LNC_000113	XLOC_002398	-0.78693	0.0498197	MANES_07G0954001	MANES_07G095400	sp|P47082|AVT1_YEAST Vacuolar amino acid transporter 1 OS=Saccharomyces cerevisiae (strain ATCC 204508 / S288c) GN=AVT1 PE=1 SV=1//8.09847e-47	0.951808	1.89e-06
LNC_000160	XLOC_003847	-0.581839	0.0192691	MANES_05G0258001	MANES_05G025800	-//-	0.951812	1.89e-06
LNC_000344	XLOC_006825	-1.24381	0.0195291	MANES_02G0189001	MANES_02G018900	sp|Q9MAA2|AT74_ARATH Phosphoglycerate mutase-like protein AT74 OS=Arabidopsis thaliana GN=At3g05170 PE=2 SV=1//2.34985e-85	0.951815	1.89e-06
LNC_000699	XLOC_012896	1.15603	0.0397071	MANES_02G1135001	MANES_02G113500	sp|Q9SUQ8|DIR6_ARATH Dirigent protein 6 OS=Arabidopsis thaliana GN=DIR6 PE=1 SV=1//1.12535e-09	0.951845	1.88e-06
LNC_000160	XLOC_003847	-0.581839	0.0192691	MANES_06G0037001	MANES_06G003700	sp|Q9LP77|Y1848_ARATH Probable inactive receptor kinase At1g48480 OS=Arabidopsis thaliana GN=RKL1 PE=2 SV=1//0	0.951867	1.88e-06
LNC_001795	XLOC_029892	-0.744716	0.00834118	MANES_05G1670001	MANES_05G167000	sp|O49858|C82A3_SOYBN Cytochrome P450 82A3 OS=Glycine max GN=CYP82A3 PE=2 SV=1//1.42582e-180	0.951871	1.88e-06
LNC_000160	XLOC_003847	-0.581839	0.0192691	MANES_06G0469001	MANES_06G046900	-//-	0.951879	1.87e-06
LNC_000310	XLOC_006186	-0.543396	0.026885	MANES_S0975001	MANES_S097500	sp|Q0WT19|IP5P8_ARATH Type I inositol polyphosphate 5-phosphatase 8 OS=Arabidopsis thaliana GN=IP5P8 PE=2 SV=1//0	0.951895	1.87e-06
LNC_000113	XLOC_002398	-0.78693	0.0498197	MANES_05G1434001	MANES_05G143400	sp|Q0JIL1|NRX2_ORYSJ Probable nucleoredoxin 2 OS=Oryza sativa subsp. japonica GN=Os01g0794400 PE=2 SV=1//4.79728e-24	0.951896	1.87e-06
LNC_001148	XLOC_020203	1.77094	0.000520749	MANES_06G1344001	MANES_06G134400	sp|Q86A88|DYL_DICDI Dynein light chain, cytoplasmic OS=Dictyostelium discoideum GN=dlcB PE=3 SV=1//1.4765e-20	0.951928	1.86e-06
LNC_002129	XLOC_034132	-0.774845	0.000520749	MANES_11G1648001	MANES_11G164800	sp|Q94KL7|SILD_FORIN Secoisolariciresinol dehydrogenase (Fragment) OS=Forsythia intermedia PE=1 SV=1//5.7182e-102	0.951934	1.86e-06
LNC_001148	XLOC_020203	1.77094	0.000520749	MANES_16G0810001	MANES_16G081000	sp|Q9SJ52|YLS9_ARATH Protein YLS9 OS=Arabidopsis thaliana GN=YLS9 PE=2 SV=1//7.95331e-07	0.951936	1.86e-06
LNC_000310	XLOC_006186	-0.543396	0.026885	MANES_01G2490001	MANES_01G249000	sp|P38557|TBG1_ARATH Tubulin gamma-1 chain OS=Arabidopsis thaliana GN=TUBG1 PE=1 SV=1//0	0.95194	1.86e-06
LNC_000699	XLOC_012896	1.15603	0.0397071	MANES_10G1231001	MANES_10G123100	sp|Q940G0|TMN1_ARATH Transmembrane 9 superfamily member 1 OS=Arabidopsis thaliana GN=TMN1 PE=1 SV=1//0	0.95194	1.86e-06
LNC_000025	XLOC_000594	-1.39879	0.0463536	MANES_14G1630001	MANES_14G163000	sp|P05478|HSP16_SOYBN 18.5 kDa class I heat shock protein OS=Glycine max GN=HSP18.5-C PE=3 SV=1//2.29531e-26	0.951945	1.86e-06
LNC_000113	XLOC_002398	-0.78693	0.0498197	MANES_05G1595001	MANES_05G159500	-//-	0.951969	1.86e-06
LNC_000160	XLOC_003847	-0.581839	0.0192691	MANES_14G1290001	MANES_14G129000	sp|O48786|C734A_ARATH Cytochrome P450 734A1 OS=Arabidopsis thaliana GN=CYP734A1 PE=2 SV=1//0	0.951972	1.86e-06
LNC_002129	XLOC_034132	-0.774845	0.000520749	MANES_04G1032001	MANES_04G103200	sp|Q9S9N9|CCR1_ARATH Cinnamoyl-CoA reductase 1 OS=Arabidopsis thaliana GN=CCR1 PE=1 SV=1//4.1654e-171	0.951997	1.85e-06
LNC_000113	XLOC_002398	-0.78693	0.0498197	MANES_03G2090001	MANES_03G209000	-//-	0.952005	1.85e-06
LNC_002129	XLOC_034132	-0.774845	0.000520749	MANES_12G0264001	MANES_12G026400	sp|P62981|RS27A_SOLTU Ubiquitin-40S ribosomal protein S27a OS=Solanum tuberosum GN=UBI3 PE=2 SV=2//1.05038e-88	0.952111	1.83e-06
LNC_000160	XLOC_003847	-0.581839	0.0192691	MANES_08G0838001	MANES_08G083800	sp|Q9LYX1|LRK82_ARATH L-type lectin-domain containing receptor kinase VIII.2 OS=Arabidopsis thaliana GN=LECRK82 PE=2 SV=1//5.62155e-26	0.952133	1.83e-06
LNC_000310	XLOC_006186	-0.543396	0.026885	MANES_09G1243001	MANES_09G124300	sp|Q94AI7|TPL_ARATH Protein TOPLESS OS=Arabidopsis thaliana GN=TPL PE=1 SV=1//0	0.952169	1.82e-06
LNC_000227	XLOC_004785	-0.949786	0.0436889	MANES_18G0156001	MANES_18G015600	-//-	0.952176	1.82e-06
LNC_000160	XLOC_003847	-0.581839	0.0192691	MANES_13G0055001	MANES_13G005500	sp|Q1XDU5|YCF52_PYRYE Uncharacterized N-acetyltransferase ycf52 OS=Pyropia yezoensis GN=ycf52 PE=3 SV=1//2.21524e-33	0.952176	1.82e-06
LNC_000227	XLOC_004785	-0.949786	0.0436889	MANES_05G1950001	MANES_05G195000	sp|Q96253|ATP5E_ARATH ATP synthase subunit epsilon, mitochondrial OS=Arabidopsis thaliana GN=At1g51650 PE=1 SV=3//2.54277e-39	0.952182	1.82e-06
LNC_000160	XLOC_003847	-0.581839	0.0192691	MANES_09G0319003	MANES_09G031900	sp|B8XCH5|QKY_ARATH Protein QUIRKY OS=Arabidopsis thaliana GN=QKY PE=2 SV=1//0	0.952186	1.82e-06
LNC_001148	XLOC_020203	1.77094	0.000520749	MANES_05G1258001	MANES_05G125800	sp|Q9SFX3|OST1A_ARATH Dolichyl-diphosphooligosaccharide--protein glycosyltransferase subunit 1A OS=Arabidopsis thaliana GN=OST1A PE=2 SV=1//0	0.952221	1.81e-06
LNC_000227	XLOC_004785	-0.949786	0.0436889	MANES_11G1136001	MANES_11G113600	sp|Q9SEE4|PIRL_SOLLC Pirin-like protein OS=Solanum lycopersicum PE=2 SV=1//6.05259e-156	0.952224	1.81e-06
LNC_002129	XLOC_034132	-0.774845	0.000520749	MANES_08G0977001	MANES_08G097700	sp|Q8VYK6|RS43_ARATH 40S ribosomal protein S4-3 OS=Arabidopsis thaliana GN=RPS4D PE=2 SV=2//1.45381e-177	0.952227	1.81e-06
LNC_000113	XLOC_002398	-0.78693	0.0498197	MANES_17G1067001	MANES_17G106700	-//-	0.952232	1.81e-06
LNC_000310	XLOC_006186	-0.543396	0.026885	MANES_05G0001001	MANES_05G000100	sp|Q9LUQ6|RL192_ARATH 60S ribosomal protein L19-2 OS=Arabidopsis thaliana GN=RPL19B PE=2 SV=1//1.55394e-110	0.952298	1.8e-06
LNC_000160	XLOC_003847	-0.581839	0.0192691	MANES_04G1035001	MANES_04G103500	-//-	0.952334	1.79e-06
LNC_001148	XLOC_020203	1.77094	0.000520749	MANES_02G0316001	MANES_02G031600	sp|C0LGE4|Y1124_ARATH Probable LRR receptor-like serine/threonine-protein kinase At1g12460 OS=Arabidopsis thaliana GN=At1g12460 PE=2 SV=1//0	0.952349	1.79e-06
LNC_000160	XLOC_003847	-0.581839	0.0192691	MANES_15G0149001	MANES_15G014900	sp|O80623|Y2393_ARATH Probable receptor-like protein kinase At2g39360 OS=Arabidopsis thaliana GN=At2g39360 PE=2 SV=1//6.36555e-49	0.952359	1.78e-06
LNC_000160	XLOC_003847	-0.581839	0.0192691	MANES_14G0687001	MANES_14G068700	sp|Q6Z808|RAC3_ORYSJ Rac-like GTP-binding protein 3 OS=Oryza sativa subsp. japonica GN=RAC3 PE=2 SV=1//4.44914e-123	0.952368	1.78e-06
LNC_000160	XLOC_003847	-0.581839	0.0192691	MANES_05G0250001	MANES_05G025000	sp|Q9AR73|HQGT_RAUSE Hydroquinone glucosyltransferase OS=Rauvolfia serpentina GN=AS PE=1 SV=1//0	0.952378	1.78e-06
LNC_001148	XLOC_020203	1.77094	0.000520749	MANES_01G0101001	MANES_01G010100	sp|Q4LDF9|OEP37_PEA Outer envelope pore protein 37, chloroplastic OS=Pisum sativum GN=OEP37 PE=1 SV=1//2.78142e-149	0.952394	1.78e-06
LNC_001148	XLOC_020203	1.77094	0.000520749	MANES_17G0874001	MANES_17G087400	-//-	0.952394	1.78e-06
LNC_000344	XLOC_006825	-1.24381	0.0195291	MANES_07G1075001	MANES_07G107500	-//-	0.952398	1.78e-06
LNC_000160	XLOC_003847	-0.581839	0.0192691	MANES_06G0892001	MANES_06G089200	-//-	0.952408	1.77e-06
LNC_001148	XLOC_020203	1.77094	0.000520749	MANES_05G0599001	MANES_05G059900	sp|F4HVY0|CER1_ARATH Protein ECERIFERUM 1 OS=Arabidopsis thaliana GN=CER1 PE=1 SV=1//0	0.952452	1.77e-06
LNC_000699	XLOC_012896	1.15603	0.0397071	MANES_01G2619002	MANES_01G261900	sp|Q9LQ73|PX11C_ARATH Peroxisomal membrane protein 11C OS=Arabidopsis thaliana GN=PEX11C PE=1 SV=1//8.89024e-146	0.952452	1.77e-06
LNC_001086	XLOC_019471	0.999907	0.0168559	MANES_13G1104001	MANES_13G110400	sp|Q9SZG0|HHP4_ARATH Heptahelical transmembrane protein 4 OS=Arabidopsis thaliana GN=HHP4 PE=2 SV=1//0	0.952497	1.76e-06
LNC_000160	XLOC_003847	-0.581839	0.0192691	MANES_11G0214002	MANES_11G021400	-//-	0.952531	1.75e-06
LNC_001148	XLOC_020203	1.77094	0.000520749	MANES_06G0410001	MANES_06G041000	sp|Q9FYQ8|TMN11_ARATH Transmembrane 9 superfamily member 11 OS=Arabidopsis thaliana GN=TMN11 PE=2 SV=1//0	0.952535	1.75e-06
LNC_000310	XLOC_006186	-0.543396	0.026885	MANES_09G0065001	MANES_09G006500	sp|Q5E9D6|HDHD3_BOVIN Haloacid dehalogenase-like hydrolase domain-containing protein 3 OS=Bos taurus GN=HDHD3 PE=2 SV=1//9.20272e-16	0.95255	1.75e-06
LNC_001148	XLOC_020203	1.77094	0.000520749	MANES_16G1069001	MANES_16G106900	sp|Q9ZQP1|DSP8_ARATH Putative dual specificity protein phosphatase DSP8 OS=Arabidopsis thaliana GN=DSP8 PE=2 SV=2//1.36365e-90	0.952554	1.75e-06
LNC_000160	XLOC_003847	-0.581839	0.0192691	MANES_13G0997002	MANES_13G099700	sp|Q8W486|Y1491_ARATH Uncharacterized protein At1g04910 OS=Arabidopsis thaliana GN=At1g04910 PE=2 SV=1//3.99437e-78	0.952565	1.75e-06
LNC_000160	XLOC_003847	-0.581839	0.0192691	MANES_01G2517001	MANES_01G251700	sp|O82352|RTNLE_ARATH Reticulon-like protein B5 OS=Arabidopsis thaliana GN=RTNLB5 PE=1 SV=1//2.0677e-108	0.952573	1.74e-06
LNC_001148	XLOC_020203	1.77094	0.000520749	MANES_09G1197001	MANES_09G119700	sp|Q9ZVI9|PECT1_ARATH Ethanolamine-phosphate cytidylyltransferase OS=Arabidopsis thaliana GN=PECT1 PE=1 SV=1//7.24805e-15	0.952588	1.74e-06
LNC_002129	XLOC_034132	-0.774845	0.000520749	MANES_02G1116001	MANES_02G111600	sp|Q5RCE6|RL1D1_PONAB Ribosomal L1 domain-containing protein 1 OS=Pongo abelii GN=RSL1D1 PE=2 SV=2//3.98707e-25	0.952626	1.74e-06
LNC_000310	XLOC_006186	-0.543396	0.026885	MANES_03G0575001	MANES_03G057500	sp|B9RRX2|GATC_RICCO Glutamyl-tRNA(Gln) amidotransferase subunit C, chloroplastic/mitochondrial OS=Ricinus communis GN=GATC PE=3 SV=1//1.15475e-12	0.952629	1.73e-06
LNC_000699	XLOC_012896	1.15603	0.0397071	MANES_18G1005001	MANES_18G100500	-//-	0.952648	1.73e-06
LNC_001148	XLOC_020203	1.77094	0.000520749	MANES_11G1621001	MANES_11G162100	sp|Q5R4W3|DPOE3_PONAB DNA polymerase epsilon subunit 3 OS=Pongo abelii GN=POLE3 PE=2 SV=1//6.4518e-17	0.952656	1.73e-06
LNC_001148	XLOC_020203	1.77094	0.000520749	MANES_17G0278001	MANES_17G027800	sp|Q6R2J8|SRF8_ARATH Protein STRUBBELIG-RECEPTOR FAMILY 8 OS=Arabidopsis thaliana GN=SRF8 PE=2 SV=1//0	0.952657	1.73e-06
LNC_002129	XLOC_034132	-0.774845	0.000520749	MANES_01G1512003	MANES_01G151200	sp|Q84TH4|SR45A_ARATH Serine/arginine-rich splicing factor SR45a OS=Arabidopsis thaliana GN=SR45A PE=1 SV=1//4.90436e-28	0.952666	1.73e-06
LNC_001148	XLOC_020203	1.77094	0.000520749	MANES_16G1049001	MANES_16G104900	sp|Q9ZSP5|AIR3_ARATH Subtilisin-like protease SBT5.3 OS=Arabidopsis thaliana GN=AIR3 PE=2 SV=1//0	0.95271	1.72e-06
LNC_000160	XLOC_003847	-0.581839	0.0192691	MANES_15G1839001	MANES_15G183900	sp|Q9XF89|CB5_ARATH Chlorophyll a-b binding protein CP26, chloroplastic OS=Arabidopsis thaliana GN=LHCB5 PE=1 SV=1//7.17411e-105	0.952716	1.72e-06
LNC_001148	XLOC_020203	1.77094	0.000520749	MANES_10G0515001	MANES_10G051500	sp|Q9SCP2|PLY12_ARATH Probable pectate lyase 12 OS=Arabidopsis thaliana GN=At3g53190 PE=2 SV=2//1.86073e-168	0.952735	1.72e-06
LNC_000113	XLOC_002398	-0.78693	0.0498197	MANES_08G0599001	MANES_08G059900	sp|P47082|AVT1_YEAST Vacuolar amino acid transporter 1 OS=Saccharomyces cerevisiae (strain ATCC 204508 / S288c) GN=AVT1 PE=1 SV=1//4.41656e-28	0.952743	1.71e-06
LNC_000310	XLOC_006186	-0.543396	0.026885	MANES_18G0610001	MANES_18G061000	sp|P93009|CUTA_ARATH Protein CutA, chloroplastic OS=Arabidopsis thaliana GN=CUTA PE=1 SV=1//1.35863e-74	0.952749	1.71e-06
LNC_001086	XLOC_019471	0.999907	0.0168559	MANES_S0961001	MANES_S096100	sp|Q9MAK9|PS10B_ARATH 26S protease regulatory subunit S10B homolog B OS=Arabidopsis thaliana GN=RPT4B PE=1 SV=1//2.48631e-154	0.952755	1.71e-06
LNC_001086	XLOC_019471	0.999907	0.0168559	MANES_05G0020001	MANES_05G002000	sp|P38661|PDIA6_MEDSA Probable protein disulfide-isomerase A6 OS=Medicago sativa PE=2 SV=1//0	0.952764	1.71e-06
LNC_001148	XLOC_020203	1.77094	0.000520749	MANES_10G0263003	MANES_10G026300	sp|Q9VD44|GLD2A_DROME Poly(A) RNA polymerase gld-2 homolog A OS=Drosophila melanogaster GN=Gld2 PE=1 SV=3//7.12194e-20	0.952796	1.7e-06
LNC_000160	XLOC_003847	-0.581839	0.0192691	MANES_04G0846001	MANES_04G084600	sp|P53800|FDFT_NICBE Squalene synthase OS=Nicotiana benthamiana PE=2 SV=1//0	0.9528	1.7e-06
LNC_000025	XLOC_000594	-1.39879	0.0463536	MANES_05G1351001	MANES_05G135100	-//-	0.952807	1.7e-06
LNC_000160	XLOC_003847	-0.581839	0.0192691	MANES_03G1990001	MANES_03G199000	-//-	0.952832	1.7e-06
LNC_002129	XLOC_034132	-0.774845	0.000520749	MANES_04G1110003	MANES_04G111000	sp|P0CH32|UBQ4_ARATH Polyubiquitin 4 OS=Arabidopsis thaliana GN=UBQ4 PE=1 SV=1//0	0.952832	1.7e-06
LNC_001795	XLOC_029892	-0.744716	0.00834118	MANES_03G0216001	MANES_03G021600	sp|Q8S9D1|PP395_ARATH Pentatricopeptide repeat-containing protein At5g21222 OS=Arabidopsis thaliana GN=ATC401 PE=2 SV=1//1.39185e-07	0.952866	1.69e-06
LNC_000310	XLOC_006186	-0.543396	0.026885	MANES_10G0625002	MANES_10G062500	-//-	0.952876	1.69e-06
LNC_000113	XLOC_002398	-0.78693	0.0498197	MANES_13G0562001	MANES_13G056200	sp|Q8VZ52|ATG10_ARATH Ubiquitin-like-conjugating enzyme ATG10 OS=Arabidopsis thaliana GN=ATG10 PE=1 SV=1//1.19442e-55	0.952876	1.69e-06
LNC_001148	XLOC_020203	1.77094	0.000520749	MANES_S0222002	MANES_S022200	-//-	0.95288	1.69e-06
LNC_000160	XLOC_003847	-0.581839	0.0192691	MANES_13G0497001	MANES_13G049700	sp|Q09020|PR4_PHAVU Wound-induced basic protein OS=Phaseolus vulgaris GN=PR4 PE=2 SV=1//1.29772e-12	0.952946	1.68e-06
LNC_001148	XLOC_020203	1.77094	0.000520749	MANES_09G1350001	MANES_09G135000	sp|Q9LYT3|TT12_ARATH Protein TRANSPARENT TESTA 12 OS=Arabidopsis thaliana GN=TT12 PE=2 SV=1//1.92663e-89	0.952958	1.68e-06
LNC_001148	XLOC_020203	1.77094	0.000520749	MANES_03G1101001	MANES_03G110100	-//-	0.952962	1.68e-06
LNC_002129	XLOC_034132	-0.774845	0.000520749	MANES_18G0856001	MANES_18G085600	sp|P00303|BABL_CUCSA Basic blue protein OS=Cucumis sativus PE=1 SV=1//2.88161e-38	0.952991	1.67e-06
LNC_001148	XLOC_020203	1.77094	0.000520749	MANES_06G1354001	MANES_06G135400	sp|O64896|TPPA_ARATH Trehalose-phosphate phosphatase A OS=Arabidopsis thaliana GN=TPPA PE=1 SV=1//0	0.952999	1.67e-06
LNC_001148	XLOC_020203	1.77094	0.000520749	MANES_13G0360001	MANES_13G036000	sp|P42158|KC1D_ARATH Casein kinase I isoform delta-like OS=Arabidopsis thaliana GN=At4g26100 PE=2 SV=2//0	0.953003	1.67e-06
LNC_000310	XLOC_006186	-0.543396	0.026885	MANES_05G0897001	MANES_05G089700	-//-	0.953007	1.67e-06
LNC_001148	XLOC_020203	1.77094	0.000520749	MANES_15G0736001	MANES_15G073600	sp|Q9T041|MAPT_ARATH Microtubule-associated protein TORTIFOLIA1 OS=Arabidopsis thaliana GN=TOR1 PE=1 SV=2//0	0.953072	1.66e-06
LNC_000160	XLOC_003847	-0.581839	0.0192691	MANES_07G1236001	MANES_07G123600	-//-	0.953085	1.65e-06
LNC_002129	XLOC_034132	-0.774845	0.000520749	MANES_09G0991001	MANES_09G099100	-//-	0.953092	1.65e-06
LNC_000160	XLOC_003847	-0.581839	0.0192691	MANES_07G0502001	MANES_07G050200	sp|P11670|PRB1_TOBAC Basic form of pathogenesis-related protein 1 OS=Nicotiana tabacum PE=3 SV=1//2.33719e-58	0.953107	1.65e-06
LNC_000160	XLOC_003847	-0.581839	0.0192691	MANES_14G0440001	MANES_14G044000	sp|Q55CU8|RSC5_DICDI Random slug protein 5 OS=Dictyostelium discoideum GN=rsc5 PE=2 SV=1//5.19442e-22	0.953126	1.65e-06
LNC_000310	XLOC_006186	-0.543396	0.026885	MANES_12G0360001	MANES_12G036000	sp|P49690|RL23_ARATH 60S ribosomal protein L23 OS=Arabidopsis thaliana GN=RPL23A PE=2 SV=3//1.79899e-93	0.953127	1.65e-06
LNC_000344	XLOC_006825	-1.24381	0.0195291	MANES_02G1116001	MANES_02G111600	sp|Q5RCE6|RL1D1_PONAB Ribosomal L1 domain-containing protein 1 OS=Pongo abelii GN=RSL1D1 PE=2 SV=2//3.98707e-25	0.95314	1.64e-06
LNC_002129	XLOC_034132	-0.774845	0.000520749	MANES_15G1495001	MANES_15G149500	sp|Q06396|ARF1_ORYSJ ADP-ribosylation factor 1 OS=Oryza sativa subsp. japonica GN=Os01g0813400 PE=2 SV=3//7.38199e-129	0.953144	1.64e-06
LNC_000160	XLOC_003847	-0.581839	0.0192691	MANES_07G0909001	MANES_07G090900	sp|Q41050|OEP16_PEA Outer envelope pore protein 16, chloroplastic OS=Pisum sativum GN=OEP16 PE=1 SV=1//3.36492e-60	0.95315	1.64e-06
LNC_000160	XLOC_003847	-0.581839	0.0192691	MANES_02G0886001	MANES_02G088600	sp|Q3AF07|DNAJ_CARHZ Chaperone protein DnaJ OS=Carboxydothermus hydrogenoformans (strain ATCC BAA-161 / DSM 6008 / Z-2901) GN=dnaJ PE=3 SV=1//4.20924e-12	0.953154	1.64e-06
LNC_000160	XLOC_003847	-0.581839	0.0192691	MANES_17G0414001	MANES_17G041400	-//-	0.953172	1.64e-06
LNC_000310	XLOC_006186	-0.543396	0.026885	MANES_11G1295001	MANES_11G129500	-//-	0.95319	1.64e-06
LNC_000160	XLOC_003847	-0.581839	0.0192691	MANES_09G1350001	MANES_09G135000	sp|Q9LYT3|TT12_ARATH Protein TRANSPARENT TESTA 12 OS=Arabidopsis thaliana GN=TT12 PE=2 SV=1//1.92663e-89	0.953232	1.63e-06
LNC_001148	XLOC_020203	1.77094	0.000520749	MANES_11G1360001	MANES_11G136000	sp|Q9SIB2|KCS12_ARATH 3-ketoacyl-CoA synthase 12 OS=Arabidopsis thaliana GN=KCS12 PE=2 SV=1//0	0.953247	1.63e-06
LNC_000160	XLOC_003847	-0.581839	0.0192691	MANES_14G0274001	MANES_14G027400	-//-	0.953249	1.63e-06
LNC_000699	XLOC_012896	1.15603	0.0397071	MANES_03G1977001	MANES_03G197700	sp|Q39580|DYL1_CHLRE Dynein 8 kDa light chain, flagellar outer arm OS=Chlamydomonas reinhardtii PE=1 SV=1//1.82165e-20	0.95325	1.63e-06
LNC_000160	XLOC_003847	-0.581839	0.0192691	MANES_12G0993001	MANES_12G099300	sp|Q8L3R2|CML41_ARATH Probable calcium-binding protein CML41 OS=Arabidopsis thaliana GN=CML41 PE=2 SV=2//1.39759e-50	0.953256	1.62e-06
LNC_002129	XLOC_034132	-0.774845	0.000520749	MANES_11G1298001	MANES_11G129800	-//-	0.95326	1.62e-06
LNC_001148	XLOC_020203	1.77094	0.000520749	MANES_05G1070001	MANES_05G107000	sp|Q9AXJ4|IF5A_MANES Eukaryotic translation initiation factor 5A OS=Manihot esculenta PE=2 SV=2//2.82973e-105	0.953283	1.62e-06
LNC_000160	XLOC_003847	-0.581839	0.0192691	MANES_07G0163001	MANES_07G016300	sp|P82538|PPL1_ARATH PsbP-like protein 1, chloroplastic OS=Arabidopsis thaliana GN=PPL1 PE=1 SV=1//6.38197e-100	0.953285	1.62e-06
LNC_000310	XLOC_006186	-0.543396	0.026885	MANES_01G1926001	MANES_01G192600	sp|A3KPN8|TTC38_DANRE Tetratricopeptide repeat protein 38 OS=Danio rerio GN=ttc38 PE=3 SV=1//2.36189e-20	0.953286	1.62e-06
LNC_000310	XLOC_006186	-0.543396	0.026885	MANES_11G0304001	MANES_11G030400	sp|Q8L799|MIOX1_ARATH Inositol oxygenase 1 OS=Arabidopsis thaliana GN=MIOX1 PE=2 SV=1//0	0.953353	1.61e-06
LNC_001148	XLOC_020203	1.77094	0.000520749	MANES_09G0303001	MANES_09G030300	-//-	0.953361	1.61e-06
LNC_000113	XLOC_002398	-0.78693	0.0498197	MANES_12G0173001	MANES_12G017300	sp|P09886|HS21C_PEA Small heat shock protein, chloroplastic OS=Pisum sativum GN=HSP21 PE=2 SV=1//4.98323e-37	0.953373	1.6e-06
LNC_002129	XLOC_034132	-0.774845	0.000520749	MANES_05G0954001	MANES_05G095400	-//-	0.953378	1.6e-06
LNC_000344	XLOC_006825	-1.24381	0.0195291	MANES_18G0610001	MANES_18G061000	sp|P93009|CUTA_ARATH Protein CutA, chloroplastic OS=Arabidopsis thaliana GN=CUTA PE=1 SV=1//1.35863e-74	0.953381	1.6e-06
LNC_000160	XLOC_003847	-0.581839	0.0192691	MANES_18G0735001	MANES_18G073500	sp|Q56YP2|PI5K1_ARATH Phosphatidylinositol 4-phosphate 5-kinase 1 OS=Arabidopsis thaliana GN=PIP5K1 PE=1 SV=1//6.71362e-14	0.953382	1.6e-06
LNC_001148	XLOC_020203	1.77094	0.000520749	MANES_16G0073001	MANES_16G007300	sp|Q9SB81|PER42_ARATH Peroxidase 42 OS=Arabidopsis thaliana GN=PER42 PE=1 SV=2//0	0.953416	1.6e-06
LNC_000160	XLOC_003847	-0.581839	0.0192691	MANES_01G1735002	MANES_01G173500	sp|P48491|TPIS_ARATH Triosephosphate isomerase, cytosolic OS=Arabidopsis thaliana GN=CTIMC PE=1 SV=2//1.65963e-141	0.953444	1.59e-06
LNC_002129	XLOC_034132	-0.774845	0.000520749	MANES_02G2109001	MANES_02G210900	sp|O81983|SYS_HELAN Serine--tRNA ligase OS=Helianthus annuus PE=2 SV=1//0	0.953459	1.59e-06
LNC_000699	XLOC_012896	1.15603	0.0397071	MANES_18G0279001	MANES_18G027900	sp|Q9STG6|DUT_ARATH Deoxyuridine 5&apos;-triphosphate nucleotidohydrolase OS=Arabidopsis thaliana GN=DUT PE=1 SV=1//3.38197e-82	0.953475	1.59e-06
LNC_001148	XLOC_020203	1.77094	0.000520749	MANES_18G0181001	MANES_18G018100	sp|Q94A40|COPA1_ARATH Coatomer subunit alpha-1 OS=Arabidopsis thaliana GN=At1g62020 PE=2 SV=2//0	0.953493	1.58e-06
LNC_001148	XLOC_020203	1.77094	0.000520749	MANES_04G1489002	MANES_04G148900	sp|Q8NHS0|DNJB8_HUMAN DnaJ homolog subfamily B member 8 OS=Homo sapiens GN=DNAJB8 PE=1 SV=1//1.26905e-14	0.953494	1.58e-06
LNC_001148	XLOC_020203	1.77094	0.000520749	MANES_02G1287001	MANES_02G128700	sp|Q54G80|TF2AA_DICDI Transcription initiation factor IIA subunit 1 OS=Dictyostelium discoideum GN=gtf2a1 PE=3 SV=1//9.89304e-10	0.953501	1.58e-06
LNC_000160	XLOC_003847	-0.581839	0.0192691	MANES_09G0306003	MANES_09G030600	sp|Q3EAI1|BH060_ARATH Transcription factor bHLH60 OS=Arabidopsis thaliana GN=BHLH60 PE=2 SV=1//1.24886e-52	0.953534	1.58e-06
LNC_001148	XLOC_020203	1.77094	0.000520749	MANES_09G1545001	MANES_09G154500	sp|Q9SLI2|NEK1_ARATH Serine/threonine-protein kinase Nek1 OS=Arabidopsis thaliana GN=NEK1 PE=2 SV=2//0	0.953537	1.58e-06
LNC_001148	XLOC_020203	1.77094	0.000520749	MANES_15G0931001	MANES_15G093100	sp|Q94A97|UBC35_ARATH Ubiquitin-conjugating enzyme E2 35 OS=Arabidopsis thaliana GN=UBC35 PE=1 SV=1//3.64793e-107	0.953538	1.58e-06
LNC_001148	XLOC_020203	1.77094	0.000520749	MANES_01G1077001	MANES_01G107700	sp|Q9SWS1|ACFR2_ARATH Probable transmembrane ascorbate ferrireductase 2 OS=Arabidopsis thaliana GN=CYB561B PE=1 SV=1//3.09204e-97	0.953543	1.58e-06
LNC_001148	XLOC_020203	1.77094	0.000520749	MANES_06G1646001	MANES_06G164600	sp|Q9LXV3|DIT1_ARATH Dicarboxylate transporter 1, chloroplastic OS=Arabidopsis thaliana GN=DIT1 PE=1 SV=1//0	0.953598	1.57e-06
LNC_000113	XLOC_002398	-0.78693	0.0498197	MANES_07G1139001	MANES_07G113900	sp|P42747|UBC14_ARATH Ubiquitin-conjugating enzyme E2 14 OS=Arabidopsis thaliana GN=UBC14 PE=1 SV=1//4.58867e-12	0.953603	1.57e-06
LNC_000699	XLOC_012896	1.15603	0.0397071	MANES_01G2018001	MANES_01G201800	sp|O22769|NDUV2_ARATH NADH dehydrogenase [ubiquinone] flavoprotein 2, mitochondrial OS=Arabidopsis thaliana GN=At4g02580 PE=2 SV=3//4.25753e-158	0.953632	1.56e-06
LNC_000113	XLOC_002398	-0.78693	0.0498197	MANES_08G0158001	MANES_08G015800	sp|Q8VCE1|DJC28_MOUSE DnaJ homolog subfamily C member 28 OS=Mus musculus GN=Dnajc28 PE=2 SV=2//1.00871e-14	0.953641	1.56e-06
LNC_001148	XLOC_020203	1.77094	0.000520749	MANES_17G0332001	MANES_17G033200	sp|O04294|IMPA3_ARATH Importin subunit alpha-3 OS=Arabidopsis thaliana GN=IMPA3 PE=1 SV=2//1.55784e-10	0.953668	1.56e-06
LNC_000344	XLOC_006825	-1.24381	0.0195291	MANES_06G1472001	MANES_06G147200	sp|Q04980|LTI65_ARATH Low-temperature-induced 65 kDa protein OS=Arabidopsis thaliana GN=LTI65 PE=2 SV=2//2.32553e-32	0.953668	1.56e-06
LNC_000310	XLOC_006186	-0.543396	0.026885	MANES_05G0874001	MANES_05G087400	sp|Q9M2J9|BET11_ARATH Bet1-like SNARE 1-1 OS=Arabidopsis thaliana GN=BET11 PE=1 SV=1//1.30425e-60	0.95367	1.56e-06
LNC_001148	XLOC_020203	1.77094	0.000520749	MANES_04G1181001	MANES_04G118100	sp|Q9LUV2|POP3_ARATH Probable protein Pop3 OS=Arabidopsis thaliana GN=At3g17210 PE=1 SV=1//3.68514e-54	0.953674	1.55e-06
LNC_000699	XLOC_012896	1.15603	0.0397071	MANES_05G1386001	MANES_05G138600	sp|Q9LS40|ASPG1_ARATH Protein ASPARTIC PROTEASE IN GUARD CELL 1 OS=Arabidopsis thaliana GN=ASPG1 PE=1 SV=1//2.6303e-179	0.953676	1.55e-06
LNC_000699	XLOC_012896	1.15603	0.0397071	MANES_16G1332001	MANES_16G133200	sp|Q940T9|COL4_ARATH Zinc finger protein CONSTANS-LIKE 4 OS=Arabidopsis thaliana GN=COL4 PE=2 SV=2//9.42261e-142	0.953677	1.55e-06
LNC_000160	XLOC_003847	-0.581839	0.0192691	MANES_06G1740002	MANES_06G174000	sp|Q2RAC5|CCT13_ORYSJ Cyclin-T1-3 OS=Oryza sativa subsp. japonica GN=CYCT1-3 PE=3 SV=2//0	0.95368	1.55e-06
LNC_001148	XLOC_020203	1.77094	0.000520749	MANES_05G1951001	MANES_05G195100	sp|Q9MA41|CTL1_ARATH Chitinase-like protein 1 OS=Arabidopsis thaliana GN=CTL1 PE=1 SV=1//3.97968e-175	0.953727	1.55e-06
LNC_001148	XLOC_020203	1.77094	0.000520749	MANES_15G0647001	MANES_15G064700	sp|Q9FJ62|GPDL4_ARATH Glycerophosphodiester phosphodiesterase GDPDL4 OS=Arabidopsis thaliana GN=GDPDL4 PE=1 SV=1//0	0.953782	1.54e-06
LNC_000160	XLOC_003847	-0.581839	0.0192691	MANES_08G0271001	MANES_08G027100	sp|O23826|K125_TOBAC 125 kDa kinesin-related protein OS=Nicotiana tabacum GN=TKRP125 PE=1 SV=1//0	0.953789	1.54e-06
LNC_001148	XLOC_020203	1.77094	0.000520749	MANES_15G0408001	MANES_15G040800	sp|Q9FSF0|MDH_TOBAC Malate dehydrogenase OS=Nicotiana tabacum GN=MD1 PE=1 SV=1//0	0.9538	1.53e-06
LNC_000160	XLOC_003847	-0.581839	0.0192691	MANES_11G1398001	MANES_11G139800	sp|Q9M1E2|PTR37_ARATH Protein NRT1/ PTR FAMILY 2.7 OS=Arabidopsis thaliana GN=NPF2.7 PE=1 SV=1//0	0.953814	1.53e-06
LNC_001148	XLOC_020203	1.77094	0.000520749	MANES_09G0541001	MANES_09G054100	-//-	0.953814	1.53e-06
LNC_000160	XLOC_003847	-0.581839	0.0192691	MANES_13G1511001	MANES_13G151100	-//-	0.953834	1.53e-06
LNC_000160	XLOC_003847	-0.581839	0.0192691	MANES_05G1626001	MANES_05G162600	sp|Q93VG8|PPDEX_ARATH DeSI-like protein At4g17486 OS=Arabidopsis thaliana GN=At4g17486 PE=2 SV=1//1.29311e-70	0.953838	1.53e-06
LNC_001148	XLOC_020203	1.77094	0.000520749	MANES_06G0169001	MANES_06G016900	sp|Q38890|GUN25_ARATH Endoglucanase 25 OS=Arabidopsis thaliana GN=KOR PE=1 SV=1//0	0.953839	1.53e-06
LNC_001148	XLOC_020203	1.77094	0.000520749	MANES_18G1441001	MANES_18G144100	sp|Q9LI74|CHUP1_ARATH Protein CHUP1, chloroplastic OS=Arabidopsis thaliana GN=CHUP1 PE=1 SV=1//2.98752e-73	0.953861	1.52e-06
LNC_001148	XLOC_020203	1.77094	0.000520749	MANES_06G1021001	MANES_06G102100	sp|Q27GI3|NAT6_ARATH Nucleobase-ascorbate transporter 6 OS=Arabidopsis thaliana GN=NAT6 PE=2 SV=2//0	0.953868	1.52e-06
LNC_000160	XLOC_003847	-0.581839	0.0192691	MANES_03G0676001	MANES_03G067600	-//-	0.95392	1.51e-06
LNC_000699	XLOC_012896	1.15603	0.0397071	MANES_13G1063001	MANES_13G106300	sp|P33629|TBA_PRUDU Tubulin alpha chain OS=Prunus dulcis GN=TUBA PE=2 SV=1//0	0.953926	1.51e-06
LNC_001148	XLOC_020203	1.77094	0.000520749	MANES_09G0588001	MANES_09G058800	sp|Q42711|MDARS_CUCSA Monodehydroascorbate reductase, seedling isozyme OS=Cucumis sativus PE=2 SV=1//0	0.95393	1.51e-06
LNC_001086	XLOC_019471	0.999907	0.0168559	MANES_06G0238001	MANES_06G023800	sp|B0F481|BIODA_ARATH Bifunctional dethiobiotin synthetase/7,8-diamino-pelargonic acid aminotransferase, mitochondrial OS=Arabidopsis thaliana GN=BIO3-BIO1 PE=1 SV=1//0	0.953934	1.51e-06
LNC_001148	XLOC_020203	1.77094	0.000520749	MANES_06G0833001	MANES_06G083300	sp|Q9S823|LNG2_ARATH Protein LONGIFOLIA 2 OS=Arabidopsis thaliana GN=LNG2 PE=1 SV=1//1.36693e-21	0.953934	1.51e-06
LNC_000160	XLOC_003847	-0.581839	0.0192691	MANES_11G0565001	MANES_11G056500	sp|Q9LVZ8|LOR12_ARATH Protein LURP-one-related 12 OS=Arabidopsis thaliana GN=At3g15810 PE=2 SV=1//1.3697e-99	0.953936	1.51e-06
LNC_001148	XLOC_020203	1.77094	0.000520749	MANES_07G0104001	MANES_07G010400	sp|Q94CJ5|RER4_ARATH Protein RETICULATA-RELATED 4 OS=Arabidopsis thaliana GN=RER4 PE=2 SV=1//3.81298e-154	0.953986	1.5e-06
LNC_000227	XLOC_004785	-0.949786	0.0436889	MANES_14G0789002	MANES_14G078900	-//-	0.953991	1.5e-06
LNC_000699	XLOC_012896	1.15603	0.0397071	MANES_17G0168002	MANES_17G016800	sp|P30706|PLSB_PEA Glycerol-3-phosphate acyltransferase, chloroplastic OS=Pisum sativum GN=GPAT PE=1 SV=1//2.41368e-74	0.953998	1.5e-06
LNC_001148	XLOC_020203	1.77094	0.000520749	MANES_16G0962001	MANES_16G096200	sp|O04011|ABP20_PRUPE Auxin-binding protein ABP20 OS=Prunus persica GN=ABP20 PE=2 SV=1//2.19628e-101	0.954005	1.5e-06
LNC_001148	XLOC_020203	1.77094	0.000520749	MANES_17G0909001	MANES_17G090900	sp|Q940S0|TMN2_ARATH Transmembrane 9 superfamily member 2 OS=Arabidopsis thaliana GN=TMN2 PE=2 SV=1//0	0.954013	1.5e-06
LNC_001148	XLOC_020203	1.77094	0.000520749	MANES_13G0532001	MANES_13G053200	sp|Q9LSE7|B561C_ARATH Cytochrome b561 and DOMON domain-containing protein At3g25290 OS=Arabidopsis thaliana GN=At3g25290 PE=2 SV=1//5.10832e-174	0.954014	1.5e-06
LNC_001148	XLOC_020203	1.77094	0.000520749	MANES_07G0410001	MANES_07G041000	-//-	0.954034	1.5e-06
LNC_000113	XLOC_002398	-0.78693	0.0498197	MANES_15G0264003	MANES_15G026400	sp|B9DHT4|ARIA_ARATH ARM REPEAT PROTEIN INTERACTING WITH ABF2 OS=Arabidopsis thaliana GN=ARIA PE=1 SV=2//0	0.954039	1.5e-06
LNC_001148	XLOC_020203	1.77094	0.000520749	MANES_02G1570001	MANES_02G157000	-//-	0.954039	1.49e-06
LNC_000113	XLOC_002398	-0.78693	0.0498197	MANES_05G1745001	MANES_05G174500	sp|Q9M7Q4|AI5L5_ARATH ABSCISIC ACID-INSENSITIVE 5-like protein 5 OS=Arabidopsis thaliana GN=ABF2 PE=1 SV=1//1.21673e-113	0.954045	1.49e-06
LNC_000160	XLOC_003847	-0.581839	0.0192691	MANES_06G1333001	MANES_06G133300	sp|Q9FII5|TDR_ARATH Leucine-rich repeat receptor-like protein kinase TDR OS=Arabidopsis thaliana GN=TDR PE=1 SV=1//0	0.954062	1.49e-06
LNC_000344	XLOC_006825	-1.24381	0.0195291	MANES_01G2177001	MANES_01G217700	sp|Q54QU5|WDR89_DICDI WD repeat-containing protein 89 homolog OS=Dictyostelium discoideum GN=wdr89 PE=3 SV=1//5.00842e-36	0.954066	1.49e-06
LNC_000344	XLOC_006825	-1.24381	0.0195291	MANES_03G1971001	MANES_03G197100	sp|Q39644|LEA5_CITSI Late embryogenesis abundant protein Lea5 OS=Citrus sinensis GN=LEA5 PE=2 SV=1//1.73162e-31	0.954074	1.49e-06
LNC_002129	XLOC_034132	-0.774845	0.000520749	MANES_05G1373001	MANES_05G137300	-//-	0.954085	1.49e-06
LNC_000160	XLOC_003847	-0.581839	0.0192691	MANES_13G0532001	MANES_13G053200	sp|Q9LSE7|B561C_ARATH Cytochrome b561 and DOMON domain-containing protein At3g25290 OS=Arabidopsis thaliana GN=At3g25290 PE=2 SV=1//5.10832e-174	0.954095	1.49e-06
LNC_001148	XLOC_020203	1.77094	0.000520749	MANES_15G0460001	MANES_15G046000	sp|O94260|G3BP_SCHPO Putative G3BP-like protein OS=Schizosaccharomyces pombe (strain 972 / ATCC 24843) GN=nxt3 PE=1 SV=1//9.8777e-16	0.954115	1.48e-06
LNC_000699	XLOC_012896	1.15603	0.0397071	MANES_02G1435001	MANES_02G143500	-//-	0.954119	1.48e-06
LNC_000310	XLOC_006186	-0.543396	0.026885	MANES_07G0045002	MANES_07G004500	sp|A3BDI8|SAP8_ORYSJ Zinc finger A20 and AN1 domain-containing stress-associated protein 8 OS=Oryza sativa subsp. japonica GN=SAP8 PE=2 SV=1//2.55723e-59	0.954128	1.48e-06
LNC_000160	XLOC_003847	-0.581839	0.0192691	MANES_16G0480001	MANES_16G048000	sp|Q9FZ47|ACR11_ARATH ACT domain-containing protein ACR11 OS=Arabidopsis thaliana GN=ACR11 PE=1 SV=1//5.09441e-130	0.954135	1.48e-06
LNC_000310	XLOC_006186	-0.543396	0.026885	MANES_14G0614001	MANES_14G061400	sp|P49637|R27A3_ARATH 60S ribosomal protein L27a-3 OS=Arabidopsis thaliana GN=RPL27AC PE=2 SV=2//5.25582e-87	0.954142	1.48e-06
LNC_001148	XLOC_020203	1.77094	0.000520749	MANES_06G1372001	MANES_06G137200	sp|Q6R2J8|SRF8_ARATH Protein STRUBBELIG-RECEPTOR FAMILY 8 OS=Arabidopsis thaliana GN=SRF8 PE=2 SV=1//3.12822e-63	0.954143	1.48e-06
LNC_001148	XLOC_020203	1.77094	0.000520749	MANES_04G0783001	MANES_04G078300	sp|P48496|TPIC_SPIOL Triosephosphate isomerase, chloroplastic OS=Spinacia oleracea GN=TPIP1 PE=1 SV=1//4.00892e-177	0.954194	1.47e-06
LNC_002129	XLOC_034132	-0.774845	0.000520749	MANES_11G0196001	MANES_11G019600	sp|Q9SYH2|TAF9_ARATH Transcription initiation factor TFIID subunit 9 OS=Arabidopsis thaliana GN=TAF9 PE=1 SV=1//3.59621e-82	0.954204	1.47e-06
LNC_001148	XLOC_020203	1.77094	0.000520749	MANES_03G1468001	MANES_03G146800	sp|Q9LJR7|XTH3_ARATH Xyloglucan endotransglucosylase/hydrolase protein 3 OS=Arabidopsis thaliana GN=XTH3 PE=2 SV=1//2.26691e-96	0.954207	1.47e-06
LNC_001148	XLOC_020203	1.77094	0.000520749	MANES_15G1224001	MANES_15G122400	sp|Q9C6Z1|NCED5_ARATH Probable 9-cis-epoxycarotenoid dioxygenase NCED5, chloroplastic OS=Arabidopsis thaliana GN=NCED5 PE=1 SV=1//0	0.954208	1.47e-06
LNC_000699	XLOC_012896	1.15603	0.0397071	MANES_11G0996001	MANES_11G099600	sp|Q9SF32|IQD1_ARATH Protein IQ-DOMAIN 1 OS=Arabidopsis thaliana GN=IQD1 PE=1 SV=1//1.5201e-11	0.954214	1.47e-06
LNC_000160	XLOC_003847	-0.581839	0.0192691	MANES_15G0911001	MANES_15G091100	-//-	0.954243	1.46e-06
LNC_001148	XLOC_020203	1.77094	0.000520749	MANES_01G0120001	MANES_01G012000	sp|Q8RWD0|COL16_ARATH Zinc finger protein CONSTANS-LIKE 16 OS=Arabidopsis thaliana GN=COL16 PE=2 SV=2//1.56822e-70	0.954268	1.46e-06
LNC_000113	XLOC_002398	-0.78693	0.0498197	MANES_14G1718001	MANES_14G171800	sp|Q5EA79|GALM_BOVIN Aldose 1-epimerase OS=Bos taurus GN=GALM PE=2 SV=1//8.20126e-82	0.954279	1.46e-06
LNC_000310	XLOC_006186	-0.543396	0.026885	MANES_03G1595001	MANES_03G159500	sp|Q9AV81|PRP19_ORYSJ Pre-mRNA-processing factor 19 OS=Oryza sativa subsp. japonica GN=PRP19 PE=2 SV=1//0	0.954336	1.45e-06
LNC_001148	XLOC_020203	1.77094	0.000520749	MANES_13G1354001	MANES_13G135400	sp|P38279|YPQ3_YEAST Probable vacuolar amino acid transporter YPQ3 OS=Saccharomyces cerevisiae (strain ATCC 204508 / S288c) GN=RTC2 PE=1 SV=1//1.42544e-21	0.954345	1.45e-06
LNC_001148	XLOC_020203	1.77094	0.000520749	MANES_12G0386002	MANES_12G038600	sp|Q8RY79|TYDC1_ARATH Tyrosine decarboxylase 1 OS=Arabidopsis thaliana GN=ELI5 PE=2 SV=1//0	0.95437	1.44e-06
LNC_000310	XLOC_006186	-0.543396	0.026885	MANES_16G0664001	MANES_16G066400	sp|Q8LEM8|RL373_ARATH 60S ribosomal protein L37-3 OS=Arabidopsis thaliana GN=RPL37C PE=3 SV=1//5.06306e-46	0.954375	1.44e-06
LNC_000310	XLOC_006186	-0.543396	0.026885	MANES_18G0016001	MANES_18G001600	-//-	0.954398	1.44e-06
LNC_001148	XLOC_020203	1.77094	0.000520749	MANES_08G0788001	MANES_08G078800	sp|Q9M331|PTR45_ARATH Protein NRT1/ PTR FAMILY 5.7 OS=Arabidopsis thaliana GN=NPF5.7 PE=2 SV=2//0	0.954399	1.44e-06
LNC_000160	XLOC_003847	-0.581839	0.0192691	MANES_06G1077001	MANES_06G107700	-//-	0.954408	1.44e-06
LNC_001148	XLOC_020203	1.77094	0.000520749	MANES_06G0138001	MANES_06G013800	sp|O64728|STI_ARATH Protein STICHEL OS=Arabidopsis thaliana GN=STI PE=1 SV=2//0	0.954435	1.43e-06
LNC_001148	XLOC_020203	1.77094	0.000520749	MANES_02G0440001	MANES_02G044000	-//-	0.95446	1.43e-06
LNC_000227	XLOC_004785	-0.949786	0.0436889	MANES_05G1108001	MANES_05G110800	sp|O22666|RGP3_ARATH UDP-arabinopyranose mutase 3 OS=Arabidopsis thaliana GN=RGP3 PE=1 SV=2//0	0.954465	1.43e-06
LNC_002129	XLOC_034132	-0.774845	0.000520749	MANES_04G0952002	MANES_04G095200	sp|Q9LDX1|SGS3_ARATH Protein SUPPRESSOR OF GENE SILENCING 3 OS=Arabidopsis thaliana GN=SGS3 PE=1 SV=1//1.21798e-98	0.954468	1.43e-06
LNC_000113	XLOC_002398	-0.78693	0.0498197	MANES_02G1903001	MANES_02G190300	sp|Q39231|SUC2_ARATH Sucrose transport protein SUC2 OS=Arabidopsis thaliana GN=SUC2 PE=1 SV=2//0	0.954472	1.43e-06
LNC_000160	XLOC_003847	-0.581839	0.0192691	MANES_11G1374001	MANES_11G137400	sp|O23826|K125_TOBAC 125 kDa kinesin-related protein OS=Nicotiana tabacum GN=TKRP125 PE=1 SV=1//0	0.95449	1.42e-06
LNC_000160	XLOC_003847	-0.581839	0.0192691	MANES_12G1560001	MANES_12G156000	sp|P49107|PSAN_ARATH Photosystem I reaction center subunit N, chloroplastic OS=Arabidopsis thaliana GN=PSAN PE=1 SV=2//1.96433e-64	0.954537	1.42e-06
LNC_002129	XLOC_034132	-0.774845	0.000520749	MANES_14G0336001	MANES_14G033600	sp|P62302|RS13_SOYBN 40S ribosomal protein S13 OS=Glycine max GN=RPS13 PE=2 SV=1//4.92554e-63	0.954543	1.42e-06
LNC_001148	XLOC_020203	1.77094	0.000520749	MANES_05G0156001	MANES_05G015600	sp|Q6R0H1|LHY_ARATH Protein LHY OS=Arabidopsis thaliana GN=LHY PE=1 SV=2//2.16501e-110	0.954546	1.42e-06
LNC_000025	XLOC_000594	-1.39879	0.0463536	MANES_01G2424001	MANES_01G242400	sp|O48927|C78A3_SOYBN Cytochrome P450 78A3 OS=Glycine max GN=CYP78A3 PE=2 SV=1//0	0.95455	1.41e-06
LNC_001148	XLOC_020203	1.77094	0.000520749	MANES_13G1210001	MANES_13G121000	sp|Q9SLN1|FPP7_ARATH Filament-like plant protein 7 OS=Arabidopsis thaliana GN=FPP7 PE=3 SV=2//5.62838e-28	0.954554	1.41e-06
LNC_000344	XLOC_006825	-1.24381	0.0195291	MANES_11G1279001	MANES_11G127900	sp|O81097|RPB8A_ARATH DNA-directed RNA polymerases II and V subunit 8A OS=Arabidopsis thaliana GN=NRPB8A PE=1 SV=1//3.59856e-79	0.954556	1.41e-06
LNC_001148	XLOC_020203	1.77094	0.000520749	MANES_05G1753001	MANES_05G175300	sp|O49607|SBT16_ARATH Subtilisin-like protease SBT1.6 OS=Arabidopsis thaliana GN=SBT1.6 PE=2 SV=1//5.13244e-165	0.954571	1.41e-06
LNC_000310	XLOC_006186	-0.543396	0.026885	MANES_03G1237001	MANES_03G123700	sp|P41568|SUI11_ARATH Protein translation factor SUI1 homolog 1 OS=Arabidopsis thaliana GN=At4g27130 PE=1 SV=2//3.81577e-70	0.954591	1.41e-06
LNC_000160	XLOC_003847	-0.581839	0.0192691	MANES_02G0712001	MANES_02G071200	sp|B9I2J6|AXEP_POPTR L-Ala-D/L-amino acid epimerase OS=Populus trichocarpa GN=POPTR_0012s05040g PE=3 SV=2//6.13108e-174	0.954616	1.4e-06
LNC_001148	XLOC_020203	1.77094	0.000520749	MANES_05G1870001	MANES_05G187000	sp|P93111|HEM11_CUCSA Glutamyl-tRNA reductase 1, chloroplastic OS=Cucumis sativus GN=HEMA1 PE=2 SV=1//0	0.954619	1.4e-06
LNC_001148	XLOC_020203	1.77094	0.000520749	MANES_08G1623001	MANES_08G162300	-//-	0.954676	1.4e-06
LNC_001148	XLOC_020203	1.77094	0.000520749	MANES_12G0155001	MANES_12G015500	sp|P04796|G3PC_SINAL Glyceraldehyde-3-phosphate dehydrogenase, cytosolic OS=Sinapis alba GN=GAPC PE=2 SV=2//0	0.954677	1.4e-06
LNC_000699	XLOC_012896	1.15603	0.0397071	MANES_17G0033001	MANES_17G003300	sp|Q94B60|CLPP4_ARATH ATP-dependent Clp protease proteolytic subunit 4, chloroplastic OS=Arabidopsis thaliana GN=CLPP4 PE=1 SV=1//1.4299e-132	0.954687	1.39e-06
LNC_000160	XLOC_003847	-0.581839	0.0192691	MANES_06G0270001	MANES_06G027000	sp|Q40374|PR1_MEDTR Pathogenesis-related protein PR-1 OS=Medicago truncatula GN=PR-1 PE=2 SV=1//6.8886e-65	0.954701	1.39e-06
LNC_000160	XLOC_003847	-0.581839	0.0192691	MANES_07G1233001	MANES_07G123300	sp|Q9M052|U76F1_ARATH UDP-glycosyltransferase 76F1 OS=Arabidopsis thaliana GN=UGT76F1 PE=2 SV=1//1.18258e-165	0.954704	1.39e-06
LNC_000025	XLOC_000594	-1.39879	0.0463536	MANES_05G0782001	MANES_05G078200	sp|P09444|LEA34_GOSHI Late embryogenesis abundant protein D-34 OS=Gossypium hirsutum PE=4 SV=1//5.09819e-78	0.954717	1.39e-06
LNC_001148	XLOC_020203	1.77094	0.000520749	MANES_11G0628001	MANES_11G062800	sp|P29102|LEU3_BRANA 3-isopropylmalate dehydrogenase, chloroplastic OS=Brassica napus PE=2 SV=1//0	0.954723	1.39e-06
LNC_000160	XLOC_003847	-0.581839	0.0192691	MANES_17G1163001	MANES_17G116300	sp|Q9LK90|ALA8_ARATH Probable phospholipid-transporting ATPase 8 OS=Arabidopsis thaliana GN=ALA8 PE=3 SV=1//0	0.954754	1.38e-06
LNC_000699	XLOC_012896	1.15603	0.0397071	MANES_03G1215001	MANES_03G121500	-//-	0.954829	1.37e-06
LNC_001148	XLOC_020203	1.77094	0.000520749	MANES_06G0418001	MANES_06G041800	sp|Q69QZ0|P2C27_ORYSJ Probable protein phosphatase 2C 27 OS=Oryza sativa subsp. japonica GN=Os02g0799000 PE=2 SV=1//3.94892e-175	0.954832	1.37e-06
LNC_000310	XLOC_006186	-0.543396	0.026885	MANES_15G0117001	MANES_15G011700	sp|Q9ZSW9|TCTP_HEVBR Translationally-controlled tumor protein homolog OS=Hevea brasiliensis GN=TCTP PE=2 SV=1//1.46195e-98	0.95484	1.37e-06
LNC_002129	XLOC_034132	-0.774845	0.000520749	MANES_17G0769001	MANES_17G076900	-//-	0.954847	1.37e-06
LNC_001148	XLOC_020203	1.77094	0.000520749	MANES_08G0993001	MANES_08G099300	sp|B8BKI8|MCM2_ORYSI DNA replication licensing factor MCM2 OS=Oryza sativa subsp. indica GN=OsI_36121 PE=3 SV=1//0	0.954859	1.37e-06
LNC_000160	XLOC_003847	-0.581839	0.0192691	MANES_15G1698001	MANES_15G169800	sp|Q39732|GCSH_FLAAN Glycine cleavage system H protein, mitochondrial OS=Flaveria anomala GN=GDCSH PE=2 SV=1//2.15815e-97	0.95493	1.36e-06
LNC_001148	XLOC_020203	1.77094	0.000520749	MANES_02G0313001	MANES_02G031300	sp|Q9LDH3|PT112_ARATH Probable sugar phosphate/phosphate translocator At1g12500 OS=Arabidopsis thaliana GN=At1g12500 PE=1 SV=1//0	0.954985	1.35e-06
LNC_000227	XLOC_004785	-0.949786	0.0436889	MANES_05G0037001	MANES_05G003700	sp|Q9SXX7|COX5C_ORYSJ Cytochrome c oxidase subunit 5C OS=Oryza sativa subsp. japonica GN=COX5C PE=3 SV=3//1.05231e-23	0.954991	1.35e-06
LNC_002129	XLOC_034132	-0.774845	0.000520749	MANES_01G2596001	MANES_01G259600	sp|Q8RXK6|RH8_ARATH DEAD-box ATP-dependent RNA helicase 8 OS=Arabidopsis thaliana GN=RH8 PE=2 SV=1//0	0.955002	1.35e-06
LNC_001148	XLOC_020203	1.77094	0.000520749	MANES_02G0129001	MANES_02G012900	sp|Q94F27|B3GTB_ARATH Probable beta-1,3-galactosyltransferase 11 OS=Arabidopsis thaliana GN=B3GALT11 PE=2 SV=1//1.78331e-151	0.955018	1.34e-06
LNC_000310	XLOC_006186	-0.543396	0.026885	MANES_01G1549001	MANES_01G154900	sp|Q9FVC8|DAPA2_ARATH 4-hydroxy-tetrahydrodipicolinate synthase 2, chloroplastic OS=Arabidopsis thaliana GN=DHDPS2 PE=1 SV=2//0	0.955029	1.34e-06
LNC_001148	XLOC_020203	1.77094	0.000520749	MANES_07G0903001	MANES_07G090300	sp|O64762|ATL38_ARATH RING-H2 finger protein ATL38 OS=Arabidopsis thaliana GN=ATL38 PE=2 SV=1//3.41314e-17	0.955032	1.34e-06
LNC_002129	XLOC_034132	-0.774845	0.000520749	MANES_02G0590001	MANES_02G059000	-//-	0.955035	1.34e-06
LNC_000344	XLOC_006825	-1.24381	0.0195291	MANES_10G0978001	MANES_10G097800	-//-	0.95505	1.34e-06
LNC_000699	XLOC_012896	1.15603	0.0397071	MANES_01G2436001	MANES_01G243600	sp|Q9LNJ9|FKGP_ARATH Bifunctional fucokinase/fucose pyrophosphorylase OS=Arabidopsis thaliana GN=FKGP PE=1 SV=2//0	0.95506	1.34e-06
LNC_000025	XLOC_000594	-1.39879	0.0463536	MANES_02G0024001	MANES_02G002400	sp|O23090|BH014_ARATH Transcription factor bHLH14 OS=Arabidopsis thaliana GN=BHLH14 PE=2 SV=1//1.15565e-53	0.955113	1.33e-06
LNC_000160	XLOC_003847	-0.581839	0.0192691	MANES_06G1368001	MANES_06G136800	sp|Q9LPC1|GAE2_ARATH UDP-glucuronate 4-epimerase 2 OS=Arabidopsis thaliana GN=GAE2 PE=2 SV=1//0	0.955116	1.33e-06
LNC_000160	XLOC_003847	-0.581839	0.0192691	MANES_17G0540001	MANES_17G054000	sp|Q9LI74|CHUP1_ARATH Protein CHUP1, chloroplastic OS=Arabidopsis thaliana GN=CHUP1 PE=1 SV=1//1.79994e-99	0.955126	1.33e-06
LNC_001148	XLOC_020203	1.77094	0.000520749	MANES_02G1506001	MANES_02G150600	sp|P37216|AROG_SOLLC Phospho-2-dehydro-3-deoxyheptonate aldolase 2, chloroplastic OS=Solanum lycopersicum PE=2 SV=1//0	0.955127	1.33e-06
LNC_001148	XLOC_020203	1.77094	0.000520749	MANES_14G0651001	MANES_14G065100	sp|O49627|ISU1_ARATH Iron-sulfur cluster assembly protein 1 OS=Arabidopsis thaliana GN=ISU1 PE=2 SV=1//4.50771e-87	0.95514	1.33e-06
LNC_000699	XLOC_012896	1.15603	0.0397071	MANES_18G0669001	MANES_18G066900	sp|P93212|14337_SOLLC 14-3-3 protein 7 OS=Solanum lycopersicum GN=TFT7 PE=2 SV=2//1.64328e-149	0.955187	1.32e-06
LNC_000025	XLOC_000594	-1.39879	0.0463536	MANES_13G0498001	MANES_13G049800	-//-	0.955199	1.32e-06
LNC_002129	XLOC_034132	-0.774845	0.000520749	MANES_09G1784001	MANES_09G178400	-//-	0.955202	1.32e-06
LNC_002129	XLOC_034132	-0.774845	0.000520749	MANES_11G0237001	MANES_11G023700	sp|Q40465|IF411_TOBAC Eukaryotic initiation factor 4A-11 OS=Nicotiana tabacum PE=2 SV=1//0	0.955203	1.32e-06
LNC_000160	XLOC_003847	-0.581839	0.0192691	MANES_06G0572001	MANES_06G057200	sp|Q8GW46|YAB5_ARATH Axial regulator YABBY 5 OS=Arabidopsis thaliana GN=YAB5 PE=1 SV=1//2.49334e-83	0.955218	1.32e-06
LNC_000160	XLOC_003847	-0.581839	0.0192691	MANES_16G1326001	MANES_16G132600	sp|Q9LHE3|ASPG2_ARATH Protein ASPARTIC PROTEASE IN GUARD CELL 2 OS=Arabidopsis thaliana GN=ASPG2 PE=2 SV=1//3.685e-59	0.955221	1.31e-06
LNC_000310	XLOC_006186	-0.543396	0.026885	MANES_04G0681001	MANES_04G068100	sp|P92812|RM02_ORYSJ 60S ribosomal protein L2, mitochondrial OS=Oryza sativa subsp. japonica GN=RPL2 PE=2 SV=2//2.9496e-51	0.955234	1.31e-06
LNC_001148	XLOC_020203	1.77094	0.000520749	MANES_18G0974001	MANES_18G097400	sp|Q94AG2|SERK1_ARATH Somatic embryogenesis receptor kinase 1 OS=Arabidopsis thaliana GN=SERK1 PE=1 SV=2//0	0.955243	1.31e-06
LNC_000160	XLOC_003847	-0.581839	0.0192691	MANES_02G1213001	MANES_02G121300	-//-	0.95525	1.31e-06
LNC_002129	XLOC_034132	-0.774845	0.000520749	MANES_03G0884002	MANES_03G088400	-//-	0.955256	1.31e-06
LNC_000310	XLOC_006186	-0.543396	0.026885	MANES_02G0062001	MANES_02G006200	sp|O23553|BAM3_ARATH Beta-amylase 3, chloroplastic OS=Arabidopsis thaliana GN=BAM3 PE=1 SV=3//2.74693e-127	0.95527	1.31e-06
LNC_002129	XLOC_034132	-0.774845	0.000520749	MANES_01G0229001	MANES_01G022900	sp|Q9FN50|CPP1_ARATH Protein CHAPERONE-LIKE PROTEIN OF POR1, chloroplastic OS=Arabidopsis thaliana GN=CPP1 PE=1 SV=1//4.39005e-130	0.955276	1.31e-06
LNC_000160	XLOC_003847	-0.581839	0.0192691	MANES_03G0841002	MANES_03G084100	sp|Q9LUC5|C7A15_ARATH Cytochrome P450 72A15 OS=Arabidopsis thaliana GN=CYP72A15 PE=2 SV=1//7.80015e-163	0.9553	1.3e-06
LNC_000310	XLOC_006186	-0.543396	0.026885	MANES_07G0968001	MANES_07G096800	sp|Q0IH40|DNLZ_XENLA DNL-type zinc finger protein OS=Xenopus laevis GN=dnlz PE=2 SV=1//8.19594e-19	0.955371	1.29e-06
LNC_000160	XLOC_003847	-0.581839	0.0192691	MANES_14G0557001	MANES_14G055700	sp|Q8GYN5|RIN4_ARATH RPM1-interacting protein 4 OS=Arabidopsis thaliana GN=RIN4 PE=1 SV=1//2.41315e-06	0.955383	1.29e-06
LNC_000699	XLOC_012896	1.15603	0.0397071	MANES_14G1223001	MANES_14G122300	sp|F4IIU4|AIR9_ARATH 187-kDa microtubule-associated protein AIR9 OS=Arabidopsis thaliana GN=AIR9 PE=1 SV=1//2.33943e-08	0.955391	1.29e-06
LNC_001148	XLOC_020203	1.77094	0.000520749	MANES_06G0813001	MANES_06G081300	sp|P50287|ASPGA_ARATH Isoaspartyl peptidase/L-asparaginase 1 OS=Arabidopsis thaliana GN=At5g08100 PE=1 SV=2//1.77189e-164	0.955392	1.29e-06
LNC_001148	XLOC_020203	1.77094	0.000520749	MANES_03G0727001	MANES_03G072700	-//-	0.955417	1.29e-06
LNC_001086	XLOC_019471	0.999907	0.0168559	MANES_11G1550001	MANES_11G155000	sp|A9ZPJ7|AGCT2_HORVU Agmatine coumaroyltransferase-2 OS=Hordeum vulgare GN=ACT-2 PE=1 SV=1//1.07334e-152	0.955459	1.28e-06
LNC_000699	XLOC_012896	1.15603	0.0397071	MANES_15G1596001	MANES_15G159600	sp|Q6M9M7|Y1998_PARUW Uncharacterized RNA methyltransferase pc1998 OS=Protochlamydia amoebophila (strain UWE25) GN=pc1998 PE=3 SV=1//2.80726e-80	0.955477	1.28e-06
LNC_001148	XLOC_020203	1.77094	0.000520749	MANES_14G0208001	MANES_14G020800	sp|Q9LK73|U88A1_ARATH UDP-glycosyltransferase 88A1 OS=Arabidopsis thaliana GN=UGT88A1 PE=2 SV=1//4.07816e-168	0.955477	1.28e-06
LNC_002129	XLOC_034132	-0.774845	0.000520749	MANES_17G0144001	MANES_17G014400	sp|Q8L586|Y4958_ARATH Uncharacterized membrane protein At4g09580 OS=Arabidopsis thaliana GN=At4g09580 PE=1 SV=1//1.50862e-97	0.955481	1.28e-06
LNC_001148	XLOC_020203	1.77094	0.000520749	MANES_02G0423001	MANES_02G042300	sp|Q8L7W2|NUDT8_ARATH Nudix hydrolase 8 OS=Arabidopsis thaliana GN=NUDT8 PE=2 SV=2//5.79056e-140	0.955501	1.27e-06
LNC_000160	XLOC_003847	-0.581839	0.0192691	MANES_15G1440001	MANES_15G144000	sp|Q93Z70|ARGC_ARATH Probable N-acetyl-gamma-glutamyl-phosphate reductase, chloroplastic OS=Arabidopsis thaliana GN=At2g19940 PE=1 SV=2//0	0.955522	1.27e-06
LNC_000160	XLOC_003847	-0.581839	0.0192691	MANES_04G0646001	MANES_04G064600	sp|Q9XFB0|YAB2_ARATH Putative axial regulator YABBY 2 OS=Arabidopsis thaliana GN=YAB2 PE=2 SV=1//1.02963e-67	0.95553	1.27e-06
LNC_001148	XLOC_020203	1.77094	0.000520749	MANES_17G0599001	MANES_17G059900	sp|F4JRP0|STIL3_ARATH Protein STICHEL-like 3 OS=Arabidopsis thaliana GN=At4g18820 PE=3 SV=1//0	0.955535	1.27e-06
LNC_001086	XLOC_019471	0.999907	0.0168559	MANES_08G0067001	MANES_08G006700	sp|Q9S7D9|ACCR1_ARATH Serine/threonine-protein kinase-like protein CCR1 OS=Arabidopsis thaliana GN=CCR1 PE=1 SV=1//0	0.955606	1.26e-06
LNC_000227	XLOC_004785	-0.949786	0.0436889	MANES_04G0646001	MANES_04G064600	sp|Q9XFB0|YAB2_ARATH Putative axial regulator YABBY 2 OS=Arabidopsis thaliana GN=YAB2 PE=2 SV=1//1.02963e-67	0.955606	1.26e-06
LNC_000310	XLOC_006186	-0.543396	0.026885	MANES_08G1653001	MANES_08G165300	sp|P41127|RL131_ARATH 60S ribosomal protein L13-1 OS=Arabidopsis thaliana GN=RPL13B PE=1 SV=1//2.83257e-121	0.955617	1.26e-06
LNC_000344	XLOC_006825	-1.24381	0.0195291	MANES_08G1645001	MANES_08G164500	sp|P39208|IDNK_ECOLI Thermosensitive gluconokinase OS=Escherichia coli (strain K12) GN=idnK PE=3 SV=1//5.87071e-32	0.955617	1.26e-06
LNC_000113	XLOC_002398	-0.78693	0.0498197	MANES_06G1788001	MANES_06G178800	-//-	0.955628	1.26e-06
LNC_001086	XLOC_019471	0.999907	0.0168559	MANES_18G0035001	MANES_18G003500	sp|P93006|P2C27_ARATH Probable protein phosphatase 2C 27 OS=Arabidopsis thaliana GN=At2g33700 PE=2 SV=1//0	0.955647	1.25e-06
LNC_001148	XLOC_020203	1.77094	0.000520749	MANES_11G1466001	MANES_11G146600	sp|Q6DBP8|GAT11_ARATH GATA transcription factor 11 OS=Arabidopsis thaliana GN=GATA11 PE=2 SV=1//7.98072e-45	0.955648	1.25e-06
LNC_000344	XLOC_006825	-1.24381	0.0195291	MANES_06G1788001	MANES_06G178800	-//-	0.955677	1.25e-06
LNC_001795	XLOC_029892	-0.744716	0.00834118	MANES_09G1890003	MANES_09G189000	sp|Q9LYR6|PTR49_ARATH Protein NRT1/ PTR FAMILY 6.1 OS=Arabidopsis thaliana GN=NPF6.1 PE=2 SV=1//0	0.955682	1.25e-06
LNC_002129	XLOC_034132	-0.774845	0.000520749	MANES_01G0014001	MANES_01G001400	sp|Q9SV84|NIP51_ARATH Probable aquaporin NIP5-1 OS=Arabidopsis thaliana GN=NIP5-1 PE=2 SV=1//8.48405e-148	0.955701	1.25e-06
LNC_000025	XLOC_000594	-1.39879	0.0463536	MANES_01G1127001	MANES_01G112700	sp|Q43681|NLTP_VIGUN Probable non-specific lipid-transfer protein AKCS9 OS=Vigna unguiculata PE=2 SV=1//2.35804e-15	0.955706	1.25e-06
LNC_001148	XLOC_020203	1.77094	0.000520749	MANES_06G0251001	MANES_06G025100	sp|Q9LZ82|BTR1_ARATH Protein BTR1 OS=Arabidopsis thaliana GN=BTR1 PE=1 SV=1//1.14234e-139	0.95571	1.25e-06
LNC_000025	XLOC_000594	-1.39879	0.0463536	MANES_14G0302001	MANES_14G030200	sp|Q9S746|HTH_ARATH Protein HOTHEAD OS=Arabidopsis thaliana GN=HTH PE=1 SV=1//1.16689e-179	0.955752	1.24e-06
LNC_000160	XLOC_003847	-0.581839	0.0192691	MANES_08G0972001	MANES_08G097200	sp|Q9SCU1|PATL6_ARATH Patellin-6 OS=Arabidopsis thaliana GN=PATL6 PE=2 SV=1//0	0.955758	1.24e-06
LNC_001148	XLOC_020203	1.77094	0.000520749	MANES_09G0008001	MANES_09G000800	sp|P62201|CALM_LILLO Calmodulin OS=Lilium longiflorum PE=2 SV=2//3.82091e-101	0.955761	1.24e-06
LNC_000310	XLOC_006186	-0.543396	0.026885	MANES_17G0878001	MANES_17G087800	sp|Q8S341|PPA7_ARATH Purple acid phosphatase 7 OS=Arabidopsis thaliana GN=PAP7 PE=2 SV=1//2.41204e-20	0.955766	1.24e-06
LNC_000344	XLOC_006825	-1.24381	0.0195291	MANES_17G0310001	MANES_17G031000	sp|Q9LPZ1|MORF9_ARATH Multiple organellar RNA editing factor 9, chloroplastic OS=Arabidopsis thaliana GN=MORF9 PE=1 SV=1//1.3913e-95	0.955779	1.24e-06
LNC_000113	XLOC_002398	-0.78693	0.0498197	MANES_08G1649001	MANES_08G164900	-//-	0.955782	1.24e-06
LNC_002129	XLOC_034132	-0.774845	0.000520749	MANES_17G1155001	MANES_17G115500	sp|Q9FND9|RFS5_ARATH Probable galactinol--sucrose galactosyltransferase 5 OS=Arabidopsis thaliana GN=RFS5 PE=1 SV=1//0	0.955786	1.24e-06
LNC_001148	XLOC_020203	1.77094	0.000520749	MANES_11G1116001	MANES_11G111600	sp|Q9M2E2|SDR1_ARATH (+)-neomenthol dehydrogenase OS=Arabidopsis thaliana GN=SDR1 PE=1 SV=1//1.2729e-89	0.955794	1.23e-06
LNC_000113	XLOC_002398	-0.78693	0.0498197	MANES_16G1111001	MANES_16G111100	-//-	0.955797	1.23e-06
LNC_002129	XLOC_034132	-0.774845	0.000520749	MANES_16G0972001	MANES_16G097200	sp|Q9FJA6|RS33_ARATH 40S ribosomal protein S3-3 OS=Arabidopsis thaliana GN=RPS3C PE=1 SV=1//4.27508e-146	0.955801	1.23e-06
LNC_001148	XLOC_020203	1.77094	0.000520749	MANES_12G0135002	MANES_12G013500	sp|O24361|PSB5_SPIOL Proteasome subunit beta type-5 OS=Spinacia oleracea PE=2 SV=1//9.02213e-156	0.95583	1.23e-06
LNC_002129	XLOC_034132	-0.774845	0.000520749	MANES_15G0118001	MANES_15G011800	sp|Q9ZSW9|TCTP_HEVBR Translationally-controlled tumor protein homolog OS=Hevea brasiliensis GN=TCTP PE=2 SV=1//5.66629e-98	0.955868	1.22e-06
LNC_001148	XLOC_020203	1.77094	0.000520749	MANES_01G0424001	MANES_01G042400	sp|Q9LPI5|CID11_ARATH Polyadenylate-binding protein-interacting protein 11 OS=Arabidopsis thaliana GN=CID11 PE=2 SV=1//1.19189e-143	0.95587	1.22e-06
LNC_000310	XLOC_006186	-0.543396	0.026885	MANES_04G1184001	MANES_04G118400	-//-	0.955888	1.22e-06
LNC_001148	XLOC_020203	1.77094	0.000520749	MANES_01G0581001	MANES_01G058100	sp|A7PZL3|PGLR_VITVI Probable polygalacturonase OS=Vitis vinifera GN=GSVIVT00026920001 PE=1 SV=1//0	0.955891	1.22e-06
LNC_000385	XLOC_007615	-1.49476	0.013063	MANES_07G0642002	MANES_07G064200	sp|Q9ZPX1|ARF5_ARATH ADP-ribosylation factor-like protein 2 OS=Arabidopsis thaliana GN=ARL2 PE=2 SV=1//2.49062e-29	0.955934	1.22e-06
LNC_001148	XLOC_020203	1.77094	0.000520749	MANES_04G1025001	MANES_04G102500	sp|Q7VG78|GUAA_HELHP Probable GMP synthase [glutamine-hydrolyzing] OS=Helicobacter hepaticus (strain ATCC 51449 / 3B1) GN=guaA PE=3 SV=1//6.61015e-44	0.955938	1.21e-06
LNC_000344	XLOC_006825	-1.24381	0.0195291	MANES_08G1183001	MANES_08G118300	sp|Q3E902|RS212_ARATH 40S ribosomal protein S21-2 OS=Arabidopsis thaliana GN=RPS21C PE=1 SV=2//1.36925e-45	0.95594	1.21e-06
LNC_001148	XLOC_020203	1.77094	0.000520749	MANES_12G0370001	MANES_12G037000	sp|Q1PEM5|PERK3_ARATH Proline-rich receptor-like protein kinase PERK3 OS=Arabidopsis thaliana GN=PERK3 PE=2 SV=2//6.02465e-74	0.95596	1.21e-06
LNC_000699	XLOC_012896	1.15603	0.0397071	MANES_07G0266001	MANES_07G026600	-//-	0.955972	1.21e-06
LNC_000310	XLOC_006186	-0.543396	0.026885	MANES_12G0264001	MANES_12G026400	sp|P62981|RS27A_SOLTU Ubiquitin-40S ribosomal protein S27a OS=Solanum tuberosum GN=UBI3 PE=2 SV=2//1.05038e-88	0.956004	1.21e-06
LNC_001148	XLOC_020203	1.77094	0.000520749	MANES_12G1473001	MANES_12G147300	sp|Q5N8X6|BGAL3_ORYSJ Beta-galactosidase 3 OS=Oryza sativa subsp. japonica GN=Os01g0875500 PE=3 SV=1//0	0.956027	1.2e-06
LNC_000160	XLOC_003847	-0.581839	0.0192691	MANES_05G1540001	MANES_05G154000	sp|F4HQX1|JAL3_ARATH Jacalin-related lectin 3 OS=Arabidopsis thaliana GN=JAL3 PE=2 SV=1//0	0.956036	1.2e-06
LNC_000160	XLOC_003847	-0.581839	0.0192691	MANES_02G0882001	MANES_02G088200	sp|Q680C0|GDL62_ARATH GDSL esterase/lipase At4g10955 OS=Arabidopsis thaliana GN=At4g10955 PE=2 SV=1//1.45435e-43	0.956043	1.2e-06
LNC_000160	XLOC_003847	-0.581839	0.0192691	MANES_14G0210001	MANES_14G021000	sp|Q9FLX7|NDUA5_ARATH Probable NADH dehydrogenase [ubiquinone] 1 alpha subcomplex subunit 5, mitochondrial OS=Arabidopsis thaliana GN=At5g52840 PE=1 SV=1//8.11878e-91	0.956046	1.2e-06
LNC_000160	XLOC_003847	-0.581839	0.0192691	MANES_02G0041001	MANES_02G004100	sp|O82485|OPT7_ARATH Oligopeptide transporter 7 OS=Arabidopsis thaliana GN=OPT7 PE=2 SV=1//0	0.956054	1.2e-06
LNC_000310	XLOC_006186	-0.543396	0.026885	MANES_09G1746001	MANES_09G174600	sp|Q84J70|DI193_ARATH Protein DEHYDRATION-INDUCED 19 homolog 3 OS=Arabidopsis thaliana GN=DI19-3 PE=1 SV=1//7.51435e-75	0.956059	1.2e-06
LNC_001795	XLOC_029892	-0.744716	0.00834118	MANES_16G0230001	MANES_16G023000	-//-	0.956093	1.19e-06
LNC_001086	XLOC_019471	0.999907	0.0168559	MANES_05G1804001	MANES_05G180400	sp|Q08467|CSK21_ARATH Casein kinase II subunit alpha-1 OS=Arabidopsis thaliana GN=CKA1 PE=1 SV=3//0	0.956117	1.19e-06
LNC_002129	XLOC_034132	-0.774845	0.000520749	MANES_02G0892001	MANES_02G089200	sp|O80852|GSTF9_ARATH Glutathione S-transferase F9 OS=Arabidopsis thaliana GN=GSTF9 PE=1 SV=1//2.65442e-106	0.956189	1.18e-06
LNC_001148	XLOC_020203	1.77094	0.000520749	MANES_04G0739001	MANES_04G073900	sp|Q93ZE9|SFH3_ARATH Phosphatidylinositol/phosphatidylcholine transfer protein SFH3 OS=Arabidopsis thaliana GN=SFH3 PE=2 SV=1//0	0.956222	1.18e-06
LNC_002129	XLOC_034132	-0.774845	0.000520749	MANES_08G0522001	MANES_08G052200	sp|O22216|GPDHC_ARATH Glycerol-3-phosphate dehydrogenase [NAD(+)] GPDHC1, cytosolic OS=Arabidopsis thaliana GN=GPDHC1 PE=2 SV=1//0	0.956243	1.17e-06
LNC_001148	XLOC_020203	1.77094	0.000520749	MANES_07G1296001	MANES_07G129600	sp|O04211|ELF4_ARATH Protein EARLY FLOWERING 4 OS=Arabidopsis thaliana GN=ELF4 PE=1 SV=1//4.07057e-31	0.956281	1.17e-06
LNC_000227	XLOC_004785	-0.949786	0.0436889	MANES_14G1454001	MANES_14G145400	-//-	0.956294	1.17e-06
LNC_000160	XLOC_003847	-0.581839	0.0192691	MANES_08G0111002	MANES_08G011100	sp|Q9ZR72|AB1B_ARATH ABC transporter B family member 1 OS=Arabidopsis thaliana GN=ABCB1 PE=1 SV=1//0	0.956302	1.17e-06
LNC_000160	XLOC_003847	-0.581839	0.0192691	MANES_05G1764001	MANES_05G176400	sp|Q8GS71|FRA1_ARATH Kinesin-like protein FRA1 OS=Arabidopsis thaliana GN=FRA1 PE=1 SV=1//0	0.95631	1.16e-06
LNC_002129	XLOC_034132	-0.774845	0.000520749	MANES_14G1546002	MANES_14G154600	sp|Q6GLZ8|SNR27_XENLA U4/U6.U5 small nuclear ribonucleoprotein 27 kDa protein OS=Xenopus laevis GN=snrnp27 PE=2 SV=1//2.52623e-11	0.956331	1.16e-06
LNC_000160	XLOC_003847	-0.581839	0.0192691	MANES_04G1128001	MANES_04G112800	sp|Q949X0|ADS3_ARATH Palmitoyl-monogalactosyldiacylglycerol delta-7 desaturase, chloroplastic OS=Arabidopsis thaliana GN=ADS3 PE=2 SV=2//1.48601e-176	0.956332	1.16e-06
LNC_001148	XLOC_020203	1.77094	0.000520749	MANES_09G1199001	MANES_09G119900	sp|Q9ZVI6|LOR8_ARATH Protein LURP-one-related 8 OS=Arabidopsis thaliana GN=At2g38640 PE=2 SV=1//2.85934e-56	0.956336	1.16e-06
LNC_000344	XLOC_006825	-1.24381	0.0195291	MANES_09G1006001	MANES_09G100600	sp|Q9SR77|HBPL1_ARATH Heme-binding-like protein At3g10130, chloroplastic OS=Arabidopsis thaliana GN=At3g10130 PE=2 SV=1//9.71101e-19	0.956345	1.16e-06
LNC_000310	XLOC_006186	-0.543396	0.026885	MANES_16G1079001	MANES_16G107900	-//-	0.956353	1.16e-06
LNC_000160	XLOC_003847	-0.581839	0.0192691	MANES_18G0443001	MANES_18G044300	sp|O65351|SBT17_ARATH Subtilisin-like protease SBT1.7 OS=Arabidopsis thaliana GN=SBT1.7 PE=1 SV=1//0	0.956362	1.16e-06
LNC_000227	XLOC_004785	-0.949786	0.0436889	MANES_02G1477001	MANES_02G147700	sp|Q8VXX9|BETL1_ARATH Bet1-like protein At4g14600 OS=Arabidopsis thaliana GN=At4g14600 PE=2 SV=1//2.18483e-44	0.956407	1.15e-06
LNC_001148	XLOC_020203	1.77094	0.000520749	MANES_03G0377001	MANES_03G037700	sp|P54069|BEM46_SCHPO Protein bem46 OS=Schizosaccharomyces pombe (strain 972 / ATCC 24843) GN=bem46 PE=2 SV=3//5.93053e-58	0.956428	1.15e-06
LNC_001795	XLOC_029892	-0.744716	0.00834118	MANES_12G0621001	MANES_12G062100	sp|Q9SI37|WRKY1_ARATH WRKY transcription factor 1 OS=Arabidopsis thaliana GN=WRKY1 PE=1 SV=1//6.64617e-77	0.956448	1.15e-06
LNC_002129	XLOC_034132	-0.774845	0.000520749	MANES_17G0024001	MANES_17G002400	-//-	0.956472	1.14e-06
LNC_001148	XLOC_020203	1.77094	0.000520749	MANES_03G1346001	MANES_03G134600	sp|Q9FJ62|GPDL4_ARATH Glycerophosphodiester phosphodiesterase GDPDL4 OS=Arabidopsis thaliana GN=GDPDL4 PE=1 SV=1//0	0.956487	1.14e-06
LNC_000160	XLOC_003847	-0.581839	0.0192691	MANES_09G1803001	MANES_09G180300	sp|Q8LEB6|Y5185_ARATH Probable receptor-like protein kinase At5g18500 OS=Arabidopsis thaliana GN=At5g18500 PE=2 SV=1//0	0.956489	1.14e-06
LNC_000113	XLOC_002398	-0.78693	0.0498197	MANES_12G0886001	MANES_12G088600	-//-	0.956528	1.14e-06
LNC_001148	XLOC_020203	1.77094	0.000520749	MANES_16G0171001	MANES_16G017100	sp|Q07970|ATK1_ARATH Kinesin-1 OS=Arabidopsis thaliana GN=ATK1 PE=2 SV=1//0	0.956565	1.13e-06
LNC_002129	XLOC_034132	-0.774845	0.000520749	MANES_04G1592001	MANES_04G159200	sp|Q94CK9|LRP1_ARATH Protein LATERAL ROOT PRIMORDIUM 1 OS=Arabidopsis thaliana GN=LRP1 PE=1 SV=1//1.14971e-38	0.956582	1.13e-06
LNC_001148	XLOC_020203	1.77094	0.000520749	MANES_05G1286001	MANES_05G128600	sp|P29057|HMDH1_HEVBR 3-hydroxy-3-methylglutaryl-coenzyme A reductase 1 OS=Hevea brasiliensis GN=HMGR1 PE=2 SV=1//0	0.956585	1.13e-06
LNC_000113	XLOC_002398	-0.78693	0.0498197	MANES_02G1443001	MANES_02G144300	-//-	0.956587	1.13e-06
LNC_000344	XLOC_006825	-1.24381	0.0195291	MANES_01G2597001	MANES_01G259700	-//-	0.956592	1.13e-06
LNC_000699	XLOC_012896	1.15603	0.0397071	MANES_S0220001	MANES_S022000	sp|Q94BT9|ATOX1_ARATH Copper transport protein ATX1 OS=Arabidopsis thaliana GN=ATX1 PE=1 SV=1//8.35418e-06	0.956593	1.13e-06
LNC_000160	XLOC_003847	-0.581839	0.0192691	MANES_01G1283001	MANES_01G128300	sp|Q9S728|PDF1_ARATH Protodermal factor 1 OS=Arabidopsis thaliana GN=PDF1 PE=2 SV=1//4.9466e-34	0.956617	1.13e-06
LNC_001148	XLOC_020203	1.77094	0.000520749	MANES_18G1259001	MANES_18G125900	sp|Q9LVM0|Y5830_ARATH Probable inactive receptor kinase At5g58300 OS=Arabidopsis thaliana GN=At5g58300 PE=2 SV=1//0	0.95662	1.12e-06
LNC_002129	XLOC_034132	-0.774845	0.000520749	MANES_05G1379001	MANES_05G137900	-//-	0.95663	1.12e-06
LNC_000310	XLOC_006186	-0.543396	0.026885	MANES_14G0049001	MANES_14G004900	sp|P52407|E13B_HEVBR Glucan endo-1,3-beta-glucosidase, basic vacuolar isoform OS=Hevea brasiliensis GN=HGN1 PE=1 SV=2//7.70392e-30	0.956636	1.12e-06
LNC_000160	XLOC_003847	-0.581839	0.0192691	MANES_18G0128001	MANES_18G012800	sp|P10933|FENR1_PEA Ferredoxin--NADP reductase, leaf isozyme, chloroplastic OS=Pisum sativum GN=PETH PE=1 SV=1//0	0.956642	1.12e-06
LNC_000160	XLOC_003847	-0.581839	0.0192691	MANES_03G1925001	MANES_03G192500	sp|Q6NPN3|C3H58_ARATH Zinc finger CCCH domain-containing protein 58 OS=Arabidopsis thaliana GN=At5g18550 PE=2 SV=1//4.82444e-16	0.956645	1.12e-06
LNC_000160	XLOC_003847	-0.581839	0.0192691	MANES_11G1286001	MANES_11G128600	sp|P20664|PRI1_MOUSE DNA primase small subunit OS=Mus musculus GN=Prim1 PE=1 SV=1//1.18207e-101	0.956655	1.12e-06
LNC_000160	XLOC_003847	-0.581839	0.0192691	MANES_11G1508001	MANES_11G150800	sp|Q9SZN7|HIP26_ARATH Heavy metal-associated isoprenylated plant protein 26 OS=Arabidopsis thaliana GN=HIPP26 PE=1 SV=1//1.19646e-08	0.956682	1.12e-06
LNC_001148	XLOC_020203	1.77094	0.000520749	MANES_03G1952001	MANES_03G195200	sp|O22775|XXT2_ARATH Xyloglucan 6-xylosyltransferase 2 OS=Arabidopsis thaliana GN=XXT2 PE=1 SV=1//0	0.956695	1.12e-06
LNC_000160	XLOC_003847	-0.581839	0.0192691	MANES_03G0633001	MANES_03G063300	sp|Q42580|PER21_ARATH Peroxidase 21 OS=Arabidopsis thaliana GN=PER21 PE=1 SV=1//7.11991e-169	0.956696	1.12e-06
LNC_000160	XLOC_003847	-0.581839	0.0192691	MANES_08G0987001	MANES_08G098700	sp|Q9LR64|PB27A_ARATH Photosystem II repair protein PSB27-H1, chloroplastic OS=Arabidopsis thaliana GN=PSB27-1 PE=1 SV=1//1.42557e-61	0.956729	1.11e-06
LNC_000699	XLOC_012896	1.15603	0.0397071	MANES_17G0555001	MANES_17G055500	sp|Q9SZN7|HIP26_ARATH Heavy metal-associated isoprenylated plant protein 26 OS=Arabidopsis thaliana GN=HIPP26 PE=1 SV=1//9.11347e-13	0.956729	1.11e-06
LNC_000160	XLOC_003847	-0.581839	0.0192691	MANES_05G1538001	MANES_05G153800	sp|Q43636|TRXH_RICCO Thioredoxin H-type OS=Ricinus communis PE=3 SV=1//1.37979e-58	0.95673	1.11e-06
LNC_000160	XLOC_003847	-0.581839	0.0192691	MANES_15G0796002	MANES_15G079600	-//-	0.95673	1.11e-06
LNC_001148	XLOC_020203	1.77094	0.000520749	MANES_03G1925001	MANES_03G192500	sp|Q6NPN3|C3H58_ARATH Zinc finger CCCH domain-containing protein 58 OS=Arabidopsis thaliana GN=At5g18550 PE=2 SV=1//4.82444e-16	0.956748	1.11e-06
LNC_000025	XLOC_000594	-1.39879	0.0463536	MANES_S0985001	MANES_S098500	-//-	0.956765	1.11e-06
LNC_000310	XLOC_006186	-0.543396	0.026885	MANES_05G1389001	MANES_05G138900	sp|Q8K2A6|LIPM_MOUSE Lipase member M OS=Mus musculus GN=Lipm PE=2 SV=1//1.09631e-22	0.956766	1.11e-06
LNC_000160	XLOC_003847	-0.581839	0.0192691	MANES_16G0962001	MANES_16G096200	sp|O04011|ABP20_PRUPE Auxin-binding protein ABP20 OS=Prunus persica GN=ABP20 PE=2 SV=1//2.19628e-101	0.956818	1.1e-06
LNC_002129	XLOC_034132	-0.774845	0.000520749	MANES_07G0057001	MANES_07G005700	-//-	0.95682	1.1e-06
LNC_000113	XLOC_002398	-0.78693	0.0498197	MANES_12G0653001	MANES_12G065300	sp|Q9SJ41|C3H18_ARATH Zinc finger CCCH domain-containing protein 18 OS=Arabidopsis thaliana GN=At2g05160 PE=2 SV=1//1.44128e-167	0.956831	1.1e-06
LNC_001148	XLOC_020203	1.77094	0.000520749	MANES_01G0636001	MANES_01G063600	-//-	0.956832	1.1e-06
LNC_001086	XLOC_019471	0.999907	0.0168559	MANES_01G0147001	MANES_01G014700	sp|Q8S950|NACK1_TOBAC Kinesin-like protein NACK1 OS=Nicotiana tabacum GN=NACK1 PE=1 SV=1//0	0.956873	1.09e-06
LNC_001086	XLOC_019471	0.999907	0.0168559	MANES_13G0418001	MANES_13G041800	sp|Q9LKB9|MYO6_ARATH Myosin-6 OS=Arabidopsis thaliana GN=XI-2 PE=1 SV=1//0	0.95688	1.09e-06
LNC_000160	XLOC_003847	-0.581839	0.0192691	MANES_02G1332001	MANES_02G133200	sp|P20238|MT1_ERYGU Metallothionein-like protein 1 OS=Erythranthe guttata PE=3 SV=1//3.75228e-15	0.956889	1.09e-06
LNC_000113	XLOC_002398	-0.78693	0.0498197	MANES_04G1085001	MANES_04G108500	sp|B9FJG3|RSLE1_ORYSJ Zinc finger BED domain-containing protein RICESLEEPER 1 OS=Oryza sativa subsp. japonica GN=Os05g0239150 PE=3 SV=1//8.53181e-17	0.95689	1.09e-06
LNC_001148	XLOC_020203	1.77094	0.000520749	MANES_06G1241001	MANES_06G124100	sp|P52427|PSA4_SPIOL Proteasome subunit alpha type-4 OS=Spinacia oleracea GN=PAC1 PE=2 SV=1//1.34052e-156	0.956941	1.08e-06
LNC_001148	XLOC_020203	1.77094	0.000520749	MANES_03G0105001	MANES_03G010500	sp|P62598|ARR12_ARATH Two-component response regulator ARR12 OS=Arabidopsis thaliana GN=ARR12 PE=2 SV=2//2.8734e-122	0.956965	1.08e-06
LNC_000310	XLOC_006186	-0.543396	0.026885	MANES_06G1633001	MANES_06G163300	sp|Q93VB8|RS22_ARATH 40S ribosomal protein S2-2 OS=Arabidopsis thaliana GN=RPS2B PE=2 SV=1//2.93091e-142	0.956982	1.08e-06
LNC_000310	XLOC_006186	-0.543396	0.026885	MANES_03G2027001	MANES_03G202700	sp|Q9CX48|ZCH10_MOUSE Zinc finger CCHC domain-containing protein 10 OS=Mus musculus GN=Zcchc10 PE=2 SV=1//7.79126e-07	0.956987	1.08e-06
LNC_001148	XLOC_020203	1.77094	0.000520749	MANES_14G0552001	MANES_14G055200	sp|Q5ZMT7|ADCK1_CHICK Uncharacterized aarF domain-containing protein kinase 1 OS=Gallus gallus GN=ADCK1 PE=2 SV=1//1.24744e-42	0.957024	1.07e-06
LNC_000310	XLOC_006186	-0.543396	0.026885	MANES_11G0006001	MANES_11G000600	sp|Q59536|PTRB_MORLA Protease 2 OS=Moraxella lacunata GN=ptrB PE=3 SV=1//2.6346e-121	0.957035	1.07e-06
LNC_001148	XLOC_020203	1.77094	0.000520749	MANES_06G1045001	MANES_06G104500	sp|Q7Z494|NPHP3_HUMAN Nephrocystin-3 OS=Homo sapiens GN=NPHP3 PE=1 SV=1//1.25044e-07	0.957049	1.07e-06
LNC_000160	XLOC_003847	-0.581839	0.0192691	MANES_01G0311001	MANES_01G031100	sp|Q9M015|Y5161_ARATH Uncharacterized protein At5g01610 OS=Arabidopsis thaliana GN=At5g01610 PE=1 SV=1//1.91861e-46	0.957055	1.07e-06
LNC_001148	XLOC_020203	1.77094	0.000520749	MANES_08G0156001	MANES_08G015600	sp|Q9ZQ99|U73C1_ARATH UDP-glycosyltransferase 73C1 OS=Arabidopsis thaliana GN=UGT73C1 PE=2 SV=1//0	0.957073	1.07e-06
LNC_000310	XLOC_006186	-0.543396	0.026885	MANES_12G1534001	MANES_12G153400	sp|Q9LXD9|PME51_ARATH Probable pectinesterase/pectinesterase inhibitor 51 OS=Arabidopsis thaliana GN=PME51 PE=2 SV=1//0	0.95708	1.07e-06
LNC_001148	XLOC_020203	1.77094	0.000520749	MANES_11G0772001	MANES_11G077200	sp|Q9S702|AK3_ARATH Aspartokinase 3, chloroplastic OS=Arabidopsis thaliana GN=AK3 PE=1 SV=1//0	0.957097	1.07e-06
LNC_000160	XLOC_003847	-0.581839	0.0192691	MANES_01G1655001	MANES_01G165500	sp|O82797|PCNA_TOBAC Proliferating cell nuclear antigen OS=Nicotiana tabacum GN=PCNA PE=2 SV=1//0	0.957124	1.06e-06
LNC_000025	XLOC_000594	-1.39879	0.0463536	MANES_06G1587002	MANES_06G158700	sp|Q94BN2|SPSY_ARATH Spermine synthase OS=Arabidopsis thaliana GN=SPMS PE=1 SV=1//1.11876e-180	0.957127	1.06e-06
LNC_001148	XLOC_020203	1.77094	0.000520749	MANES_14G0212001	MANES_14G021200	sp|Q0WT48|DNJ21_ARATH DnaJ protein ERDJ2A OS=Arabidopsis thaliana GN=ERDJ2A PE=1 SV=1//0	0.957127	1.06e-06
LNC_001148	XLOC_020203	1.77094	0.000520749	MANES_09G0962001	MANES_09G096200	sp|Q8W487|YB95_ARATH Uncharacterized protein At2g39795, mitochondrial OS=Arabidopsis thaliana GN=At2g39795 PE=2 SV=1//1.63824e-54	0.957127	1.06e-06
LNC_000113	XLOC_002398	-0.78693	0.0498197	MANES_01G2076001	MANES_01G207600	sp|Q9LE82|RAGP1_ARATH RAN GTPase-activating protein 1 OS=Arabidopsis thaliana GN=RANGAP1 PE=1 SV=1//0	0.95714	1.06e-06
LNC_000310	XLOC_006186	-0.543396	0.026885	MANES_05G0814001	MANES_05G081400	sp|Q8GY55|TIF4B_ARATH Protein TIFY 4B OS=Arabidopsis thaliana GN=TIFY4B PE=1 SV=1//3.18689e-50	0.957146	1.06e-06
LNC_000310	XLOC_006186	-0.543396	0.026885	MANES_08G0228001	MANES_08G022800	sp|Q94DE2|BD31A_ORYSJ Protein BUD31 homolog 1 OS=Oryza sativa subsp. japonica GN=Os01g0857700 PE=2 SV=1//1.10344e-96	0.957162	1.06e-06
LNC_000699	XLOC_012896	1.15603	0.0397071	MANES_12G0005001	MANES_12G000500	sp|Q8L7S6|HEXO3_ARATH Beta-hexosaminidase 3 OS=Arabidopsis thaliana GN=HEXO3 PE=1 SV=1//0	0.957163	1.06e-06
LNC_001148	XLOC_020203	1.77094	0.000520749	MANES_06G1737001	MANES_06G173700	sp|Q93W28|Y4554_ARATH Uncharacterized protein At4g15545 OS=Arabidopsis thaliana GN=At4g15545 PE=1 SV=1//3.91931e-68	0.957171	1.06e-06
LNC_002129	XLOC_034132	-0.774845	0.000520749	MANES_02G0081001	MANES_02G008100	sp|O65155|KELP_ARATH RNA polymerase II transcriptional coactivator KELP OS=Arabidopsis thaliana GN=KELP PE=1 SV=1//6.57768e-45	0.957186	1.05e-06
LNC_000310	XLOC_006186	-0.543396	0.026885	MANES_09G1415001	MANES_09G141500	sp|Q43314|DHE1_ARATH Glutamate dehydrogenase 1 OS=Arabidopsis thaliana GN=GDH1 PE=2 SV=1//0	0.9572	1.05e-06
LNC_000160	XLOC_003847	-0.581839	0.0192691	MANES_10G1184001	MANES_10G118400	sp|O49545|BAME1_ARATH Leucine-rich repeat receptor-like serine/threonine-protein kinase BAM1 OS=Arabidopsis thaliana GN=BAM1 PE=1 SV=1//0	0.957217	1.05e-06
LNC_000344	XLOC_006825	-1.24381	0.0195291	MANES_04G0788002	MANES_04G078800	sp|Q9T0I8|MTN1_ARATH 5&apos;-methylthioadenosine/S-adenosylhomocysteine nucleosidase 1 OS=Arabidopsis thaliana GN=MTN1 PE=1 SV=1//1.9572e-121	0.957269	1.04e-06
LNC_001795	XLOC_029892	-0.744716	0.00834118	MANES_02G1572001	MANES_02G157200	-//-	0.95729	1.04e-06
LNC_000113	XLOC_002398	-0.78693	0.0498197	MANES_14G1744001	MANES_14G174400	sp|Q7K4H4|NO66_DROME Bifunctional lysine-specific demethylase and histidyl-hydroxylase NO66 OS=Drosophila melanogaster GN=CG2982 PE=1 SV=1//2.57542e-13	0.957298	1.04e-06
LNC_001086	XLOC_019471	0.999907	0.0168559	MANES_16G0193001	MANES_16G019300	sp|Q9M0Y3|ENT3_ARATH Equilibrative nucleotide transporter 3 OS=Arabidopsis thaliana GN=ENT3 PE=1 SV=1//0	0.957306	1.04e-06
LNC_001148	XLOC_020203	1.77094	0.000520749	MANES_14G0349001	MANES_14G034900	sp|P17407|21KD_DAUCA 21 kDa protein OS=Daucus carota PE=2 SV=1//2.82944e-45	0.957319	1.04e-06
LNC_000160	XLOC_003847	-0.581839	0.0192691	MANES_02G1127001	MANES_02G112700	sp|Q8S2T0|GRIP_ARATH Protein GRIP OS=Arabidopsis thaliana GN=GRIP PE=1 SV=2//0	0.957322	1.04e-06
LNC_000310	XLOC_006186	-0.543396	0.026885	MANES_02G1573001	MANES_02G157300	sp|Q9FZ22|GPAT2_ARATH Probable glycerol-3-phosphate acyltransferase 2 OS=Arabidopsis thaliana GN=GPAT2 PE=2 SV=1//6.91543e-174	0.957331	1.04e-06
LNC_000310	XLOC_006186	-0.543396	0.026885	MANES_06G1634001	MANES_06G163400	sp|Q93VB8|RS22_ARATH 40S ribosomal protein S2-2 OS=Arabidopsis thaliana GN=RPS2B PE=2 SV=1//2.17872e-142	0.957372	1.03e-06
LNC_001148	XLOC_020203	1.77094	0.000520749	MANES_03G1861001	MANES_03G186100	sp|Q8W4J2|MPK16_ARATH Mitogen-activated protein kinase 16 OS=Arabidopsis thaliana GN=MPK16 PE=2 SV=2//0	0.95741	1.03e-06
LNC_000160	XLOC_003847	-0.581839	0.0192691	MANES_09G0428001	MANES_09G042800	-//-	0.957427	1.03e-06
LNC_001148	XLOC_020203	1.77094	0.000520749	MANES_04G1291001	MANES_04G129100	-//-	0.957462	1.02e-06
LNC_001148	XLOC_020203	1.77094	0.000520749	MANES_13G0997002	MANES_13G099700	sp|Q8W486|Y1491_ARATH Uncharacterized protein At1g04910 OS=Arabidopsis thaliana GN=At1g04910 PE=2 SV=1//3.99437e-78	0.957505	1.02e-06
LNC_001148	XLOC_020203	1.77094	0.000520749	MANES_17G1006001	MANES_17G100600	sp|Q9M069|E137_ARATH Glucan endo-1,3-beta-glucosidase 7 OS=Arabidopsis thaliana GN=At4g34480 PE=1 SV=2//0	0.957524	1.01e-06
LNC_001148	XLOC_020203	1.77094	0.000520749	MANES_15G1015001	MANES_15G101500	sp|Q9SQ80|G2OX1_PEA Gibberellin 2-beta-dioxygenase 1 OS=Pisum sativum GN=GA2OX1 PE=1 SV=1//1.11197e-158	0.957526	1.01e-06
LNC_000160	XLOC_003847	-0.581839	0.0192691	MANES_02G0497001	MANES_02G049700	sp|Q9XI90|WRKY4_ARATH Probable WRKY transcription factor 4 OS=Arabidopsis thaliana GN=WRKY4 PE=1 SV=2//1.95801e-115	0.957539	1.01e-06
LNC_000310	XLOC_006186	-0.543396	0.026885	MANES_04G0952002	MANES_04G095200	sp|Q9LDX1|SGS3_ARATH Protein SUPPRESSOR OF GENE SILENCING 3 OS=Arabidopsis thaliana GN=SGS3 PE=1 SV=1//1.21798e-98	0.957563	1.01e-06
LNC_000025	XLOC_000594	-1.39879	0.0463536	MANES_08G1703001	MANES_08G170300	sp|Q39030|KPK2_ARATH Serine/threonine-protein kinase AtPK2/AtPK19 OS=Arabidopsis thaliana GN=ATPK2 PE=1 SV=2//0	0.957611	1e-06
LNC_001148	XLOC_020203	1.77094	0.000520749	MANES_10G0468001	MANES_10G046800	sp|Q9SV30|GATA8_ARATH GATA transcription factor 8 OS=Arabidopsis thaliana GN=GATA8 PE=2 SV=1//4.24667e-16	0.957613	1e-06
LNC_000699	XLOC_012896	1.15603	0.0397071	MANES_08G1439001	MANES_08G143900	sp|P42168|KC1A_CAEEL Casein kinase I isoform alpha OS=Caenorhabditis elegans GN=kin-19 PE=3 SV=1//3.95692e-51	0.95763	1e-06
LNC_000160	XLOC_003847	-0.581839	0.0192691	MANES_11G1469001	MANES_11G146900	sp|F4JSE7|EDR2_ARATH Protein ENHANCED DISEASE RESISTANCE 2 OS=Arabidopsis thaliana GN=EDR2 PE=2 SV=1//2.90671e-27	0.957635	1e-06
LNC_000160	XLOC_003847	-0.581839	0.0192691	MANES_06G0153001	MANES_06G015300	sp|Q9JMD3|PCTL_MOUSE PCTP-like protein OS=Mus musculus GN=Stard10 PE=1 SV=1//1.29579e-08	0.957648	9.99e-07
LNC_000113	XLOC_002398	-0.78693	0.0498197	MANES_13G0036001	MANES_13G003600	sp|Q9Y383|LC7L2_HUMAN Putative RNA-binding protein Luc7-like 2 OS=Homo sapiens GN=LUC7L2 PE=1 SV=2//3.26702e-17	0.957669	9.97e-07
LNC_000699	XLOC_012896	1.15603	0.0397071	MANES_11G0328001	MANES_11G032800	-//-	0.957672	9.97e-07
LNC_000699	XLOC_012896	1.15603	0.0397071	MANES_18G0974001	MANES_18G097400	sp|Q94AG2|SERK1_ARATH Somatic embryogenesis receptor kinase 1 OS=Arabidopsis thaliana GN=SERK1 PE=1 SV=2//0	0.957675	9.96e-07
LNC_001148	XLOC_020203	1.77094	0.000520749	MANES_12G1437001	MANES_12G143700	sp|Q9SJ12|ATP7_ARATH Probable ATP synthase 24 kDa subunit, mitochondrial OS=Arabidopsis thaliana GN=At2g21870 PE=1 SV=1//1.42102e-120	0.957712	9.92e-07
LNC_000699	XLOC_012896	1.15603	0.0397071	MANES_09G0558001	MANES_09G055800	sp|O82533|FTZ21_ARATH Cell division protein FtsZ homolog 2-1, chloroplastic OS=Arabidopsis thaliana GN=FTSZ2-1 PE=1 SV=2//0	0.957798	9.82e-07
LNC_000160	XLOC_003847	-0.581839	0.0192691	MANES_16G0602001	MANES_16G060200	sp|F4KAB8|MCM6_ARATH DNA replication licensing factor MCM6 OS=Arabidopsis thaliana GN=MCM6 PE=1 SV=1//0	0.957832	9.78e-07
LNC_000699	XLOC_012896	1.15603	0.0397071	MANES_15G1576001	MANES_15G157600	sp|Q9FKS5|CYC1B_ARATH Cytochrome c1 2, heme protein, mitochondrial OS=Arabidopsis thaliana GN=CYC12 PE=1 SV=1//4.16624e-168	0.957854	9.76e-07
LNC_001148	XLOC_020203	1.77094	0.000520749	MANES_05G1767001	MANES_05G176700	sp|Q8W3M4|Y4744_ARATH Uncharacterized protein At4g06744 OS=Arabidopsis thaliana GN=At4g06744 PE=2 SV=1//1.36778e-95	0.95786	9.75e-07
LNC_000113	XLOC_002398	-0.78693	0.0498197	MANES_10G1171001	MANES_10G117100	-//-	0.957881	9.73e-07
LNC_001148	XLOC_020203	1.77094	0.000520749	MANES_05G1742001	MANES_05G174200	sp|Q9NBK5|TRC_DROME Serine/threonine-protein kinase tricorner OS=Drosophila melanogaster GN=trc PE=1 SV=1//1.82949e-138	0.957936	9.66e-07
LNC_001795	XLOC_029892	-0.744716	0.00834118	MANES_13G0296001	MANES_13G029600	sp|Q9ZUD9|SRO2_ARATH Probable inactive poly [ADP-ribose] polymerase SRO2 OS=Arabidopsis thaliana GN=SRO2 PE=1 SV=1//1.76744e-71	0.957975	9.62e-07
LNC_000160	XLOC_003847	-0.581839	0.0192691	MANES_06G0719001	MANES_06G071900	sp|Q0V7R1|GATL3_ARATH Probable galacturonosyltransferase-like 3 OS=Arabidopsis thaliana GN=GATL3 PE=2 SV=1//1.23598e-164	0.957977	9.62e-07
LNC_001148	XLOC_020203	1.77094	0.000520749	MANES_13G0518001	MANES_13G051800	sp|Q06915|EA6_ARATH Probable glucan endo-1,3-beta-glucosidase A6 OS=Arabidopsis thaliana GN=A6 PE=2 SV=1//0	0.957993	9.6e-07
LNC_002129	XLOC_034132	-0.774845	0.000520749	MANES_16G1059001	MANES_16G105900	sp|Q9M0G2|C3H49_ARATH Zinc finger CCCH domain-containing protein 49 OS=Arabidopsis thaliana GN=At4g29190 PE=2 SV=1//2.07511e-127	0.958	9.59e-07
LNC_000227	XLOC_004785	-0.949786	0.0436889	MANES_05G0258001	MANES_05G025800	-//-	0.958002	9.59e-07
LNC_000160	XLOC_003847	-0.581839	0.0192691	MANES_05G0906001	MANES_05G090600	sp|P42751|CCD11_ARATH Cyclin-D1-1 OS=Arabidopsis thaliana GN=CYCD1-1 PE=1 SV=3//3.42056e-119	0.958015	9.57e-07
LNC_000025	XLOC_000594	-1.39879	0.0463536	MANES_15G0413001	MANES_15G041300	sp|Q15751|HERC1_HUMAN Probable E3 ubiquitin-protein ligase HERC1 OS=Homo sapiens GN=HERC1 PE=1 SV=2//4.86514e-17	0.958017	9.57e-07
LNC_001148	XLOC_020203	1.77094	0.000520749	MANES_08G0128001	MANES_08G012800	sp|P25818|TIP11_ARATH Aquaporin TIP1-1 OS=Arabidopsis thaliana GN=TIP1-1 PE=1 SV=1//4.72793e-136	0.958022	9.57e-07
LNC_001148	XLOC_020203	1.77094	0.000520749	MANES_16G1110001	MANES_16G111000	sp|Q9LYD3|DREB3_ARATH Dehydration-responsive element-binding protein 3 OS=Arabidopsis thaliana GN=DREB3 PE=2 SV=1//6.43e-50	0.958053	9.53e-07
LNC_001148	XLOC_020203	1.77094	0.000520749	MANES_11G0613002	MANES_11G061300	sp|Q28HE5|S38A6_XENTR Probable sodium-coupled neutral amino acid transporter 6 OS=Xenopus tropicalis GN=slc38a6 PE=2 SV=1//1.55804e-16	0.958056	9.53e-07
LNC_001086	XLOC_019471	0.999907	0.0168559	MANES_04G0954002	MANES_04G095400	sp|Q851Y7|GRXS7_ORYSJ Monothiol glutaredoxin-S7, chloroplastic OS=Oryza sativa subsp. japonica GN=GRXS7 PE=2 SV=1//4.69962e-57	0.958076	9.51e-07
LNC_000160	XLOC_003847	-0.581839	0.0192691	MANES_18G0852002	MANES_18G085200	sp|Q8GYX8|DNJ10_ARATH Chaperone protein dnaJ 10 OS=Arabidopsis thaliana GN=ATJ10 PE=2 SV=2//2.57022e-98	0.95808	9.5e-07
LNC_000699	XLOC_012896	1.15603	0.0397071	MANES_08G1679001	MANES_08G167900	-//-	0.958095	9.48e-07
LNC_000113	XLOC_002398	-0.78693	0.0498197	MANES_12G0512001	MANES_12G051200	-//-	0.958096	9.48e-07
LNC_002129	XLOC_034132	-0.774845	0.000520749	MANES_16G0845001	MANES_16G084500	sp|Q2JN82|PSBX_SYNJB Photosystem II reaction center X protein OS=Synechococcus sp. (strain JA-2-3B&apos;a(2-13)) GN=psbX PE=3 SV=1//2.1421e-06	0.958109	9.47e-07
LNC_000025	XLOC_000594	-1.39879	0.0463536	MANES_02G2215001	MANES_02G221500	-//-	0.958131	9.44e-07
LNC_002129	XLOC_034132	-0.774845	0.000520749	MANES_18G0610001	MANES_18G061000	sp|P93009|CUTA_ARATH Protein CutA, chloroplastic OS=Arabidopsis thaliana GN=CUTA PE=1 SV=1//1.35863e-74	0.958185	9.38e-07
LNC_000160	XLOC_003847	-0.581839	0.0192691	MANES_01G0548001	MANES_01G054800	sp|Q9MAP8|B3GT6_ARATH Probable beta-1,3-galactosyltransferase 6 OS=Arabidopsis thaliana GN=B3GALT6 PE=2 SV=1//0	0.958192	9.38e-07
LNC_001148	XLOC_020203	1.77094	0.000520749	MANES_01G0062001	MANES_01G006200	sp|Q501H5|SFH13_ARATH Phosphatidylinositol/phosphatidylcholine transfer protein SFH13 OS=Arabidopsis thaliana GN=SFH13 PE=2 SV=1//0	0.958193	9.38e-07
LNC_002129	XLOC_034132	-0.774845	0.000520749	MANES_02G1402001	MANES_02G140200	sp|Q9SAR5|AKR2_ARATH Ankyrin repeat domain-containing protein 2 OS=Arabidopsis thaliana GN=AKR2 PE=1 SV=2//4.54125e-16	0.958204	9.36e-07
LNC_001086	XLOC_019471	0.999907	0.0168559	MANES_01G0668001	MANES_01G066800	sp|F4IDU4|MBOA1_ARATH Lysophospholipid acyltransferase 1 OS=Arabidopsis thaliana GN=LPLAT1 PE=1 SV=1//0	0.958232	9.33e-07
LNC_000310	XLOC_006186	-0.543396	0.026885	MANES_16G1247004	MANES_16G124700	sp|Q0WV90|TPR1_ARATH Topless-related protein 1 OS=Arabidopsis thaliana GN=TPR1 PE=1 SV=3//0	0.958243	9.32e-07
LNC_000160	XLOC_003847	-0.581839	0.0192691	MANES_10G0406009	MANES_10G040600	sp|P36151|YK50_YEAST Uncharacterized protein YKR070W OS=Saccharomyces cerevisiae (strain ATCC 204508 / S288c) GN=YKR070W PE=1 SV=1//3.78624e-24	0.958251	9.31e-07
LNC_000113	XLOC_002398	-0.78693	0.0498197	MANES_15G0188001	MANES_15G018800	sp|O78328|DXS_CAPAN Probable 1-deoxy-D-xylulose-5-phosphate synthase, chloroplastic OS=Capsicum annuum GN=TKT2 PE=2 SV=1//0	0.95827	9.29e-07
LNC_001148	XLOC_020203	1.77094	0.000520749	MANES_14G1538001	MANES_14G153800	sp|F4JTE7|GPP1_ARATH (DL)-glycerol-3-phosphatase 1 OS=Arabidopsis thaliana GN=GPP1 PE=1 SV=1//1.83661e-132	0.958322	9.23e-07
LNC_000160	XLOC_003847	-0.581839	0.0192691	MANES_08G0215001	MANES_08G021500	sp|Q9LZS0|PTL_ARATH Trihelix transcription factor PTL OS=Arabidopsis thaliana GN=PTL PE=2 SV=1//1.89624e-141	0.958348	9.21e-07
LNC_000113	XLOC_002398	-0.78693	0.0498197	MANES_02G0448007	MANES_02G044800	sp|Q8LB10|CLPR4_ARATH ATP-dependent Clp protease proteolytic subunit-related protein 4, chloroplastic OS=Arabidopsis thaliana GN=CLPR4 PE=1 SV=1//2.56088e-10	0.958378	9.17e-07
LNC_002129	XLOC_034132	-0.774845	0.000520749	MANES_04G1496001	MANES_04G149600	sp|Q9SYF5|GLIP3_ARATH GDSL esterase/lipase 3 OS=Arabidopsis thaliana GN=GLIP3 PE=2 SV=2//2.18854e-115	0.958386	9.16e-07
LNC_000160	XLOC_003847	-0.581839	0.0192691	MANES_11G1527001	MANES_11G152700	sp|O22582|H2B_GOSHI Histone H2B OS=Gossypium hirsutum GN=HIS2B PE=2 SV=3//4.29762e-60	0.958454	9.09e-07
LNC_000160	XLOC_003847	-0.581839	0.0192691	MANES_07G1017001	MANES_07G101700	sp|P47927|AP2_ARATH Floral homeotic protein APETALA 2 OS=Arabidopsis thaliana GN=AP2 PE=1 SV=1//1.51148e-69	0.95847	9.07e-07
LNC_000025	XLOC_000594	-1.39879	0.0463536	MANES_09G0852001	MANES_09G085200	sp|Q9FIK0|PFKA2_ARATH ATP-dependent 6-phosphofructokinase 2 OS=Arabidopsis thaliana GN=PFK2 PE=1 SV=1//0	0.958524	9.02e-07
LNC_001148	XLOC_020203	1.77094	0.000520749	MANES_14G1116001	MANES_14G111600	sp|Q54YG5|TPPC5_DICDI Trafficking protein particle complex subunit 5 OS=Dictyostelium discoideum GN=trappc5 PE=3 SV=1//2.42206e-76	0.95853	9.01e-07
LNC_000310	XLOC_006186	-0.543396	0.026885	MANES_08G1698001	MANES_08G169800	sp|Q94F47|UBC28_ARATH Ubiquitin-conjugating enzyme E2 28 OS=Arabidopsis thaliana GN=UBC28 PE=2 SV=1//1.58349e-103	0.958583	8.95e-07
LNC_001795	XLOC_029892	-0.744716	0.00834118	MANES_08G0496001	MANES_08G049600	sp|Q94A08|RFS2_ARATH Probable galactinol--sucrose galactosyltransferase 2 OS=Arabidopsis thaliana GN=RFS2 PE=2 SV=2//0	0.958604	8.93e-07
LNC_000699	XLOC_012896	1.15603	0.0397071	MANES_12G0967001	MANES_12G096700	-//-	0.958643	8.89e-07
LNC_000160	XLOC_003847	-0.581839	0.0192691	MANES_05G1018001	MANES_05G101800	sp|Q9SAK5|APL_ARATH Myb family transcription factor APL OS=Arabidopsis thaliana GN=APL PE=2 SV=2//8.80271e-45	0.958666	8.86e-07
LNC_001148	XLOC_020203	1.77094	0.000520749	MANES_05G1555001	MANES_05G155500	sp|Q2RAC5|CCT13_ORYSJ Cyclin-T1-3 OS=Oryza sativa subsp. japonica GN=CYCT1-3 PE=3 SV=2//3.16101e-11	0.958669	8.86e-07
LNC_000160	XLOC_003847	-0.581839	0.0192691	MANES_03G1354001	MANES_03G135400	sp|Q9FLN5|VA0E1_ARATH V-type proton ATPase subunit e1 OS=Arabidopsis thaliana GN=VHA-e1 PE=2 SV=1//1.96486e-35	0.958685	8.84e-07
LNC_000160	XLOC_003847	-0.581839	0.0192691	MANES_05G1248001	MANES_05G124800	sp|Q9FII1|FK118_ARATH F-box/kelch-repeat protein At5g42360 OS=Arabidopsis thaliana GN=At5g42360 PE=2 SV=1//0	0.958712	8.82e-07
LNC_001148	XLOC_020203	1.77094	0.000520749	MANES_03G0816001	MANES_03G081600	sp|Q8W486|Y1491_ARATH Uncharacterized protein At1g04910 OS=Arabidopsis thaliana GN=At1g04910 PE=2 SV=1//1.88326e-13	0.958739	8.79e-07
LNC_000160	XLOC_003847	-0.581839	0.0192691	MANES_15G0125001	MANES_15G012500	sp|Q8L9P8|RLF33_ARATH Protein RALF-like 33 OS=Arabidopsis thaliana GN=RALFL33 PE=2 SV=1//9.6573e-39	0.95874	8.79e-07
LNC_001148	XLOC_020203	1.77094	0.000520749	MANES_02G0092001	MANES_02G009200	sp|Q39828|SDL5A_SOYBN Dynamin-related protein 5A OS=Glycine max PE=2 SV=1//0	0.958744	8.78e-07
LNC_001148	XLOC_020203	1.77094	0.000520749	MANES_03G1364001	MANES_03G136400	sp|Q9FLP0|MA651_ARATH 65-kDa microtubule-associated protein 1 OS=Arabidopsis thaliana GN=MAP65-1 PE=1 SV=1//0	0.958764	8.76e-07
LNC_002129	XLOC_034132	-0.774845	0.000520749	MANES_09G1396001	MANES_09G139600	sp|Q8VZU2|SY132_ARATH Syntaxin-132 OS=Arabidopsis thaliana GN=SYP132 PE=1 SV=1//4.36463e-130	0.958768	8.76e-07
LNC_000699	XLOC_012896	1.15603	0.0397071	MANES_13G1062001	MANES_13G106200	sp|C0LGX3|HSL2_ARATH LRR receptor-like serine/threonine-protein kinase HSL2 OS=Arabidopsis thaliana GN=HSL2 PE=2 SV=1//0	0.958794	8.73e-07
LNC_000160	XLOC_003847	-0.581839	0.0192691	MANES_04G0687002	MANES_04G068700	-//-	0.958797	8.73e-07
LNC_001148	XLOC_020203	1.77094	0.000520749	MANES_02G1541001	MANES_02G154100	sp|Q67XC9|TPPD_ARATH Probable trehalose-phosphate phosphatase D OS=Arabidopsis thaliana GN=TPPD PE=2 SV=1//6.21081e-66	0.958809	8.71e-07
LNC_000160	XLOC_003847	-0.581839	0.0192691	MANES_01G0062001	MANES_01G006200	sp|Q501H5|SFH13_ARATH Phosphatidylinositol/phosphatidylcholine transfer protein SFH13 OS=Arabidopsis thaliana GN=SFH13 PE=2 SV=1//0	0.958822	8.7e-07
LNC_000310	XLOC_006186	-0.543396	0.026885	MANES_18G0100001	MANES_18G010000	sp|Q8L9W3|ATL23_ARATH E3 ubiquitin-protein ligase ATL23 OS=Arabidopsis thaliana GN=ATL23 PE=1 SV=2//5.54198e-41	0.958828	8.69e-07
LNC_001121	XLOC_019998	-1.35455	0.0197864	MANES_18G0571001	MANES_18G057100	-//-	0.958829	8.69e-07
LNC_001148	XLOC_020203	1.77094	0.000520749	MANES_02G0868001	MANES_02G086800	sp|Q9SSD1|TMM_ARATH Protein TOO MANY MOUTHS OS=Arabidopsis thaliana GN=TMM PE=1 SV=1//1.35186e-41	0.958849	8.67e-07
LNC_000310	XLOC_006186	-0.543396	0.026885	MANES_03G0400001	MANES_03G040000	sp|Q949G5|MOB1A_MEDSF MOB kinase activator-like 1A OS=Medicago sativa subsp. falcata GN=MOB1-A PE=2 SV=2//2.12476e-145	0.958854	8.67e-07
LNC_000699	XLOC_012896	1.15603	0.0397071	MANES_S0213001	MANES_S021300	sp|Q9ZUJ5|5MMP_ARATH Metalloendoproteinase 5-MMP OS=Arabidopsis thaliana GN=5MMP PE=1 SV=1//3.34174e-56	0.958866	8.66e-07
LNC_001148	XLOC_020203	1.77094	0.000520749	MANES_13G0485001	MANES_13G048500	sp|Q8RWW0|ALE2_ARATH Receptor-like serine/threonine-protein kinase ALE2 OS=Arabidopsis thaliana GN=ALE2 PE=1 SV=1//0	0.958876	8.64e-07
LNC_000160	XLOC_003847	-0.581839	0.0192691	MANES_14G1248002	MANES_14G124800	sp|O48916|FAH1_ARATH Fatty acid 2-hydroxylase 1 OS=Arabidopsis thaliana GN=FAH1 PE=1 SV=1//1.72755e-127	0.958883	8.64e-07
LNC_000160	XLOC_003847	-0.581839	0.0192691	MANES_14G1429002	MANES_14G142900	sp|Q9SUH5|QWRF8_ARATH QWRF motif-containing protein 8 OS=Arabidopsis thaliana GN=QWRF8 PE=2 SV=1//1.60796e-107	0.958993	8.52e-07
LNC_001148	XLOC_020203	1.77094	0.000520749	MANES_16G1204001	MANES_16G120400	sp|O48946|CESA1_ARATH Cellulose synthase A catalytic subunit 1 [UDP-forming] OS=Arabidopsis thaliana GN=CESA1 PE=1 SV=1//0	0.959002	8.51e-07
LNC_001795	XLOC_029892	-0.744716	0.00834118	MANES_05G0187001	MANES_05G018700	sp|P46897|ATHB7_ARATH Homeobox-leucine zipper protein ATHB-7 OS=Arabidopsis thaliana GN=ATHB-7 PE=2 SV=2//3.34104e-60	0.959015	8.5e-07
LNC_000310	XLOC_006186	-0.543396	0.026885	MANES_10G0835001	MANES_10G083500	-//-	0.959022	8.49e-07
LNC_001148	XLOC_020203	1.77094	0.000520749	MANES_05G0044001	MANES_05G004400	sp|Q9S834|CLPP5_ARATH ATP-dependent Clp protease proteolytic subunit 5, chloroplastic OS=Arabidopsis thaliana GN=CLPP5 PE=1 SV=1//9.73212e-165	0.959023	8.49e-07
LNC_001148	XLOC_020203	1.77094	0.000520749	MANES_02G1929001	MANES_02G192900	sp|Q9C8W3|FUT13_ARATH Alpha-(1,4)-fucosyltransferase OS=Arabidopsis thaliana GN=FUT13 PE=2 SV=2//0	0.959027	8.49e-07
LNC_000310	XLOC_006186	-0.543396	0.026885	MANES_17G0144001	MANES_17G014400	sp|Q8L586|Y4958_ARATH Uncharacterized membrane protein At4g09580 OS=Arabidopsis thaliana GN=At4g09580 PE=1 SV=1//1.50862e-97	0.959036	8.48e-07
LNC_001148	XLOC_020203	1.77094	0.000520749	MANES_03G1167001	MANES_03G116700	sp|P27489|CB23_SOLLC Chlorophyll a-b binding protein 13, chloroplastic OS=Solanum lycopersicum GN=CAB13 PE=1 SV=1//1.01998e-167	0.959037	8.48e-07
LNC_000160	XLOC_003847	-0.581839	0.0192691	MANES_15G0234001	MANES_15G023400	sp|Q94BT9|ATOX1_ARATH Copper transport protein ATX1 OS=Arabidopsis thaliana GN=ATX1 PE=1 SV=1//1.67137e-09	0.959041	8.47e-07
LNC_001086	XLOC_019471	0.999907	0.0168559	MANES_02G0632001	MANES_02G063200	sp|Q9SL48|SLY1_ARATH SEC1 family transport protein SLY1 OS=Arabidopsis thaliana GN=SLY1 PE=1 SV=1//0	0.959051	8.46e-07
LNC_000160	XLOC_003847	-0.581839	0.0192691	MANES_05G1108001	MANES_05G110800	sp|O22666|RGP3_ARATH UDP-arabinopyranose mutase 3 OS=Arabidopsis thaliana GN=RGP3 PE=1 SV=2//0	0.959066	8.45e-07
LNC_000699	XLOC_012896	1.15603	0.0397071	MANES_03G0413001	MANES_03G041300	-//-	0.959148	8.37e-07
LNC_000699	XLOC_012896	1.15603	0.0397071	MANES_08G1592001	MANES_08G159200	sp|Q9LF50|MEX1_ARATH Maltose excess protein 1, chloroplastic OS=Arabidopsis thaliana GN=MEX1 PE=2 SV=2//5.22466e-161	0.959153	8.36e-07
LNC_002129	XLOC_034132	-0.774845	0.000520749	MANES_06G0652001	MANES_06G065200	-//-	0.959163	8.35e-07
LNC_001148	XLOC_020203	1.77094	0.000520749	MANES_15G1728001	MANES_15G172800	sp|P57750|AGM1_ARATH Phosphoacetylglucosamine mutase OS=Arabidopsis thaliana GN=DRT101 PE=1 SV=1//0	0.959211	8.3e-07
LNC_000310	XLOC_006186	-0.543396	0.026885	MANES_13G0498001	MANES_13G049800	-//-	0.959218	8.3e-07
LNC_000160	XLOC_003847	-0.581839	0.0192691	MANES_05G0896002	MANES_05G089600	sp|F4I5D5|WTR11_ARATH WAT1-related protein At1g70260 OS=Arabidopsis thaliana GN=At1g70260 PE=2 SV=1//1.36221e-134	0.959249	8.26e-07
LNC_001795	XLOC_029892	-0.744716	0.00834118	MANES_12G1169001	MANES_12G116900	sp|Q9SY57|P2A10_ARATH Protein PHLOEM PROTEIN 2-LIKE A10 OS=Arabidopsis thaliana GN=PP2A10 PE=2 SV=1//5.33237e-115	0.959256	8.26e-07
LNC_001148	XLOC_020203	1.77094	0.000520749	MANES_S0018001	MANES_S001800	sp|Q42059|GUN6_ARATH Endoglucanase 6 OS=Arabidopsis thaliana GN=At1g64390 PE=2 SV=2//0	0.959267	8.25e-07
LNC_000310	XLOC_006186	-0.543396	0.026885	MANES_17G0062001	MANES_17G006200	sp|Q940A6|PP325_ARATH Pentatricopeptide repeat-containing protein At4g19440, chloroplastic OS=Arabidopsis thaliana GN=At4g19440 PE=2 SV=2//7.90083e-18	0.959307	8.21e-07
LNC_000160	XLOC_003847	-0.581839	0.0192691	MANES_11G0035001	MANES_11G003500	-//-	0.959368	8.15e-07
LNC_001148	XLOC_020203	1.77094	0.000520749	MANES_02G1751001	MANES_02G175100	sp|F4I037|TBL7_ARATH Protein trichome berefringence-like 7 OS=Arabidopsis thaliana GN=TBL7 PE=3 SV=1//1.48704e-53	0.959381	8.13e-07
LNC_001148	XLOC_020203	1.77094	0.000520749	MANES_01G0738001	MANES_01G073800	sp|Q6R2J8|SRF8_ARATH Protein STRUBBELIG-RECEPTOR FAMILY 8 OS=Arabidopsis thaliana GN=SRF8 PE=2 SV=1//2.85254e-61	0.959388	8.13e-07
LNC_000160	XLOC_003847	-0.581839	0.0192691	MANES_05G1770001	MANES_05G177000	sp|P0C7P8|LHWL1_ARATH Transcription factor EMB1444 OS=Arabidopsis thaliana GN=EMB1444 PE=2 SV=1//3.0736e-14	0.959401	8.11e-07
LNC_001121	XLOC_019998	-1.35455	0.0197864	MANES_02G1821001	MANES_02G182100	-//-	0.959411	8.1e-07
LNC_001148	XLOC_020203	1.77094	0.000520749	MANES_10G1231001	MANES_10G123100	sp|Q940G0|TMN1_ARATH Transmembrane 9 superfamily member 1 OS=Arabidopsis thaliana GN=TMN1 PE=1 SV=1//0	0.959428	8.09e-07
LNC_000113	XLOC_002398	-0.78693	0.0498197	MANES_01G0247001	MANES_01G024700	sp|Q8LJW3|ACR4_ARATH ACT domain-containing protein ACR4 OS=Arabidopsis thaliana GN=ACR4 PE=2 SV=1//0	0.959442	8.07e-07
LNC_001121	XLOC_019998	-1.35455	0.0197864	MANES_05G0439002	MANES_05G043900	sp|Q9LPC7|CP18A_ARATH Peptidyl-prolyl cis-trans isomerase CYP18-1 OS=Arabidopsis thaliana GN=CYP18-1 PE=2 SV=1//1.12448e-98	0.959492	8.02e-07
LNC_000025	XLOC_000594	-1.39879	0.0463536	MANES_05G1537001	MANES_05G153700	sp|Q9LQZ2|DRE2D_ARATH Dehydration-responsive element-binding protein 2D OS=Arabidopsis thaliana GN=DREB2D PE=2 SV=1//1.36381e-51	0.959509	8.01e-07
LNC_000310	XLOC_006186	-0.543396	0.026885	MANES_17G1172001	MANES_17G117200	-//-	0.959517	8e-07
LNC_000344	XLOC_006825	-1.24381	0.0195291	MANES_13G0738001	MANES_13G073800	sp|Q9LJB7|BBX32_ARATH B-box zinc finger protein 32 OS=Arabidopsis thaliana GN=BBX32 PE=1 SV=1//1.41836e-12	0.95952	8e-07
LNC_001148	XLOC_020203	1.77094	0.000520749	MANES_04G0836001	MANES_04G083600	sp|Q8S950|NACK1_TOBAC Kinesin-like protein NACK1 OS=Nicotiana tabacum GN=NACK1 PE=1 SV=1//2.79555e-45	0.959526	7.99e-07
LNC_001148	XLOC_020203	1.77094	0.000520749	MANES_18G0965001	MANES_18G096500	sp|Q9AST3|SBH2_ARATH Sphinganine C(4)-monooxygenase 2 OS=Arabidopsis thaliana GN=SBH2 PE=1 SV=1//6.35408e-111	0.959575	7.94e-07
LNC_000025	XLOC_000594	-1.39879	0.0463536	MANES_01G2157001	MANES_01G215700	sp|O82248|NFYB5_ARATH Nuclear transcription factor Y subunit B-5 OS=Arabidopsis thaliana GN=NFYB5 PE=2 SV=1//1.96183e-54	0.959609	7.91e-07
LNC_000160	XLOC_003847	-0.581839	0.0192691	MANES_18G0524001	MANES_18G052400	-//-	0.959612	7.91e-07
LNC_000344	XLOC_006825	-1.24381	0.0195291	MANES_01G1762001	MANES_01G176200	sp|Q84WM9|EF1B1_ARATH Elongation factor 1-beta 1 OS=Arabidopsis thaliana GN=At5g12110 PE=2 SV=2//1.36794e-72	0.959617	7.9e-07
LNC_001148	XLOC_020203	1.77094	0.000520749	MANES_13G1082001	MANES_13G108200	sp|O48651|ERG1_PANGI Squalene monooxygenase OS=Panax ginseng PE=2 SV=1//0	0.95962	7.9e-07
LNC_002129	XLOC_034132	-0.774845	0.000520749	MANES_05G0792001	MANES_05G079200	sp|A8LC45|RL24_FRASN 50S ribosomal protein L24 OS=Frankia sp. (strain EAN1pec) GN=rplX PE=3 SV=1//7.59708e-18	0.959629	7.89e-07
LNC_000310	XLOC_006186	-0.543396	0.026885	MANES_14G0438001	MANES_14G043800	sp|Q9FI46|CRL_ARATH Chromophore lyase CRL, chloroplastic OS=Arabidopsis thaliana GN=CRL PE=1 SV=1//6.75704e-151	0.959646	7.88e-07
LNC_000160	XLOC_003847	-0.581839	0.0192691	MANES_03G1686002	MANES_03G168600	sp|Q8GYX9|WDL1_ARATH Protein WVD2-like 1 OS=Arabidopsis thaliana GN=WDL1 PE=1 SV=1//1.43633e-39	0.959667	7.85e-07
LNC_000025	XLOC_000594	-1.39879	0.0463536	MANES_13G1332001	MANES_13G133200	sp|Q41495|ST14_SOLTU STS14 protein OS=Solanum tuberosum GN=STS14 PE=2 SV=1//2.20651e-66	0.959672	7.85e-07
LNC_001148	XLOC_020203	1.77094	0.000520749	MANES_13G1511001	MANES_13G151100	-//-	0.959683	7.84e-07
LNC_001148	XLOC_020203	1.77094	0.000520749	MANES_09G0987001	MANES_09G098700	sp|Q9LZN0|ROGF7_ARATH Rop guanine nucleotide exchange factor 7 OS=Arabidopsis thaliana GN=ROPGEF7 PE=1 SV=1//0	0.959702	7.82e-07
LNC_002129	XLOC_034132	-0.774845	0.000520749	MANES_04G0861001	MANES_04G086100	sp|Q9P281|BAHC1_HUMAN BAH and coiled-coil domain-containing protein 1 OS=Homo sapiens GN=BAHCC1 PE=1 SV=3//3.65214e-09	0.95971	7.81e-07
LNC_001086	XLOC_019471	0.999907	0.0168559	MANES_09G1357001	MANES_09G135700	sp|P81392|MYB06_ANTMA Myb-related protein 306 OS=Antirrhinum majus GN=MYB306 PE=2 SV=1//6.88905e-83	0.959726	7.8e-07
LNC_000160	XLOC_003847	-0.581839	0.0192691	MANES_01G2687001	MANES_01G268700	sp|Q8RW93|LBP65_ARATH Putative lipid-binding protein At4g00165 OS=Arabidopsis thaliana GN=At4g00165 PE=2 SV=1//4.66066e-36	0.959729	7.8e-07
LNC_000113	XLOC_002398	-0.78693	0.0498197	MANES_01G1891001	MANES_01G189100	sp|Q9CAR3|KINGL_ARATH SNF1-related protein kinase regulatory subunit gamma-1-like OS=Arabidopsis thaliana GN=CBSCBS2 PE=1 SV=1//3.09607e-172	0.959761	7.76e-07
LNC_000310	XLOC_006186	-0.543396	0.026885	MANES_06G0652001	MANES_06G065200	-//-	0.959799	7.73e-07
LNC_000344	XLOC_006825	-1.24381	0.0195291	MANES_08G0522001	MANES_08G052200	sp|O22216|GPDHC_ARATH Glycerol-3-phosphate dehydrogenase [NAD(+)] GPDHC1, cytosolic OS=Arabidopsis thaliana GN=GPDHC1 PE=2 SV=1//0	0.959845	7.69e-07
LNC_000310	XLOC_006186	-0.543396	0.026885	MANES_04G0022001	MANES_04G002200	sp|P42036|RS143_ARATH 40S ribosomal protein S14-3 OS=Arabidopsis thaliana GN=RPS14C PE=2 SV=2//8.3982e-79	0.959864	7.67e-07
LNC_000310	XLOC_006186	-0.543396	0.026885	MANES_03G1853001	MANES_03G185300	sp|Q5R533|SERC3_PONAB Serine incorporator 3 OS=Pongo abelii GN=SERINC3 PE=2 SV=1//1.95406e-46	0.959909	7.62e-07
LNC_001148	XLOC_020203	1.77094	0.000520749	MANES_11G1154001	MANES_11G115400	sp|Q9ZW75|PMTJ_ARATH Probable methyltransferase PMT19 OS=Arabidopsis thaliana GN=At2g43200 PE=3 SV=1//0	0.959918	7.62e-07
LNC_000310	XLOC_006186	-0.543396	0.026885	MANES_02G0798001	MANES_02G079800	-//-	0.959937	7.6e-07
LNC_001148	XLOC_020203	1.77094	0.000520749	MANES_13G0053001	MANES_13G005300	sp|O48965|IDI2_CAMAC Isopentenyl-diphosphate Delta-isomerase II OS=Camptotheca acuminata GN=IPI2 PE=2 SV=1//4.44035e-145	0.960081	7.47e-07
LNC_000113	XLOC_002398	-0.78693	0.0498197	MANES_06G0258001	MANES_06G025800	sp|Q9ZV51|ATL56_ARATH RING-H2 finger protein ATL56 OS=Arabidopsis thaliana GN=ATL56 PE=2 SV=1//2.71481e-28	0.960092	7.45e-07
LNC_000310	XLOC_006186	-0.543396	0.026885	MANES_18G1197002	MANES_18G119700	sp|O80543|Y1280_ARATH Putative methyltransferase At1g22800 OS=Arabidopsis thaliana GN=At1g22800 PE=2 SV=2//3.99269e-135	0.960098	7.45e-07
LNC_001148	XLOC_020203	1.77094	0.000520749	MANES_15G0230001	MANES_15G023000	-//-	0.960127	7.42e-07
LNC_000310	XLOC_006186	-0.543396	0.026885	MANES_13G1449001	MANES_13G144900	sp|Q54HG4|RMP_DICDI RNA polymerase II subunit 5-mediating protein homolog OS=Dictyostelium discoideum GN=rmp PE=3 SV=2//7.29447e-22	0.960151	7.4e-07
LNC_000310	XLOC_006186	-0.543396	0.026885	MANES_01G1512003	MANES_01G151200	sp|Q84TH4|SR45A_ARATH Serine/arginine-rich splicing factor SR45a OS=Arabidopsis thaliana GN=SR45A PE=1 SV=1//4.90436e-28	0.960168	7.39e-07
LNC_000160	XLOC_003847	-0.581839	0.0192691	MANES_13G0033001	MANES_13G003300	sp|O80800|ACPM2_ARATH Acyl carrier protein 2, mitochondrial OS=Arabidopsis thaliana GN=MTACP2 PE=1 SV=1//7.44607e-64	0.960174	7.38e-07
LNC_002129	XLOC_034132	-0.774845	0.000520749	MANES_14G0558001	MANES_14G055800	sp|Q9STM4|C3H43_ARATH Zinc finger CCCH domain-containing protein 43 OS=Arabidopsis thaliana GN=At3g48440 PE=2 SV=1//2.17336e-124	0.96018	7.37e-07
LNC_001148	XLOC_020203	1.77094	0.000520749	MANES_05G0932001	MANES_05G093200	sp|P52901|ODPA1_ARATH Pyruvate dehydrogenase E1 component subunit alpha-1, mitochondrial OS=Arabidopsis thaliana GN=E1 ALPHA PE=2 SV=2//0	0.96018	7.37e-07
LNC_000227	XLOC_004785	-0.949786	0.0436889	MANES_07G0702001	MANES_07G070200	sp|Q2N5X0|KYNB_ERYLH Kynurenine formamidase OS=Erythrobacter litoralis (strain HTCC2594) GN=kynB PE=3 SV=1//2.17593e-22	0.960182	7.37e-07
LNC_000113	XLOC_002398	-0.78693	0.0498197	MANES_05G0320001	MANES_05G032000	sp|Q9SF29|SYP71_ARATH Syntaxin-71 OS=Arabidopsis thaliana GN=SYP71 PE=1 SV=1//2.55035e-111	0.960186	7.37e-07
LNC_001086	XLOC_019471	0.999907	0.0168559	MANES_13G1479001	MANES_13G147900	sp|P34913|HYES_HUMAN Bifunctional epoxide hydrolase 2 OS=Homo sapiens GN=EPHX2 PE=1 SV=2//5.67459e-40	0.96019	7.36e-07
LNC_000160	XLOC_003847	-0.581839	0.0192691	MANES_01G0581001	MANES_01G058100	sp|A7PZL3|PGLR_VITVI Probable polygalacturonase OS=Vitis vinifera GN=GSVIVT00026920001 PE=1 SV=1//0	0.960211	7.35e-07
LNC_001795	XLOC_029892	-0.744716	0.00834118	MANES_14G0920001	MANES_14G092000	sp|Q9BRX8|F213A_HUMAN Redox-regulatory protein FAM213A OS=Homo sapiens GN=FAM213A PE=1 SV=3//1.5792e-26	0.960226	7.33e-07
LNC_001148	XLOC_020203	1.77094	0.000520749	MANES_05G1764001	MANES_05G176400	sp|Q8GS71|FRA1_ARATH Kinesin-like protein FRA1 OS=Arabidopsis thaliana GN=FRA1 PE=1 SV=1//0	0.96023	7.33e-07
LNC_001795	XLOC_029892	-0.744716	0.00834118	MANES_05G0135001	MANES_05G013500	sp|O22900|WRK23_ARATH Probable WRKY transcription factor 23 OS=Arabidopsis thaliana GN=WRKY23 PE=2 SV=1//1.00504e-49	0.960263	7.3e-07
LNC_001148	XLOC_020203	1.77094	0.000520749	MANES_11G0481002	MANES_11G048100	sp|Q9C827|COB22_ARATH Coatomer subunit beta&apos;-2 OS=Arabidopsis thaliana GN=At1g52360 PE=2 SV=1//0	0.96028	7.28e-07
LNC_001148	XLOC_020203	1.77094	0.000520749	MANES_03G0052001	MANES_03G005200	sp|Q9SB75|CSLC5_ARATH Probable xyloglucan glycosyltransferase 5 OS=Arabidopsis thaliana GN=CSLC5 PE=1 SV=1//0	0.96035	7.22e-07
LNC_001148	XLOC_020203	1.77094	0.000520749	MANES_15G1440001	MANES_15G144000	sp|Q93Z70|ARGC_ARATH Probable N-acetyl-gamma-glutamyl-phosphate reductase, chloroplastic OS=Arabidopsis thaliana GN=At2g19940 PE=1 SV=2//0	0.960398	7.18e-07
LNC_000160	XLOC_003847	-0.581839	0.0192691	MANES_03G1842001	MANES_03G184200	sp|Q9ZR37|DUS1_ARATH Dual specificity protein phosphatase 1 OS=Arabidopsis thaliana GN=DSPTP1 PE=1 SV=1//1.11902e-82	0.960417	7.16e-07
LNC_001148	XLOC_020203	1.77094	0.000520749	MANES_11G1180001	MANES_11G118000	sp|Q8VZG8|Y4885_ARATH Probable LRR receptor-like serine/threonine-protein kinase At4g08850 OS=Arabidopsis thaliana GN=At4g08850 PE=2 SV=3//2.15348e-09	0.960435	7.14e-07
LNC_000025	XLOC_000594	-1.39879	0.0463536	MANES_08G1030001	MANES_08G103000	sp|Q9LYV6|GEML5_ARATH GEM-like protein 5 OS=Arabidopsis thaliana GN=At5g13200 PE=1 SV=1//1.42739e-127	0.960439	7.14e-07
LNC_001148	XLOC_020203	1.77094	0.000520749	MANES_05G0011001	MANES_05G001100	-//-	0.960451	7.13e-07
LNC_001148	XLOC_020203	1.77094	0.000520749	MANES_05G0981001	MANES_05G098100	sp|Q9M9S4|Y1143_ARATH Probable LRR receptor-like serine/threonine-protein kinase At1g14390 OS=Arabidopsis thaliana GN=At1g14390 PE=2 SV=1//0	0.960457	7.12e-07
LNC_001148	XLOC_020203	1.77094	0.000520749	MANES_09G0679001	MANES_09G067900	sp|Q9ZUU3|PP190_ARATH Pentatricopeptide repeat-containing protein At2g37230 OS=Arabidopsis thaliana GN=At2g37230 PE=2 SV=1//0	0.960497	7.09e-07
LNC_000160	XLOC_003847	-0.581839	0.0192691	MANES_07G0914001	MANES_07G091400	sp|Q41050|OEP16_PEA Outer envelope pore protein 16, chloroplastic OS=Pisum sativum GN=OEP16 PE=1 SV=1//1.28239e-58	0.960508	7.08e-07
LNC_002129	XLOC_034132	-0.774845	0.000520749	MANES_14G0036001	MANES_14G003600	sp|Q93VB8|RS22_ARATH 40S ribosomal protein S2-2 OS=Arabidopsis thaliana GN=RPS2B PE=2 SV=1//6.67536e-142	0.96052	7.07e-07
LNC_000160	XLOC_003847	-0.581839	0.0192691	MANES_17G0901001	MANES_17G090100	sp|Q9C9X7|IDD14_ARATH Protein indeterminate-domain 14 OS=Arabidopsis thaliana GN=IDD14 PE=1 SV=1//8.72391e-145	0.960524	7.07e-07
LNC_001148	XLOC_020203	1.77094	0.000520749	MANES_12G1575001	MANES_12G157500	sp|Q8L7V3|PMTQ_ARATH Probable methyltransferase PMT26 OS=Arabidopsis thaliana GN=At5g64030 PE=2 SV=1//0	0.960528	7.06e-07
LNC_000160	XLOC_003847	-0.581839	0.0192691	MANES_08G0897001	MANES_08G089700	sp|Q8S9H7|DIV_ANTMA Transcription factor DIVARICATA OS=Antirrhinum majus GN=DIVARICATA PE=2 SV=1//1.0483e-103	0.960532	7.06e-07
LNC_001148	XLOC_020203	1.77094	0.000520749	MANES_09G0657001	MANES_09G065700	sp|Q9ZR72|AB1B_ARATH ABC transporter B family member 1 OS=Arabidopsis thaliana GN=ABCB1 PE=1 SV=1//0	0.960547	7.05e-07
LNC_002129	XLOC_034132	-0.774845	0.000520749	MANES_09G1714001	MANES_09G171400	-//-	0.960547	7.04e-07
LNC_001148	XLOC_020203	1.77094	0.000520749	MANES_02G0133001	MANES_02G013300	sp|Q9M373|AGP20_ARATH Arabinogalactan peptide 20 OS=Arabidopsis thaliana GN=AGP20 PE=3 SV=1//1.7287e-09	0.960557	7.04e-07
LNC_001148	XLOC_020203	1.77094	0.000520749	MANES_16G0233001	MANES_16G023300	-//-	0.960634	6.97e-07
LNC_000310	XLOC_006186	-0.543396	0.026885	MANES_11G0237001	MANES_11G023700	sp|Q40465|IF411_TOBAC Eukaryotic initiation factor 4A-11 OS=Nicotiana tabacum PE=2 SV=1//0	0.960662	6.94e-07
LNC_000025	XLOC_000594	-1.39879	0.0463536	MANES_17G0269001	MANES_17G026900	sp|Q41141|PFPB_RICCO Pyrophosphate--fructose 6-phosphate 1-phosphotransferase subunit beta OS=Ricinus communis GN=PFP-BETA PE=3 SV=1//1.2367e-174	0.960665	6.94e-07
LNC_000160	XLOC_003847	-0.581839	0.0192691	MANES_03G1503001	MANES_03G150300	sp|O49561|G2OX8_ARATH Gibberellin 2-beta-dioxygenase 8 OS=Arabidopsis thaliana GN=GA2OX8 PE=1 SV=2//6.74819e-58	0.960702	6.91e-07
LNC_001148	XLOC_020203	1.77094	0.000520749	MANES_02G0574001	MANES_02G057400	-//-	0.960704	6.91e-07
LNC_000310	XLOC_006186	-0.543396	0.026885	MANES_14G0819001	MANES_14G081900	sp|Q17RB8|LONF1_HUMAN LON peptidase N-terminal domain and RING finger protein 1 OS=Homo sapiens GN=LONRF1 PE=1 SV=2//7.07685e-40	0.960708	6.9e-07
LNC_002129	XLOC_034132	-0.774845	0.000520749	MANES_08G0640001	MANES_08G064000	-//-	0.960715	6.9e-07
LNC_000160	XLOC_003847	-0.581839	0.0192691	MANES_15G1471001	MANES_15G147100	sp|Q9XII1|PDV2_ARATH Plastid division protein PDV2 OS=Arabidopsis thaliana GN=PDV2 PE=1 SV=1//3.2122e-67	0.960733	6.88e-07
LNC_000160	XLOC_003847	-0.581839	0.0192691	MANES_15G0408001	MANES_15G040800	sp|Q9FSF0|MDH_TOBAC Malate dehydrogenase OS=Nicotiana tabacum GN=MD1 PE=1 SV=1//0	0.960769	6.85e-07
LNC_000344	XLOC_006825	-1.24381	0.0195291	MANES_05G0639001	MANES_05G063900	sp|O82245|TSPO_ARATH Translocator protein homolog OS=Arabidopsis thaliana GN=TSPO PE=1 SV=1//1.2158e-63	0.960787	6.84e-07
LNC_002129	XLOC_034132	-0.774845	0.000520749	MANES_02G0459001	MANES_02G045900	sp|P41098|RL34_TOBAC 60S ribosomal protein L34 OS=Nicotiana tabacum GN=RPL34 PE=2 SV=1//3.07996e-59	0.960848	6.78e-07
LNC_000699	XLOC_012896	1.15603	0.0397071	MANES_05G1134001	MANES_05G113400	sp|Q851L8|CESA5_ORYSJ Probable cellulose synthase A catalytic subunit 5 [UDP-forming] OS=Oryza sativa subsp. japonica GN=CESA5 PE=2 SV=1//0	0.960866	6.77e-07
LNC_000113	XLOC_002398	-0.78693	0.0498197	MANES_16G0257001	MANES_16G025700	sp|P24805|TSJT1_TOBAC Stem-specific protein TSJT1 OS=Nicotiana tabacum GN=TSJT1 PE=2 SV=1//5.14684e-28	0.960885	6.75e-07
LNC_001148	XLOC_020203	1.77094	0.000520749	MANES_01G2088001	MANES_01G208800	-//-	0.960902	6.74e-07
LNC_001148	XLOC_020203	1.77094	0.000520749	MANES_05G1896001	MANES_05G189600	sp|Q9LRH6|GAT25_ARATH GATA transcription factor 25 OS=Arabidopsis thaliana GN=GATA25 PE=2 SV=2//3.15368e-85	0.960955	6.69e-07
LNC_001148	XLOC_020203	1.77094	0.000520749	MANES_13G0795001	MANES_13G079500	sp|Q7XJJ7|FAAH_ARATH Fatty acid amide hydrolase OS=Arabidopsis thaliana GN=FAAH PE=1 SV=1//9.15515e-141	0.960977	6.67e-07
LNC_001148	XLOC_020203	1.77094	0.000520749	MANES_11G1509001	MANES_11G150900	sp|Q9SZN7|HIP26_ARATH Heavy metal-associated isoprenylated plant protein 26 OS=Arabidopsis thaliana GN=HIPP26 PE=1 SV=1//2.60186e-06	0.960993	6.66e-07
LNC_001148	XLOC_020203	1.77094	0.000520749	MANES_10G1383001	MANES_10G138300	-//-	0.96102	6.64e-07
LNC_001148	XLOC_020203	1.77094	0.000520749	MANES_09G1196002	MANES_09G119600	-//-	0.96105	6.61e-07
LNC_000699	XLOC_012896	1.15603	0.0397071	MANES_14G0068001	MANES_14G006800	sp|Q8W3Z1|BAMS_BETPL Beta-amyrin synthase OS=Betula platyphylla GN=OSCBPY PE=1 SV=1//0	0.961059	6.61e-07
LNC_001148	XLOC_020203	1.77094	0.000520749	MANES_07G0012001	MANES_07G001200	sp|Q86HW6|Y6461_DICDI Probable serine/threonine-protein kinase DDB_G0276461 OS=Dictyostelium discoideum GN=DDB_G0276461 PE=3 SV=1//4.22506e-65	0.961075	6.59e-07
LNC_000310	XLOC_006186	-0.543396	0.026885	MANES_03G1043001	MANES_03G104300	sp|Q8LHP0|ELOF1_ORYSJ Transcription elongation factor 1 homolog OS=Oryza sativa subsp. japonica GN=Os07g0631100 PE=3 SV=1//2.74417e-33	0.961081	6.59e-07
LNC_001148	XLOC_020203	1.77094	0.000520749	MANES_18G0650001	MANES_18G065000	sp|P46266|1433_PEA 14-3-3-like protein OS=Pisum sativum PE=2 SV=1//3.39259e-92	0.961116	6.56e-07
LNC_000310	XLOC_006186	-0.543396	0.026885	MANES_02G1140001	MANES_02G114000	sp|Q5T5C0|STXB5_HUMAN Syntaxin-binding protein 5 OS=Homo sapiens GN=STXBP5 PE=1 SV=1//7.52137e-17	0.961125	6.55e-07
LNC_000310	XLOC_006186	-0.543396	0.026885	MANES_11G1642001	MANES_11G164200	sp|Q5RF83|CIRBP_PONAB Cold-inducible RNA-binding protein OS=Pongo abelii GN=CIRBP PE=2 SV=1//7.87694e-21	0.961137	6.54e-07
LNC_000699	XLOC_012896	1.15603	0.0397071	MANES_07G0334001	MANES_07G033400	sp|F8WKW1|UGT2_GARJA 7-deoxyloganetin glucosyltransferase OS=Gardenia jasminoides GN=UGT85A24 PE=1 SV=1//0	0.961144	6.53e-07
LNC_000160	XLOC_003847	-0.581839	0.0192691	MANES_08G1066001	MANES_08G106600	sp|C6TEX6|FEN1_SOYBN Flap endonuclease 1 OS=Glycine max GN=FEN1 PE=2 SV=1//0	0.961171	6.51e-07
LNC_000699	XLOC_012896	1.15603	0.0397071	MANES_14G0739001	MANES_14G073900	sp|Q9LV11|PMA11_ARATH ATPase 11, plasma membrane-type OS=Arabidopsis thaliana GN=AHA11 PE=1 SV=1//0	0.961189	6.5e-07
LNC_001148	XLOC_020203	1.77094	0.000520749	MANES_11G1486002	MANES_11G148600	-//-	0.961203	6.49e-07
LNC_001148	XLOC_020203	1.77094	0.000520749	MANES_18G0817001	MANES_18G081700	sp|Q39134|AAP3_ARATH Amino acid permease 3 OS=Arabidopsis thaliana GN=AAP3 PE=1 SV=2//0	0.961203	6.49e-07
LNC_000699	XLOC_012896	1.15603	0.0397071	MANES_08G1350001	MANES_08G135000	sp|O24407|IAA16_ARATH Auxin-responsive protein IAA16 OS=Arabidopsis thaliana GN=IAA16 PE=1 SV=1//1.08584e-96	0.96121	6.48e-07
LNC_000113	XLOC_002398	-0.78693	0.0498197	MANES_02G2009003	MANES_02G200900	sp|Q9SJ05|SK1_ARATH Shikimate kinase 1, chloroplastic OS=Arabidopsis thaliana GN=SK1 PE=1 SV=2//1.48951e-101	0.961226	6.47e-07
LNC_001148	XLOC_020203	1.77094	0.000520749	MANES_03G1349001	MANES_03G134900	sp|Q9FJ72|WAXS1_ARATH Probable long-chain-alcohol O-fatty-acyltransferase 1 OS=Arabidopsis thaliana GN=AT1 PE=2 SV=1//2.7318e-111	0.961244	6.45e-07
LNC_000160	XLOC_003847	-0.581839	0.0192691	MANES_01G0693001	MANES_01G069300	sp|Q9LQ04|RMLCD_ARATH Bifunctional dTDP-4-dehydrorhamnose 3,5-epimerase/dTDP-4-dehydrorhamnose reductase OS=Arabidopsis thaliana GN=NRS/ER PE=1 SV=1//0	0.961251	6.45e-07
LNC_001148	XLOC_020203	1.77094	0.000520749	MANES_10G1478001	MANES_10G147800	-//-	0.96131	6.4e-07
LNC_001148	XLOC_020203	1.77094	0.000520749	MANES_09G0319003	MANES_09G031900	sp|B8XCH5|QKY_ARATH Protein QUIRKY OS=Arabidopsis thaliana GN=QKY PE=2 SV=1//0	0.961336	6.38e-07
LNC_001148	XLOC_020203	1.77094	0.000520749	MANES_13G0867001	MANES_13G086700	sp|Q8L899|BRI1_SOLPE Systemin receptor SR160 OS=Solanum peruvianum PE=1 SV=1//0	0.961377	6.34e-07
LNC_001148	XLOC_020203	1.77094	0.000520749	MANES_05G1961001	MANES_05G196100	sp|O60121|YH77_SCHPO Uncharacterized protein C16G5.07c OS=Schizosaccharomyces pombe (strain 972 / ATCC 24843) GN=SPBC16G5.07c PE=3 SV=1//7.86348e-98	0.961381	6.34e-07
LNC_000310	XLOC_006186	-0.543396	0.026885	MANES_02G0189001	MANES_02G018900	sp|Q9MAA2|AT74_ARATH Phosphoglycerate mutase-like protein AT74 OS=Arabidopsis thaliana GN=At3g05170 PE=2 SV=1//2.34985e-85	0.961391	6.33e-07
LNC_001148	XLOC_020203	1.77094	0.000520749	MANES_10G1392001	MANES_10G139200	sp|Q9FNA2|PAO1_ARATH Polyamine oxidase 1 OS=Arabidopsis thaliana GN=PAO1 PE=1 SV=1//0	0.961394	6.33e-07
LNC_000160	XLOC_003847	-0.581839	0.0192691	MANES_04G0576001	MANES_04G057600	sp|A5JTQ3|XYL2_MEDSV Beta-xylosidase/alpha-L-arabinofuranosidase 2 OS=Medicago sativa subsp. varia GN=Xyl2 PE=2 SV=1//0	0.9614	6.32e-07
LNC_001148	XLOC_020203	1.77094	0.000520749	MANES_16G1131001	MANES_16G113100	sp|Q07469|BSPA_POPDE Bark storage protein A OS=Populus deltoides GN=BSPA PE=2 SV=1//8.09479e-39	0.961413	6.31e-07
LNC_000160	XLOC_003847	-0.581839	0.0192691	MANES_15G0362001	MANES_15G036200	sp|Q38832|IAA14_ARATH Auxin-responsive protein IAA14 OS=Arabidopsis thaliana GN=IAA14 PE=1 SV=2//2.10164e-115	0.961418	6.31e-07
LNC_002129	XLOC_034132	-0.774845	0.000520749	MANES_08G1653001	MANES_08G165300	sp|P41127|RL131_ARATH 60S ribosomal protein L13-1 OS=Arabidopsis thaliana GN=RPL13B PE=1 SV=1//2.83257e-121	0.96142	6.31e-07
LNC_000160	XLOC_003847	-0.581839	0.0192691	MANES_17G0278001	MANES_17G027800	sp|Q6R2J8|SRF8_ARATH Protein STRUBBELIG-RECEPTOR FAMILY 8 OS=Arabidopsis thaliana GN=SRF8 PE=2 SV=1//0	0.961437	6.29e-07
LNC_001795	XLOC_029892	-0.744716	0.00834118	MANES_13G1289001	MANES_13G128900	sp|O64837|RTNLM_ARATH Reticulon-like protein B13 OS=Arabidopsis thaliana GN=RTNLB13 PE=2 SV=1//1.68281e-39	0.961437	6.29e-07
LNC_000160	XLOC_003847	-0.581839	0.0192691	MANES_10G1159001	MANES_10G115900	sp|O04486|RAA2A_ARATH Ras-related protein RABA2a OS=Arabidopsis thaliana GN=RABA2A PE=2 SV=1//1.10465e-135	0.961488	6.25e-07
LNC_001148	XLOC_020203	1.77094	0.000520749	MANES_07G1383001	MANES_07G138300	sp|Q5XVC7|Y2048_ARATH WEB family protein At2g40480 OS=Arabidopsis thaliana GN=At2g40480 PE=2 SV=1//3.73979e-112	0.961511	6.24e-07
LNC_001795	XLOC_029892	-0.744716	0.00834118	MANES_01G2617001	MANES_01G261700	sp|Q9LEX0|P2A13_ARATH F-box protein PP2-A13 OS=Arabidopsis thaliana GN=PP2A13 PE=1 SV=1//5.50049e-128	0.961539	6.21e-07
LNC_000113	XLOC_002398	-0.78693	0.0498197	MANES_15G0483001	MANES_15G048300	-//-	0.961599	6.17e-07
LNC_001795	XLOC_029892	-0.744716	0.00834118	MANES_S0748001	MANES_S074800	-//-	0.961635	6.14e-07
LNC_001148	XLOC_020203	1.77094	0.000520749	MANES_09G0606001	MANES_09G060600	sp|Q8GYY1|HSFA3_ARATH Heat stress transcription factor A-3 OS=Arabidopsis thaliana GN=HSFA3 PE=2 SV=2//2.60061e-31	0.961649	6.13e-07
LNC_000160	XLOC_003847	-0.581839	0.0192691	MANES_14G1238001	MANES_14G123800	sp|Q9SA72|Y1357_ARATH Probable receptor-like protein kinase At1g30570 OS=Arabidopsis thaliana GN=At1g30570 PE=3 SV=1//0	0.961655	6.12e-07
LNC_000344	XLOC_006825	-1.24381	0.0195291	MANES_S0236002	MANES_S023600	sp|Q9FM19|HIR1_ARATH Hypersensitive-induced response protein 1 OS=Arabidopsis thaliana GN=HIR1 PE=1 SV=1//3.05909e-174	0.961658	6.12e-07
LNC_002129	XLOC_034132	-0.774845	0.000520749	MANES_03G1979001	MANES_03G197900	-//-	0.961666	6.11e-07
LNC_001795	XLOC_029892	-0.744716	0.00834118	MANES_06G1212001	MANES_06G121200	sp|Q9FYA2|WRK75_ARATH Probable WRKY transcription factor 75 OS=Arabidopsis thaliana GN=WRKY75 PE=2 SV=1//3.74056e-42	0.961669	6.11e-07
LNC_002129	XLOC_034132	-0.774845	0.000520749	MANES_02G0347001	MANES_02G034700	sp|P17407|21KD_DAUCA 21 kDa protein OS=Daucus carota PE=2 SV=1//1.3516e-56	0.961686	6.1e-07
LNC_001148	XLOC_020203	1.77094	0.000520749	MANES_06G0097001	MANES_06G009700	sp|Q94BT9|ATOX1_ARATH Copper transport protein ATX1 OS=Arabidopsis thaliana GN=ATX1 PE=1 SV=1//4.30502e-15	0.961701	6.08e-07
LNC_000160	XLOC_003847	-0.581839	0.0192691	MANES_06G0521001	MANES_06G052100	sp|Q94C59|PATL4_ARATH Patellin-4 OS=Arabidopsis thaliana GN=PATL4 PE=1 SV=2//8.03303e-10	0.961706	6.08e-07
LNC_001148	XLOC_020203	1.77094	0.000520749	MANES_05G0906001	MANES_05G090600	sp|P42751|CCD11_ARATH Cyclin-D1-1 OS=Arabidopsis thaliana GN=CYCD1-1 PE=1 SV=3//3.42056e-119	0.961711	6.08e-07
LNC_001148	XLOC_020203	1.77094	0.000520749	MANES_02G0085001	MANES_02G008500	sp|O59729|SLPI_SCHPO Uncharacterized protein slp1 OS=Schizosaccharomyces pombe (strain 972 / ATCC 24843) GN=SPBC3E7.09 PE=3 SV=1//2.03258e-34	0.961726	6.07e-07
LNC_000160	XLOC_003847	-0.581839	0.0192691	MANES_11G0787001	MANES_11G078700	-//-	0.96174	6.05e-07
LNC_001148	XLOC_020203	1.77094	0.000520749	MANES_09G0736001	MANES_09G073600	sp|P62201|CALM_LILLO Calmodulin OS=Lilium longiflorum PE=2 SV=2//1.54679e-100	0.961752	6.05e-07
LNC_001148	XLOC_020203	1.77094	0.000520749	MANES_03G2058001	MANES_03G205800	-//-	0.961768	6.03e-07
LNC_001148	XLOC_020203	1.77094	0.000520749	MANES_10G1487001	MANES_10G148700	sp|Q6F8G6|CYSG_ACIAD Siroheme synthase OS=Acinetobacter baylyi (strain ATCC 33305 / BD413 / ADP1) GN=cysG PE=3 SV=1//1.65938e-73	0.961771	6.03e-07
LNC_000310	XLOC_006186	-0.543396	0.026885	MANES_01G0078001	MANES_01G007800	sp|Q56Y85|MAP22_ARATH Methionine aminopeptidase 2B OS=Arabidopsis thaliana GN=MAP2B PE=2 SV=2//0	0.961773	6.03e-07
LNC_000160	XLOC_003847	-0.581839	0.0192691	MANES_01G1158001	MANES_01G115800	-//-	0.961783	6.02e-07
LNC_001148	XLOC_020203	1.77094	0.000520749	MANES_09G0927001	MANES_09G092700	sp|O80934|Y2766_ARATH Uncharacterized protein At2g37660, chloroplastic OS=Arabidopsis thaliana GN=At2g37660 PE=2 SV=2//2.77986e-141	0.961786	6.02e-07
LNC_000160	XLOC_003847	-0.581839	0.0192691	MANES_10G1365001	MANES_10G136500	sp|Q9ZSL6|SIGD_ARATH RNA polymerase sigma factor sigD, chloroplastic OS=Arabidopsis thaliana GN=SIGD PE=2 SV=1//4.74453e-83	0.961829	5.98e-07
LNC_000160	XLOC_003847	-0.581839	0.0192691	MANES_09G1131003	MANES_09G113100	sp|O80905|S40A1_ARATH Solute carrier family 40 member 1 OS=Arabidopsis thaliana GN=IREG1 PE=3 SV=1//0	0.961855	5.96e-07
LNC_000160	XLOC_003847	-0.581839	0.0192691	MANES_13G0997001	MANES_13G099700	sp|Q8W486|Y1491_ARATH Uncharacterized protein At1g04910 OS=Arabidopsis thaliana GN=At1g04910 PE=2 SV=1//3.99437e-78	0.96186	5.96e-07
LNC_000113	XLOC_002398	-0.78693	0.0498197	MANES_03G0988001	MANES_03G098800	sp|Q54Y85|DPOE2_DICDI DNA polymerase epsilon subunit 2 OS=Dictyostelium discoideum GN=pole2 PE=3 SV=1//6.61963e-99	0.961907	5.93e-07
LNC_001148	XLOC_020203	1.77094	0.000520749	MANES_03G0085001	MANES_03G008500	sp|F4KIB2|TMN8_ARATH Transmembrane 9 superfamily member 8 OS=Arabidopsis thaliana GN=TMN8 PE=2 SV=1//0	0.961916	5.92e-07
LNC_001148	XLOC_020203	1.77094	0.000520749	MANES_04G0061002	MANES_04G006100	sp|F4HW04|DPOE1_ARATH DNA polymerase epsilon catalytic subunit A OS=Arabidopsis thaliana GN=POL2A PE=1 SV=1//0	0.961917	5.92e-07
LNC_000160	XLOC_003847	-0.581839	0.0192691	MANES_12G1291001	MANES_12G129100	sp|P68428|H32_WHEAT Histone H3.2 OS=Triticum aestivum PE=1 SV=2//2.76646e-70	0.96194	5.9e-07
LNC_000310	XLOC_006186	-0.543396	0.026885	MANES_18G0856001	MANES_18G085600	sp|P00303|BABL_CUCSA Basic blue protein OS=Cucumis sativus PE=1 SV=1//2.88161e-38	0.961961	5.88e-07
LNC_000699	XLOC_012896	1.15603	0.0397071	MANES_12G0231002	MANES_12G023100	-//-	0.961997	5.86e-07
LNC_001148	XLOC_020203	1.77094	0.000520749	MANES_01G1599001	MANES_01G159900	-//-	0.961998	5.86e-07
LNC_000160	XLOC_003847	-0.581839	0.0192691	MANES_10G0561001	MANES_10G056100	sp|Q9ZQE6|CML1_ARATH Calmodulin-like protein 1 OS=Arabidopsis thaliana GN=CML1 PE=2 SV=1//6.61999e-64	0.962008	5.85e-07
LNC_000344	XLOC_006825	-1.24381	0.0195291	MANES_08G1030001	MANES_08G103000	sp|Q9LYV6|GEML5_ARATH GEM-like protein 5 OS=Arabidopsis thaliana GN=At5g13200 PE=1 SV=1//1.42739e-127	0.962024	5.84e-07
LNC_000160	XLOC_003847	-0.581839	0.0192691	MANES_14G0310001	MANES_14G031000	-//-	0.962036	5.83e-07
LNC_000160	XLOC_003847	-0.581839	0.0192691	MANES_09G0570001	MANES_09G057000	sp|Q9LZS7|GDL71_ARATH GDSL esterase/lipase At5g03610 OS=Arabidopsis thaliana GN=At5g03610 PE=2 SV=1//1.29483e-149	0.962056	5.81e-07
LNC_000310	XLOC_006186	-0.543396	0.026885	MANES_09G1784001	MANES_09G178400	-//-	0.9621	5.78e-07
LNC_000025	XLOC_000594	-1.39879	0.0463536	MANES_11G0162002	MANES_11G016200	sp|Q9LJH5|GLO4_ARATH Peroxisomal (S)-2-hydroxy-acid oxidase GLO4 OS=Arabidopsis thaliana GN=GLO4 PE=2 SV=1//2.29042e-13	0.962115	5.77e-07
LNC_000160	XLOC_003847	-0.581839	0.0192691	MANES_15G1842001	MANES_15G184200	sp|Q9XF89|CB5_ARATH Chlorophyll a-b binding protein CP26, chloroplastic OS=Arabidopsis thaliana GN=LHCB5 PE=1 SV=1//1.28917e-16	0.962126	5.76e-07
LNC_000160	XLOC_003847	-0.581839	0.0192691	MANES_08G1263001	MANES_08G126300	-//-	0.96224	5.67e-07
LNC_000160	XLOC_003847	-0.581839	0.0192691	MANES_12G0538001	MANES_12G053800	-//-	0.962271	5.65e-07
LNC_001148	XLOC_020203	1.77094	0.000520749	MANES_08G0663001	MANES_08G066300	sp|Q9M9M4|CSLD3_ARATH Cellulose synthase-like protein D3 OS=Arabidopsis thaliana GN=CSLD3 PE=1 SV=1//0	0.962286	5.64e-07
LNC_000310	XLOC_006186	-0.543396	0.026885	MANES_12G0479002	MANES_12G047900	sp|O94260|G3BP_SCHPO Putative G3BP-like protein OS=Schizosaccharomyces pombe (strain 972 / ATCC 24843) GN=nxt3 PE=1 SV=1//1.17475e-20	0.962288	5.64e-07
LNC_001795	XLOC_029892	-0.744716	0.00834118	MANES_14G0246001	MANES_14G024600	-//-	0.962306	5.62e-07
LNC_001148	XLOC_020203	1.77094	0.000520749	MANES_01G2544001	MANES_01G254400	sp|Q69ZJ7|RIC1_MOUSE RAB6A-GEF complex partner protein 1 OS=Mus musculus GN=Ric1 PE=2 SV=2//2.60401e-70	0.962319	5.62e-07
LNC_001148	XLOC_020203	1.77094	0.000520749	MANES_01G0521001	MANES_01G052100	sp|Q6N075|MFSD5_HUMAN Molybdate-anion transporter OS=Homo sapiens GN=MFSD5 PE=1 SV=2//4.2852e-69	0.962328	5.61e-07
LNC_002129	XLOC_034132	-0.774845	0.000520749	MANES_06G1456001	MANES_06G145600	sp|Q4FE45|XB33_ARATH E3 ubiquitin-protein ligase XBAT33 OS=Arabidopsis thaliana GN=XBAT33 PE=2 SV=1//0	0.962363	5.58e-07
LNC_001148	XLOC_020203	1.77094	0.000520749	MANES_05G0880001	MANES_05G088000	-//-	0.962367	5.58e-07
LNC_001148	XLOC_020203	1.77094	0.000520749	MANES_18G1043001	MANES_18G104300	sp|B8XCH5|QKY_ARATH Protein QUIRKY OS=Arabidopsis thaliana GN=QKY PE=2 SV=1//1.29705e-24	0.962375	5.57e-07
LNC_002129	XLOC_034132	-0.774845	0.000520749	MANES_05G1389001	MANES_05G138900	sp|Q8K2A6|LIPM_MOUSE Lipase member M OS=Mus musculus GN=Lipm PE=2 SV=1//1.09631e-22	0.962377	5.57e-07
LNC_000310	XLOC_006186	-0.543396	0.026885	MANES_10G1317001	MANES_10G131700	sp|Q8L8Q8|Y5486_ARATH Uncharacterized protein At5g64816 OS=Arabidopsis thaliana GN=At5g64816 PE=2 SV=1//9.51358e-53	0.962409	5.55e-07
LNC_001148	XLOC_020203	1.77094	0.000520749	MANES_01G0023001	MANES_01G002300	-//-	0.962433	5.53e-07
LNC_000160	XLOC_003847	-0.581839	0.0192691	MANES_S0610001	MANES_S061000	sp|Q500U8|TKPR1_ARATH Tetraketide alpha-pyrone reductase 1 OS=Arabidopsis thaliana GN=TKPR1 PE=1 SV=1//1.42853e-85	0.962468	5.51e-07
LNC_000310	XLOC_006186	-0.543396	0.026885	MANES_06G1571001	MANES_06G157100	sp|Q05865|FOLC_BACSU Folylpolyglutamate synthase OS=Bacillus subtilis (strain 168) GN=folC PE=3 SV=2//1.4976e-41	0.962501	5.48e-07
LNC_001148	XLOC_020203	1.77094	0.000520749	MANES_08G0407001	MANES_08G040700	sp|Q84W89|RH37_ARATH DEAD-box ATP-dependent RNA helicase 37 OS=Arabidopsis thaliana GN=RH37 PE=2 SV=2//0	0.962541	5.45e-07
LNC_000025	XLOC_000594	-1.39879	0.0463536	MANES_17G0024001	MANES_17G002400	-//-	0.962551	5.45e-07
LNC_000310	XLOC_006186	-0.543396	0.026885	MANES_05G2032001	MANES_05G203200	sp|Q9LEB3|RBP47_NICPL Polyadenylate-binding protein RBP47 OS=Nicotiana plumbaginifolia GN=RBP47 PE=1 SV=1//6.68915e-166	0.96257	5.43e-07
LNC_000699	XLOC_012896	1.15603	0.0397071	MANES_18G1448001	MANES_18G144800	sp|A7NY33|PER4_VITVI Peroxidase 4 OS=Vitis vinifera GN=GSVIVT00023967001 PE=1 SV=1//1.31978e-173	0.96258	5.43e-07
LNC_000025	XLOC_000594	-1.39879	0.0463536	MANES_03G1792001	MANES_03G179200	sp|Q9CAV6|WNK1_ARATH Serine/threonine-protein kinase WNK1 OS=Arabidopsis thaliana GN=WNK1 PE=1 SV=1//0	0.962585	5.42e-07
LNC_000160	XLOC_003847	-0.581839	0.0192691	MANES_17G0741001	MANES_17G074100	sp|Q0WQ57|AUXI2_ARATH Auxilin-related protein 2 OS=Arabidopsis thaliana GN=At4g12770 PE=1 SV=1//2.8352e-21	0.962585	5.42e-07
LNC_000699	XLOC_012896	1.15603	0.0397071	MANES_02G1217001	MANES_02G121700	sp|O82392|THIC_ARATH Phosphomethylpyrimidine synthase, chloroplastic OS=Arabidopsis thaliana GN=THIC PE=1 SV=1//0	0.962593	5.42e-07
LNC_000160	XLOC_003847	-0.581839	0.0192691	MANES_08G0421001	MANES_08G042100	sp|Q9C523|DIR19_ARATH Dirigent protein 19 OS=Arabidopsis thaliana GN=DIR19 PE=2 SV=1//3.4149e-62	0.962615	5.4e-07
LNC_000344	XLOC_006825	-1.24381	0.0195291	MANES_03G1389001	MANES_03G138900	sp|A6YIH8|C7D55_HYOMU Premnaspirodiene oxygenase OS=Hyoscyamus muticus GN=CYP71D55 PE=1 SV=1//0	0.962622	5.4e-07
LNC_001148	XLOC_020203	1.77094	0.000520749	MANES_14G0769001	MANES_14G076900	sp|Q7XJ60|EB1A_ARATH Microtubule-associated protein RP/EB family member 1A OS=Arabidopsis thaliana GN=EB1A PE=1 SV=1//1.28402e-127	0.96267	5.36e-07
LNC_000310	XLOC_006186	-0.543396	0.026885	MANES_15G0118001	MANES_15G011800	sp|Q9ZSW9|TCTP_HEVBR Translationally-controlled tumor protein homolog OS=Hevea brasiliensis GN=TCTP PE=2 SV=1//5.66629e-98	0.962671	5.36e-07
LNC_001148	XLOC_020203	1.77094	0.000520749	MANES_04G0268001	MANES_04G026800	sp|P48534|APX1_PEA L-ascorbate peroxidase, cytosolic OS=Pisum sativum GN=APX1 PE=1 SV=2//4.32781e-127	0.962675	5.36e-07
LNC_000160	XLOC_003847	-0.581839	0.0192691	MANES_09G1193001	MANES_09G119300	sp|Q9ZVI7|GAUT7_ARATH Probable galacturonosyltransferase 7 OS=Arabidopsis thaliana GN=GAUT7 PE=1 SV=2//0	0.96272	5.33e-07
LNC_000699	XLOC_012896	1.15603	0.0397071	MANES_03G1329001	MANES_03G132900	sp|Q8RWE8|GGAP1_ARATH GDP-L-galactose phosphorylase 1 OS=Arabidopsis thaliana GN=VTC2 PE=1 SV=1//0	0.962744	5.31e-07
LNC_002129	XLOC_034132	-0.774845	0.000520749	MANES_03G0296001	MANES_03G029600	sp|O82199|C3H20_ARATH Zinc finger CCCH domain-containing protein 20 OS=Arabidopsis thaliana GN=At2g19810 PE=2 SV=1//3.89701e-137	0.962765	5.29e-07
LNC_000160	XLOC_003847	-0.581839	0.0192691	MANES_07G0415001	MANES_07G041500	sp|Q6AVK1|COSA_ORYSJ Costars family protein OS=Oryza sativa subsp. japonica GN=Os03g0690000 PE=3 SV=1//6.53748e-38	0.962812	5.26e-07
LNC_000160	XLOC_003847	-0.581839	0.0192691	MANES_11G1496001	MANES_11G149600	-//-	0.962869	5.22e-07
LNC_000160	XLOC_003847	-0.581839	0.0192691	MANES_16G0949001	MANES_16G094900	sp|O65351|SBT17_ARATH Subtilisin-like protease SBT1.7 OS=Arabidopsis thaliana GN=SBT1.7 PE=1 SV=1//0	0.962873	5.22e-07
LNC_002129	XLOC_034132	-0.774845	0.000520749	MANES_10G0625002	MANES_10G062500	-//-	0.962889	5.21e-07
LNC_000699	XLOC_012896	1.15603	0.0397071	MANES_01G2235002	MANES_01G223500	sp|O22261|NDT1_ARATH Nicotinamide adenine dinucleotide transporter 1, chloroplastic OS=Arabidopsis thaliana GN=NDT1 PE=1 SV=2//1.15759e-146	0.962935	5.18e-07
LNC_000160	XLOC_003847	-0.581839	0.0192691	MANES_09G1805001	MANES_09G180500	sp|O65399|E131_ARATH Glucan endo-1,3-beta-glucosidase 1 OS=Arabidopsis thaliana GN=At1g11820 PE=1 SV=3//6.06828e-23	0.962965	5.16e-07
LNC_002129	XLOC_034132	-0.774845	0.000520749	MANES_11G0675001	MANES_11G067500	sp|P09189|HSP7C_PETHY Heat shock cognate 70 kDa protein OS=Petunia hybrida GN=HSP70 PE=2 SV=1//0	0.962968	5.15e-07
LNC_000025	XLOC_000594	-1.39879	0.0463536	MANES_01G1549001	MANES_01G154900	sp|Q9FVC8|DAPA2_ARATH 4-hydroxy-tetrahydrodipicolinate synthase 2, chloroplastic OS=Arabidopsis thaliana GN=DHDPS2 PE=1 SV=2//0	0.962978	5.15e-07
LNC_002129	XLOC_034132	-0.774845	0.000520749	MANES_05G0302001	MANES_05G030200	sp|C0SVG5|RVE5_ARATH Protein REVEILLE 5 OS=Arabidopsis thaliana GN=RVE5 PE=2 SV=1//1.08586e-89	0.962997	5.13e-07
LNC_000699	XLOC_012896	1.15603	0.0397071	MANES_06G0586001	MANES_06G058600	sp|P46265|TBB5_ORYSJ Tubulin beta-5 chain OS=Oryza sativa subsp. japonica GN=TUBB5 PE=1 SV=1//0	0.963038	5.11e-07
LNC_001148	XLOC_020203	1.77094	0.000520749	MANES_11G0445001	MANES_11G044500	sp|Q6AXC6|DDX11_MOUSE Probable ATP-dependent RNA helicase DDX11 OS=Mus musculus GN=Ddx11 PE=2 SV=1//9.89357e-159	0.963087	5.07e-07
LNC_000160	XLOC_003847	-0.581839	0.0192691	MANES_09G1580001	MANES_09G158000	sp|Q9FHN8|KCBP_ARATH Kinesin-like calmodulin-binding protein OS=Arabidopsis thaliana GN=KCBP PE=1 SV=1//7.27454e-70	0.963094	5.07e-07
LNC_000310	XLOC_006186	-0.543396	0.026885	MANES_08G0977001	MANES_08G097700	sp|Q8VYK6|RS43_ARATH 40S ribosomal protein S4-3 OS=Arabidopsis thaliana GN=RPS4D PE=2 SV=2//1.45381e-177	0.963148	5.03e-07
LNC_001148	XLOC_020203	1.77094	0.000520749	MANES_01G1685001	MANES_01G168500	sp|Q8VWZ8|SMO22_ARATH Methylsterol monooxygenase 2-2 OS=Arabidopsis thaliana GN=SMO2-2 PE=2 SV=1//1.86946e-169	0.963151	5.03e-07
LNC_001148	XLOC_020203	1.77094	0.000520749	MANES_03G0251001	MANES_03G025100	sp|Q9FFN2|GLYT3_ARATH Probable glycosyltransferase At5g03795 OS=Arabidopsis thaliana GN=At5g03795 PE=3 SV=2//1.46605e-99	0.963152	5.03e-07
LNC_000310	XLOC_006186	-0.543396	0.026885	MANES_01G1060001	MANES_01G106000	sp|F4K657|BL1S2_ARATH Biogenesis of lysosome-related organelles complex 1 subunit 2 OS=Arabidopsis thaliana GN=BLOS2 PE=1 SV=1//4.35782e-45	0.963154	5.03e-07
LNC_000699	XLOC_012896	1.15603	0.0397071	MANES_06G1045001	MANES_06G104500	sp|Q7Z494|NPHP3_HUMAN Nephrocystin-3 OS=Homo sapiens GN=NPHP3 PE=1 SV=1//1.25044e-07	0.963167	5.02e-07
LNC_001148	XLOC_020203	1.77094	0.000520749	MANES_01G1607001	MANES_01G160700	sp|P48620|FAD3C_SESIN Omega-3 fatty acid desaturase, chloroplastic OS=Sesamum indicum GN=FAD7 PE=2 SV=1//0	0.963182	5.01e-07
LNC_001148	XLOC_020203	1.77094	0.000520749	MANES_15G0064001	MANES_15G006400	-//-	0.963187	5.01e-07
LNC_001148	XLOC_020203	1.77094	0.000520749	MANES_14G0790001	MANES_14G079000	sp|Q8LFV3|CDF3_ARATH Cyclic dof factor 3 OS=Arabidopsis thaliana GN=CDF3 PE=1 SV=2//7.63139e-94	0.963193	5e-07
LNC_002129	XLOC_034132	-0.774845	0.000520749	MANES_11G0161002	MANES_11G016100	sp|Q9LJH5|GLO4_ARATH Peroxisomal (S)-2-hydroxy-acid oxidase GLO4 OS=Arabidopsis thaliana GN=GLO4 PE=2 SV=1//0	0.963195	5e-07
LNC_001148	XLOC_020203	1.77094	0.000520749	MANES_13G0046001	MANES_13G004600	sp|Q9XFH9|TRXF2_ARATH Thioredoxin F2, chloroplastic OS=Arabidopsis thaliana GN=At5g16400 PE=2 SV=1//4.96677e-64	0.963232	4.98e-07
LNC_000160	XLOC_003847	-0.581839	0.0192691	MANES_12G0523001	MANES_12G052300	sp|Q9LV60|CRR55_ARATH Cysteine-rich repeat secretory protein 55 OS=Arabidopsis thaliana GN=CRRSP55 PE=2 SV=1//9.38593e-99	0.963285	4.94e-07
LNC_000160	XLOC_003847	-0.581839	0.0192691	MANES_05G1555001	MANES_05G155500	sp|Q2RAC5|CCT13_ORYSJ Cyclin-T1-3 OS=Oryza sativa subsp. japonica GN=CYCT1-3 PE=3 SV=2//3.16101e-11	0.963304	4.93e-07
LNC_001148	XLOC_020203	1.77094	0.000520749	MANES_09G1336001	MANES_09G133600	sp|Q05024|TRI1_YEAST Protein TRI1 OS=Saccharomyces cerevisiae (strain ATCC 204508 / S288c) GN=TRI1 PE=1 SV=1//7.03745e-15	0.963306	4.93e-07
LNC_000160	XLOC_003847	-0.581839	0.0192691	MANES_02G0574001	MANES_02G057400	-//-	0.963309	4.92e-07
LNC_001148	XLOC_020203	1.77094	0.000520749	MANES_17G0583001	MANES_17G058300	sp|C0LGS2|Y4361_ARATH Probable LRR receptor-like serine/threonine-protein kinase At4g36180 OS=Arabidopsis thaliana GN=At4g36180 PE=2 SV=1//1.44886e-06	0.963317	4.92e-07
LNC_000160	XLOC_003847	-0.581839	0.0192691	MANES_14G0824001	MANES_14G082400	sp|Q9M015|Y5161_ARATH Uncharacterized protein At5g01610 OS=Arabidopsis thaliana GN=At5g01610 PE=1 SV=1//1.15665e-45	0.963338	4.9e-07
LNC_001148	XLOC_020203	1.77094	0.000520749	MANES_12G0921001	MANES_12G092100	sp|Q9FJH0|RAA1F_ARATH Ras-related protein RABA1f OS=Arabidopsis thaliana GN=RABA1F PE=2 SV=1//1.01897e-143	0.96338	4.88e-07
LNC_001148	XLOC_020203	1.77094	0.000520749	MANES_18G0410001	MANES_18G041000	sp|Q9STX0|WRKY7_ARATH Probable WRKY transcription factor 7 OS=Arabidopsis thaliana GN=WRKY7 PE=2 SV=1//1.59943e-82	0.963418	4.85e-07
LNC_000160	XLOC_003847	-0.581839	0.0192691	MANES_16G0512001	MANES_16G051200	-//-	0.96344	4.84e-07
LNC_000160	XLOC_003847	-0.581839	0.0192691	MANES_18G1043001	MANES_18G104300	sp|B8XCH5|QKY_ARATH Protein QUIRKY OS=Arabidopsis thaliana GN=QKY PE=2 SV=1//1.29705e-24	0.963482	4.81e-07
LNC_001086	XLOC_019471	0.999907	0.0168559	MANES_06G0626001	MANES_06G062600	sp|Q8T7K0|ALIX_DICDI ALG-2 interacting protein X OS=Dictyostelium discoideum GN=alxA PE=1 SV=1//6.15074e-75	0.963506	4.79e-07
LNC_001148	XLOC_020203	1.77094	0.000520749	MANES_13G0522001	MANES_13G052200	sp|Q9SRT3|CSLC6_ARATH Probable xyloglucan glycosyltransferase 6 OS=Arabidopsis thaliana GN=CSLC6 PE=1 SV=1//0	0.963573	4.75e-07
LNC_001148	XLOC_020203	1.77094	0.000520749	MANES_08G1622001	MANES_08G162200	sp|Q8RXD9|DPE2_ARATH 4-alpha-glucanotransferase DPE2 OS=Arabidopsis thaliana GN=DPE2 PE=1 SV=1//0	0.963601	4.73e-07
LNC_000160	XLOC_003847	-0.581839	0.0192691	MANES_09G1525001	MANES_09G152500	sp|O24407|IAA16_ARATH Auxin-responsive protein IAA16 OS=Arabidopsis thaliana GN=IAA16 PE=1 SV=1//1.18182e-89	0.963656	4.7e-07
LNC_002129	XLOC_034132	-0.774845	0.000520749	MANES_01G2238001	MANES_01G223800	sp|Q9SWH4|SYP42_ARATH Syntaxin-42 OS=Arabidopsis thaliana GN=SYP42 PE=1 SV=1//9.90195e-145	0.963705	4.67e-07
LNC_001148	XLOC_020203	1.77094	0.000520749	MANES_13G0749001	MANES_13G074900	-//-	0.963705	4.67e-07
LNC_001148	XLOC_020203	1.77094	0.000520749	MANES_06G0970001	MANES_06G097000	sp|Q9LV11|PMA11_ARATH ATPase 11, plasma membrane-type OS=Arabidopsis thaliana GN=AHA11 PE=1 SV=1//0	0.963713	4.66e-07
LNC_000160	XLOC_003847	-0.581839	0.0192691	MANES_04G0888001	MANES_04G088800	sp|Q8GY61|BH063_ARATH Transcription factor bHLH63 OS=Arabidopsis thaliana GN=BHLH63 PE=1 SV=1//3.53812e-55	0.963721	4.66e-07
LNC_001148	XLOC_020203	1.77094	0.000520749	MANES_08G0440001	MANES_08G044000	sp|Q9FG35|TBR_ARATH Protein trichome birefringence OS=Arabidopsis thaliana GN=TBR PE=1 SV=1//0	0.963748	4.64e-07
LNC_000310	XLOC_006186	-0.543396	0.026885	MANES_05G1389002	MANES_05G138900	sp|Q8K2A6|LIPM_MOUSE Lipase member M OS=Mus musculus GN=Lipm PE=2 SV=1//1.09631e-22	0.963758	4.63e-07
LNC_001148	XLOC_020203	1.77094	0.000520749	MANES_05G1488001	MANES_05G148800	sp|Q8LCP6|GUN10_ARATH Endoglucanase 10 OS=Arabidopsis thaliana GN=At1g75680 PE=2 SV=2//0	0.963759	4.63e-07
LNC_001148	XLOC_020203	1.77094	0.000520749	MANES_04G0920001	MANES_04G092000	sp|Q9FMU6|MPCP3_ARATH Mitochondrial phosphate carrier protein 3, mitochondrial OS=Arabidopsis thaliana GN=MPT3 PE=2 SV=1//0	0.963772	4.62e-07
LNC_000310	XLOC_006186	-0.543396	0.026885	MANES_09G1710001	MANES_09G171000	sp|Q9XFR5|SR30_ARATH Serine/arginine-rich splicing factor SR30 OS=Arabidopsis thaliana GN=SR30 PE=1 SV=1//1.1359e-84	0.963776	4.62e-07
LNC_001148	XLOC_020203	1.77094	0.000520749	MANES_06G1079001	MANES_06G107900	sp|C0LGR3|Y4265_ARATH Probable LRR receptor-like serine/threonine-protein kinase At4g26540 OS=Arabidopsis thaliana GN=At4g26540 PE=2 SV=1//0	0.963817	4.6e-07
LNC_001148	XLOC_020203	1.77094	0.000520749	MANES_14G0896001	MANES_14G089600	sp|Q9LEZ3|BIM1_ARATH Transcription factor BIM1 OS=Arabidopsis thaliana GN=BIM1 PE=1 SV=2//8.37413e-93	0.963838	4.58e-07
LNC_000160	XLOC_003847	-0.581839	0.0192691	MANES_01G0269001	MANES_01G026900	sp|B3H4F1|SP1L1_ARATH Protein SPIRAL1-like 1 OS=Arabidopsis thaliana GN=SP1L1 PE=2 SV=1//1.00516e-21	0.963885	4.55e-07
LNC_000699	XLOC_012896	1.15603	0.0397071	MANES_16G0378001	MANES_16G037800	sp|P53980|YNB1_YEAST Uncharacterized protein YNL011C OS=Saccharomyces cerevisiae (strain ATCC 204508 / S288c) GN=YNL011C PE=1 SV=1//4.05654e-58	0.963891	4.55e-07
LNC_000025	XLOC_000594	-1.39879	0.0463536	MANES_12G1585001	MANES_12G158500	sp|Q2V3H0|PP322_ARATH Pentatricopeptide repeat-containing protein At4g18975, chloroplastic OS=Arabidopsis thaliana GN=At4g18975 PE=2 SV=2//2.52801e-37	0.963908	4.54e-07
LNC_000160	XLOC_003847	-0.581839	0.0192691	MANES_12G1256001	MANES_12G125600	sp|Q9FGD7|PUB50_ARATH Putative U-box domain-containing protein 50 OS=Arabidopsis thaliana GN=PUB50 PE=3 SV=1//0	0.963917	4.53e-07
LNC_000113	XLOC_002398	-0.78693	0.0498197	MANES_16G0979001	MANES_16G097900	sp|Q93ZH2|NFYA3_ARATH Nuclear transcription factor Y subunit A-3 OS=Arabidopsis thaliana GN=NFYA3 PE=2 SV=2//8.31639e-37	0.963919	4.53e-07
LNC_000025	XLOC_000594	-1.39879	0.0463536	MANES_10G0001001	MANES_10G000100	sp|Q9LYK9|RS263_ARATH 40S ribosomal protein S26-3 OS=Arabidopsis thaliana GN=RPS26C PE=2 SV=1//3.76745e-38	0.963931	4.53e-07
LNC_001148	XLOC_020203	1.77094	0.000520749	MANES_12G1184001	MANES_12G118400	sp|Q9M2Y6|Y3972_ARATH Uncharacterized protein At3g49720 OS=Arabidopsis thaliana GN=At3g49720 PE=2 SV=1//1.91145e-142	0.963932	4.52e-07
LNC_001148	XLOC_020203	1.77094	0.000520749	MANES_15G0456001	MANES_15G045600	sp|Q6NM73|CRRS3_ARATH Cysteine-rich repeat secretory protein 3 OS=Arabidopsis thaliana GN=CRRSP3 PE=1 SV=1//7.93887e-110	0.963946	4.52e-07
LNC_000699	XLOC_012896	1.15603	0.0397071	MANES_03G1459001	MANES_03G145900	sp|Q9D099|ACER3_MOUSE Alkaline ceramidase 3 OS=Mus musculus GN=Acer3 PE=2 SV=1//2.34038e-22	0.964004	4.48e-07
LNC_001148	XLOC_020203	1.77094	0.000520749	MANES_15G0777001	MANES_15G077700	sp|Q9C681|H2A1_ARATH Probable histone H2A.1 OS=Arabidopsis thaliana GN=At1g51060 PE=1 SV=1//6.6611e-53	0.964006	4.48e-07
LNC_001148	XLOC_020203	1.77094	0.000520749	MANES_02G1463002	MANES_02G146300	-//-	0.964012	4.48e-07
LNC_002129	XLOC_034132	-0.774845	0.000520749	MANES_16G0300003	MANES_16G030000	sp|Q05349|12KD_FRAAN Auxin-repressed 12.5 kDa protein OS=Fragaria ananassa PE=2 SV=1//2.27021e-29	0.964031	4.46e-07
LNC_000310	XLOC_006186	-0.543396	0.026885	MANES_04G0861001	MANES_04G086100	sp|Q9P281|BAHC1_HUMAN BAH and coiled-coil domain-containing protein 1 OS=Homo sapiens GN=BAHCC1 PE=1 SV=3//3.65214e-09	0.964051	4.45e-07
LNC_001148	XLOC_020203	1.77094	0.000520749	MANES_08G0698001	MANES_08G069800	sp|O23482|OPT3_ARATH Oligopeptide transporter 3 OS=Arabidopsis thaliana GN=OPT3 PE=2 SV=3//0	0.964054	4.45e-07
LNC_001148	XLOC_020203	1.77094	0.000520749	MANES_01G1756001	MANES_01G175600	sp|P27518|CB21_GOSHI Chlorophyll a-b binding protein 151, chloroplastic OS=Gossypium hirsutum GN=CAB-151 PE=2 SV=2//0	0.964089	4.43e-07
LNC_000310	XLOC_006186	-0.543396	0.026885	MANES_07G1394001	MANES_07G139400	sp|O22892|GSR2_ARATH Uncharacterized protein At2g40430 OS=Arabidopsis thaliana GN=At2g40430 PE=1 SV=2//1.31832e-33	0.964107	4.42e-07
LNC_001148	XLOC_020203	1.77094	0.000520749	MANES_02G0959001	MANES_02G095900	sp|Q0DYB1|IPYR_ORYSJ Soluble inorganic pyrophosphatase OS=Oryza sativa subsp. japonica GN=IPP PE=2 SV=1//1.23734e-121	0.964161	4.38e-07
LNC_001148	XLOC_020203	1.77094	0.000520749	MANES_06G0037001	MANES_06G003700	sp|Q9LP77|Y1848_ARATH Probable inactive receptor kinase At1g48480 OS=Arabidopsis thaliana GN=RKL1 PE=2 SV=1//0	0.96423	4.34e-07
LNC_000160	XLOC_003847	-0.581839	0.0192691	MANES_14G0466001	MANES_14G046600	sp|Q9LSZ9|LCB2A_ARATH Long chain base biosynthesis protein 2a OS=Arabidopsis thaliana GN=LCB2a PE=1 SV=1//0	0.964288	4.31e-07
LNC_000113	XLOC_002398	-0.78693	0.0498197	MANES_05G1122002	MANES_05G112200	sp|Q94JW8|SPL6_ARATH Squamosa promoter-binding-like protein 6 OS=Arabidopsis thaliana GN=SPL6 PE=2 SV=2//5.42624e-45	0.964295	4.3e-07
LNC_001148	XLOC_020203	1.77094	0.000520749	MANES_07G0106001	MANES_07G010600	sp|Q869R1|CTLHB_DICDI CTL-like protein DDB_G0274487 OS=Dictyostelium discoideum GN=DDB_G0274487 PE=3 SV=1//1.97578e-19	0.964301	4.3e-07
LNC_001795	XLOC_029892	-0.744716	0.00834118	MANES_17G1066001	MANES_17G106600	-//-	0.964346	4.27e-07
LNC_001148	XLOC_020203	1.77094	0.000520749	MANES_10G0716004	MANES_10G071600	sp|Q9LJK2|ABAH4_ARATH Abscisic acid 8&apos;-hydroxylase 4 OS=Arabidopsis thaliana GN=CYP707A4 PE=2 SV=2//0	0.964371	4.26e-07
LNC_001148	XLOC_020203	1.77094	0.000520749	MANES_08G0334002	MANES_08G033400	sp|Q9SIT1|TMK3_ARATH Receptor-like kinase TMK3 OS=Arabidopsis thaliana GN=TMK3 PE=2 SV=1//3.21875e-78	0.96438	4.25e-07
LNC_000310	XLOC_006186	-0.543396	0.026885	MANES_18G1268002	MANES_18G126800	-//-	0.964425	4.23e-07
LNC_000699	XLOC_012896	1.15603	0.0397071	MANES_02G0340001	MANES_02G034000	sp|Q8H1H9|AMO_ARATH Primary amine oxidase OS=Arabidopsis thaliana GN=At1g62810 PE=2 SV=1//0	0.964427	4.23e-07
LNC_002129	XLOC_034132	-0.774845	0.000520749	MANES_09G0252001	MANES_09G025200	sp|Q945M9|NFYA9_ARATH Nuclear transcription factor Y subunit A-9 OS=Arabidopsis thaliana GN=NFYA9 PE=2 SV=1//6.26118e-33	0.964482	4.19e-07
LNC_001148	XLOC_020203	1.77094	0.000520749	MANES_04G1636001	MANES_04G163600	sp|Q9C9Z9|ELD1_ARATH Glycosyltransferase-like KOBITO 1 OS=Arabidopsis thaliana GN=ELD1 PE=1 SV=1//0	0.964495	4.19e-07
LNC_000160	XLOC_003847	-0.581839	0.0192691	MANES_01G1904001	MANES_01G190400	sp|O64511|TLOV1_ARATH Protein TWIN LOV 1 OS=Arabidopsis thaliana GN=TLP1 PE=1 SV=2//8.5748e-12	0.964503	4.18e-07
LNC_002129	XLOC_034132	-0.774845	0.000520749	MANES_01G0832001	MANES_01G083200	-//-	0.964582	4.14e-07
LNC_000160	XLOC_003847	-0.581839	0.0192691	MANES_06G1635001	MANES_06G163500	sp|B3EWI4|PST2_PETHY Photosystem II 5 kDa protein, chloroplastic OS=Petunia hybrida PE=1 SV=1//6.53882e-24	0.964613	4.12e-07
LNC_002129	XLOC_034132	-0.774845	0.000520749	MANES_17G0062001	MANES_17G006200	sp|Q940A6|PP325_ARATH Pentatricopeptide repeat-containing protein At4g19440, chloroplastic OS=Arabidopsis thaliana GN=At4g19440 PE=2 SV=2//7.90083e-18	0.964667	4.09e-07
LNC_000160	XLOC_003847	-0.581839	0.0192691	MANES_11G1333001	MANES_11G133300	sp|Q9FVI1|ADF2_PETHY Actin-depolymerizing factor 2 OS=Petunia hybrida GN=ADF2 PE=2 SV=1//3.42161e-86	0.964669	4.09e-07
LNC_000310	XLOC_006186	-0.543396	0.026885	MANES_16G1385001	MANES_16G138500	-//-	0.96467	4.09e-07
LNC_000160	XLOC_003847	-0.581839	0.0192691	MANES_10G0391001	MANES_10G039100	sp|P0CG89|H4_SOYBN Histone H4 OS=Glycine max PE=3 SV=1//6.40021e-46	0.964714	4.06e-07
LNC_000160	XLOC_003847	-0.581839	0.0192691	MANES_18G0039002	MANES_18G003900	sp|O49596|HMGB2_ARATH High mobility group B protein 2 OS=Arabidopsis thaliana GN=HMGB2 PE=1 SV=1//6.52608e-45	0.964776	4.03e-07
LNC_000699	XLOC_012896	1.15603	0.0397071	MANES_03G1657001	MANES_03G165700	sp|Q9FL41|WTR38_ARATH WAT1-related protein At5g07050 OS=Arabidopsis thaliana GN=At5g07050 PE=2 SV=1//4.42765e-78	0.964805	4.01e-07
LNC_001148	XLOC_020203	1.77094	0.000520749	MANES_12G1481001	MANES_12G148100	sp|Q94JQ6|CESA6_ARATH Cellulose synthase A catalytic subunit 6 [UDP-forming] OS=Arabidopsis thaliana GN=CESA6 PE=1 SV=2//0	0.964822	4e-07
LNC_001148	XLOC_020203	1.77094	0.000520749	MANES_01G2687001	MANES_01G268700	sp|Q8RW93|LBP65_ARATH Putative lipid-binding protein At4g00165 OS=Arabidopsis thaliana GN=At4g00165 PE=2 SV=1//4.66066e-36	0.964836	3.99e-07
LNC_000160	XLOC_003847	-0.581839	0.0192691	MANES_09G0709002	MANES_09G070900	sp|Q9ZUU2|AAED1_ARATH Thioredoxin-like protein AAED1, chloroplastic OS=Arabidopsis thaliana GN=At2g37240 PE=2 SV=2//4.99088e-104	0.964868	3.97e-07
LNC_001086	XLOC_019471	0.999907	0.0168559	MANES_01G0976001	MANES_01G097600	sp|Q42290|MPPB_ARATH Probable mitochondrial-processing peptidase subunit beta OS=Arabidopsis thaliana GN=At3g02090 PE=2 SV=2//0	0.96487	3.97e-07
LNC_000310	XLOC_006186	-0.543396	0.026885	MANES_01G1072001	MANES_01G107200	-//-	0.964901	3.95e-07
LNC_001148	XLOC_020203	1.77094	0.000520749	MANES_18G0422001	MANES_18G042200	sp|P17801|KPRO_MAIZE Putative receptor protein kinase ZmPK1 OS=Zea mays GN=PK1 PE=2 SV=2//0	0.964975	3.91e-07
LNC_000160	XLOC_003847	-0.581839	0.0192691	MANES_13G1494001	MANES_13G149400	-//-	0.965018	3.89e-07
LNC_000699	XLOC_012896	1.15603	0.0397071	MANES_07G0105001	MANES_07G010500	sp|Q9LRR4|R13L1_ARATH Putative disease resistance RPP13-like protein 1 OS=Arabidopsis thaliana GN=RPPL1 PE=3 SV=1//1.46705e-08	0.965036	3.88e-07
LNC_000160	XLOC_003847	-0.581839	0.0192691	MANES_11G1144001	MANES_11G114400	-//-	0.965075	3.86e-07
LNC_001148	XLOC_020203	1.77094	0.000520749	MANES_17G0952001	MANES_17G095200	sp|D4N500|DIOX1_PAPSO Thebaine 6-O-demethylase OS=Papaver somniferum GN=T6ODM PE=1 SV=1//1.01557e-49	0.965118	3.84e-07
LNC_002129	XLOC_034132	-0.774845	0.000520749	MANES_06G1587002	MANES_06G158700	sp|Q94BN2|SPSY_ARATH Spermine synthase OS=Arabidopsis thaliana GN=SPMS PE=1 SV=1//1.11876e-180	0.96512	3.83e-07
LNC_000310	XLOC_006186	-0.543396	0.026885	MANES_06G1456001	MANES_06G145600	sp|Q4FE45|XB33_ARATH E3 ubiquitin-protein ligase XBAT33 OS=Arabidopsis thaliana GN=XBAT33 PE=2 SV=1//0	0.965149	3.82e-07
LNC_000025	XLOC_000594	-1.39879	0.0463536	MANES_15G0734001	MANES_15G073400	sp|P05716|RT14_VICFA Ribosomal protein S14, mitochondrial OS=Vicia faba GN=RPS14 PE=3 SV=2//1.46533e-38	0.965167	3.81e-07
LNC_001148	XLOC_020203	1.77094	0.000520749	MANES_09G0600001	MANES_09G060000	sp|Q9LEI9|ENO2_HEVBR Enolase 2 OS=Hevea brasiliensis GN=ENO2 PE=1 SV=1//0	0.965197	3.79e-07
LNC_000160	XLOC_003847	-0.581839	0.0192691	MANES_06G1372001	MANES_06G137200	sp|Q6R2J8|SRF8_ARATH Protein STRUBBELIG-RECEPTOR FAMILY 8 OS=Arabidopsis thaliana GN=SRF8 PE=2 SV=1//3.12822e-63	0.965222	3.78e-07
LNC_000025	XLOC_000594	-1.39879	0.0463536	MANES_02G0172001	MANES_02G017200	sp|P27323|HS901_ARATH Heat shock protein 90-1 OS=Arabidopsis thaliana GN=HSP90-1 PE=1 SV=3//0	0.965263	3.76e-07
LNC_002129	XLOC_034132	-0.774845	0.000520749	MANES_13G0498001	MANES_13G049800	-//-	0.965269	3.75e-07
LNC_000025	XLOC_000594	-1.39879	0.0463536	MANES_11G1609001	MANES_11G160900	sp|Q9SWB4|PARP3_SOYBN Poly [ADP-ribose] polymerase 3 OS=Glycine max GN=PARP3 PE=2 SV=1//0	0.96529	3.74e-07
LNC_000310	XLOC_006186	-0.543396	0.026885	MANES_08G0522001	MANES_08G052200	sp|O22216|GPDHC_ARATH Glycerol-3-phosphate dehydrogenase [NAD(+)] GPDHC1, cytosolic OS=Arabidopsis thaliana GN=GPDHC1 PE=2 SV=1//0	0.965312	3.73e-07
LNC_000310	XLOC_006186	-0.543396	0.026885	MANES_11G0196001	MANES_11G019600	sp|Q9SYH2|TAF9_ARATH Transcription initiation factor TFIID subunit 9 OS=Arabidopsis thaliana GN=TAF9 PE=1 SV=1//3.59621e-82	0.965346	3.71e-07
LNC_001148	XLOC_020203	1.77094	0.000520749	MANES_12G0401002	MANES_12G040100	-//-	0.965354	3.71e-07
LNC_001795	XLOC_029892	-0.744716	0.00834118	MANES_06G0564001	MANES_06G056400	sp|P29602|CPC_CUCSA Cucumber peeling cupredoxin OS=Cucumis sativus PE=1 SV=3//5.78117e-22	0.965363	3.7e-07
LNC_000310	XLOC_006186	-0.543396	0.026885	MANES_05G0954001	MANES_05G095400	-//-	0.965374	3.7e-07
LNC_000160	XLOC_003847	-0.581839	0.0192691	MANES_S0873001	MANES_S087300	sp|B8XCH5|QKY_ARATH Protein QUIRKY OS=Arabidopsis thaliana GN=QKY PE=2 SV=1//0	0.965375	3.7e-07
LNC_001148	XLOC_020203	1.77094	0.000520749	MANES_14G0866001	MANES_14G086600	sp|Q9S823|LNG2_ARATH Protein LONGIFOLIA 2 OS=Arabidopsis thaliana GN=LNG2 PE=1 SV=1//4.91714e-75	0.96539	3.69e-07
LNC_000160	XLOC_003847	-0.581839	0.0192691	MANES_05G2031001	MANES_05G203100	sp|C0LGR3|Y4265_ARATH Probable LRR receptor-like serine/threonine-protein kinase At4g26540 OS=Arabidopsis thaliana GN=At4g26540 PE=2 SV=1//0	0.965395	3.69e-07
LNC_000310	XLOC_006186	-0.543396	0.026885	MANES_15G0367001	MANES_15G036700	sp|O65059|RS15_PICMA 40S ribosomal protein S15 OS=Picea mariana GN=RPS15 PE=2 SV=1//2.30975e-95	0.965407	3.68e-07
LNC_001086	XLOC_019471	0.999907	0.0168559	MANES_04G0693001	MANES_04G069300	sp|A6YIH8|C7D55_HYOMU Premnaspirodiene oxygenase OS=Hyoscyamus muticus GN=CYP71D55 PE=1 SV=1//0	0.965428	3.67e-07
LNC_001148	XLOC_020203	1.77094	0.000520749	MANES_05G0269001	MANES_05G026900	sp|O04616|CUT1A_ARATH Protein CURVATURE THYLAKOID 1A, chloroplastic OS=Arabidopsis thaliana GN=CURT1A PE=1 SV=1//1.159e-30	0.965445	3.66e-07
LNC_001148	XLOC_020203	1.77094	0.000520749	MANES_02G1435001	MANES_02G143500	-//-	0.965458	3.65e-07
LNC_001148	XLOC_020203	1.77094	0.000520749	MANES_14G0440001	MANES_14G044000	sp|Q55CU8|RSC5_DICDI Random slug protein 5 OS=Dictyostelium discoideum GN=rsc5 PE=2 SV=1//5.19442e-22	0.965485	3.64e-07
LNC_001148	XLOC_020203	1.77094	0.000520749	MANES_03G0558001	MANES_03G055800	sp|Q570B4|KCS10_ARATH 3-ketoacyl-CoA synthase 10 OS=Arabidopsis thaliana GN=FDH PE=1 SV=2//0	0.965499	3.63e-07
LNC_000160	XLOC_003847	-0.581839	0.0192691	MANES_03G0412001	MANES_03G041200	sp|Q9SYG9|CCX4_ARATH Cation/calcium exchanger 4 OS=Arabidopsis thaliana GN=CCX4 PE=2 SV=1//0	0.965506	3.63e-07
LNC_000310	XLOC_006186	-0.543396	0.026885	MANES_02G1402001	MANES_02G140200	sp|Q9SAR5|AKR2_ARATH Ankyrin repeat domain-containing protein 2 OS=Arabidopsis thaliana GN=AKR2 PE=1 SV=2//4.54125e-16	0.965519	3.62e-07
LNC_002129	XLOC_034132	-0.774845	0.000520749	MANES_01G1549001	MANES_01G154900	sp|Q9FVC8|DAPA2_ARATH 4-hydroxy-tetrahydrodipicolinate synthase 2, chloroplastic OS=Arabidopsis thaliana GN=DHDPS2 PE=1 SV=2//0	0.965542	3.61e-07
LNC_000160	XLOC_003847	-0.581839	0.0192691	MANES_06G0954001	MANES_06G095400	-//-	0.965561	3.6e-07
LNC_000160	XLOC_003847	-0.581839	0.0192691	MANES_10G1478001	MANES_10G147800	-//-	0.965576	3.59e-07
LNC_001148	XLOC_020203	1.77094	0.000520749	MANES_11G0565001	MANES_11G056500	sp|Q9LVZ8|LOR12_ARATH Protein LURP-one-related 12 OS=Arabidopsis thaliana GN=At3g15810 PE=2 SV=1//1.3697e-99	0.965631	3.56e-07
LNC_001148	XLOC_020203	1.77094	0.000520749	MANES_01G0970001	MANES_01G097000	sp|Q9SGA8|U83A1_ARATH UDP-glycosyltransferase 83A1 OS=Arabidopsis thaliana GN=UGT83A1 PE=2 SV=1//7.61427e-130	0.965636	3.56e-07
LNC_001148	XLOC_020203	1.77094	0.000520749	MANES_17G0033001	MANES_17G003300	sp|Q94B60|CLPP4_ARATH ATP-dependent Clp protease proteolytic subunit 4, chloroplastic OS=Arabidopsis thaliana GN=CLPP4 PE=1 SV=1//1.4299e-132	0.965666	3.55e-07
LNC_001148	XLOC_020203	1.77094	0.000520749	MANES_02G1880001	MANES_02G188000	sp|Q7YR70|AAMP_CANFA Angio-associated migratory cell protein OS=Canis familiaris GN=AAMP PE=3 SV=1//2.77031e-63	0.965669	3.55e-07
LNC_000025	XLOC_000594	-1.39879	0.0463536	MANES_06G1399001	MANES_06G139900	sp|Q9FLI3|P2C75_ARATH Probable protein phosphatase 2C 75 OS=Arabidopsis thaliana GN=AHG1 PE=2 SV=1//9.33956e-109	0.96567	3.55e-07
LNC_000310	XLOC_006186	-0.543396	0.026885	MANES_03G0046001	MANES_03G004600	sp|C0LGP4|Y3475_ARATH Probable LRR receptor-like serine/threonine-protein kinase At3g47570 OS=Arabidopsis thaliana GN=At3g47570 PE=2 SV=1//0	0.965676	3.54e-07
LNC_001148	XLOC_020203	1.77094	0.000520749	MANES_05G0089001	MANES_05G008900	-//-	0.965719	3.52e-07
LNC_000699	XLOC_012896	1.15603	0.0397071	MANES_12G1466001	MANES_12G146600	sp|Q94JQ6|CESA6_ARATH Cellulose synthase A catalytic subunit 6 [UDP-forming] OS=Arabidopsis thaliana GN=CESA6 PE=1 SV=2//0	0.965721	3.52e-07
LNC_001795	XLOC_029892	-0.744716	0.00834118	MANES_17G0973001	MANES_17G097300	sp|Q9SVL6|CRPM2_ARATH Cold-regulated 413 plasma membrane protein 2 OS=Arabidopsis thaliana GN=COR413PM2 PE=2 SV=1//5.48428e-83	0.96576	3.5e-07
LNC_000699	XLOC_012896	1.15603	0.0397071	MANES_05G0082001	MANES_05G008200	sp|P55826|PPOC_ARATH Protoporphyrinogen oxidase 1, chloroplastic OS=Arabidopsis thaliana GN=PPOX1 PE=1 SV=1//7.10366e-43	0.965766	3.5e-07
LNC_000699	XLOC_012896	1.15603	0.0397071	MANES_15G0677001	MANES_15G067700	sp|Q8RWE8|GGAP1_ARATH GDP-L-galactose phosphorylase 1 OS=Arabidopsis thaliana GN=VTC2 PE=1 SV=1//0	0.965769	3.49e-07
LNC_000344	XLOC_006825	-1.24381	0.0195291	MANES_05G0195001	MANES_05G019500	sp|P11402|ATPD_SPIOL ATP synthase delta chain, chloroplastic OS=Spinacia oleracea GN=ATPD PE=1 SV=2//4.06983e-20	0.96581	3.47e-07
LNC_000160	XLOC_003847	-0.581839	0.0192691	MANES_17G0489002	MANES_17G048900	-//-	0.965818	3.47e-07
LNC_001148	XLOC_020203	1.77094	0.000520749	MANES_05G0935001	MANES_05G093500	sp|Q9T041|MAPT_ARATH Microtubule-associated protein TORTIFOLIA1 OS=Arabidopsis thaliana GN=TOR1 PE=1 SV=2//1.33604e-39	0.965831	3.46e-07
LNC_000160	XLOC_003847	-0.581839	0.0192691	MANES_13G0485001	MANES_13G048500	sp|Q8RWW0|ALE2_ARATH Receptor-like serine/threonine-protein kinase ALE2 OS=Arabidopsis thaliana GN=ALE2 PE=1 SV=1//0	0.965835	3.46e-07
LNC_001795	XLOC_029892	-0.744716	0.00834118	MANES_16G0486001	MANES_16G048600	sp|Q4R5D9|YTHD2_MACFA YTH domain-containing family protein 2 OS=Macaca fascicularis GN=YTHDF2 PE=2 SV=1//7.07546e-57	0.965837	3.46e-07
LNC_000160	XLOC_003847	-0.581839	0.0192691	MANES_14G1427002	MANES_14G142700	-//-	0.96584	3.46e-07
LNC_000699	XLOC_012896	1.15603	0.0397071	MANES_15G1027001	MANES_15G102700	sp|Q9SLA8|FABI_ARATH Enoyl-[acyl-carrier-protein] reductase [NADH], chloroplastic OS=Arabidopsis thaliana GN=MOD1 PE=1 SV=1//0	0.96588	3.44e-07
LNC_000160	XLOC_003847	-0.581839	0.0192691	MANES_10G0183001	MANES_10G018300	sp|O04195|Y2992_ARATH Uncharacterized protein At2g39920 OS=Arabidopsis thaliana GN=At2g39920 PE=2 SV=2//6.73628e-72	0.965883	3.44e-07
LNC_001148	XLOC_020203	1.77094	0.000520749	MANES_07G0314001	MANES_07G031400	sp|Q9LTB2|MMT1_ARATH Methionine S-methyltransferase OS=Arabidopsis thaliana GN=MMT1 PE=1 SV=1//0	0.965891	3.43e-07
LNC_001148	XLOC_020203	1.77094	0.000520749	MANES_13G0997001	MANES_13G099700	sp|Q8W486|Y1491_ARATH Uncharacterized protein At1g04910 OS=Arabidopsis thaliana GN=At1g04910 PE=2 SV=1//3.99437e-78	0.965909	3.42e-07
LNC_001148	XLOC_020203	1.77094	0.000520749	MANES_11G0603001	MANES_11G060300	sp|Q9SKZ2|CAF1G_ARATH Probable CCR4-associated factor 1 homolog 7 OS=Arabidopsis thaliana GN=CAF1-7 PE=2 SV=2//3.54579e-154	0.965937	3.41e-07
LNC_001148	XLOC_020203	1.77094	0.000520749	MANES_13G0385001	MANES_13G038500	sp|Q96533|ADHX_ARATH Alcohol dehydrogenase class-3 OS=Arabidopsis thaliana GN=ADH2 PE=1 SV=2//0	0.965939	3.41e-07
LNC_001148	XLOC_020203	1.77094	0.000520749	MANES_08G1333001	MANES_08G133300	sp|C6TBN2|AKR1_SOYBN Probable aldo-keto reductase 1 OS=Glycine max GN=AKR1 PE=2 SV=1//5.95503e-174	0.965969	3.39e-07
LNC_001148	XLOC_020203	1.77094	0.000520749	MANES_03G0459001	MANES_03G045900	sp|Q8VY07|EPN1_ARATH Clathrin interactor EPSIN 1 OS=Arabidopsis thaliana GN=EPSIN1 PE=1 SV=1//3.61245e-172	0.965991	3.38e-07
LNC_001148	XLOC_020203	1.77094	0.000520749	MANES_18G0563001	MANES_18G056300	sp|Q9LRH6|GAT25_ARATH GATA transcription factor 25 OS=Arabidopsis thaliana GN=GATA25 PE=2 SV=2//3.72272e-73	0.966001	3.38e-07
LNC_000160	XLOC_003847	-0.581839	0.0192691	MANES_05G1065001	MANES_05G106500	sp|Q9C793|AGO7_ARATH Protein argonaute 7 OS=Arabidopsis thaliana GN=AGO7 PE=2 SV=1//0	0.966011	3.37e-07
LNC_000160	XLOC_003847	-0.581839	0.0192691	MANES_05G1731001	MANES_05G173100	-//-	0.966052	3.35e-07
LNC_000699	XLOC_012896	1.15603	0.0397071	MANES_10G1438001	MANES_10G143800	sp|Q8L649|BB_ARATH E3 ubiquitin ligase BIG BROTHER OS=Arabidopsis thaliana GN=BB PE=1 SV=1//3.07845e-101	0.966054	3.35e-07
LNC_000310	XLOC_006186	-0.543396	0.026885	MANES_09G1701001	MANES_09G170100	sp|P60040|RL72_ARATH 60S ribosomal protein L7-2 OS=Arabidopsis thaliana GN=RPL7B PE=2 SV=1//9.4521e-122	0.966055	3.35e-07
LNC_001148	XLOC_020203	1.77094	0.000520749	MANES_14G0335001	MANES_14G033500	sp|Q8RY65|NIK2_ARATH Protein NSP-INTERACTING KINASE 2 OS=Arabidopsis thaliana GN=NIK2 PE=1 SV=1//1.41079e-16	0.966074	3.34e-07
LNC_001148	XLOC_020203	1.77094	0.000520749	MANES_08G1696001	MANES_08G169600	-//-	0.966102	3.33e-07
LNC_001148	XLOC_020203	1.77094	0.000520749	MANES_10G0099001	MANES_10G009900	sp|Q6P806|SAM50_XENTR Sorting and assembly machinery component 50 homolog OS=Xenopus tropicalis GN=samm50 PE=2 SV=1//3.21496e-27	0.966111	3.33e-07
LNC_000160	XLOC_003847	-0.581839	0.0192691	MANES_11G0446001	MANES_11G044600	-//-	0.966135	3.31e-07
LNC_001148	XLOC_020203	1.77094	0.000520749	MANES_15G0472001	MANES_15G047200	sp|Q8RYE9|GPPL3_ARATH Haloacid dehalogenase-like hydrolase domain-containing protein At2g33255 OS=Arabidopsis thaliana GN=At2g33255 PE=2 SV=1//4.92433e-115	0.966141	3.31e-07
LNC_000160	XLOC_003847	-0.581839	0.0192691	MANES_08G1161001	MANES_08G116100	sp|Q9ULC4|MCTS1_HUMAN Malignant T-cell-amplified sequence 1 OS=Homo sapiens GN=MCTS1 PE=1 SV=1//5.96527e-64	0.966176	3.29e-07
LNC_001795	XLOC_029892	-0.744716	0.00834118	MANES_13G0536001	MANES_13G053600	sp|Q91VC0|DCTP1_RAT dCTP pyrophosphatase 1 OS=Rattus norvegicus GN=Dctpp1 PE=2 SV=1//7.73003e-21	0.966177	3.29e-07
LNC_001148	XLOC_020203	1.77094	0.000520749	MANES_01G1555001	MANES_01G155500	-//-	0.966201	3.28e-07
LNC_000699	XLOC_012896	1.15603	0.0397071	MANES_01G2187001	MANES_01G218700	sp|Q0UIG9|MZM1_PHANO Mitochondrial zinc maintenance protein 1, mitochondrial OS=Phaeosphaeria nodorum (strain SN15 / ATCC MYA-4574 / FGSC 10173) GN=MZM1 PE=3 SV=2//8.4541e-10	0.966238	3.26e-07
LNC_000310	XLOC_006186	-0.543396	0.026885	MANES_01G1866001	MANES_01G186600	sp|Q9BTY7|HGH1_HUMAN Protein HGH1 homolog OS=Homo sapiens GN=HGH1 PE=1 SV=1//7.52901e-20	0.966276	3.25e-07
LNC_000160	XLOC_003847	-0.581839	0.0192691	MANES_06G1021001	MANES_06G102100	sp|Q27GI3|NAT6_ARATH Nucleobase-ascorbate transporter 6 OS=Arabidopsis thaliana GN=NAT6 PE=2 SV=2//0	0.966321	3.22e-07
LNC_001148	XLOC_020203	1.77094	0.000520749	MANES_08G1439001	MANES_08G143900	sp|P42168|KC1A_CAEEL Casein kinase I isoform alpha OS=Caenorhabditis elegans GN=kin-19 PE=3 SV=1//3.95692e-51	0.966359	3.21e-07
LNC_000310	XLOC_006186	-0.543396	0.026885	MANES_04G0099001	MANES_04G009900	sp|O80834|AHL9_ARATH AT-hook motif nuclear-localized protein 9 OS=Arabidopsis thaliana GN=AHL9 PE=2 SV=1//1.4861e-38	0.966393	3.19e-07
LNC_002129	XLOC_034132	-0.774845	0.000520749	MANES_18G0630001	MANES_18G063000	sp|Q9C7T4|BH096_ARATH Transcription factor bHLH96 OS=Arabidopsis thaliana GN=BHLH96 PE=2 SV=1//2.15509e-93	0.966396	3.19e-07
LNC_000699	XLOC_012896	1.15603	0.0397071	MANES_08G0037001	MANES_08G003700	-//-	0.966403	3.19e-07
LNC_001148	XLOC_020203	1.77094	0.000520749	MANES_08G1592001	MANES_08G159200	sp|Q9LF50|MEX1_ARATH Maltose excess protein 1, chloroplastic OS=Arabidopsis thaliana GN=MEX1 PE=2 SV=2//5.22466e-161	0.966419	3.18e-07
LNC_002129	XLOC_034132	-0.774845	0.000520749	MANES_08G0584001	MANES_08G058400	sp|Q5HZL9|HDHD3_XENLA Haloacid dehalogenase-like hydrolase domain-containing protein 3 OS=Xenopus laevis GN=hdhd3 PE=2 SV=1//5.73936e-16	0.966424	3.18e-07
LNC_001148	XLOC_020203	1.77094	0.000520749	MANES_02G0008001	MANES_02G000800	sp|Q9MAP8|B3GT6_ARATH Probable beta-1,3-galactosyltransferase 6 OS=Arabidopsis thaliana GN=B3GALT6 PE=2 SV=1//3.35918e-172	0.966467	3.16e-07
LNC_000310	XLOC_006186	-0.543396	0.026885	MANES_01G2238001	MANES_01G223800	sp|Q9SWH4|SYP42_ARATH Syntaxin-42 OS=Arabidopsis thaliana GN=SYP42 PE=1 SV=1//9.90195e-145	0.966473	3.15e-07
LNC_000160	XLOC_003847	-0.581839	0.0192691	MANES_01G2514001	MANES_01G251400	sp|Q3EBF7|SLD2_ARATH Delta(8)-fatty-acid desaturase 2 OS=Arabidopsis thaliana GN=SLD2 PE=1 SV=1//0	0.966474	3.15e-07
LNC_000160	XLOC_003847	-0.581839	0.0192691	MANES_05G0681001	MANES_05G068100	-//-	0.966474	3.15e-07
LNC_001148	XLOC_020203	1.77094	0.000520749	MANES_17G0056001	MANES_17G005600	sp|C0LGF4|FEI1_ARATH LRR receptor-like serine/threonine-protein kinase FEI 1 OS=Arabidopsis thaliana GN=FEI1 PE=1 SV=1//0	0.966506	3.14e-07
LNC_001148	XLOC_020203	1.77094	0.000520749	MANES_03G0981001	MANES_03G098100	sp|P33627|TBA6_MAIZE Tubulin alpha-6 chain OS=Zea mays GN=TUBA6 PE=2 SV=1//0	0.966509	3.14e-07
LNC_001148	XLOC_020203	1.77094	0.000520749	MANES_03G2051001	MANES_03G205100	sp|P29130|PHYB_TOBAC Phytochrome B OS=Nicotiana tabacum GN=PHYB PE=2 SV=2//0	0.966522	3.13e-07
LNC_001148	XLOC_020203	1.77094	0.000520749	MANES_08G0111002	MANES_08G011100	sp|Q9ZR72|AB1B_ARATH ABC transporter B family member 1 OS=Arabidopsis thaliana GN=ABCB1 PE=1 SV=1//0	0.966552	3.12e-07
LNC_000160	XLOC_003847	-0.581839	0.0192691	MANES_S0762001	MANES_S076200	sp|Q9C5C5|TRL4_ARATH Thioredoxin-like 4, chloroplastic OS=Arabidopsis thaliana GN=At1g07700 PE=2 SV=1//3.75506e-71	0.966595	3.1e-07
LNC_002129	XLOC_034132	-0.774845	0.000520749	MANES_03G1185001	MANES_03G118500	sp|O81832|Y4729_ARATH G-type lectin S-receptor-like serine/threonine-protein kinase At4g27290 OS=Arabidopsis thaliana GN=At4g27290 PE=3 SV=4//0	0.96669	3.05e-07
LNC_001148	XLOC_020203	1.77094	0.000520749	MANES_15G1160001	MANES_15G116000	sp|Q9SYM4|TPS1_ARATH Alpha,alpha-trehalose-phosphate synthase [UDP-forming] 1 OS=Arabidopsis thaliana GN=TPS1 PE=1 SV=1//0	0.966691	3.05e-07
LNC_001148	XLOC_020203	1.77094	0.000520749	MANES_02G1659001	MANES_02G165900	sp|Q5XEZ8|PUB2_ARATH U-box domain-containing protein 2 OS=Arabidopsis thaliana GN=PUB2 PE=2 SV=1//2.68998e-06	0.966697	3.05e-07
LNC_001148	XLOC_020203	1.77094	0.000520749	MANES_02G1328001	MANES_02G132800	sp|P48495|TPIS_PETHY Triosephosphate isomerase, cytosolic OS=Petunia hybrida GN=TPIP1 PE=2 SV=1//1.88165e-136	0.966708	3.05e-07
LNC_000113	XLOC_002398	-0.78693	0.0498197	MANES_03G1447002	MANES_03G144700	sp|Q9SVM9|CER26_ARATH Protein ECERIFERUM 26 OS=Arabidopsis thaliana GN=CER26 PE=2 SV=1//4.39263e-113	0.966719	3.04e-07
LNC_000025	XLOC_000594	-1.39879	0.0463536	MANES_05G1352001	MANES_05G135200	-//-	0.966756	3.02e-07
LNC_000160	XLOC_003847	-0.581839	0.0192691	MANES_01G1637001	MANES_01G163700	-//-	0.966815	3e-07
LNC_000160	XLOC_003847	-0.581839	0.0192691	MANES_01G1015001	MANES_01G101500	-//-	0.966826	2.99e-07
LNC_000160	XLOC_003847	-0.581839	0.0192691	MANES_11G1420001	MANES_11G142000	sp|Q7DLR9|PSB4_ARATH Proteasome subunit beta type-4 OS=Arabidopsis thaliana GN=PBG1 PE=1 SV=2//3.76309e-149	0.966895	2.96e-07
LNC_000160	XLOC_003847	-0.581839	0.0192691	MANES_18G0186001	MANES_18G018600	sp|P68428|H32_WHEAT Histone H3.2 OS=Triticum aestivum PE=1 SV=2//2.04438e-77	0.966938	2.94e-07
LNC_001148	XLOC_020203	1.77094	0.000520749	MANES_14G0606001	MANES_14G060600	sp|Q2MHE4|HT1_ARATH Serine/threonine-protein kinase HT1 OS=Arabidopsis thaliana GN=HT1 PE=1 SV=1//2.05042e-55	0.967032	2.9e-07
LNC_000113	XLOC_002398	-0.78693	0.0498197	MANES_05G0875001	MANES_05G087500	sp|Q94JW0|DOHH_ARATH Deoxyhypusine hydroxylase OS=Arabidopsis thaliana GN=At3g58180 PE=1 SV=1//3.55871e-157	0.967036	2.9e-07
LNC_001148	XLOC_020203	1.77094	0.000520749	MANES_02G0752001	MANES_02G075200	sp|Q0WRY5|CDL1_ARATH Serine/threonine-protein kinase CDL1 OS=Arabidopsis thaliana GN=CDL1 PE=1 SV=1//1.51036e-59	0.967095	2.87e-07
LNC_001148	XLOC_020203	1.77094	0.000520749	MANES_14G0648001	MANES_14G064800	sp|Q8RXN3|PPT1_ARATH Phosphoenolpyruvate/phosphate translocator 1, chloroplastic OS=Arabidopsis thaliana GN=PPT1 PE=1 SV=1//1.8561e-180	0.967134	2.86e-07
LNC_000160	XLOC_003847	-0.581839	0.0192691	MANES_15G0315001	MANES_15G031500	sp|F4JIF5|TCX2_ARATH Protein tesmin/TSO1-like CXC 2 OS=Arabidopsis thaliana GN=TCX2 PE=1 SV=1//1.2488e-161	0.967153	2.85e-07
LNC_001148	XLOC_020203	1.77094	0.000520749	MANES_15G0853001	MANES_15G085300	sp|Q9XSC3|WDR44_BOVIN WD repeat-containing protein 44 OS=Bos taurus GN=WDR44 PE=1 SV=1//9.24827e-55	0.967158	2.85e-07
LNC_002129	XLOC_034132	-0.774845	0.000520749	MANES_06G1634001	MANES_06G163400	sp|Q93VB8|RS22_ARATH 40S ribosomal protein S2-2 OS=Arabidopsis thaliana GN=RPS2B PE=2 SV=1//2.17872e-142	0.967162	2.85e-07
LNC_001148	XLOC_020203	1.77094	0.000520749	MANES_12G0995001	MANES_12G099500	-//-	0.967225	2.82e-07
LNC_000310	XLOC_006186	-0.543396	0.026885	MANES_08G1452001	MANES_08G145200	sp|A3RCV9|IF4E3_WHEAT Eukaryotic translation initiation factor NCBP OS=Triticum aestivum GN=NCBP PE=2 SV=1//5.74613e-120	0.967248	2.81e-07
LNC_001148	XLOC_020203	1.77094	0.000520749	MANES_06G1248001	MANES_06G124800	sp|O22193|PUB4_ARATH U-box domain-containing protein 4 OS=Arabidopsis thaliana GN=PUB4 PE=1 SV=3//5.4473e-09	0.967256	2.81e-07
LNC_000699	XLOC_012896	1.15603	0.0397071	MANES_05G0981001	MANES_05G098100	sp|Q9M9S4|Y1143_ARATH Probable LRR receptor-like serine/threonine-protein kinase At1g14390 OS=Arabidopsis thaliana GN=At1g14390 PE=2 SV=1//0	0.967298	2.79e-07
LNC_000160	XLOC_003847	-0.581839	0.0192691	MANES_17G1203001	MANES_17G120300	sp|Q9SJ89|FTRC_ARATH Ferredoxin-thioredoxin reductase catalytic chain, chloroplastic OS=Arabidopsis thaliana GN=FTRC PE=2 SV=1//1.42518e-54	0.967301	2.79e-07
LNC_000113	XLOC_002398	-0.78693	0.0498197	MANES_03G1599001	MANES_03G159900	sp|Q9SQ57|PXG_SESIN Peroxygenase OS=Sesamum indicum GN=SOP1 PE=1 SV=1//9.99286e-118	0.967336	2.77e-07
LNC_001148	XLOC_020203	1.77094	0.000520749	MANES_03G0448001	MANES_03G044800	sp|Q7XZU2|SAC3_ARATH Phosphoinositide phosphatase SAC3 OS=Arabidopsis thaliana GN=SAC3 PE=2 SV=1//0	0.967337	2.77e-07
LNC_000310	XLOC_006186	-0.543396	0.026885	MANES_14G1546002	MANES_14G154600	sp|Q6GLZ8|SNR27_XENLA U4/U6.U5 small nuclear ribonucleoprotein 27 kDa protein OS=Xenopus laevis GN=snrnp27 PE=2 SV=1//2.52623e-11	0.967385	2.75e-07
LNC_001148	XLOC_020203	1.77094	0.000520749	MANES_02G0497001	MANES_02G049700	sp|Q9XI90|WRKY4_ARATH Probable WRKY transcription factor 4 OS=Arabidopsis thaliana GN=WRKY4 PE=1 SV=2//1.95801e-115	0.967389	2.75e-07
LNC_000310	XLOC_006186	-0.543396	0.026885	MANES_15G1402001	MANES_15G140200	-//-	0.9674	2.75e-07
LNC_000113	XLOC_002398	-0.78693	0.0498197	MANES_03G0074002	MANES_03G007400	sp|Q9FMY4|Y5316_ARATH Uncharacterized protein At5g23160 OS=Arabidopsis thaliana GN=At5g23160 PE=2 SV=1//2.27103e-20	0.967427	2.73e-07
LNC_001148	XLOC_020203	1.77094	0.000520749	MANES_09G0351001	MANES_09G035100	sp|P48631|FD6E2_SOYBN Omega-6 fatty acid desaturase, endoplasmic reticulum isozyme 2 OS=Glycine max GN=FAD2-2 PE=2 SV=1//0	0.967444	2.73e-07
LNC_001148	XLOC_020203	1.77094	0.000520749	MANES_04G1544001	MANES_04G154400	sp|Q9M612|NACA_PINTA Nascent polypeptide-associated complex subunit alpha-like protein OS=Pinus taeda PE=2 SV=1//1.07386e-74	0.967468	2.72e-07
LNC_000160	XLOC_003847	-0.581839	0.0192691	MANES_08G1362002	MANES_08G136200	sp|P37218|H1_SOLLC Histone H1 OS=Solanum lycopersicum PE=3 SV=1//5.21929e-17	0.967487	2.71e-07
LNC_000160	XLOC_003847	-0.581839	0.0192691	MANES_04G0437001	MANES_04G043700	sp|Q42896|SCRK2_SOLLC Fructokinase-2 OS=Solanum lycopersicum GN=FRK2 PE=2 SV=2//0	0.9675	2.7e-07
LNC_000160	XLOC_003847	-0.581839	0.0192691	MANES_03G0427001	MANES_03G042700	-//-	0.967531	2.69e-07
LNC_000310	XLOC_006186	-0.543396	0.026885	MANES_05G0616001	MANES_05G061600	sp|Q9LFA5|MED28_ARATH Mediator of RNA polymerase II transcription subunit 28 OS=Arabidopsis thaliana GN=MED28 PE=1 SV=1//1.04221e-42	0.967536	2.69e-07
LNC_000113	XLOC_002398	-0.78693	0.0498197	MANES_04G1062002	MANES_04G106200	sp|Q2XPU7|LUPS_RICCO Lupeol synthase OS=Ricinus communis PE=1 SV=1//0	0.967561	2.68e-07
LNC_000160	XLOC_003847	-0.581839	0.0192691	MANES_05G0625001	MANES_05G062500	sp|Q8LEA8|EID1_ARATH Phytochrome A-associated F-box protein OS=Arabidopsis thaliana GN=EID1 PE=1 SV=2//3.16171e-139	0.967566	2.68e-07
LNC_000310	XLOC_006186	-0.543396	0.026885	MANES_01G0229001	MANES_01G022900	sp|Q9FN50|CPP1_ARATH Protein CHAPERONE-LIKE PROTEIN OF POR1, chloroplastic OS=Arabidopsis thaliana GN=CPP1 PE=1 SV=1//4.39005e-130	0.967584	2.67e-07
LNC_001148	XLOC_020203	1.77094	0.000520749	MANES_18G0845001	MANES_18G084500	sp|Q94AQ9|SGRL_ARATH Protein STAY-GREEN LIKE, chloroplastic OS=Arabidopsis thaliana GN=SGRL PE=2 SV=1//3.44088e-95	0.967604	2.66e-07
LNC_001148	XLOC_020203	1.77094	0.000520749	MANES_12G1354001	MANES_12G135400	sp|Q9SIE0|ALKB2_ARATH Alpha-ketoglutarate-dependent dioxygenase alkB homolog 2 OS=Arabidopsis thaliana GN=ALKBH2 PE=2 SV=2//1.07789e-06	0.967629	2.65e-07
LNC_000160	XLOC_003847	-0.581839	0.0192691	MANES_15G1636001	MANES_15G163600	sp|Q6NKZ9|Y4345_ARATH Probable receptor-like serine/threonine-protein kinase At4g34500 OS=Arabidopsis thaliana GN=At4g34500 PE=2 SV=1//0	0.967668	2.64e-07
LNC_001795	XLOC_029892	-0.744716	0.00834118	MANES_12G0992001	MANES_12G099200	sp|Q12010|YPQ1_YEAST Probable vacuolar amino acid transporter YPQ1 OS=Saccharomyces cerevisiae (strain ATCC 204508 / S288c) GN=YPQ1 PE=1 SV=1//8.77611e-06	0.967676	2.63e-07
LNC_000310	XLOC_006186	-0.543396	0.026885	MANES_03G0296001	MANES_03G029600	sp|O82199|C3H20_ARATH Zinc finger CCCH domain-containing protein 20 OS=Arabidopsis thaliana GN=At2g19810 PE=2 SV=1//3.89701e-137	0.96768	2.63e-07
LNC_000310	XLOC_006186	-0.543396	0.026885	MANES_02G0191001	MANES_02G019100	sp|Q9SUS5|RHA1B_ARATH E3 ubiquitin-protein ligase RHA1B OS=Arabidopsis thaliana GN=RHA1B PE=2 SV=1//4.08303e-29	0.967682	2.63e-07
LNC_001148	XLOC_020203	1.77094	0.000520749	MANES_06G0204002	MANES_06G020400	sp|O64481|SBT25_ARATH Subtilisin-like protease SBT2.5 OS=Arabidopsis thaliana GN=SBT2.5 PE=2 SV=1//0	0.967682	2.63e-07
LNC_001148	XLOC_020203	1.77094	0.000520749	MANES_02G0348001	MANES_02G034800	sp|P17407|21KD_DAUCA 21 kDa protein OS=Daucus carota PE=2 SV=1//1.69767e-46	0.967682	2.63e-07
LNC_001086	XLOC_019471	0.999907	0.0168559	MANES_18G1030001	MANES_18G103000	sp|Q67XD9|CINV2_ARATH Alkaline/neutral invertase CINV2 OS=Arabidopsis thaliana GN=CINV2 PE=1 SV=1//0	0.96769	2.63e-07
LNC_001148	XLOC_020203	1.77094	0.000520749	MANES_08G0134001	MANES_08G013400	sp|Q8L850|PI5K9_ARATH Phosphatidylinositol 4-phosphate 5-kinase 9 OS=Arabidopsis thaliana GN=PIP5K9 PE=1 SV=2//0	0.967709	2.62e-07
LNC_000344	XLOC_006825	-1.24381	0.0195291	MANES_09G1791001	MANES_09G179100	sp|C7G304|GOLS2_SOLLC Galactinol synthase 2 OS=Solanum lycopersicum GN=GOLS2 PE=2 SV=1//0	0.96775	2.6e-07
LNC_001148	XLOC_020203	1.77094	0.000520749	MANES_01G2143001	MANES_01G214300	sp|Q570C0|TIR1_ARATH Protein TRANSPORT INHIBITOR RESPONSE 1 OS=Arabidopsis thaliana GN=TIR1 PE=1 SV=2//0	0.967772	2.59e-07
LNC_000699	XLOC_012896	1.15603	0.0397071	MANES_05G0547001	MANES_05G054700	-//-	0.967821	2.57e-07
LNC_000160	XLOC_003847	-0.581839	0.0192691	MANES_07G1147001	MANES_07G114700	-//-	0.967824	2.57e-07
LNC_000310	XLOC_006186	-0.543396	0.026885	MANES_03G2090001	MANES_03G209000	-//-	0.967842	2.57e-07
LNC_000160	XLOC_003847	-0.581839	0.0192691	MANES_01G1083001	MANES_01G108300	-//-	0.967883	2.55e-07
LNC_001148	XLOC_020203	1.77094	0.000520749	MANES_03G2114001	MANES_03G211400	sp|Q9LRP2|PT317_ARATH Probable sugar phosphate/phosphate translocator At3g17430 OS=Arabidopsis thaliana GN=At3g17430 PE=1 SV=1//0	0.967927	2.53e-07
LNC_001795	XLOC_029892	-0.744716	0.00834118	MANES_15G0111001	MANES_15G011100	-//-	0.967998	2.51e-07
LNC_001148	XLOC_020203	1.77094	0.000520749	MANES_07G0566001	MANES_07G056600	sp|P33629|TBA_PRUDU Tubulin alpha chain OS=Prunus dulcis GN=TUBA PE=2 SV=1//0	0.968059	2.48e-07
LNC_000160	XLOC_003847	-0.581839	0.0192691	MANES_08G1140003	MANES_08G114000	sp|O80492|P2C05_ARATH Probable protein phosphatase 2C 5 OS=Arabidopsis thaliana GN=At1g09160 PE=2 SV=1//0	0.968064	2.48e-07
LNC_002129	XLOC_034132	-0.774845	0.000520749	MANES_13G0600001	MANES_13G060000	sp|Q9SI09|XERIC_ARATH Probable E3 ubiquitin-protein ligase XERICO OS=Arabidopsis thaliana GN=XERICO PE=1 SV=1//5.30706e-49	0.968176	2.44e-07
LNC_000160	XLOC_003847	-0.581839	0.0192691	MANES_12G0130001	MANES_12G013000	sp|Q9CAG8|FBK28_ARATH F-box/kelch-repeat protein At1g67480 OS=Arabidopsis thaliana GN=At1g67480 PE=2 SV=1//1.47579e-168	0.968197	2.43e-07
LNC_001148	XLOC_020203	1.77094	0.000520749	MANES_02G0373001	MANES_02G037300	sp|Q05085|PTR7_ARATH Protein NRT1/ PTR FAMILY 6.3 OS=Arabidopsis thaliana GN=NPF6.3 PE=1 SV=1//0	0.968238	2.41e-07
LNC_002129	XLOC_034132	-0.774845	0.000520749	MANES_08G0274001	MANES_08G027400	sp|P49636|RL40_NICSY Ubiquitin-60S ribosomal protein L40 OS=Nicotiana sylvestris GN=UBICEP52-7 PE=2 SV=2//6.12471e-83	0.968304	2.39e-07
LNC_000160	XLOC_003847	-0.581839	0.0192691	MANES_02G1551001	MANES_02G155100	-//-	0.968331	2.38e-07
LNC_001148	XLOC_020203	1.77094	0.000520749	MANES_01G0688001	MANES_01G068800	sp|B3MZN7|MOCOS_DROAN Molybdenum cofactor sulfurase OS=Drosophila ananassae GN=mal PE=3 SV=1//2.71127e-14	0.968353	2.37e-07
LNC_000699	XLOC_012896	1.15603	0.0397071	MANES_12G1448001	MANES_12G144800	sp|Q8L899|BRI1_SOLPE Systemin receptor SR160 OS=Solanum peruvianum PE=1 SV=1//0	0.968355	2.37e-07
LNC_001148	XLOC_020203	1.77094	0.000520749	MANES_07G0241002	MANES_07G024100	sp|Q91YT7|YTHD2_MOUSE YTH domain-containing family protein 2 OS=Mus musculus GN=Ythdf2 PE=2 SV=1//1.16242e-51	0.968359	2.37e-07
LNC_001148	XLOC_020203	1.77094	0.000520749	MANES_01G0721001	MANES_01G072100	sp|Q8L7W5|SMO11_ARATH Methylsterol monooxygenase 1-1 OS=Arabidopsis thaliana GN=SMO1-1 PE=1 SV=1//4.35417e-145	0.96838	2.36e-07
LNC_000160	XLOC_003847	-0.581839	0.0192691	MANES_01G0177001	MANES_01G017700	sp|Q9Y305|ACOT9_HUMAN Acyl-coenzyme A thioesterase 9, mitochondrial OS=Homo sapiens GN=ACOT9 PE=1 SV=2//6.00063e-33	0.968396	2.35e-07
LNC_001148	XLOC_020203	1.77094	0.000520749	MANES_06G0825001	MANES_06G082500	sp|Q94KT8|COBRA_ARATH Protein COBRA OS=Arabidopsis thaliana GN=COB PE=2 SV=1//0	0.968396	2.35e-07
LNC_000160	XLOC_003847	-0.581839	0.0192691	MANES_01G2672001	MANES_01G267200	sp|Q9ZSP5|AIR3_ARATH Subtilisin-like protease SBT5.3 OS=Arabidopsis thaliana GN=AIR3 PE=2 SV=1//0	0.968415	2.35e-07
LNC_001148	XLOC_020203	1.77094	0.000520749	MANES_03G0544001	MANES_03G054400	sp|O64982|PRS7_PRUPE 26S protease regulatory subunit 7 OS=Prunus persica GN=RPT1 PE=2 SV=1//0	0.968432	2.34e-07
LNC_001148	XLOC_020203	1.77094	0.000520749	MANES_11G0747001	MANES_11G074700	sp|Q8BMD8|SCMC1_MOUSE Calcium-binding mitochondrial carrier protein SCaMC-1 OS=Mus musculus GN=Slc25a24 PE=1 SV=1//1.81636e-101	0.968435	2.34e-07
LNC_002129	XLOC_034132	-0.774845	0.000520749	MANES_18G1268002	MANES_18G126800	-//-	0.968448	2.34e-07
LNC_000160	XLOC_003847	-0.581839	0.0192691	MANES_13G0583001	MANES_13G058300	-//-	0.968477	2.33e-07
LNC_000160	XLOC_003847	-0.581839	0.0192691	MANES_09G0405001	MANES_09G040500	sp|Q9SQR3|D14_ARATH Probable strigolactone esterase D14 homolog OS=Arabidopsis thaliana GN=D14 PE=1 SV=1//4.19508e-79	0.96854	2.3e-07
LNC_000160	XLOC_003847	-0.581839	0.0192691	MANES_08G0870001	MANES_08G087000	sp|Q9M392|RTNLL_ARATH Reticulon-like protein B12 OS=Arabidopsis thaliana GN=RTNLB12 PE=2 SV=1//6.58722e-57	0.968564	2.29e-07
LNC_002129	XLOC_034132	-0.774845	0.000520749	MANES_02G0189001	MANES_02G018900	sp|Q9MAA2|AT74_ARATH Phosphoglycerate mutase-like protein AT74 OS=Arabidopsis thaliana GN=At3g05170 PE=2 SV=1//2.34985e-85	0.968565	2.29e-07
LNC_001148	XLOC_020203	1.77094	0.000520749	MANES_15G0584001	MANES_15G058400	sp|Q39183|D6KL2_ARATH Serine/threonine-protein kinase D6PKL2 OS=Arabidopsis thaliana GN=D6PKL2 PE=1 SV=1//0	0.968619	2.27e-07
LNC_000310	XLOC_006186	-0.543396	0.026885	MANES_03G1788003	MANES_03G178800	sp|Q43072|HIS7_PEA Imidazoleglycerol-phosphate dehydratase OS=Pisum sativum GN=HIS3 PE=2 SV=1//1.58605e-31	0.968653	2.26e-07
LNC_000310	XLOC_006186	-0.543396	0.026885	MANES_03G1785001	MANES_03G178500	sp|Q9LUV4|FRL4A_ARATH FRIGIDA-like protein 4a OS=Arabidopsis thaliana GN=FRL4A PE=2 SV=1//0	0.968669	2.26e-07
LNC_000227	XLOC_004785	-0.949786	0.0436889	MANES_14G1706001	MANES_14G170600	sp|Q9LE22|CML27_ARATH Probable calcium-binding protein CML27 OS=Arabidopsis thaliana GN=CML27 PE=1 SV=1//1.46361e-67	0.968684	2.25e-07
LNC_001148	XLOC_020203	1.77094	0.000520749	MANES_16G0202001	MANES_16G020200	sp|Q8GUG9|PUB11_ARATH U-box domain-containing protein 11 OS=Arabidopsis thaliana GN=PUB11 PE=2 SV=2//2.60675e-12	0.968727	2.24e-07
LNC_000025	XLOC_000594	-1.39879	0.0463536	MANES_01G0832001	MANES_01G083200	-//-	0.968757	2.22e-07
LNC_001148	XLOC_020203	1.77094	0.000520749	MANES_08G1350001	MANES_08G135000	sp|O24407|IAA16_ARATH Auxin-responsive protein IAA16 OS=Arabidopsis thaliana GN=IAA16 PE=1 SV=1//1.08584e-96	0.968808	2.21e-07
LNC_000160	XLOC_003847	-0.581839	0.0192691	MANES_14G0613001	MANES_14G061300	sp|Q8GUH1|PUB33_ARATH U-box domain-containing protein 33 OS=Arabidopsis thaliana GN=PUB33 PE=2 SV=2//6.43863e-11	0.968809	2.21e-07
LNC_000113	XLOC_002398	-0.78693	0.0498197	MANES_12G0541001	MANES_12G054100	sp|Q9LV66|Y5848_ARATH Uncharacterized protein At5g48480 OS=Arabidopsis thaliana GN=At5g48480 PE=1 SV=1//6.92307e-30	0.968833	2.2e-07
LNC_000227	XLOC_004785	-0.949786	0.0436889	MANES_14G0673001	MANES_14G067300	-//-	0.968864	2.19e-07
LNC_000310	XLOC_006186	-0.543396	0.026885	MANES_15G1495001	MANES_15G149500	sp|Q06396|ARF1_ORYSJ ADP-ribosylation factor 1 OS=Oryza sativa subsp. japonica GN=Os01g0813400 PE=2 SV=3//7.38199e-129	0.968868	2.19e-07
LNC_000160	XLOC_003847	-0.581839	0.0192691	MANES_07G0013001	MANES_07G001300	sp|Q9M1D0|BGL16_ARATH Beta-glucosidase 16 OS=Arabidopsis thaliana GN=BGLU16 PE=2 SV=1//0	0.968868	2.19e-07
LNC_000160	XLOC_003847	-0.581839	0.0192691	MANES_14G0632001	MANES_14G063200	-//-	0.968884	2.18e-07
LNC_001148	XLOC_020203	1.77094	0.000520749	MANES_14G1397001	MANES_14G139700	sp|Q8VYL1|KAD5_ARATH Adenylate kinase 5, chloroplastic OS=Arabidopsis thaliana GN=At5g35170 PE=1 SV=1//0	0.968886	2.18e-07
LNC_000344	XLOC_006825	-1.24381	0.0195291	MANES_13G1332001	MANES_13G133200	sp|Q41495|ST14_SOLTU STS14 protein OS=Solanum tuberosum GN=STS14 PE=2 SV=1//2.20651e-66	0.968923	2.17e-07
LNC_001148	XLOC_020203	1.77094	0.000520749	MANES_02G0712001	MANES_02G071200	sp|B9I2J6|AXEP_POPTR L-Ala-D/L-amino acid epimerase OS=Populus trichocarpa GN=POPTR_0012s05040g PE=3 SV=2//6.13108e-174	0.968952	2.16e-07
LNC_001148	XLOC_020203	1.77094	0.000520749	MANES_17G0523001	MANES_17G052300	sp|Q42954|KPYC_TOBAC Pyruvate kinase, cytosolic isozyme OS=Nicotiana tabacum PE=2 SV=1//0	0.96896	2.15e-07
LNC_000160	XLOC_003847	-0.581839	0.0192691	MANES_10G0515001	MANES_10G051500	sp|Q9SCP2|PLY12_ARATH Probable pectate lyase 12 OS=Arabidopsis thaliana GN=At3g53190 PE=2 SV=2//1.86073e-168	0.968983	2.15e-07
LNC_000160	XLOC_003847	-0.581839	0.0192691	MANES_01G1630001	MANES_01G163000	sp|Q8W032|CDC6B_ARATH Cell division control protein 6 homolog B OS=Arabidopsis thaliana GN=CDC6B PE=2 SV=1//0	0.969003	2.14e-07
LNC_000160	XLOC_003847	-0.581839	0.0192691	MANES_13G1261001	MANES_13G126100	sp|Q06136|KDSR_HUMAN 3-ketodihydrosphingosine reductase OS=Homo sapiens GN=KDSR PE=1 SV=1//1.76918e-11	0.969024	2.13e-07
LNC_001148	XLOC_020203	1.77094	0.000520749	MANES_10G1318001	MANES_10G131800	sp|Q8BKU8|TM87B_MOUSE Transmembrane protein 87B OS=Mus musculus GN=Tmem87b PE=2 SV=1//1.86764e-49	0.969092	2.11e-07
LNC_000310	XLOC_006186	-0.543396	0.026885	MANES_03G1661005	MANES_03G166100	sp|Q84MB3|ACCH1_ARATH 1-aminocyclopropane-1-carboxylate oxidase homolog 1 OS=Arabidopsis thaliana GN=At1g06620 PE=2 SV=1//9.60263e-129	0.969099	2.11e-07
LNC_000160	XLOC_003847	-0.581839	0.0192691	MANES_13G1189001	MANES_13G118900	sp|Q06396|ARF1_ORYSJ ADP-ribosylation factor 1 OS=Oryza sativa subsp. japonica GN=Os01g0813400 PE=2 SV=3//7.31961e-117	0.969102	2.11e-07
LNC_000699	XLOC_012896	1.15603	0.0397071	MANES_15G0930001	MANES_15G093000	sp|Q9SIN1|TTL3_ARATH Inactive TPR repeat-containing thioredoxin TTL3 OS=Arabidopsis thaliana GN=TTL3 PE=1 SV=2//0	0.969106	2.1e-07
LNC_001148	XLOC_020203	1.77094	0.000520749	MANES_15G0937001	MANES_15G093700	sp|P29196|CAPP_SOLTU Phosphoenolpyruvate carboxylase OS=Solanum tuberosum GN=PPC1 PE=2 SV=2//0	0.969146	2.09e-07
LNC_002129	XLOC_034132	-0.774845	0.000520749	MANES_17G0357002	MANES_17G035700	sp|Q792Q4|CRIPT_RAT Cysteine-rich PDZ-binding protein OS=Rattus norvegicus GN=Cript PE=1 SV=1//5.13706e-33	0.969187	2.08e-07
LNC_001148	XLOC_020203	1.77094	0.000520749	MANES_05G0256001	MANES_05G025600	sp|O04619|ADNT1_ARATH Mitochondrial adenine nucleotide transporter ADNT1 OS=Arabidopsis thaliana GN=ADNT1 PE=2 SV=1//0	0.969205	2.07e-07
LNC_001148	XLOC_020203	1.77094	0.000520749	MANES_12G1191001	MANES_12G119100	-//-	0.969223	2.07e-07
LNC_000025	XLOC_000594	-1.39879	0.0463536	MANES_05G0781001	MANES_05G078100	sp|P09444|LEA34_GOSHI Late embryogenesis abundant protein D-34 OS=Gossypium hirsutum PE=4 SV=1//6.6049e-73	0.969234	2.06e-07
LNC_001148	XLOC_020203	1.77094	0.000520749	MANES_11G0012001	MANES_11G001200	sp|B5X4E0|CALUB_SALSA Calumenin-B OS=Salmo salar GN=calub PE=2 SV=1//1.28173e-14	0.969261	2.05e-07
LNC_001148	XLOC_020203	1.77094	0.000520749	MANES_15G0568001	MANES_15G056800	sp|O23254|GLYC4_ARATH Serine hydroxymethyltransferase 4 OS=Arabidopsis thaliana GN=SHM4 PE=1 SV=1//0	0.969278	2.05e-07
LNC_000160	XLOC_003847	-0.581839	0.0192691	MANES_02G1430001	MANES_02G143000	sp|P32869|PSAD_CUCSA Photosystem I reaction center subunit II, chloroplastic OS=Cucumis sativus GN=psaD PE=1 SV=1//4.27663e-110	0.969313	2.04e-07
LNC_000160	XLOC_003847	-0.581839	0.0192691	MANES_02G1251001	MANES_02G125100	sp|U3UA11|UGT7_CATRO UDP-glucose iridoid glucosyltransferase OS=Catharanthus roseus GN=UGT76A2 PE=1 SV=1//4.62365e-147	0.969318	2.03e-07
LNC_001148	XLOC_020203	1.77094	0.000520749	MANES_12G1345001	MANES_12G134500	-//-	0.969325	2.03e-07
LNC_000310	XLOC_006186	-0.543396	0.026885	MANES_03G1979001	MANES_03G197900	-//-	0.96933	2.03e-07
LNC_000160	XLOC_003847	-0.581839	0.0192691	MANES_03G0222001	MANES_03G022200	-//-	0.969334	2.03e-07
LNC_000160	XLOC_003847	-0.581839	0.0192691	MANES_11G1334001	MANES_11G133400	sp|Q75L11|H2A6_ORYSJ Probable histone H2A.6 OS=Oryza sativa subsp. japonica GN=Os05g0113900 PE=2 SV=2//6.35425e-46	0.969359	2.02e-07
LNC_000310	XLOC_006186	-0.543396	0.026885	MANES_13G0769002	MANES_13G076900	sp|Q84TH4|SR45A_ARATH Serine/arginine-rich splicing factor SR45a OS=Arabidopsis thaliana GN=SR45A PE=1 SV=1//1.86377e-06	0.969437	2e-07
LNC_001148	XLOC_020203	1.77094	0.000520749	MANES_02G0367001	MANES_02G036700	sp|Q9SU38|APT4_ARATH Adenine phosphoribosyltransferase 4 OS=Arabidopsis thaliana GN=APT4 PE=1 SV=1//2.97027e-99	0.969479	1.98e-07
LNC_001148	XLOC_020203	1.77094	0.000520749	MANES_07G0187001	MANES_07G018700	sp|Q40284|UFOG1_MANES Anthocyanidin 3-O-glucosyltransferase 1 OS=Manihot esculenta GN=GT1 PE=2 SV=1//0	0.969542	1.96e-07
LNC_000025	XLOC_000594	-1.39879	0.0463536	MANES_11G1592001	MANES_11G159200	-//-	0.969581	1.95e-07
LNC_000160	XLOC_003847	-0.581839	0.0192691	MANES_05G1241002	MANES_05G124100	sp|P93047|HMGB3_ARATH High mobility group B protein 3 OS=Arabidopsis thaliana GN=HMGB3 PE=1 SV=1//1.86057e-39	0.969616	1.94e-07
LNC_001148	XLOC_020203	1.77094	0.000520749	MANES_01G0489001	MANES_01G048900	sp|Q8LAH8|NDK4_ARATH Nucleoside diphosphate kinase IV, chloroplastic/mitochondrial OS=Arabidopsis thaliana GN=NDK4 PE=1 SV=2//3.45603e-122	0.969631	1.93e-07
LNC_000160	XLOC_003847	-0.581839	0.0192691	MANES_S0903002	MANES_S090300	sp|P35133|UBC10_ARATH Ubiquitin-conjugating enzyme E2 10 OS=Arabidopsis thaliana GN=UBC10 PE=1 SV=1//2.00569e-98	0.969648	1.93e-07
LNC_000160	XLOC_003847	-0.581839	0.0192691	MANES_15G0867001	MANES_15G086700	sp|Q96386|MT3_CARPA Metallothionein-like protein type 3 OS=Carica papaya PE=3 SV=1//1.95415e-16	0.969681	1.92e-07
LNC_001148	XLOC_020203	1.77094	0.000520749	MANES_13G0050001	MANES_13G005000	sp|Q9M8R7|P2C33_ARATH Probable protein phosphatase 2C 33 OS=Arabidopsis thaliana GN=PPC6-1 PE=1 SV=1//0	0.96969	1.91e-07
LNC_001148	XLOC_020203	1.77094	0.000520749	MANES_01G1877001	MANES_01G187700	sp|Q9LJX1|PRE5_ARATH Transcription factor PRE5 OS=Arabidopsis thaliana GN=PRE5 PE=1 SV=1//6.27232e-34	0.969733	1.9e-07
LNC_000160	XLOC_003847	-0.581839	0.0192691	MANES_04G1181001	MANES_04G118100	sp|Q9LUV2|POP3_ARATH Probable protein Pop3 OS=Arabidopsis thaliana GN=At3g17210 PE=1 SV=1//3.68514e-54	0.969774	1.89e-07
LNC_000310	XLOC_006186	-0.543396	0.026885	MANES_16G0860001	MANES_16G086000	sp|Q42371|ERECT_ARATH LRR receptor-like serine/threonine-protein kinase ERECTA OS=Arabidopsis thaliana GN=ERECTA PE=1 SV=1//0	0.969795	1.88e-07
LNC_000160	XLOC_003847	-0.581839	0.0192691	MANES_05G0031001	MANES_05G003100	sp|P43299|MCM7_ARATH DNA replication licensing factor MCM7 OS=Arabidopsis thaliana GN=MCM7 PE=1 SV=2//0	0.969809	1.88e-07
LNC_001148	XLOC_020203	1.77094	0.000520749	MANES_18G0392001	MANES_18G039200	sp|O65351|SBT17_ARATH Subtilisin-like protease SBT1.7 OS=Arabidopsis thaliana GN=SBT1.7 PE=1 SV=1//4.86723e-179	0.969811	1.88e-07
LNC_000160	XLOC_003847	-0.581839	0.0192691	MANES_09G0008001	MANES_09G000800	sp|P62201|CALM_LILLO Calmodulin OS=Lilium longiflorum PE=2 SV=2//3.82091e-101	0.969812	1.88e-07
LNC_000227	XLOC_004785	-0.949786	0.0436889	MANES_06G1360001	MANES_06G136000	sp|P17407|21KD_DAUCA 21 kDa protein OS=Daucus carota PE=2 SV=1//2.2783e-52	0.969843	1.87e-07
LNC_000310	XLOC_006186	-0.543396	0.026885	MANES_01G0014001	MANES_01G001400	sp|Q9SV84|NIP51_ARATH Probable aquaporin NIP5-1 OS=Arabidopsis thaliana GN=NIP5-1 PE=2 SV=1//8.48405e-148	0.969846	1.87e-07
LNC_001148	XLOC_020203	1.77094	0.000520749	MANES_15G0294001	MANES_15G029400	sp|Q43317|CYSK_CITLA Cysteine synthase OS=Citrullus lanatus PE=1 SV=1//6.87062e-171	0.969849	1.87e-07
LNC_002129	XLOC_034132	-0.774845	0.000520749	MANES_11G1592001	MANES_11G159200	-//-	0.969908	1.85e-07
LNC_001148	XLOC_020203	1.77094	0.000520749	MANES_02G0575001	MANES_02G057500	sp|Q9SCZ4|FERON_ARATH Receptor-like protein kinase FERONIA OS=Arabidopsis thaliana GN=FER PE=1 SV=1//0	0.969908	1.85e-07
LNC_000160	XLOC_003847	-0.581839	0.0192691	MANES_18G0361001	MANES_18G036100	sp|Q6L5F4|CML14_ORYSJ Probable calcium-binding protein CML14 OS=Oryza sativa subsp. japonica GN=CML14 PE=2 SV=1//6.27477e-08	0.969918	1.84e-07
LNC_001148	XLOC_020203	1.77094	0.000520749	MANES_03G0182001	MANES_03G018200	sp|O48780|KCS11_ARATH 3-ketoacyl-CoA synthase 11 OS=Arabidopsis thaliana GN=KCS11 PE=2 SV=1//0	0.969943	1.84e-07
LNC_000113	XLOC_002398	-0.78693	0.0498197	MANES_07G1263001	MANES_07G126300	sp|O04202|EIF3F_ARATH Eukaryotic translation initiation factor 3 subunit F OS=Arabidopsis thaliana GN=TIF3F1 PE=1 SV=1//7.09378e-132	0.970024	1.81e-07
LNC_000160	XLOC_003847	-0.581839	0.0192691	MANES_S0316001	MANES_S031600	sp|O50044|KDSA_PEA 2-dehydro-3-deoxyphosphooctonate aldolase OS=Pisum sativum GN=KDSA PE=2 SV=1//6.91499e-177	0.970078	1.8e-07
LNC_001148	XLOC_020203	1.77094	0.000520749	MANES_15G0779001	MANES_15G077900	-//-	0.970089	1.79e-07
LNC_001148	XLOC_020203	1.77094	0.000520749	MANES_02G1362001	MANES_02G136200	sp|Q9ZPN7|TBB4_ELEIN Tubulin beta-4 chain OS=Eleusine indica GN=TUBB4 PE=2 SV=1//0	0.9701	1.79e-07
LNC_002129	XLOC_034132	-0.774845	0.000520749	MANES_10G1099001	MANES_10G109900	sp|P46293|RS16_GOSHI 40S ribosomal protein S16 OS=Gossypium hirsutum GN=RPS16 PE=2 SV=1//1.45469e-91	0.970105	1.79e-07
LNC_000310	XLOC_006186	-0.543396	0.026885	MANES_04G1110003	MANES_04G111000	sp|P0CH32|UBQ4_ARATH Polyubiquitin 4 OS=Arabidopsis thaliana GN=UBQ4 PE=1 SV=1//0	0.970116	1.79e-07
LNC_000025	XLOC_000594	-1.39879	0.0463536	MANES_02G2010001	MANES_02G201000	-//-	0.970126	1.78e-07
LNC_000344	XLOC_006825	-1.24381	0.0195291	MANES_06G1634001	MANES_06G163400	sp|Q93VB8|RS22_ARATH 40S ribosomal protein S2-2 OS=Arabidopsis thaliana GN=RPS2B PE=2 SV=1//2.17872e-142	0.970164	1.77e-07
LNC_001148	XLOC_020203	1.77094	0.000520749	MANES_02G0077001	MANES_02G007700	sp|P52410|KASC1_ARATH 3-oxoacyl-[acyl-carrier-protein] synthase I, chloroplastic OS=Arabidopsis thaliana GN=KAS1 PE=2 SV=2//0	0.970174	1.77e-07
LNC_001148	XLOC_020203	1.77094	0.000520749	MANES_02G1279001	MANES_02G127900	sp|Q8VWZ8|SMO22_ARATH Methylsterol monooxygenase 2-2 OS=Arabidopsis thaliana GN=SMO2-2 PE=2 SV=1//7.17745e-170	0.970208	1.76e-07
LNC_000160	XLOC_003847	-0.581839	0.0192691	MANES_15G0907001	MANES_15G090700	sp|Q9M2K4|BZP61_ARATH Basic leucine zipper 61 OS=Arabidopsis thaliana GN=BZIP61 PE=1 SV=1//4.75102e-20	0.970211	1.76e-07
LNC_001148	XLOC_020203	1.77094	0.000520749	MANES_08G0742003	MANES_08G074200	sp|Q9FIK1|Y5780_ARATH BTB/POZ domain-containing protein At5g47800 OS=Arabidopsis thaliana GN=At5g47800 PE=2 SV=1//0	0.970216	1.76e-07
LNC_002129	XLOC_034132	-0.774845	0.000520749	MANES_03G1788003	MANES_03G178800	sp|Q43072|HIS7_PEA Imidazoleglycerol-phosphate dehydratase OS=Pisum sativum GN=HIS3 PE=2 SV=1//1.58605e-31	0.970231	1.75e-07
LNC_000160	XLOC_003847	-0.581839	0.0192691	MANES_12G1266001	MANES_12G126600	sp|Q8W486|Y1491_ARATH Uncharacterized protein At1g04910 OS=Arabidopsis thaliana GN=At1g04910 PE=2 SV=1//1.59828e-69	0.970235	1.75e-07
LNC_000160	XLOC_003847	-0.581839	0.0192691	MANES_18G0470001	MANES_18G047000	sp|Q94JX5|WLIM1_ARATH LIM domain-containing protein WLIM1 OS=Arabidopsis thaliana GN=WLIM1 PE=1 SV=1//5.73503e-109	0.97024	1.75e-07
LNC_001148	XLOC_020203	1.77094	0.000520749	MANES_16G1326001	MANES_16G132600	sp|Q9LHE3|ASPG2_ARATH Protein ASPARTIC PROTEASE IN GUARD CELL 2 OS=Arabidopsis thaliana GN=ASPG2 PE=2 SV=1//3.685e-59	0.970258	1.74e-07
LNC_000025	XLOC_000594	-1.39879	0.0463536	MANES_08G0584001	MANES_08G058400	sp|Q5HZL9|HDHD3_XENLA Haloacid dehalogenase-like hydrolase domain-containing protein 3 OS=Xenopus laevis GN=hdhd3 PE=2 SV=1//5.73936e-16	0.970276	1.74e-07
LNC_002129	XLOC_034132	-0.774845	0.000520749	MANES_08G0413001	MANES_08G041300	sp|Q43291|RL211_ARATH 60S ribosomal protein L21-1 OS=Arabidopsis thaliana GN=RPL21A PE=2 SV=2//2.85757e-107	0.970282	1.74e-07
LNC_000160	XLOC_003847	-0.581839	0.0192691	MANES_15G1079001	MANES_15G107900	-//-	0.970394	1.7e-07
LNC_000160	XLOC_003847	-0.581839	0.0192691	MANES_02G0116001	MANES_02G011600	-//-	0.970398	1.7e-07
LNC_001148	XLOC_020203	1.77094	0.000520749	MANES_13G1043001	MANES_13G104300	sp|Q9LXA8|BXL6_ARATH Probable beta-D-xylosidase 6 OS=Arabidopsis thaliana GN=BXL6 PE=2 SV=1//0	0.970525	1.67e-07
LNC_000160	XLOC_003847	-0.581839	0.0192691	MANES_10G0842001	MANES_10G084200	-//-	0.970532	1.67e-07
LNC_000310	XLOC_006186	-0.543396	0.026885	MANES_11G1298001	MANES_11G129800	-//-	0.970575	1.65e-07
LNC_000160	XLOC_003847	-0.581839	0.0192691	MANES_03G0025001	MANES_03G002500	sp|Q9ZQ19|RFA2A_ARATH Replication protein A 32 kDa subunit A OS=Arabidopsis thaliana GN=RPA2A PE=1 SV=2//6.4761e-88	0.970656	1.63e-07
LNC_000310	XLOC_006186	-0.543396	0.026885	MANES_15G1523001	MANES_15G152300	-//-	0.970658	1.63e-07
LNC_001148	XLOC_020203	1.77094	0.000520749	MANES_04G0521001	MANES_04G052100	sp|Q0WR59|Y5020_ARATH Probable inactive receptor kinase At5g10020 OS=Arabidopsis thaliana GN=At5g10020 PE=1 SV=2//1.38427e-39	0.970675	1.63e-07
LNC_001148	XLOC_020203	1.77094	0.000520749	MANES_05G1460002	MANES_05G146000	sp|P50699|TLPH_ARATH Thaumatin-like protein OS=Arabidopsis thaliana GN=At1g18250 PE=2 SV=2//2.12181e-79	0.970718	1.61e-07
LNC_001148	XLOC_020203	1.77094	0.000520749	MANES_13G1151001	MANES_13G115100	-//-	0.970758	1.6e-07
LNC_001148	XLOC_020203	1.77094	0.000520749	MANES_05G1771001	MANES_05G177100	sp|Q8VY63|MPU12_ARATH Mannose-P-dolichol utilization defect 1 protein homolog 2 OS=Arabidopsis thaliana GN=At4g07390 PE=2 SV=1//3.71342e-86	0.97082	1.59e-07
LNC_000310	XLOC_006186	-0.543396	0.026885	MANES_03G1969001	MANES_03G196900	sp|Q42384|PRL1_ARATH Protein pleiotropic regulatory locus 1 OS=Arabidopsis thaliana GN=PRL1 PE=1 SV=1//0	0.970873	1.57e-07
LNC_001148	XLOC_020203	1.77094	0.000520749	MANES_01G0693001	MANES_01G069300	sp|Q9LQ04|RMLCD_ARATH Bifunctional dTDP-4-dehydrorhamnose 3,5-epimerase/dTDP-4-dehydrorhamnose reductase OS=Arabidopsis thaliana GN=NRS/ER PE=1 SV=1//0	0.97088	1.57e-07
LNC_000310	XLOC_006186	-0.543396	0.026885	MANES_05G1373002	MANES_05G137300	-//-	0.970899	1.57e-07
LNC_001121	XLOC_019998	-1.35455	0.0197864	MANES_01G2167001	MANES_01G216700	sp|P22242|DRPE_CRAPL Desiccation-related protein PCC13-62 OS=Craterostigma plantagineum PE=2 SV=1//1.681e-80	0.970909	1.56e-07
LNC_000025	XLOC_000594	-1.39879	0.0463536	MANES_10G0576001	MANES_10G057600	sp|Q39183|D6KL2_ARATH Serine/threonine-protein kinase D6PKL2 OS=Arabidopsis thaliana GN=D6PKL2 PE=1 SV=1//1.41806e-140	0.97096	1.55e-07
LNC_000160	XLOC_003847	-0.581839	0.0192691	MANES_13G0959001	MANES_13G095900	sp|Q40191|RB11A_LOTJA Ras-related protein Rab11A OS=Lotus japonicus GN=RAB11A PE=2 SV=1//8.7194e-143	0.97101	1.54e-07
LNC_001148	XLOC_020203	1.77094	0.000520749	MANES_08G1705001	MANES_08G170500	sp|P98204|ALA1_ARATH Phospholipid-transporting ATPase 1 OS=Arabidopsis thaliana GN=ALA1 PE=2 SV=1//0	0.971013	1.54e-07
LNC_000310	XLOC_006186	-0.543396	0.026885	MANES_04G1032001	MANES_04G103200	sp|Q9S9N9|CCR1_ARATH Cinnamoyl-CoA reductase 1 OS=Arabidopsis thaliana GN=CCR1 PE=1 SV=1//4.1654e-171	0.971019	1.53e-07
LNC_000160	XLOC_003847	-0.581839	0.0192691	MANES_11G1453001	MANES_11G145300	sp|Q9ATM4|PIP27_MAIZE Aquaporin PIP2-7 OS=Zea mays GN=PIP2-7 PE=2 SV=1//4.46825e-173	0.971032	1.53e-07
LNC_002129	XLOC_034132	-0.774845	0.000520749	MANES_01G1281002	MANES_01G128100	sp|Q9SA73|OLA1_ARATH Obg-like ATPase 1 OS=Arabidopsis thaliana GN=YchF1 PE=1 SV=1//0	0.971085	1.52e-07
LNC_001148	XLOC_020203	1.77094	0.000520749	MANES_06G0342001	MANES_06G034200	sp|F4KIB2|TMN8_ARATH Transmembrane 9 superfamily member 8 OS=Arabidopsis thaliana GN=TMN8 PE=2 SV=1//0	0.971125	1.51e-07
LNC_000113	XLOC_002398	-0.78693	0.0498197	MANES_03G1298001	MANES_03G129800	sp|P49608|ACOC_CUCMA Aconitate hydratase, cytoplasmic OS=Cucurbita maxima PE=2 SV=1//0	0.971128	1.51e-07
LNC_000160	XLOC_003847	-0.581839	0.0192691	MANES_06G0842001	MANES_06G084200	sp|Q9SD82|RFA1B_ARATH Replication protein A 70 kDa DNA-binding subunit B OS=Arabidopsis thaliana GN=RPA1B PE=3 SV=1//0	0.971151	1.5e-07
LNC_001148	XLOC_020203	1.77094	0.000520749	MANES_04G1109001	MANES_04G110900	sp|Q6Q3H0|DHLA_XANFL Haloalkane dehalogenase OS=Xanthobacter flavus GN=dhlA PE=3 SV=1//1.88603e-13	0.971152	1.5e-07
LNC_000227	XLOC_004785	-0.949786	0.0436889	MANES_11G1476001	MANES_11G147600	-//-	0.971182	1.49e-07
LNC_001086	XLOC_019471	0.999907	0.0168559	MANES_13G0589001	MANES_13G058900	sp|P52417|GLGS2_VICFA Glucose-1-phosphate adenylyltransferase small subunit 2, chloroplastic OS=Vicia faba GN=AGPP PE=2 SV=1//0	0.97123	1.48e-07
LNC_001148	XLOC_020203	1.77094	0.000520749	MANES_03G0324001	MANES_03G032400	sp|Q9ZUN3|KEA4_ARATH K(+) efflux antiporter 4 OS=Arabidopsis thaliana GN=KEA4 PE=2 SV=2//0	0.97129	1.46e-07
LNC_001148	XLOC_020203	1.77094	0.000520749	MANES_18G0170001	MANES_18G017000	sp|Q40585|VATL_TOBAC V-type proton ATPase 16 kDa proteolipid subunit OS=Nicotiana tabacum PE=2 SV=1//2.33223e-71	0.971315	1.46e-07
LNC_001148	XLOC_020203	1.77094	0.000520749	MANES_15G1217001	MANES_15G121700	sp|A0JMA9|KATL2_XENTR Katanin p60 ATPase-containing subunit A-like 2 OS=Xenopus tropicalis GN=katnal2 PE=2 SV=1//2.28844e-120	0.971331	1.45e-07
LNC_001148	XLOC_020203	1.77094	0.000520749	MANES_02G0095003	MANES_02G009500	sp|Q8LAH8|NDK4_ARATH Nucleoside diphosphate kinase IV, chloroplastic/mitochondrial OS=Arabidopsis thaliana GN=NDK4 PE=1 SV=2//1.22385e-117	0.971369	1.44e-07
LNC_001148	XLOC_020203	1.77094	0.000520749	MANES_08G1493001	MANES_08G149300	sp|O49743|GATA4_ARATH GATA transcription factor 4 OS=Arabidopsis thaliana GN=GATA4 PE=2 SV=1//4.82062e-31	0.971427	1.43e-07
LNC_001148	XLOC_020203	1.77094	0.000520749	MANES_08G0564001	MANES_08G056400	sp|Q9LZA4|PMT7_ARATH Probable methyltransferase PMT7 OS=Arabidopsis thaliana GN=At5g04060 PE=2 SV=1//0	0.971434	1.43e-07
LNC_001148	XLOC_020203	1.77094	0.000520749	MANES_06G1257001	MANES_06G125700	sp|Q75QN6|DPHS1_ARATH Dual specificity protein phosphatase PHS1 OS=Arabidopsis thaliana GN=PHS1 PE=1 SV=1//0	0.971556	1.4e-07
LNC_001148	XLOC_020203	1.77094	0.000520749	MANES_02G1723001	MANES_02G172300	-//-	0.971592	1.39e-07
LNC_001148	XLOC_020203	1.77094	0.000520749	MANES_05G0438001	MANES_05G043800	sp|O22126|FLA8_ARATH Fasciclin-like arabinogalactan protein 8 OS=Arabidopsis thaliana GN=FLA8 PE=1 SV=1//7.89202e-162	0.971636	1.38e-07
LNC_001148	XLOC_020203	1.77094	0.000520749	MANES_02G1688001	MANES_02G168800	sp|Q5XF57|Y5576_ARATH Probable receptor-like serine/threonine-protein kinase At5g57670 OS=Arabidopsis thaliana GN=At5g57670 PE=2 SV=1//4.89979e-09	0.971656	1.37e-07
LNC_001148	XLOC_020203	1.77094	0.000520749	MANES_12G0549001	MANES_12G054900	sp|Q9SYK9|U74E2_ARATH UDP-glycosyltransferase 74E2 OS=Arabidopsis thaliana GN=UGT74E2 PE=1 SV=1//1.94986e-125	0.971704	1.36e-07
LNC_000160	XLOC_003847	-0.581839	0.0192691	MANES_02G0357001	MANES_02G035700	sp|O22152|YAB1_ARATH Axial regulator YABBY 1 OS=Arabidopsis thaliana GN=YAB1 PE=1 SV=1//1.79336e-73	0.971737	1.35e-07
LNC_000310	XLOC_006186	-0.543396	0.026885	MANES_03G1185001	MANES_03G118500	sp|O81832|Y4729_ARATH G-type lectin S-receptor-like serine/threonine-protein kinase At4g27290 OS=Arabidopsis thaliana GN=At4g27290 PE=3 SV=4//0	0.97174	1.35e-07
LNC_001148	XLOC_020203	1.77094	0.000520749	MANES_08G0674001	MANES_08G067400	sp|P62201|CALM_LILLO Calmodulin OS=Lilium longiflorum PE=2 SV=2//5.54442e-102	0.971747	1.35e-07
LNC_000310	XLOC_006186	-0.543396	0.026885	MANES_16G0338001	MANES_16G033800	sp|Q62785|HAP28_RAT 28 kDa heat- and acid-stable phosphoprotein OS=Rattus norvegicus GN=Pdap1 PE=1 SV=1//6.56656e-09	0.971821	1.33e-07
LNC_000160	XLOC_003847	-0.581839	0.0192691	MANES_01G0024001	MANES_01G002400	sp|P62201|CALM_LILLO Calmodulin OS=Lilium longiflorum PE=2 SV=2//2.7867e-101	0.971823	1.33e-07
LNC_001148	XLOC_020203	1.77094	0.000520749	MANES_13G0864001	MANES_13G086400	sp|P53492|ACT7_ARATH Actin-7 OS=Arabidopsis thaliana GN=ACT7 PE=1 SV=1//0	0.971883	1.32e-07
LNC_000310	XLOC_006186	-0.543396	0.026885	MANES_08G1023001	MANES_08G102300	-//-	0.971904	1.32e-07
LNC_000310	XLOC_006186	-0.543396	0.026885	MANES_11G0161002	MANES_11G016100	sp|Q9LJH5|GLO4_ARATH Peroxisomal (S)-2-hydroxy-acid oxidase GLO4 OS=Arabidopsis thaliana GN=GLO4 PE=2 SV=1//0	0.971925	1.31e-07
LNC_000699	XLOC_012896	1.15603	0.0397071	MANES_12G0231003	MANES_12G023100	-//-	0.971977	1.3e-07
LNC_001148	XLOC_020203	1.77094	0.000520749	MANES_02G0118001	MANES_02G011800	sp|Q93VR9|SEH1_ARATH Protein SEH1 OS=Arabidopsis thaliana GN=SEH1 PE=1 SV=1//1.01573e-35	0.971988	1.3e-07
LNC_000160	XLOC_003847	-0.581839	0.0192691	MANES_13G0693001	MANES_13G069300	sp|Q339N5|CSLH1_ORYSJ Cellulose synthase-like protein H1 OS=Oryza sativa subsp. japonica GN=CSLH1 PE=2 SV=2//4.72033e-109	0.972048	1.28e-07
LNC_000160	XLOC_003847	-0.581839	0.0192691	MANES_13G1344001	MANES_13G134400	sp|Q9SVM0|Y3078_ARATH BTB/POZ domain-containing protein At3g50780 OS=Arabidopsis thaliana GN=At3g50780 PE=2 SV=1//0	0.972077	1.28e-07
LNC_001148	XLOC_020203	1.77094	0.000520749	MANES_12G1587002	MANES_12G158700	sp|Q9LV48|PERK1_ARATH Proline-rich receptor-like protein kinase PERK1 OS=Arabidopsis thaliana GN=PERK1 PE=2 SV=1//3.18433e-76	0.972094	1.27e-07
LNC_001148	XLOC_020203	1.77094	0.000520749	MANES_15G1721001	MANES_15G172100	sp|Q9ZVJ5|SGGP_ARATH Haloacid dehalogenase-like hydrolase domain-containing protein Sgpp OS=Arabidopsis thaliana GN=SGPP PE=1 SV=2//3.18544e-121	0.9721	1.27e-07
LNC_002129	XLOC_034132	-0.774845	0.000520749	MANES_15G0367001	MANES_15G036700	sp|O65059|RS15_PICMA 40S ribosomal protein S15 OS=Picea mariana GN=RPS15 PE=2 SV=1//2.30975e-95	0.97213	1.26e-07
LNC_002129	XLOC_034132	-0.774845	0.000520749	MANES_14G0614001	MANES_14G061400	sp|P49637|R27A3_ARATH 60S ribosomal protein L27a-3 OS=Arabidopsis thaliana GN=RPL27AC PE=2 SV=2//5.25582e-87	0.972184	1.25e-07
LNC_000310	XLOC_006186	-0.543396	0.026885	MANES_07G0999001	MANES_07G099900	sp|Q93ZV7|LA1_ARATH La protein 1 OS=Arabidopsis thaliana GN=LA1 PE=1 SV=1//6.51076e-96	0.97219	1.25e-07
LNC_000310	XLOC_006186	-0.543396	0.026885	MANES_05G1373001	MANES_05G137300	-//-	0.972195	1.25e-07
LNC_000699	XLOC_012896	1.15603	0.0397071	MANES_12G1006002	MANES_12G100600	-//-	0.9722	1.25e-07
LNC_000160	XLOC_003847	-0.581839	0.0192691	MANES_03G1135001	MANES_03G113500	-//-	0.972207	1.25e-07
LNC_001148	XLOC_020203	1.77094	0.000520749	MANES_12G1412001	MANES_12G141200	sp|P73627|Y1770_SYNY3 Uncharacterized protein sll1770 OS=Synechocystis sp. (strain PCC 6803 / Kazusa) GN=sll1770 PE=3 SV=1//7.77436e-163	0.972224	1.24e-07
LNC_001148	XLOC_020203	1.77094	0.000520749	MANES_09G0398001	MANES_09G039800	sp|Q9M2F9|RH52_ARATH DEAD-box ATP-dependent RNA helicase 52 OS=Arabidopsis thaliana GN=RH52 PE=1 SV=1//0	0.972244	1.24e-07
LNC_000160	XLOC_003847	-0.581839	0.0192691	MANES_04G1618002	MANES_04G161800	sp|Q8LDF9|HMGB7_ARATH High mobility group B protein 7 OS=Arabidopsis thaliana GN=HMGB7 PE=1 SV=1//1.26161e-32	0.972289	1.23e-07
LNC_001148	XLOC_020203	1.77094	0.000520749	MANES_01G2517001	MANES_01G251700	sp|O82352|RTNLE_ARATH Reticulon-like protein B5 OS=Arabidopsis thaliana GN=RTNLB5 PE=1 SV=1//2.0677e-108	0.972307	1.22e-07
LNC_000160	XLOC_003847	-0.581839	0.0192691	MANES_02G1227001	MANES_02G122700	-//-	0.972311	1.22e-07
LNC_000160	XLOC_003847	-0.581839	0.0192691	MANES_S0962001	MANES_S096200	sp|Q5R4M2|ULK4_PONAB Serine/threonine-protein kinase ULK4 OS=Pongo abelii GN=ULK4 PE=2 SV=1//4.04797e-46	0.972319	1.22e-07
LNC_000160	XLOC_003847	-0.581839	0.0192691	MANES_08G0576001	MANES_08G057600	sp|Q9YHY6|CND1_XENLA Condensin complex subunit 1 OS=Xenopus laevis GN=ncapd2 PE=1 SV=1//7.14361e-38	0.972374	1.21e-07
LNC_000113	XLOC_002398	-0.78693	0.0498197	MANES_03G0279001	MANES_03G027900	-//-	0.972403	1.2e-07
LNC_000160	XLOC_003847	-0.581839	0.0192691	MANES_17G0391001	MANES_17G039100	-//-	0.972471	1.19e-07
LNC_000160	XLOC_003847	-0.581839	0.0192691	MANES_01G2681001	MANES_01G268100	sp|O22152|YAB1_ARATH Axial regulator YABBY 1 OS=Arabidopsis thaliana GN=YAB1 PE=1 SV=1//7.67229e-86	0.972484	1.19e-07
LNC_001148	XLOC_020203	1.77094	0.000520749	MANES_16G0632001	MANES_16G063200	sp|Q91WL8|WWOX_MOUSE WW domain-containing oxidoreductase OS=Mus musculus GN=Wwox PE=1 SV=1//6.08536e-34	0.972513	1.18e-07
LNC_001148	XLOC_020203	1.77094	0.000520749	MANES_15G1178001	MANES_15G117800	-//-	0.972516	1.18e-07
LNC_000310	XLOC_006186	-0.543396	0.026885	MANES_08G0640001	MANES_08G064000	-//-	0.972526	1.18e-07
LNC_000160	XLOC_003847	-0.581839	0.0192691	MANES_07G0200001	MANES_07G020000	sp|Q9ZTS2|FER_CAPAN Ferredoxin, chloroplastic OS=Capsicum annuum GN=AP1 PE=1 SV=1//2.81377e-55	0.972557	1.17e-07
LNC_000310	XLOC_006186	-0.543396	0.026885	MANES_11G1567001	MANES_11G156700	sp|Q6V9I6|HDT1_SOLCH Histone deacetylase HDT1 OS=Solanum chacoense GN=HDT1 PE=2 SV=1//4.86954e-19	0.97256	1.17e-07
LNC_001148	XLOC_020203	1.77094	0.000520749	MANES_05G1614001	MANES_05G161400	-//-	0.972629	1.16e-07
LNC_000310	XLOC_006186	-0.543396	0.026885	MANES_14G0036001	MANES_14G003600	sp|Q93VB8|RS22_ARATH 40S ribosomal protein S2-2 OS=Arabidopsis thaliana GN=RPS2B PE=2 SV=1//6.67536e-142	0.97264	1.15e-07
LNC_001148	XLOC_020203	1.77094	0.000520749	MANES_05G0843001	MANES_05G084300	sp|P13089|AUX28_SOYBN Auxin-induced protein AUX28 OS=Glycine max GN=AUX28 PE=2 SV=1//4.25732e-101	0.972794	1.12e-07
LNC_000160	XLOC_003847	-0.581839	0.0192691	MANES_09G1436001	MANES_09G143600	sp|P0AAD5|TYRP_SHIFL Tyrosine-specific transport protein OS=Shigella flexneri GN=tyrP PE=3 SV=1//2.23774e-06	0.972884	1.1e-07
LNC_002129	XLOC_034132	-0.774845	0.000520749	MANES_03G0046001	MANES_03G004600	sp|C0LGP4|Y3475_ARATH Probable LRR receptor-like serine/threonine-protein kinase At3g47570 OS=Arabidopsis thaliana GN=At3g47570 PE=2 SV=1//0	0.972907	1.1e-07
LNC_000160	XLOC_003847	-0.581839	0.0192691	MANES_07G0988001	MANES_07G098800	sp|Q7XA06|SYT3_ARATH Synaptotagmin-3 OS=Arabidopsis thaliana GN=SYT3 PE=2 SV=1//0	0.972958	1.09e-07
LNC_001148	XLOC_020203	1.77094	0.000520749	MANES_08G1453002	MANES_08G145300	sp|O49044|SODC2_MESCR Superoxide dismutase [Cu-Zn] 2 OS=Mesembryanthemum crystallinum GN=SODCC.2 PE=2 SV=1//7.27562e-84	0.972971	1.09e-07
LNC_001148	XLOC_020203	1.77094	0.000520749	MANES_12G0988001	MANES_12G098800	sp|O64823|MCU2_ARATH Calcium uniporter protein 2, mitochondrial OS=Arabidopsis thaliana GN=At2g23790 PE=2 SV=1//1.17963e-123	0.973006	1.08e-07
LNC_001148	XLOC_020203	1.77094	0.000520749	MANES_11G0262001	MANES_11G026200	-//-	0.973089	1.06e-07
LNC_001148	XLOC_020203	1.77094	0.000520749	MANES_11G1026001	MANES_11G102600	sp|Q8GTQ9|SUCA1_SOLLC Succinyl-CoA ligase [ADP-forming] subunit alpha-1, mitochondrial OS=Solanum lycopersicum GN=SCOA PE=1 SV=1//4.70958e-180	0.973095	1.06e-07
LNC_001086	XLOC_019471	0.999907	0.0168559	MANES_16G1211001	MANES_16G121100	sp|Q9LFN6|RH56_ARATH DEAD-box ATP-dependent RNA helicase 56 OS=Arabidopsis thaliana GN=RH56 PE=1 SV=2//0	0.973116	1.06e-07
LNC_001148	XLOC_020203	1.77094	0.000520749	MANES_16G1193001	MANES_16G119300	sp|Q8H156|RAN3_ARATH GTP-binding nuclear protein Ran-3 OS=Arabidopsis thaliana GN=RAN3 PE=1 SV=2//6.6502e-150	0.973137	1.05e-07
LNC_001148	XLOC_020203	1.77094	0.000520749	MANES_15G1755001	MANES_15G175500	sp|Q54DY9|BCS1B_DICDI Probable mitochondrial chaperone BCS1-B OS=Dictyostelium discoideum GN=bcsl1b PE=3 SV=1//1.5972e-27	0.973188	1.04e-07
LNC_002129	XLOC_034132	-0.774845	0.000520749	MANES_01G1072001	MANES_01G107200	-//-	0.973254	1.03e-07
LNC_001148	XLOC_020203	1.77094	0.000520749	MANES_05G0939001	MANES_05G093900	sp|O04567|Y1719_ARATH Probable inactive receptor kinase At1g27190 OS=Arabidopsis thaliana GN=At1g27190 PE=1 SV=1//0	0.973349	1.01e-07
LNC_000310	XLOC_006186	-0.543396	0.026885	MANES_07G0057001	MANES_07G005700	-//-	0.973415	1e-07
LNC_000310	XLOC_006186	-0.543396	0.026885	MANES_03G1971001	MANES_03G197100	sp|Q39644|LEA5_CITSI Late embryogenesis abundant protein Lea5 OS=Citrus sinensis GN=LEA5 PE=2 SV=1//1.73162e-31	0.973509	9.83e-08
LNC_000344	XLOC_006825	-1.24381	0.0195291	MANES_01G1122001	MANES_01G112200	-//-	0.973593	9.67e-08
LNC_000310	XLOC_006186	-0.543396	0.026885	MANES_05G0302001	MANES_05G030200	sp|C0SVG5|RVE5_ARATH Protein REVEILLE 5 OS=Arabidopsis thaliana GN=RVE5 PE=2 SV=1//1.08586e-89	0.973666	9.54e-08
LNC_000310	XLOC_006186	-0.543396	0.026885	MANES_06G0348001	MANES_06G034800	sp|Q8GSM7|HST_TOBAC Shikimate O-hydroxycinnamoyltransferase OS=Nicotiana tabacum GN=HST PE=1 SV=1//1.3472e-151	0.97368	9.52e-08
LNC_000310	XLOC_006186	-0.543396	0.026885	MANES_16G0300003	MANES_16G030000	sp|Q05349|12KD_FRAAN Auxin-repressed 12.5 kDa protein OS=Fragaria ananassa PE=2 SV=1//2.27021e-29	0.973713	9.46e-08
LNC_001148	XLOC_020203	1.77094	0.000520749	MANES_03G1701001	MANES_03G170100	sp|Q940Y9|POLL2_ARATH Putative ion channel POLLUX-like 2 OS=Arabidopsis thaliana GN=At5g43745 PE=2 SV=1//0	0.973721	9.45e-08
LNC_001148	XLOC_020203	1.77094	0.000520749	MANES_11G0447001	MANES_11G044700	sp|Q940B8|KIN13_ARATH Kinesin-13A OS=Arabidopsis thaliana GN=KINESIN-13A PE=1 SV=1//1.45206e-12	0.973811	9.28e-08
LNC_000160	XLOC_003847	-0.581839	0.0192691	MANES_13G1399001	MANES_13G139900	sp|Q40220|RAC2_LOTJA Rac-like GTP-binding protein RAC2 OS=Lotus japonicus GN=RAC2 PE=2 SV=1//5.5379e-120	0.973845	9.23e-08
LNC_001148	XLOC_020203	1.77094	0.000520749	MANES_09G1868001	MANES_09G186800	sp|Q8RWD5|SCD2_ARATH Coiled-coil domain-containing protein SCD2 OS=Arabidopsis thaliana GN=SCD2 PE=1 SV=1//8.63556e-170	0.973845	9.23e-08
LNC_000160	XLOC_003847	-0.581839	0.0192691	MANES_14G0956001	MANES_14G095600	-//-	0.973858	9.2e-08
LNC_000113	XLOC_002398	-0.78693	0.0498197	MANES_02G0006001	MANES_02G000600	sp|Q9LXS1|MTPA2_ARATH Metal tolerance protein A2 OS=Arabidopsis thaliana GN=MTPA2 PE=2 SV=2//7.18209e-173	0.97387	9.18e-08
LNC_000160	XLOC_003847	-0.581839	0.0192691	MANES_15G1801001	MANES_15G180100	sp|Q9LRS2|TBL22_ARATH Protein ALTERED XYLOGLUCAN 4-like OS=Arabidopsis thaliana GN=AXY4L PE=2 SV=1//7.63449e-153	0.973872	9.18e-08
LNC_001148	XLOC_020203	1.77094	0.000520749	MANES_12G1462001	MANES_12G146200	sp|Q9C8C1|LCV2_ARATH Protein LIKE COV 2 OS=Arabidopsis thaliana GN=LCV2 PE=2 SV=1//2.81704e-110	0.973888	9.15e-08
LNC_000310	XLOC_006186	-0.543396	0.026885	MANES_17G0357002	MANES_17G035700	sp|Q792Q4|CRIPT_RAT Cysteine-rich PDZ-binding protein OS=Rattus norvegicus GN=Cript PE=1 SV=1//5.13706e-33	0.973892	9.14e-08
LNC_000160	XLOC_003847	-0.581839	0.0192691	MANES_06G0829001	MANES_06G082900	sp|B3H4F1|SP1L1_ARATH Protein SPIRAL1-like 1 OS=Arabidopsis thaliana GN=SP1L1 PE=2 SV=1//2.15833e-23	0.9739	9.13e-08
LNC_001148	XLOC_020203	1.77094	0.000520749	MANES_15G1360001	MANES_15G136000	sp|Q8L612|MACP1_ARATH MACPF domain-containing protein At1g14780 OS=Arabidopsis thaliana GN=At1g14780 PE=2 SV=1//0	0.973926	9.08e-08
LNC_000344	XLOC_006825	-1.24381	0.0195291	MANES_17G0769001	MANES_17G076900	-//-	0.973936	9.07e-08
LNC_000160	XLOC_003847	-0.581839	0.0192691	MANES_07G0704001	MANES_07G070400	sp|Q9MB73|LGT_CITUN Limonoid UDP-glucosyltransferase OS=Citrus unshiu PE=2 SV=1//0	0.973967	9.01e-08
LNC_001148	XLOC_020203	1.77094	0.000520749	MANES_16G0283001	MANES_16G028300	-//-	0.974093	8.8e-08
LNC_000310	XLOC_006186	-0.543396	0.026885	MANES_04G1496001	MANES_04G149600	sp|Q9SYF5|GLIP3_ARATH GDSL esterase/lipase 3 OS=Arabidopsis thaliana GN=GLIP3 PE=2 SV=2//2.18854e-115	0.974094	8.8e-08
LNC_001148	XLOC_020203	1.77094	0.000520749	MANES_14G1708001	MANES_14G170800	sp|P50699|TLPH_ARATH Thaumatin-like protein OS=Arabidopsis thaliana GN=At1g18250 PE=2 SV=2//2.37375e-133	0.974138	8.73e-08
LNC_001148	XLOC_020203	1.77094	0.000520749	MANES_03G0165001	MANES_03G016500	sp|O48946|CESA1_ARATH Cellulose synthase A catalytic subunit 1 [UDP-forming] OS=Arabidopsis thaliana GN=CESA1 PE=1 SV=1//0	0.974254	8.53e-08
LNC_001148	XLOC_020203	1.77094	0.000520749	MANES_07G0947001	MANES_07G094700	sp|Q93Z04|PLY13_ARATH Probable pectate lyase 13 OS=Arabidopsis thaliana GN=PMR6 PE=1 SV=1//0	0.974311	8.44e-08
LNC_001148	XLOC_020203	1.77094	0.000520749	MANES_08G1679001	MANES_08G167900	-//-	0.974317	8.43e-08
LNC_001148	XLOC_020203	1.77094	0.000520749	MANES_10G0493001	MANES_10G049300	sp|P47082|AVT1_YEAST Vacuolar amino acid transporter 1 OS=Saccharomyces cerevisiae (strain ATCC 204508 / S288c) GN=AVT1 PE=1 SV=1//2.9055e-38	0.974341	8.39e-08
LNC_000160	XLOC_003847	-0.581839	0.0192691	MANES_01G1618001	MANES_01G161800	sp|Q93Z81|CAX3_ARATH Vacuolar cation/proton exchanger 3 OS=Arabidopsis thaliana GN=CAX3 PE=1 SV=1//2.08023e-158	0.974362	8.36e-08
LNC_000699	XLOC_012896	1.15603	0.0397071	MANES_09G1707001	MANES_09G170700	sp|Q9SEI2|PS6AA_ARATH 26S protease regulatory subunit 6A homolog A OS=Arabidopsis thaliana GN=RPT5A PE=1 SV=1//0	0.974434	8.24e-08
LNC_001148	XLOC_020203	1.77094	0.000520749	MANES_13G1068001	MANES_13G106800	-//-	0.974461	8.2e-08
LNC_000699	XLOC_012896	1.15603	0.0397071	MANES_13G1229001	MANES_13G122900	sp|O48653|DPOLA_ORYSJ DNA polymerase alpha catalytic subunit OS=Oryza sativa subsp. japonica GN=Os01g0868300 PE=2 SV=2//0	0.974474	8.18e-08
LNC_000310	XLOC_006186	-0.543396	0.026885	MANES_05G0792001	MANES_05G079200	sp|A8LC45|RL24_FRASN 50S ribosomal protein L24 OS=Frankia sp. (strain EAN1pec) GN=rplX PE=3 SV=1//7.59708e-18	0.974483	8.16e-08
LNC_000310	XLOC_006186	-0.543396	0.026885	MANES_18G0630001	MANES_18G063000	sp|Q9C7T4|BH096_ARATH Transcription factor bHLH96 OS=Arabidopsis thaliana GN=BHLH96 PE=2 SV=1//2.15509e-93	0.97453	8.09e-08
LNC_002129	XLOC_034132	-0.774845	0.000520749	MANES_11G1567001	MANES_11G156700	sp|Q6V9I6|HDT1_SOLCH Histone deacetylase HDT1 OS=Solanum chacoense GN=HDT1 PE=2 SV=1//4.86954e-19	0.97454	8.07e-08
LNC_001148	XLOC_020203	1.77094	0.000520749	MANES_11G0781001	MANES_11G078100	sp|Q9FMU6|MPCP3_ARATH Mitochondrial phosphate carrier protein 3, mitochondrial OS=Arabidopsis thaliana GN=MPT3 PE=2 SV=1//1.53575e-180	0.974602	7.98e-08
LNC_001148	XLOC_020203	1.77094	0.000520749	MANES_16G1333001	MANES_16G133300	sp|Q96361|ARF1_BRARP ADP-ribosylation factor 1 OS=Brassica rapa subsp. pekinensis GN=ARF1 PE=2 SV=3//1.74373e-114	0.974683	7.85e-08
LNC_001795	XLOC_029892	-0.744716	0.00834118	MANES_05G0078001	MANES_05G007800	sp|B9X287|C7346_ORYSJ Cytochrome P450 734A6 OS=Oryza sativa subsp. japonica GN=CYP734A6 PE=2 SV=1//2.33578e-135	0.974688	7.84e-08
LNC_001148	XLOC_020203	1.77094	0.000520749	MANES_06G0849001	MANES_06G084900	sp|P26360|ATPG3_IPOBA ATP synthase subunit gamma, mitochondrial OS=Ipomoea batatas GN=ATPC PE=1 SV=2//0	0.974711	7.81e-08
LNC_001148	XLOC_020203	1.77094	0.000520749	MANES_03G0374001	MANES_03G037400	-//-	0.974722	7.79e-08
LNC_000699	XLOC_012896	1.15603	0.0397071	MANES_12G1481001	MANES_12G148100	sp|Q94JQ6|CESA6_ARATH Cellulose synthase A catalytic subunit 6 [UDP-forming] OS=Arabidopsis thaliana GN=CESA6 PE=1 SV=2//0	0.974845	7.61e-08
LNC_001148	XLOC_020203	1.77094	0.000520749	MANES_12G0590001	MANES_12G059000	sp|Q9SKX1|IBH1_ARATH Transcription factor IBH1 OS=Arabidopsis thaliana GN=IBH1 PE=1 SV=1//5.1498e-17	0.974878	7.56e-08
LNC_002129	XLOC_034132	-0.774845	0.000520749	MANES_13G0163002	MANES_13G016300	sp|Q7XUF4|CDKG2_ORYSJ Cyclin-dependent kinase G-2 OS=Oryza sativa subsp. japonica GN=CDKG-2 PE=2 SV=2//0	0.974888	7.54e-08
LNC_001148	XLOC_020203	1.77094	0.000520749	MANES_04G0852001	MANES_04G085200	sp|Q6S001|KIF11_DICDI Kinesin-related protein 11 OS=Dictyostelium discoideum GN=kif11 PE=3 SV=1//2.71553e-106	0.974972	7.42e-08
LNC_001148	XLOC_020203	1.77094	0.000520749	MANES_12G0679001	MANES_12G067900	sp|Q9M462|GLGS_BRANA Glucose-1-phosphate adenylyltransferase small subunit, chloroplastic OS=Brassica napus GN=AGPS1 PE=2 SV=1//0	0.975008	7.36e-08
LNC_000310	XLOC_006186	-0.543396	0.026885	MANES_02G0081001	MANES_02G008100	sp|O65155|KELP_ARATH RNA polymerase II transcriptional coactivator KELP OS=Arabidopsis thaliana GN=KELP PE=1 SV=1//6.57768e-45	0.975032	7.33e-08
LNC_000310	XLOC_006186	-0.543396	0.026885	MANES_09G1714001	MANES_09G171400	-//-	0.975033	7.33e-08
LNC_000160	XLOC_003847	-0.581839	0.0192691	MANES_08G0996001	MANES_08G099600	sp|P87216|VIPI_SCHPO Protein vip1 OS=Schizosaccharomyces pombe (strain 972 / ATCC 24843) GN=vip1 PE=1 SV=1//9.44105e-09	0.975057	7.29e-08
LNC_000310	XLOC_006186	-0.543396	0.026885	MANES_03G1895003	MANES_03G189500	sp|Q1PDV2|SRC28_ARATH Serine/arginine-rich SC35-like splicing factor SCL28 OS=Arabidopsis thaliana GN=SCL28 PE=1 SV=1//2.74531e-49	0.975097	7.23e-08
LNC_001148	XLOC_020203	1.77094	0.000520749	MANES_18G0221001	MANES_18G022100	sp|Q43636|TRXH_RICCO Thioredoxin H-type OS=Ricinus communis PE=3 SV=1//6.92409e-63	0.975155	7.15e-08
LNC_001148	XLOC_020203	1.77094	0.000520749	MANES_09G0425001	MANES_09G042500	sp|Q66GR0|FLA17_ARATH Fasciclin-like arabinogalactan protein 17 OS=Arabidopsis thaliana GN=FLA17 PE=2 SV=1//0	0.975219	7.06e-08
LNC_000699	XLOC_012896	1.15603	0.0397071	MANES_16G1049001	MANES_16G104900	sp|Q9ZSP5|AIR3_ARATH Subtilisin-like protease SBT5.3 OS=Arabidopsis thaliana GN=AIR3 PE=2 SV=1//0	0.975227	7.05e-08
LNC_001148	XLOC_020203	1.77094	0.000520749	MANES_08G0815001	MANES_08G081500	sp|I1S2N3|GAOA_GIBZE Galactose oxidase OS=Gibberella zeae (strain PH-1 / ATCC MYA-4620 / FGSC 9075 / NRRL 31084) GN=GAOA PE=3 SV=1//1.43475e-17	0.975252	7.01e-08
LNC_000160	XLOC_003847	-0.581839	0.0192691	MANES_01G1182001	MANES_01G118200	sp|Q00423|HMGYA_SOYBN HMG-Y-related protein A OS=Glycine max PE=2 SV=1//4.85904e-28	0.975271	6.99e-08
LNC_000160	XLOC_003847	-0.581839	0.0192691	MANES_18G0870001	MANES_18G087000	sp|P48977|ADH_MALDO Alcohol dehydrogenase OS=Malus domestica GN=ADH PE=2 SV=1//0	0.975374	6.84e-08
LNC_001086	XLOC_019471	0.999907	0.0168559	MANES_05G1202001	MANES_05G120200	-//-	0.975467	6.72e-08
LNC_001148	XLOC_020203	1.77094	0.000520749	MANES_10G0634001	MANES_10G063400	sp|Q9ES53|UFD1_RAT Ubiquitin fusion degradation protein 1 homolog OS=Rattus norvegicus GN=Ufd1l PE=1 SV=1//6.39598e-74	0.975467	6.72e-08
LNC_000160	XLOC_003847	-0.581839	0.0192691	MANES_10G0535001	MANES_10G053500	sp|G4LTX4|DSP4_CASSA Phosphoglucan phosphatase DSP4, amyloplastic OS=Castanea sativa GN=DSP4 PE=1 SV=1//0	0.97549	6.69e-08
LNC_000310	XLOC_006186	-0.543396	0.026885	MANES_01G2401001	MANES_01G240100	sp|P52855|RLA1_MAIZE 60S acidic ribosomal protein P1 OS=Zea mays GN=RPP1A PE=1 SV=1//1.13654e-27	0.97551	6.66e-08
LNC_001795	XLOC_029892	-0.744716	0.00834118	MANES_05G1846001	MANES_05G184600	sp|Q9M439|BCAT2_ARATH Branched-chain-amino-acid aminotransferase 2, chloroplastic OS=Arabidopsis thaliana GN=BCAT2 PE=1 SV=1//0	0.975536	6.62e-08
LNC_000160	XLOC_003847	-0.581839	0.0192691	MANES_05G1996001	MANES_05G199600	sp|P35694|XTH2_SOYBN Xyloglucan endotransglucosylase/hydrolase 2 OS=Glycine max PE=2 SV=1//2.52909e-162	0.975554	6.6e-08
LNC_000160	XLOC_003847	-0.581839	0.0192691	MANES_05G0172001	MANES_05G017200	sp|Q9SF32|IQD1_ARATH Protein IQ-DOMAIN 1 OS=Arabidopsis thaliana GN=IQD1 PE=1 SV=1//1.53196e-18	0.975624	6.51e-08
LNC_000310	XLOC_006186	-0.543396	0.026885	MANES_02G0347001	MANES_02G034700	sp|P17407|21KD_DAUCA 21 kDa protein OS=Daucus carota PE=2 SV=1//1.3516e-56	0.975666	6.45e-08
LNC_001148	XLOC_020203	1.77094	0.000520749	MANES_01G1224001	MANES_01G122400	sp|Q42521|DCE1_ARATH Glutamate decarboxylase 1 OS=Arabidopsis thaliana GN=GAD1 PE=1 SV=2//0	0.975737	6.36e-08
LNC_002129	XLOC_034132	-0.774845	0.000520749	MANES_10G0001001	MANES_10G000100	sp|Q9LYK9|RS263_ARATH 40S ribosomal protein S26-3 OS=Arabidopsis thaliana GN=RPS26C PE=2 SV=1//3.76745e-38	0.975774	6.31e-08
LNC_000310	XLOC_006186	-0.543396	0.026885	MANES_03G0282001	MANES_03G028200	sp|Q9FJU9|E1313_ARATH Glucan endo-1,3-beta-glucosidase 13 OS=Arabidopsis thaliana GN=At5g56590 PE=1 SV=1//0	0.975886	6.17e-08
LNC_000160	XLOC_003847	-0.581839	0.0192691	MANES_02G0114001	MANES_02G011400	-//-	0.976013	6.01e-08
LNC_000160	XLOC_003847	-0.581839	0.0192691	MANES_15G0774001	MANES_15G077400	sp|P46875|ATK3_ARATH Kinesin-3 OS=Arabidopsis thaliana GN=ATK3 PE=2 SV=1//0	0.976037	5.98e-08
LNC_001148	XLOC_020203	1.77094	0.000520749	MANES_05G1496001	MANES_05G149600	sp|Q9C698|FPP6_ARATH Filament-like plant protein 6 OS=Arabidopsis thaliana GN=FPP6 PE=1 SV=1//0	0.976183	5.8e-08
LNC_000310	XLOC_006186	-0.543396	0.026885	MANES_08G0274001	MANES_08G027400	sp|P49636|RL40_NICSY Ubiquitin-60S ribosomal protein L40 OS=Nicotiana sylvestris GN=UBICEP52-7 PE=2 SV=2//6.12471e-83	0.976219	5.76e-08
LNC_000160	XLOC_003847	-0.581839	0.0192691	MANES_06G0550001	MANES_06G055000	sp|O04291|ATB14_ARATH Homeobox-leucine zipper protein ATHB-14 OS=Arabidopsis thaliana GN=ATHB-14 PE=1 SV=1//0	0.976256	5.71e-08
LNC_001148	XLOC_020203	1.77094	0.000520749	MANES_16G1208001	MANES_16G120800	sp|Q3E6T0|PT525_ARATH Probable sugar phosphate/phosphate translocator At5g25400 OS=Arabidopsis thaliana GN=At5g25400 PE=2 SV=1//0	0.976258	5.71e-08
LNC_001148	XLOC_020203	1.77094	0.000520749	MANES_06G1200001	MANES_06G120000	sp|Q8IU29|MOCOS_BOMMO Molybdenum cofactor sulfurase OS=Bombyx mori GN=mal PE=2 SV=1//1.29989e-06	0.976293	5.67e-08
LNC_002129	XLOC_034132	-0.774845	0.000520749	MANES_03G0203001	MANES_03G020300	sp|Q940B8|KIN13_ARATH Kinesin-13A OS=Arabidopsis thaliana GN=KINESIN-13A PE=1 SV=1//0	0.976342	5.61e-08
LNC_001148	XLOC_020203	1.77094	0.000520749	MANES_09G0377001	MANES_09G037700	sp|Q5I0H4|TMCO1_RAT Transmembrane and coiled-coil domains protein 1 OS=Rattus norvegicus GN=Tmco1 PE=2 SV=1//3.25724e-42	0.97641	5.53e-08
LNC_000160	XLOC_003847	-0.581839	0.0192691	MANES_10G0303001	MANES_10G030300	-//-	0.976497	5.43e-08
LNC_002129	XLOC_034132	-0.774845	0.000520749	MANES_12G0403001	MANES_12G040300	sp|Q8W191|HYH_ARATH Transcription factor HY5-like OS=Arabidopsis thaliana GN=HYH PE=1 SV=1//2.08466e-39	0.976608	5.3e-08
LNC_001148	XLOC_020203	1.77094	0.000520749	MANES_03G0056002	MANES_03G005600	sp|Q3S4A7|AHK5_ARATH Histidine kinase 5 OS=Arabidopsis thaliana GN=AHK5 PE=1 SV=1//0	0.976714	5.19e-08
LNC_002129	XLOC_034132	-0.774845	0.000520749	MANES_01G2401001	MANES_01G240100	sp|P52855|RLA1_MAIZE 60S acidic ribosomal protein P1 OS=Zea mays GN=RPP1A PE=1 SV=1//1.13654e-27	0.976736	5.16e-08
LNC_000160	XLOC_003847	-0.581839	0.0192691	MANES_02G0927001	MANES_02G092700	-//-	0.976743	5.15e-08
LNC_000160	XLOC_003847	-0.581839	0.0192691	MANES_04G0126001	MANES_04G012600	sp|Q1SU99|H2B3_MEDTR Probable histone H2B.3 OS=Medicago truncatula PE=3 SV=3//4.54684e-60	0.976836	5.05e-08
LNC_001148	XLOC_020203	1.77094	0.000520749	MANES_03G1068001	MANES_03G106800	sp|Q9LDA7|P2C39_ARATH Probable protein phosphatase 2C 39 OS=Arabidopsis thaliana GN=At3g15260 PE=2 SV=1//2.11427e-149	0.976867	5.02e-08
LNC_000113	XLOC_002398	-0.78693	0.0498197	MANES_04G1563001	MANES_04G156300	-//-	0.976894	4.99e-08
LNC_000344	XLOC_006825	-1.24381	0.0195291	MANES_18G0931001	MANES_18G093100	-//-	0.976962	4.92e-08
LNC_000160	XLOC_003847	-0.581839	0.0192691	MANES_09G0809002	MANES_09G080900	sp|Q9ZQC5|ICR2_ARATH Interactor of constitutive active ROPs 2, chloroplastic OS=Arabidopsis thaliana GN=ICR2 PE=1 SV=1//6.54258e-135	0.977012	4.86e-08
LNC_001148	XLOC_020203	1.77094	0.000520749	MANES_05G1470001	MANES_05G147000	sp|P12411|TBB1_ARATH Tubulin beta-1 chain OS=Arabidopsis thaliana GN=TUBB1 PE=2 SV=1//0	0.977033	4.84e-08
LNC_000310	XLOC_006186	-0.543396	0.026885	MANES_13G0600001	MANES_13G060000	sp|Q9SI09|XERIC_ARATH Probable E3 ubiquitin-protein ligase XERICO OS=Arabidopsis thaliana GN=XERICO PE=1 SV=1//5.30706e-49	0.977324	4.55e-08
LNC_000160	XLOC_003847	-0.581839	0.0192691	MANES_11G0201002	MANES_11G020100	sp|Q9ZRA4|AB19A_PRUPE Auxin-binding protein ABP19a OS=Prunus persica GN=ABP19A PE=3 SV=1//5.36168e-80	0.977364	4.51e-08
LNC_000310	XLOC_006186	-0.543396	0.026885	MANES_17G1155001	MANES_17G115500	sp|Q9FND9|RFS5_ARATH Probable galactinol--sucrose galactosyltransferase 5 OS=Arabidopsis thaliana GN=RFS5 PE=1 SV=1//0	0.977407	4.46e-08
LNC_000025	XLOC_000594	-1.39879	0.0463536	MANES_03G1389001	MANES_03G138900	sp|A6YIH8|C7D55_HYOMU Premnaspirodiene oxygenase OS=Hyoscyamus muticus GN=CYP71D55 PE=1 SV=1//0	0.977445	4.43e-08
LNC_000344	XLOC_006825	-1.24381	0.0195291	MANES_05G1379001	MANES_05G137900	-//-	0.977509	4.36e-08
LNC_000310	XLOC_006186	-0.543396	0.026885	MANES_01G1762001	MANES_01G176200	sp|Q84WM9|EF1B1_ARATH Elongation factor 1-beta 1 OS=Arabidopsis thaliana GN=At5g12110 PE=2 SV=2//1.36794e-72	0.977541	4.33e-08
LNC_001148	XLOC_020203	1.77094	0.000520749	MANES_S0463001	MANES_S046300	-//-	0.977601	4.28e-08
LNC_001148	XLOC_020203	1.77094	0.000520749	MANES_11G0067001	MANES_11G006700	sp|Q9C5V5|GLR28_ARATH Glutamate receptor 2.8 OS=Arabidopsis thaliana GN=GLR2.8 PE=2 SV=2//0	0.977607	4.27e-08
LNC_001148	XLOC_020203	1.77094	0.000520749	MANES_18G1225002	MANES_18G122500	sp|Q2QYH7|C14C2_ORYSJ Cytochrome P450 714C2 OS=Oryza sativa subsp. japonica GN=CYP714C2 PE=2 SV=1//1.6447e-164	0.977625	4.25e-08
LNC_000699	XLOC_012896	1.15603	0.0397071	MANES_08G0134001	MANES_08G013400	sp|Q8L850|PI5K9_ARATH Phosphatidylinositol 4-phosphate 5-kinase 9 OS=Arabidopsis thaliana GN=PIP5K9 PE=1 SV=2//0	0.977694	4.19e-08
LNC_001148	XLOC_020203	1.77094	0.000520749	MANES_03G1844001	MANES_03G184400	sp|Q94BT9|ATOX1_ARATH Copper transport protein ATX1 OS=Arabidopsis thaliana GN=ATX1 PE=1 SV=1//3.808e-10	0.977712	4.17e-08
LNC_001148	XLOC_020203	1.77094	0.000520749	MANES_06G1768001	MANES_06G176800	sp|Q9FZ45|Y1686_ARATH Uncharacterized membrane protein At1g16860 OS=Arabidopsis thaliana GN=At1g16860 PE=1 SV=1//0	0.977756	4.13e-08
LNC_000160	XLOC_003847	-0.581839	0.0192691	MANES_08G0119001	MANES_08G011900	sp|Q9SJL9|XTH32_ARATH Probable xyloglucan endotransglucosylase/hydrolase protein 32 OS=Arabidopsis thaliana GN=XTH32 PE=2 SV=1//3.16985e-165	0.977756	4.13e-08
LNC_001148	XLOC_020203	1.77094	0.000520749	MANES_13G0655001	MANES_13G065500	sp|Q94AD9|C3H3_ARATH Zinc finger CCCH domain-containing protein 3 OS=Arabidopsis thaliana GN=At1g04990 PE=2 SV=1//1.85984e-120	0.977782	4.11e-08
LNC_002129	XLOC_034132	-0.774845	0.000520749	MANES_03G1389001	MANES_03G138900	sp|A6YIH8|C7D55_HYOMU Premnaspirodiene oxygenase OS=Hyoscyamus muticus GN=CYP71D55 PE=1 SV=1//0	0.977849	4.05e-08
LNC_000160	XLOC_003847	-0.581839	0.0192691	MANES_14G1157001	MANES_14G115700	-//-	0.977871	4.03e-08
LNC_000160	XLOC_003847	-0.581839	0.0192691	MANES_16G0267001	MANES_16G026700	sp|Q6Z9C8|HFB2B_ORYSJ Heat stress transcription factor B-2b OS=Oryza sativa subsp. japonica GN=HSFB2B PE=2 SV=1//7.41206e-30	0.977923	3.98e-08
LNC_001148	XLOC_020203	1.77094	0.000520749	MANES_16G0640002	MANES_16G064000	sp|O81016|AB32G_ARATH ABC transporter G family member 32 OS=Arabidopsis thaliana GN=ABCG32 PE=1 SV=1//0	0.977937	3.97e-08
LNC_001148	XLOC_020203	1.77094	0.000520749	MANES_01G1935001	MANES_01G193500	sp|Q9XIE6|ALA3_ARATH Phospholipid-transporting ATPase 3 OS=Arabidopsis thaliana GN=ALA3 PE=1 SV=2//0	0.977945	3.96e-08
LNC_000160	XLOC_003847	-0.581839	0.0192691	MANES_01G2433001	MANES_01G243300	sp|Q9ZPX9|KIC_ARATH Calcium-binding protein KIC OS=Arabidopsis thaliana GN=KIC PE=1 SV=2//2.26496e-53	0.977947	3.96e-08
LNC_001148	XLOC_020203	1.77094	0.000520749	MANES_01G2436001	MANES_01G243600	sp|Q9LNJ9|FKGP_ARATH Bifunctional fucokinase/fucose pyrophosphorylase OS=Arabidopsis thaliana GN=FKGP PE=1 SV=2//0	0.977995	3.92e-08
LNC_001148	XLOC_020203	1.77094	0.000520749	MANES_03G1581001	MANES_03G158100	sp|Q94AR8|LEUC_ARATH 3-isopropylmalate dehydratase large subunit OS=Arabidopsis thaliana GN=IIL1 PE=1 SV=1//0	0.978002	3.91e-08
LNC_000160	XLOC_003847	-0.581839	0.0192691	MANES_11G0966001	MANES_11G096600	sp|P93004|PIP27_ARATH Aquaporin PIP2-7 OS=Arabidopsis thaliana GN=PIP2-7 PE=1 SV=2//3.00165e-180	0.978093	3.83e-08
LNC_000160	XLOC_003847	-0.581839	0.0192691	MANES_S1014001	MANES_S101400	sp|Q0WVF5|MCM4_ARATH DNA replication licensing factor MCM4 OS=Arabidopsis thaliana GN=MCM4 PE=1 SV=1//0	0.978183	3.75e-08
LNC_001148	XLOC_020203	1.77094	0.000520749	MANES_03G1732001	MANES_03G173200	sp|Q9LUH8|HFA6B_ARATH Heat stress transcription factor A-6b OS=Arabidopsis thaliana GN=HSFA6b PE=2 SV=1//5.18392e-135	0.978303	3.65e-08
LNC_000160	XLOC_003847	-0.581839	0.0192691	MANES_02G1853001	MANES_02G185300	sp|P0C031|RUB2_ORYSJ Ubiquitin-NEDD8-like protein RUB2 OS=Oryza sativa subsp. japonica GN=RUB2 PE=2 SV=2//1.69232e-16	0.978314	3.64e-08
LNC_001148	XLOC_020203	1.77094	0.000520749	MANES_14G0080001	MANES_14G008000	sp|Q9LDU6|ST7R_ARATH 7-dehydrocholesterol reductase OS=Arabidopsis thaliana GN=DWF5 PE=1 SV=1//0	0.978385	3.58e-08
LNC_001148	XLOC_020203	1.77094	0.000520749	MANES_10G0873001	MANES_10G087300	sp|P33629|TBA_PRUDU Tubulin alpha chain OS=Prunus dulcis GN=TUBA PE=2 SV=1//0	0.978393	3.58e-08
LNC_001148	XLOC_020203	1.77094	0.000520749	MANES_03G0454001	MANES_03G045400	sp|Q96JB2|COG3_HUMAN Conserved oligomeric Golgi complex subunit 3 OS=Homo sapiens GN=COG3 PE=1 SV=3//8.66052e-147	0.978454	3.53e-08
LNC_001148	XLOC_020203	1.77094	0.000520749	MANES_06G1398001	MANES_06G139800	sp|O65351|SBT17_ARATH Subtilisin-like protease SBT1.7 OS=Arabidopsis thaliana GN=SBT1.7 PE=1 SV=1//0	0.978462	3.52e-08
LNC_000227	XLOC_004785	-0.949786	0.0436889	MANES_02G0410001	MANES_02G041000	-//-	0.978512	3.48e-08
LNC_000160	XLOC_003847	-0.581839	0.0192691	MANES_02G0353001	MANES_02G035300	sp|P49042|VPE_RICCO Vacuolar-processing enzyme OS=Ricinus communis PE=1 SV=1//0	0.978521	3.47e-08
LNC_000113	XLOC_002398	-0.78693	0.0498197	MANES_01G2655001	MANES_01G265500	sp|Q8VYJ2|AHL1_ARATH AT-hook motif nuclear-localized protein 1 OS=Arabidopsis thaliana GN=AHL1 PE=1 SV=1//7.79551e-62	0.978521	3.47e-08
LNC_000160	XLOC_003847	-0.581839	0.0192691	MANES_04G1031001	MANES_04G103100	sp|Q9LX27|CML4_ARATH Calmodulin-like protein 4 OS=Arabidopsis thaliana GN=CML4 PE=2 SV=1//3.02089e-07	0.978528	3.47e-08
LNC_001148	XLOC_020203	1.77094	0.000520749	MANES_07G1287001	MANES_07G128700	sp|Q42569|C90A1_ARATH Cytochrome P450 90A1 OS=Arabidopsis thaliana GN=CYP90A1 PE=2 SV=1//0	0.978571	3.43e-08
LNC_001148	XLOC_020203	1.77094	0.000520749	MANES_09G1677001	MANES_09G167700	sp|Q43191|LOX15_SOLTU Probable linoleate 9S-lipoxygenase 5 OS=Solanum tuberosum GN=LOX1.5 PE=2 SV=1//0	0.978583	3.42e-08
LNC_001148	XLOC_020203	1.77094	0.000520749	MANES_15G1035001	MANES_15G103500	sp|Q9LXT9|CALS3_ARATH Callose synthase 3 OS=Arabidopsis thaliana GN=CALS3 PE=2 SV=3//0	0.97877	3.28e-08
LNC_001148	XLOC_020203	1.77094	0.000520749	MANES_14G0606002	MANES_14G060600	sp|Q2MHE4|HT1_ARATH Serine/threonine-protein kinase HT1 OS=Arabidopsis thaliana GN=HT1 PE=1 SV=1//2.05042e-55	0.978811	3.25e-08
LNC_001148	XLOC_020203	1.77094	0.000520749	MANES_09G0845001	MANES_09G084500	sp|P49351|FPPS1_LUPAL Farnesyl pyrophosphate synthase 1 OS=Lupinus albus GN=FPS1 PE=2 SV=1//0	0.978811	3.25e-08
LNC_000160	XLOC_003847	-0.581839	0.0192691	MANES_11G1542001	MANES_11G154200	sp|Q5RBU7|PCP_PONAB Lysosomal Pro-X carboxypeptidase OS=Pongo abelii GN=PRCP PE=2 SV=1//1.6879e-100	0.979007	3.1e-08
LNC_000025	XLOC_000594	-1.39879	0.0463536	MANES_18G1019004	MANES_18G101900	sp|B9S1N2|TPS8_RICCO Probable terpene synthase 8 OS=Ricinus communis GN=TPS8 PE=3 SV=1//0	0.97901	3.1e-08
LNC_002129	XLOC_034132	-0.774845	0.000520749	MANES_15G1589001	MANES_15G158900	sp|Q8L7W7|KAD7_ARATH Probable adenylate kinase 7, mitochondrial OS=Arabidopsis thaliana GN=At3g01820 PE=2 SV=1//3.32411e-77	0.979021	3.09e-08
LNC_000160	XLOC_003847	-0.581839	0.0192691	MANES_15G0490001	MANES_15G049000	-//-	0.979037	3.08e-08
LNC_001148	XLOC_020203	1.77094	0.000520749	MANES_05G0592001	MANES_05G059200	sp|P37221|MAOM_SOLTU NAD-dependent malic enzyme 62 kDa isoform, mitochondrial OS=Solanum tuberosum PE=1 SV=1//0	0.979101	3.03e-08
LNC_001148	XLOC_020203	1.77094	0.000520749	MANES_14G0774001	MANES_14G077400	sp|Q8GXS8|PKS3_ARATH Protein PHYTOCHROME KINASE SUBSTRATE 3 OS=Arabidopsis thaliana GN=PKS3 PE=2 SV=2//9.09384e-19	0.979144	3e-08
LNC_001148	XLOC_020203	1.77094	0.000520749	MANES_07G0078001	MANES_07G007800	sp|Q9LM02|SMT1_ARATH Cycloartenol-C-24-methyltransferase OS=Arabidopsis thaliana GN=SMT1 PE=1 SV=1//0	0.979159	2.99e-08
LNC_001148	XLOC_020203	1.77094	0.000520749	MANES_03G0679002	MANES_03G067900	sp|Q93YV6|2A5I_ARATH Serine/threonine protein phosphatase 2A 57 kDa regulatory subunit B&apos; iota isoform OS=Arabidopsis thaliana GN=B&apos;IOTA PE=2 SV=1//0	0.979254	2.92e-08
LNC_001148	XLOC_020203	1.77094	0.000520749	MANES_10G0204001	MANES_10G020400	sp|U3U992|UGT8_CATRO 7-deoxyloganetic acid glucosyltransferase OS=Catharanthus roseus GN=UGT709C2 PE=1 SV=1//0	0.979266	2.91e-08
LNC_000310	XLOC_006186	-0.543396	0.026885	MANES_10G1099001	MANES_10G109900	sp|P46293|RS16_GOSHI 40S ribosomal protein S16 OS=Gossypium hirsutum GN=RPS16 PE=2 SV=1//1.45469e-91	0.979277	2.91e-08
LNC_001148	XLOC_020203	1.77094	0.000520749	MANES_12G0882001	MANES_12G088200	sp|P00057|CYC_RICCO Cytochrome c OS=Ricinus communis PE=1 SV=1//9.13769e-71	0.979284	2.9e-08
LNC_001148	XLOC_020203	1.77094	0.000520749	MANES_03G1464001	MANES_03G146400	sp|Q8W486|Y1491_ARATH Uncharacterized protein At1g04910 OS=Arabidopsis thaliana GN=At1g04910 PE=2 SV=1//0	0.979309	2.88e-08
LNC_000160	XLOC_003847	-0.581839	0.0192691	MANES_15G0388001	MANES_15G038800	sp|Q8LBL1|KCO1_ARATH Two-pore potassium channel 1 OS=Arabidopsis thaliana GN=TPK1 PE=1 SV=2//7.01065e-98	0.979313	2.88e-08
LNC_000227	XLOC_004785	-0.949786	0.0436889	MANES_18G0036001	MANES_18G003600	-//-	0.979418	2.81e-08
LNC_000160	XLOC_003847	-0.581839	0.0192691	MANES_08G1248001	MANES_08G124800	sp|O65759|H2AX_CICAR Histone H2AX OS=Cicer arietinum GN=HIS2A PE=2 SV=1//3.21145e-65	0.979437	2.8e-08
LNC_000160	XLOC_003847	-0.581839	0.0192691	MANES_05G1501001	MANES_05G150100	sp|O65782|C83B1_ARATH Cytochrome P450 83B1 OS=Arabidopsis thaliana GN=CYP83B1 PE=1 SV=1//3.6473e-172	0.979441	2.79e-08
LNC_002129	XLOC_034132	-0.774845	0.000520749	MANES_03G1971001	MANES_03G197100	sp|Q39644|LEA5_CITSI Late embryogenesis abundant protein Lea5 OS=Citrus sinensis GN=LEA5 PE=2 SV=1//1.73162e-31	0.979444	2.79e-08
LNC_002129	XLOC_034132	-0.774845	0.000520749	MANES_05G0897001	MANES_05G089700	-//-	0.979449	2.79e-08
LNC_001121	XLOC_019998	-1.35455	0.0197864	MANES_15G0331001	MANES_15G033100	sp|P93735|ELIP1_ARATH Early light-induced protein 1, chloroplastic OS=Arabidopsis thaliana GN=ELIP1 PE=1 SV=1//4.57511e-60	0.979477	2.77e-08
LNC_001148	XLOC_020203	1.77094	0.000520749	MANES_18G0152001	MANES_18G015200	sp|Q0WSY2|FPP4_ARATH Filament-like plant protein 4 OS=Arabidopsis thaliana GN=FPP4 PE=1 SV=1//0	0.979485	2.76e-08
LNC_000310	XLOC_006186	-0.543396	0.026885	MANES_14G0558001	MANES_14G055800	sp|Q9STM4|C3H43_ARATH Zinc finger CCCH domain-containing protein 43 OS=Arabidopsis thaliana GN=At3g48440 PE=2 SV=1//2.17336e-124	0.979557	2.72e-08
LNC_000310	XLOC_006186	-0.543396	0.026885	MANES_12G0403001	MANES_12G040300	sp|Q8W191|HYH_ARATH Transcription factor HY5-like OS=Arabidopsis thaliana GN=HYH PE=1 SV=1//2.08466e-39	0.979636	2.67e-08
LNC_000699	XLOC_012896	1.15603	0.0397071	MANES_04G1488001	MANES_04G148800	-//-	0.979687	2.63e-08
LNC_001148	XLOC_020203	1.77094	0.000520749	MANES_11G1625001	MANES_11G162500	sp|Q9FMR1|RGAP1_ARATH Rho GTPase-activating protein 1 OS=Arabidopsis thaliana GN=ROPGAP1 PE=2 SV=1//5.1974e-165	0.979706	2.62e-08
LNC_001148	XLOC_020203	1.77094	0.000520749	MANES_06G0071003	MANES_06G007100	sp|Q9FR44|PEAM1_ARATH Phosphoethanolamine N-methyltransferase 1 OS=Arabidopsis thaliana GN=NMT1 PE=1 SV=1//0	0.979783	2.57e-08
LNC_000160	XLOC_003847	-0.581839	0.0192691	MANES_11G0370001	MANES_11G037000	sp|Q8S3D1|BH068_ARATH Transcription factor bHLH68 OS=Arabidopsis thaliana GN=BHLH68 PE=2 SV=2//1.68946e-56	0.979798	2.56e-08
LNC_001148	XLOC_020203	1.77094	0.000520749	MANES_12G1388001	MANES_12G138800	sp|Q9SNC6|PUB13_ARATH U-box domain-containing protein 13 OS=Arabidopsis thaliana GN=PUB13 PE=1 SV=1//4.41995e-11	0.979824	2.55e-08
LNC_000160	XLOC_003847	-0.581839	0.0192691	MANES_02G1789001	MANES_02G178900	sp|Q9C6K5|LSM3B_ARATH Sm-like protein LSM3B OS=Arabidopsis thaliana GN=LSM3B PE=1 SV=1//8.90009e-54	0.979853	2.53e-08
LNC_001148	XLOC_020203	1.77094	0.000520749	MANES_01G0589001	MANES_01G058900	sp|Q9SUS5|RHA1B_ARATH E3 ubiquitin-protein ligase RHA1B OS=Arabidopsis thaliana GN=RHA1B PE=2 SV=1//1.1677e-31	0.979882	2.51e-08
LNC_000699	XLOC_012896	1.15603	0.0397071	MANES_02G0305001	MANES_02G030500	sp|Q9FPQ8|KNAT7_ARATH Homeobox protein knotted-1-like 7 OS=Arabidopsis thaliana GN=KNAT7 PE=1 SV=1//5.35631e-163	0.979938	2.48e-08
LNC_000160	XLOC_003847	-0.581839	0.0192691	MANES_13G1463001	MANES_13G146300	-//-	0.979944	2.47e-08
LNC_001148	XLOC_020203	1.77094	0.000520749	MANES_11G0880001	MANES_11G088000	sp|Q6S001|KIF11_DICDI Kinesin-related protein 11 OS=Dictyostelium discoideum GN=kif11 PE=3 SV=1//2.58369e-109	0.979955	2.46e-08
LNC_000160	XLOC_003847	-0.581839	0.0192691	MANES_03G1665001	MANES_03G166500	sp|Q8LBL1|KCO1_ARATH Two-pore potassium channel 1 OS=Arabidopsis thaliana GN=TPK1 PE=1 SV=2//1.37177e-81	0.980059	2.4e-08
LNC_001148	XLOC_020203	1.77094	0.000520749	MANES_12G1276001	MANES_12G127600	-//-	0.980168	2.34e-08
LNC_000160	XLOC_003847	-0.581839	0.0192691	MANES_16G0709001	MANES_16G070900	sp|Q10QA5|D14_ORYSJ Probable strigolactone esterase D14 OS=Oryza sativa subsp. japonica GN=D14 PE=1 SV=1//1.60783e-73	0.980245	2.29e-08
LNC_000310	XLOC_006186	-0.543396	0.026885	MANES_09G0252001	MANES_09G025200	sp|Q945M9|NFYA9_ARATH Nuclear transcription factor Y subunit A-9 OS=Arabidopsis thaliana GN=NFYA9 PE=2 SV=1//6.26118e-33	0.9803	2.26e-08
LNC_001148	XLOC_020203	1.77094	0.000520749	MANES_14G1474001	MANES_14G147400	sp|Q9SJE2|FATB_ARATH Palmitoyl-acyl carrier protein thioesterase, chloroplastic OS=Arabidopsis thaliana GN=FATB PE=1 SV=1//2.49238e-99	0.980365	2.22e-08
LNC_001148	XLOC_020203	1.77094	0.000520749	MANES_13G0549001	MANES_13G054900	sp|Q8L7B2|SCP20_ARATH Serine carboxypeptidase-like 20 OS=Arabidopsis thaliana GN=SCPL20 PE=2 SV=2//0	0.980375	2.22e-08
LNC_001148	XLOC_020203	1.77094	0.000520749	MANES_09G0577001	MANES_09G057700	sp|Q9LJX0|AB19B_ARATH ABC transporter B family member 19 OS=Arabidopsis thaliana GN=ABCB19 PE=1 SV=1//0	0.980383	2.21e-08
LNC_000160	XLOC_003847	-0.581839	0.0192691	MANES_14G0339001	MANES_14G033900	sp|Q9FHM9|EXOL3_ARATH Protein EXORDIUM-like 3 OS=Arabidopsis thaliana GN=EXL3 PE=2 SV=1//0	0.980464	2.17e-08
LNC_001148	XLOC_020203	1.77094	0.000520749	MANES_13G1126001	MANES_13G112600	sp|Q9FJX6|FH6_ARATH Formin-like protein 6 OS=Arabidopsis thaliana GN=FH6 PE=2 SV=1//6.11845e-32	0.98047	2.17e-08
LNC_000160	XLOC_003847	-0.581839	0.0192691	MANES_16G0596001	MANES_16G059600	sp|Q9SA16|P2A09_ARATH Protein PHLOEM PROTEIN 2-LIKE A9 OS=Arabidopsis thaliana GN=PP2A9 PE=2 SV=1//4.94287e-32	0.980504	2.15e-08
LNC_001795	XLOC_029892	-0.744716	0.00834118	MANES_14G11100011	MANES_14G1110001	sp|O81970|C71A9_SOYBN Cytochrome P450 71A9 OS=Glycine max GN=CYP71A9 PE=2 SV=1//2.32796e-96	0.980518	2.14e-08
LNC_000160	XLOC_003847	-0.581839	0.0192691	MANES_15G1692001	MANES_15G169200	sp|Q93ZB1|LOL1_ARATH Protein LOL1 OS=Arabidopsis thaliana GN=LOL1 PE=2 SV=1//4.55997e-75	0.980596	2.1e-08
LNC_000160	XLOC_003847	-0.581839	0.0192691	MANES_10G0746001	MANES_10G074600	sp|P93295|M310_ARATH Uncharacterized mitochondrial protein AtMg00310 OS=Arabidopsis thaliana GN=AtMg00310 PE=4 SV=1//6.27626e-09	0.980626	2.08e-08
LNC_000699	XLOC_012896	1.15603	0.0397071	MANES_10G04060010	MANES_10G040600	sp|P36151|YK50_YEAST Uncharacterized protein YKR070W OS=Saccharomyces cerevisiae (strain ATCC 204508 / S288c) GN=YKR070W PE=1 SV=1//3.78624e-24	0.98067	2.06e-08
LNC_001148	XLOC_020203	1.77094	0.000520749	MANES_13G1059001	MANES_13G105900	sp|O49545|BAME1_ARATH Leucine-rich repeat receptor-like serine/threonine-protein kinase BAM1 OS=Arabidopsis thaliana GN=BAM1 PE=1 SV=1//0	0.980941	1.92e-08
LNC_000699	XLOC_012896	1.15603	0.0397071	MANES_01G0959001	MANES_01G095900	sp|Q8L9Y0|SCP25_ARATH Serine carboxypeptidase-like 25 OS=Arabidopsis thaliana GN=SCPL25 PE=2 SV=2//0	0.981	1.89e-08
LNC_002129	XLOC_034132	-0.774845	0.000520749	MANES_14G0251001	MANES_14G025100	sp|Q9FF18|C7351_ARATH Cytokinin hydroxylase OS=Arabidopsis thaliana GN=CYP735A1 PE=1 SV=1//7.01342e-95	0.98106	1.86e-08
LNC_001148	XLOC_020203	1.77094	0.000520749	MANES_12G1182001	MANES_12G118200	sp|Q9ZQR4|Y2452_ARATH DUF21 domain-containing protein At2g14520 OS=Arabidopsis thaliana GN=CBSDUF3 PE=2 SV=2//0	0.981124	1.83e-08
LNC_001148	XLOC_020203	1.77094	0.000520749	MANES_03G0130001	MANES_03G013000	sp|Q03730|YMB8_YEAST Uncharacterized vacuolar membrane protein YML018C OS=Saccharomyces cerevisiae (strain ATCC 204508 / S288c) GN=YML018C PE=1 SV=1//6.33308e-35	0.981159	1.81e-08
LNC_001148	XLOC_020203	1.77094	0.000520749	MANES_16G0679001	MANES_16G067900	sp|Q93YV6|2A5I_ARATH Serine/threonine protein phosphatase 2A 57 kDa regulatory subunit B&apos; iota isoform OS=Arabidopsis thaliana GN=B&apos;IOTA PE=2 SV=1//0	0.981233	1.78e-08
LNC_001148	XLOC_020203	1.77094	0.000520749	MANES_01G2017001	MANES_01G201700	sp|O24542|AX22D_VIGRR Auxin-induced protein 22D OS=Vigna radiata var. radiata GN=AUX22D PE=2 SV=1//8.17115e-87	0.981294	1.75e-08
LNC_000113	XLOC_002398	-0.78693	0.0498197	MANES_09G0210002	MANES_09G021000	sp|O81644|VILI2_ARATH Villin-2 OS=Arabidopsis thaliana GN=VLN2 PE=1 SV=2//0	0.981312	1.74e-08
LNC_000699	XLOC_012896	1.15603	0.0397071	MANES_10G0872003	MANES_10G087200	sp|Q6VAG0|TBA2_GOSHI Tubulin alpha-2 chain OS=Gossypium hirsutum PE=2 SV=1//0	0.981423	1.69e-08
LNC_000160	XLOC_003847	-0.581839	0.0192691	MANES_01G0868001	MANES_01G086800	-//-	0.981465	1.67e-08
LNC_000160	XLOC_003847	-0.581839	0.0192691	MANES_04G0318001	MANES_04G031800	sp|Q75L11|H2A6_ORYSJ Probable histone H2A.6 OS=Oryza sativa subsp. japonica GN=Os05g0113900 PE=2 SV=2//1.00446e-47	0.981551	1.63e-08
LNC_001148	XLOC_020203	1.77094	0.000520749	MANES_02G0806002	MANES_02G080600	sp|O64459|UGPA_PYRPY UTP--glucose-1-phosphate uridylyltransferase OS=Pyrus pyrifolia PE=2 SV=1//0	0.981579	1.62e-08
LNC_000310	XLOC_006186	-0.543396	0.026885	MANES_02G0459001	MANES_02G045900	sp|P41098|RL34_TOBAC 60S ribosomal protein L34 OS=Nicotiana tabacum GN=RPL34 PE=2 SV=1//3.07996e-59	0.981799	1.53e-08
LNC_001148	XLOC_020203	1.77094	0.000520749	MANES_07G0132001	MANES_07G013200	sp|Q5IBC5|ESP1_ARATH Separase OS=Arabidopsis thaliana GN=ESP1 PE=2 SV=1//0	0.981815	1.52e-08
LNC_002129	XLOC_034132	-0.774845	0.000520749	MANES_01G1762001	MANES_01G176200	sp|Q84WM9|EF1B1_ARATH Elongation factor 1-beta 1 OS=Arabidopsis thaliana GN=At5g12110 PE=2 SV=2//1.36794e-72	0.981822	1.52e-08
LNC_000160	XLOC_003847	-0.581839	0.0192691	MANES_02G1196001	MANES_02G119600	sp|Q93Z81|CAX3_ARATH Vacuolar cation/proton exchanger 3 OS=Arabidopsis thaliana GN=CAX3 PE=1 SV=1//7.54518e-169	0.981958	1.46e-08
LNC_000310	XLOC_006186	-0.543396	0.026885	MANES_16G1059001	MANES_16G105900	sp|Q9M0G2|C3H49_ARATH Zinc finger CCCH domain-containing protein 49 OS=Arabidopsis thaliana GN=At4g29190 PE=2 SV=1//2.07511e-127	0.98199	1.45e-08
LNC_000160	XLOC_003847	-0.581839	0.0192691	MANES_05G1732001	MANES_05G173200	sp|O22845|CML5_ARATH Calmodulin-like protein 5 OS=Arabidopsis thaliana GN=CML5 PE=2 SV=2//6.75839e-09	0.982014	1.44e-08
LNC_001795	XLOC_029892	-0.744716	0.00834118	MANES_11G0179001	MANES_11G017900	sp|Q9SYG7|AL7B4_ARATH Aldehyde dehydrogenase family 7 member B4 OS=Arabidopsis thaliana GN=ALDH7B4 PE=2 SV=3//3.44781e-174	0.982028	1.43e-08
LNC_000344	XLOC_006825	-1.24381	0.0195291	MANES_08G1050001	MANES_08G105000	-//-	0.982043	1.43e-08
LNC_000160	XLOC_003847	-0.581839	0.0192691	MANES_18G0693001	MANES_18G069300	sp|Q9SGZ5|BXL7_ARATH Probable beta-D-xylosidase 7 OS=Arabidopsis thaliana GN=BXL7 PE=2 SV=2//0	0.982069	1.42e-08
LNC_001148	XLOC_020203	1.77094	0.000520749	MANES_08G1362003	MANES_08G136200	sp|P37218|H1_SOLLC Histone H1 OS=Solanum lycopersicum PE=3 SV=1//5.21929e-17	0.982137	1.39e-08
LNC_001148	XLOC_020203	1.77094	0.000520749	MANES_02G0286001	MANES_02G028600	sp|Q8VWZ7|C76B6_CATRO Geraniol 8-hydroxylase OS=Catharanthus roseus GN=CYP76B6 PE=1 SV=1//4.423e-09	0.98216	1.38e-08
LNC_001148	XLOC_020203	1.77094	0.000520749	MANES_02G1622001	MANES_02G162200	sp|Q86IB5|TF2H3_DICDI General transcription factor IIH subunit 3 OS=Dictyostelium discoideum GN=gtf2h3 PE=3 SV=1//6.99634e-44	0.982314	1.32e-08
LNC_001148	XLOC_020203	1.77094	0.000520749	MANES_14G1672001	MANES_14G167200	-//-	0.982314	1.32e-08
LNC_001148	XLOC_020203	1.77094	0.000520749	MANES_17G0565001	MANES_17G056500	-//-	0.982407	1.29e-08
LNC_001148	XLOC_020203	1.77094	0.000520749	MANES_16G0754001	MANES_16G075400	-//-	0.98244	1.28e-08
LNC_001148	XLOC_020203	1.77094	0.000520749	MANES_16G1223001	MANES_16G122300	-//-	0.982452	1.27e-08
LNC_001148	XLOC_020203	1.77094	0.000520749	MANES_04G0139001	MANES_04G013900	sp|Q9SJL9|XTH32_ARATH Probable xyloglucan endotransglucosylase/hydrolase protein 32 OS=Arabidopsis thaliana GN=XTH32 PE=2 SV=1//7.39032e-149	0.982525	1.25e-08
LNC_001148	XLOC_020203	1.77094	0.000520749	MANES_01G1448001	MANES_01G144800	sp|Q94G00|PIN1_MALDO Peptidyl-prolyl cis-trans isomerase Pin1 OS=Malus domestica GN=PIN1 PE=2 SV=1//5.47379e-68	0.982616	1.21e-08
LNC_001148	XLOC_020203	1.77094	0.000520749	MANES_04G1654001	MANES_04G165400	-//-	0.982677	1.19e-08
LNC_000160	XLOC_003847	-0.581839	0.0192691	MANES_12G0281001	MANES_12G028100	sp|Q9ZUD9|SRO2_ARATH Probable inactive poly [ADP-ribose] polymerase SRO2 OS=Arabidopsis thaliana GN=SRO2 PE=1 SV=1//7.81412e-76	0.98274	1.17e-08
LNC_001148	XLOC_020203	1.77094	0.000520749	MANES_03G1215001	MANES_03G121500	-//-	0.983	1.09e-08
LNC_000160	XLOC_003847	-0.581839	0.0192691	MANES_15G1098001	MANES_15G109800	-//-	0.983007	1.08e-08
LNC_000160	XLOC_003847	-0.581839	0.0192691	MANES_13G0535001	MANES_13G053500	sp|Q9SV72|EPFL9_ARATH EPIDERMAL PATTERNING FACTOR-like protein 9 OS=Arabidopsis thaliana GN=EPFL9 PE=1 SV=1//1.00416e-25	0.983024	1.08e-08
LNC_000160	XLOC_003847	-0.581839	0.0192691	MANES_03G0027001	MANES_03G002700	-//-	0.983039	1.07e-08
LNC_001148	XLOC_020203	1.77094	0.000520749	MANES_11G0312002	MANES_11G031200	sp|Q9LU14|APG2_ARATH GDSL esterase/lipase APG OS=Arabidopsis thaliana GN=APG PE=1 SV=1//1.62156e-178	0.983114	1.05e-08
LNC_000344	XLOC_006825	-1.24381	0.0195291	MANES_05G0782001	MANES_05G078200	sp|P09444|LEA34_GOSHI Late embryogenesis abundant protein D-34 OS=Gossypium hirsutum PE=4 SV=1//5.09819e-78	0.983116	1.05e-08
LNC_001148	XLOC_020203	1.77094	0.000520749	MANES_13G0336001	MANES_13G033600	sp|Q8SAG3|ADF_VITVI Actin-depolymerizing factor OS=Vitis vinifera PE=2 SV=1//3.65762e-73	0.983364	9.76e-09
LNC_000160	XLOC_003847	-0.581839	0.0192691	MANES_14G0851001	MANES_14G085100	sp|Q9FZ86|PDCB3_ARATH PLASMODESMATA CALLOSE-BINDING PROTEIN 3 OS=Arabidopsis thaliana GN=PDCB3 PE=1 SV=1//6.84172e-41	0.983371	9.74e-09
LNC_000160	XLOC_003847	-0.581839	0.0192691	MANES_09G0993001	MANES_09G099300	sp|P31673|HS174_ORYSJ 17.4 kDa class I heat shock protein OS=Oryza sativa subsp. japonica GN=HSP17.4 PE=2 SV=2//1.58337e-41	0.98338	9.71e-09
LNC_000310	XLOC_006186	-0.543396	0.026885	MANES_01G2157001	MANES_01G215700	sp|O82248|NFYB5_ARATH Nuclear transcription factor Y subunit B-5 OS=Arabidopsis thaliana GN=NFYB5 PE=2 SV=1//1.96183e-54	0.983394	9.67e-09
LNC_001148	XLOC_020203	1.77094	0.000520749	MANES_01G0240001	MANES_01G024000	sp|P57760|STK16_RAT Serine/threonine-protein kinase 16 OS=Rattus norvegicus GN=Stk16 PE=2 SV=2//7.6942e-53	0.983466	9.46e-09
LNC_001148	XLOC_020203	1.77094	0.000520749	MANES_02G1428001	MANES_02G142800	sp|Q9FK05|PME61_ARATH Probable pectinesterase/pectinesterase inhibitor 61 OS=Arabidopsis thaliana GN=PME61 PE=2 SV=1//0	0.983482	9.42e-09
LNC_000160	XLOC_003847	-0.581839	0.0192691	MANES_18G0253001	MANES_18G025300	sp|Q28FY5|TM147_XENTR Transmembrane protein 147 OS=Xenopus tropicalis GN=tmem147 PE=2 SV=1//1.65644e-20	0.983566	9.19e-09
LNC_000160	XLOC_003847	-0.581839	0.0192691	MANES_01G1987001	MANES_01G198700	-//-	0.983572	9.17e-09
LNC_000160	XLOC_003847	-0.581839	0.0192691	MANES_01G1345001	MANES_01G134500	-//-	0.983656	8.94e-09
LNC_002129	XLOC_034132	-0.774845	0.000520749	MANES_05G0616001	MANES_05G061600	sp|Q9LFA5|MED28_ARATH Mediator of RNA polymerase II transcription subunit 28 OS=Arabidopsis thaliana GN=MED28 PE=1 SV=1//1.04221e-42	0.983671	8.9e-09
LNC_000699	XLOC_012896	1.15603	0.0397071	MANES_03G1635001	MANES_03G163500	sp|Q940J9|PMT8_ARATH Probable methyltransferase PMT8 OS=Arabidopsis thaliana GN=At1g04430 PE=2 SV=1//0	0.983777	8.61e-09
LNC_001148	XLOC_020203	1.77094	0.000520749	MANES_11G0332001	MANES_11G033200	sp|F4IB81|LYK3_ARATH LysM domain receptor-like kinase 3 OS=Arabidopsis thaliana GN=LYK3 PE=2 SV=1//0	0.983802	8.55e-09
LNC_001148	XLOC_020203	1.77094	0.000520749	MANES_16G0758001	MANES_16G075800	sp|Q9LYD3|DREB3_ARATH Dehydration-responsive element-binding protein 3 OS=Arabidopsis thaliana GN=DREB3 PE=2 SV=1//1.67862e-66	0.983903	8.28e-09
LNC_001148	XLOC_020203	1.77094	0.000520749	MANES_08G0928001	MANES_08G092800	sp|Q8W4I7|CDPKD_ARATH Calcium-dependent protein kinase 13 OS=Arabidopsis thaliana GN=CPK13 PE=1 SV=2//0	0.984063	7.88e-09
LNC_000310	XLOC_006186	-0.543396	0.026885	MANES_03G0203001	MANES_03G020300	sp|Q940B8|KIN13_ARATH Kinesin-13A OS=Arabidopsis thaliana GN=KINESIN-13A PE=1 SV=1//0	0.984234	7.47e-09
LNC_001148	XLOC_020203	1.77094	0.000520749	MANES_18G0948001	MANES_18G094800	sp|Q9SRE4|UGAL2_ARATH UDP-galactose transporter 2 OS=Arabidopsis thaliana GN=UDP-GALT2 PE=2 SV=1//1.3459e-76	0.984268	7.39e-09
LNC_000344	XLOC_006825	-1.24381	0.0195291	MANES_08G1093001	MANES_08G109300	sp|C7G304|GOLS2_SOLLC Galactinol synthase 2 OS=Solanum lycopersicum GN=GOLS2 PE=2 SV=1//0	0.984284	7.35e-09
LNC_001148	XLOC_020203	1.77094	0.000520749	MANES_07G1328001	MANES_07G132800	sp|Q9SIZ4|Y2027_ARATH Inactive receptor-like serine/threonine-protein kinase At2g40270 OS=Arabidopsis thaliana GN=At2g40270 PE=2 SV=2//1.79012e-149	0.984416	7.05e-09
LNC_001148	XLOC_020203	1.77094	0.000520749	MANES_03G0678001	MANES_03G067800	sp|Q9LHF1|LRX4_ARATH Leucine-rich repeat extensin-like protein 4 OS=Arabidopsis thaliana GN=LRX4 PE=2 SV=1//0	0.984503	6.86e-09
LNC_001148	XLOC_020203	1.77094	0.000520749	MANES_16G0809001	MANES_16G080900	-//-	0.984693	6.45e-09
LNC_001148	XLOC_020203	1.77094	0.000520749	MANES_10G0872001	MANES_10G087200	sp|Q6VAG0|TBA2_GOSHI Tubulin alpha-2 chain OS=Gossypium hirsutum PE=2 SV=1//0	0.984732	6.37e-09
LNC_000310	XLOC_006186	-0.543396	0.026885	MANES_13G0163002	MANES_13G016300	sp|Q7XUF4|CDKG2_ORYSJ Cyclin-dependent kinase G-2 OS=Oryza sativa subsp. japonica GN=CDKG-2 PE=2 SV=2//0	0.984793	6.24e-09
LNC_001148	XLOC_020203	1.77094	0.000520749	MANES_07G1195001	MANES_07G119500	sp|O22285|PMTB_ARATH Probable methyltransferase PMT11 OS=Arabidopsis thaliana GN=At2g39750 PE=2 SV=1//0	0.984793	6.24e-09
LNC_000160	XLOC_003847	-0.581839	0.0192691	MANES_09G1245001	MANES_09G124500	sp|P91924|ARF_DUGJA ADP-ribosylation factor OS=Dugesia japonica PE=2 SV=3//7.70833e-61	0.984974	5.88e-09
LNC_002129	XLOC_034132	-0.774845	0.000520749	MANES_03G0303001	MANES_03G030300	sp|P46290|RL31_NICGU 60S ribosomal protein L31 OS=Nicotiana glutinosa GN=RPL31 PE=2 SV=1//4.16595e-56	0.985127	5.59e-09
LNC_001148	XLOC_020203	1.77094	0.000520749	MANES_07G1283001	MANES_07G128300	-//-	0.985188	5.48e-09
LNC_001148	XLOC_020203	1.77094	0.000520749	MANES_02G0759001	MANES_02G075900	sp|Q84TQ7|GAI_GOSHI DELLA protein GAI OS=Gossypium hirsutum GN=GAI PE=2 SV=1//0	0.985542	4.86e-09
LNC_001148	XLOC_020203	1.77094	0.000520749	MANES_02G0365001	MANES_02G036500	-//-	0.986034	4.09e-09
LNC_001148	XLOC_020203	1.77094	0.000520749	MANES_02G0307001	MANES_02G030700	sp|Q9LQ04|RMLCD_ARATH Bifunctional dTDP-4-dehydrorhamnose 3,5-epimerase/dTDP-4-dehydrorhamnose reductase OS=Arabidopsis thaliana GN=NRS/ER PE=1 SV=1//0	0.986099	3.99e-09
LNC_000160	XLOC_003847	-0.581839	0.0192691	MANES_05G0670001	MANES_05G067000	sp|O04341|GRXS9_ARATH Monothiol glutaredoxin-S9 OS=Arabidopsis thaliana GN=GRXS9 PE=3 SV=1//4.27436e-45	0.986341	3.66e-09
LNC_000310	XLOC_006186	-0.543396	0.026885	MANES_14G0251001	MANES_14G025100	sp|Q9FF18|C7351_ARATH Cytokinin hydroxylase OS=Arabidopsis thaliana GN=CYP735A1 PE=1 SV=1//7.01342e-95	0.986356	3.64e-09
LNC_000160	XLOC_003847	-0.581839	0.0192691	MANES_05G0423001	MANES_05G042300	sp|Q39111|GAOX2_ARATH Gibberellin 20 oxidase 2 OS=Arabidopsis thaliana GN=GA20OX2 PE=2 SV=1//2.00505e-179	0.986448	3.52e-09
LNC_001795	XLOC_029892	-0.744716	0.00834118	MANES_09G1881001	MANES_09G188100	sp|Q9LYU3|EF113_ARATH Ethylene-responsive transcription factor ERF113 OS=Arabidopsis thaliana GN=ERF113 PE=2 SV=1//3.60648e-37	0.987015	2.84e-09
LNC_001148	XLOC_020203	1.77094	0.000520749	MANES_15G1588003	MANES_15G158800	-//-	0.987043	2.81e-09
LNC_000160	XLOC_003847	-0.581839	0.0192691	MANES_14G0957002	MANES_14G095700	-//-	0.987188	2.66e-09
LNC_001148	XLOC_020203	1.77094	0.000520749	MANES_12G0303001	MANES_12G030300	sp|O82147|SPDE_COFAR Spermidine synthase OS=Coffea arabica PE=2 SV=1//0	0.987449	2.4e-09
LNC_000310	XLOC_006186	-0.543396	0.026885	MANES_15G1589001	MANES_15G158900	sp|Q8L7W7|KAD7_ARATH Probable adenylate kinase 7, mitochondrial OS=Arabidopsis thaliana GN=At3g01820 PE=2 SV=1//3.32411e-77	0.987494	2.36e-09
LNC_000310	XLOC_006186	-0.543396	0.026885	MANES_01G1281002	MANES_01G128100	sp|Q9SA73|OLA1_ARATH Obg-like ATPase 1 OS=Arabidopsis thaliana GN=YchF1 PE=1 SV=1//0	0.987728	2.15e-09
LNC_000160	XLOC_003847	-0.581839	0.0192691	MANES_06G0351001	MANES_06G035100	sp|Q9SUI0|RC24_ARATH UPF0057 membrane protein At4g30660 OS=Arabidopsis thaliana GN=At4g30660 PE=2 SV=1//1.77934e-34	0.987857	2.04e-09
LNC_001148	XLOC_020203	1.77094	0.000520749	MANES_15G0361001	MANES_15G036100	sp|O24542|AX22D_VIGRR Auxin-induced protein 22D OS=Vigna radiata var. radiata GN=AUX22D PE=2 SV=1//9.60645e-87	0.987918	1.99e-09
LNC_001148	XLOC_020203	1.77094	0.000520749	MANES_02G2043001	MANES_02G204300	sp|Q9M084|SYDC2_ARATH Aspartate--tRNA ligase 2, cytoplasmic OS=Arabidopsis thaliana GN=IBI1 PE=1 SV=1//0	0.98821	1.76e-09
LNC_001795	XLOC_029892	-0.744716	0.00834118	MANES_03G1142001	MANES_03G114200	sp|Q93VY3|NAC72_ARATH NAC domain-containing protein 72 OS=Arabidopsis thaliana GN=NAC072 PE=2 SV=1//8.20656e-123	0.988229	1.74e-09
LNC_000344	XLOC_006825	-1.24381	0.0195291	MANES_15G0331001	MANES_15G033100	sp|P93735|ELIP1_ARATH Early light-induced protein 1, chloroplastic OS=Arabidopsis thaliana GN=ELIP1 PE=1 SV=1//4.57511e-60	0.988231	1.74e-09
LNC_000160	XLOC_003847	-0.581839	0.0192691	MANES_10G0066001	MANES_10G006600	sp|P93798|SNAA_VITVI Alpha-soluble NSF attachment protein OS=Vitis vinifera PE=2 SV=1//1.87249e-129	0.988579	1.5e-09
LNC_000160	XLOC_003847	-0.581839	0.0192691	MANES_13G0486001	MANES_13G048600	-//-	0.988765	1.38e-09
LNC_000160	XLOC_003847	-0.581839	0.0192691	MANES_14G0605001	MANES_14G060500	-//-	0.988793	1.37e-09
LNC_001148	XLOC_020203	1.77094	0.000520749	MANES_12G0245001	MANES_12G024500	sp|O22715|AP1M2_ARATH AP-1 complex subunit mu-2 OS=Arabidopsis thaliana GN=AP1M2 PE=1 SV=1//0	0.9896	9.42e-10
[truncated: 15 more rows]
