# Supplementary material for: Comparative physiology and transcriptome analysis allows for identification of lncRNAs imparting tolerance to drought stress in autotetraploid cassava
Source: BMC Genomics. 2019 Jun 21;20:514. doi: 10.1186/s12864-019-5895-7 (PMC6588902; doi:10.1186/s12864-019-5895-7)
Supplement: Supplementary file 19 — Table S16. The transcript IDs co-expressed with 86 DE lncRNAs overlapping with DEGs in 4× leaves compared with 2× leaves under drought stress. (XLSX 47 kb) [file 12864_2019_5895_MOESM19_ESM.xlsx]

## Sheet: sheet 1
The transcript IDs co-expressed with 86 DE lncRNAs overlapping with DEGs in 4x leaves compared with 2x leaves under drought stress.
MANES_10G097500
MANES_06G058700
MANES_03G129600
MANES_18G079400
MANES_06G020900
MANES_01G086100
MANES_17G104800
MANES_01G044700
MANES_10G134900
MANES_17G072500
MANES_09G164900
MANES_02G135000
MANES_06G116800
MANES_11G157400
MANES_18G039200
MANES_18G015200
MANES_17G056500
MANES_14G170800
MANES_09G035100
MANES_15G087400
MANES_09G171400
MANES_13G099700
MANES_07G113300
MANES_15G093000
MANES_16G132600
MANES_15G131300
MANES_16G070200
MANES_02G213500
MANES_07G101700
MANES_02G173400
MANES_13G079500
MANES_03G155100
MANES_05G090600
MANES_01G214300
MANES_09G025200
MANES_16G110200
MANES_01G243300
MANES_05G203100
MANES_01G268100
MANES_03G010500
MANES_07G070400
MANES_02G057400
MANES_11G154200
MANES_14G013700
MANES_12G089700
MANES_15G169600
MANES_16G134300
MANES_10G093400
MANES_06G035100
MANES_09G099300
MANES_04G103000
MANES_04G102800
MANES_15G135700
MANES_14G111400
MANES_12G048500
MANES_06G041900
MANES_16G102000
MANES_08G054400
MANES_13G059400
MANES_07G050700
MANES_12G048400
MANES_10G023900
MANES_14G029500
MANES_10G067700
MANES_15G010700
MANES_18G046200
MANES_01G055100
MANES_07G114100
MANES_18G068800
MANES_04G002600
MANES_06G169000
MANES_06G051100
MANES_05G002600
MANES_01G254500
MANES_18G013100
MANES_05G093600
MANES_12G127500
MANES_15G132600
MANES_09G152300
MANES_15G102400
MANES_02G003300
MANES_10G123300
MANES_09G036600
MANES_02G179800
MANES_12G058200
MANES_05G111500
MANES_10G127500
MANES_09G044600
MANES_10G101400
MANES_05G108100
MANES_09G133700
MANES_13G057600
MANES_02G096700
MANES_02G135100
MANES_06G153100
MANES_12G057800
MANES_09G000300
MANES_14G124700
MANES_05G181700
MANES_09G046000
MANES_10G101600
MANES_09G117600
MANES_01G095800
MANES_15G119700
MANES_18G125300
MANES_04G050000
MANES_18G112100
MANES_02G179700
MANES_04G162900
MANES_06G117300
MANES_02G130000
MANES_02G151000
MANES_14G105900
MANES_02G045500
MANES_02G068500
MANES_10G126600
MANES_03G118300
MANES_07G108500
MANES_01G260700
MANES_10G125200
MANES_02G150900
MANES_15G078300
MANES_14G138600
MANES_07G140000
MANES_14G001100
MANES_13G098000
MANES_04G144600
MANES_09G113500
MANES_07G011500
MANES_06G024200
MANES_03G079400
MANES_10G126900
MANES_05G011300
MANES_15G078400
MANES_10G012100
MANES_18G034400
MANES_09G082000
MANES_09G171100
MANES_15G045800
MANES_09G023500
MANES_02G042400
MANES_07G004700
MANES_18G077600
MANES_01G062800
MANES_11G116300
MANES_03G090900
MANES_03G056100
MANES_14G136100
MANES_16G127900
MANES_11G001700
MANES_01G232600
MANES_05G133200
MANES_17G119600
MANES_05G165900
MANES_18G006900
MANES_10G103700
MANES_15G140100
MANES_06G131200
MANES_09G112500
MANES_02G199400
MANES_08G081400
MANES_16G090700
MANES_01G195600
MANES_10G101800
MANES_15G131600
MANES_04G097000
MANES_10G127900
MANES_01G254200
MANES_09G024500
MANES_04G029500
MANES_10G101700
MANES_S055900
MANES_04G082600
MANES_18G042000
MANES_10G036700
MANES_01G055000
MANES_09G166500
MANES_17G060000
MANES_07G005200
MANES_12G141600
MANES_08G112800
MANES_02G176900
MANES_17G038600
MANES_18G112200
MANES_13G023300
MANES_05G111600
MANES_14G172900
MANES_04G165600
MANES_18G107200
MANES_02G210400
MANES_07G108400
MANES_18G136400
MANES_07G103200
MANES_13G134900
MANES_03G106300
MANES_03G179100
MANES_01G150900
MANES_01G131100
MANES_12G051400
MANES_01G272100
MANES_09G001100
MANES_15G080700
MANES_14G146000
MANES_01G194700
MANES_03G040800
MANES_10G127100
MANES_02G173000
MANES_17G061500
MANES_10G056300
MANES_13G070100
MANES_17G071600
MANES_01G194200
MANES_10G092000
MANES_14G100200
MANES_01G085200
MANES_15G063500
MANES_18G050700
MANES_03G115900
MANES_12G038200
MANES_18G092500
MANES_13G135000
MANES_18G016000
MANES_16G030600
MANES_01G180000
MANES_13G024100
MANES_15G077600
MANES_10G062500
MANES_17G002400
MANES_S021300
MANES_13G077100
MANES_18G144800
MANES_14G006800
MANES_01G095900
MANES_13G106200
MANES_13G106300
MANES_S022000
MANES_10G122400
MANES_05G019500
MANES_13G128900
MANES_03G134600
MANES_14G069500
MANES_05G178100
MANES_11G164800
MANES_04G130900
MANES_14G133300
MANES_06G164600
MANES_08G105000
MANES_08G052200
MANES_09G179100
MANES_08G164900
MANES_05G063900
MANES_04G102900
MANES_13G073800
MANES_06G178800
MANES_06G147200
MANES_14G163000
MANES_08G109300
MANES_13G049800
MANES_08G103000
MANES_18G100100
MANES_15G001800
MANES_04G162400
MANES_07G008500
MANES_03G032900
MANES_S076500
MANES_15G057200
MANES_14G140000
MANES_09G129100
MANES_03G070400
MANES_03G081300
MANES_S015600
MANES_17G080800
MANES_02G034700
MANES_17G115500
MANES_08G111700
MANES_11G098600
MANES_05G049700
MANES_09G154500
MANES_03G067800
MANES_05G157200
MANES_12G070900
MANES_03G001100
MANES_02G186900
MANES_15G034400
MANES_09G002800
MANES_09G082900
MANES_04G090600
MANES_03G191500
MANES_07G060500
MANES_18G139300
MANES_08G147800
MANES_01G021700
MANES_08G017600
MANES_16G102300
MANES_14G155000
MANES_05G138900
MANES_03G029600
MANES_12G066300
MANES_01G089700
MANES_11G065100
MANES_12G054100
MANES_12G103600
MANES_15G184400
MANES_16G025700
MANES_08G058400
MANES_08G170300
MANES_16G084500
MANES_02G221500
MANES_04G156300
MANES_05G186100
MANES_S074800
MANES_07G114700
MANES_03G142900
MANES_05G101800
MANES_02G137400
MANES_11G150100
MANES_15G131200
MANES_02G157200
MANES_05G007800
MANES_15G062200
MANES_12G040300
MANES_10G000100
MANES_01G083200
MANES_01G215700
MANES_11G085600
MANES_05G179700
MANES_18G001000
MANES_05G191100
MANES_13G137400
MANES_16G044200
MANES_04G069300
MANES_11G067500
MANES_10G057600
MANES_08G073400
MANES_09G075500
MANES_10G132900
MANES_18G044300
MANES_05G078100
MANES_05G089700
MANES_17G010200
MANES_04G022600
MANES_18G093100
MANES_08G077000
MANES_03G074800
MANES_16G016100
MANES_13G146400
MANES_18G111800
MANES_05G019200
MANES_07G072700
MANES_09G180300
MANES_13G139900
MANES_03G027900
MANES_12G030000
MANES_16G129000
MANES_09G123700
MANES_03G162800
MANES_S090300
MANES_S098500
MANES_02G201000
MANES_05G199600
MANES_09G033400
MANES_07G046900
MANES_13G133200
MANES_11G159200
MANES_09G021100
MANES_15G033100
MANES_18G057100
MANES_01G216700
MANES_03G138900
MANES_09G100600
MANES_10G097800
MANES_02G059900
MANES_05G189200
MANES_14G080700
MANES_05G033100
MANES_01G060200
MANES_16G131000
MANES_17G107000
MANES_12G144600
MANES_01G037200
MANES_04G137600
MANES_04G066100
MANES_06G139900
MANES_10G054000
MANES_05G135200
MANES_01G242400
MANES_09G085200
MANES_S046100
