# Supplementary material for: Comparative physiology and transcriptome analysis allows for identification of lncRNAs imparting tolerance to drought stress in autotetraploid cassava
Source: BMC Genomics. 2019 Jun 21;20:514. doi: 10.1186/s12864-019-5895-7 (PMC6588902; doi:10.1186/s12864-019-5895-7)
Supplement: Supplementary file 20 — Table S17. The top 20 KEGG enrichment pathways of the genes co-expressed with 86 DE lncRNAs overlapping with DEGs in 4× leaves compared with 2× leaves under drought stress. (XLSX 50 kb) [file 12864_2019_5895_MOESM20_ESM.xlsx]

## Sheet: sheet 1
The top 20 KEGG enrichment pathway of the genes co-expressed with 86 DE lncRNAs overlapping with DEGs in 4x leaves compared with 2x leaves under drought stress.
#Term	ID	Input number	Background number	P-Value	Corrected P-Value	Input	KEGG_ID/KO	Entrez_ID	Hyperlink
Galactose metabolism	mdm00052	4	100	0.00337691	0.165469	MANES_09G085200|MANES_09G179100|MANES_17G115500|MANES_08G109300	mdm:103411637|mdm:103405941|mdm:103404306|mdm:103405941|	103411637|103405941|103404306|103405941|	http://www.genome.jp/kegg-bin/show_pathway?mdm00052/mdm:103404306%09red/mdm:103405941%09red/mdm:103411637%09red
Protein processing in endoplasmic reticulum	mdm04141	6	470	0.0632285	0.722789	MANES_14G163000|MANES_S090300|MANES_07G114100|MANES_12G051400|MANES_09G099300|MANES_11G067500	mdm:103419375|mdm:103421030|mdm:103434172|mdm:103412153|mdm:103406608|mdm:103405590|	103419375|103421030|103434172|103412153|103406608|103405590|	http://www.genome.jp/kegg-bin/show_pathway?mdm04141/mdm:103405590%09red/mdm:103421030%09red/mdm:103434172%09red/mdm:103406608%09red/mdm:103419375%09red/mdm:103412153%09red
Ubiquitin mediated proteolysis	mdm04120	4	273	0.08194	0.722789	MANES_12G051400|MANES_S090300|MANES_08G017600|MANES_05G189200	mdm:103412153|mdm:103421030|mdm:103454721|mdm:103402013|	103412153|103421030|103454721|103402013|	http://www.genome.jp/kegg-bin/show_pathway?mdm04120/mdm:103454721%09red/mdm:103412153%09red/mdm:103421030%09red/mdm:103402013%09red
Porphyrin and chlorophyll metabolism	mdm00860	2	90	0.102883	0.722789	MANES_18G077600|MANES_10G092000	mdm:103441572|mdm:103445056|	103441572|103445056|	http://www.genome.jp/kegg-bin/show_pathway?mdm00860/mdm:103441572%09red/mdm:103445056%09red
Pentose phosphate pathway	mdm00030	2	92	0.106635	0.722789	MANES_02G135000|MANES_09G085200	mdm:103451598|mdm:103411637|	103451598|103411637|	http://www.genome.jp/kegg-bin/show_pathway?mdm00030/mdm:103451598%09red/mdm:103411637%09red
Plant hormone signal transduction	mdm04075	5	443	0.126361	0.722789	MANES_03G010500|MANES_06G139900|MANES_07G050700|MANES_10G123300|MANES_01G214300	mdm:103441827|mdm:103435436|mdm:103409318|mdm:103426246|mdm:103449113|	103441827|103435436|103409318|103426246|103449113|	http://www.genome.jp/kegg-bin/show_pathway?mdm04075/mdm:103426246%09red/mdm:103409318%09red/mdm:103449113%09red/mdm:103441827%09red/mdm:103435436%09red
Monoterpenoid biosynthesis	mdm00902	1	27	0.152954	0.722789	MANES_16G016100	mdm:103446598|	103446598|	http://www.genome.jp/kegg-bin/show_pathway?mdm00902/mdm:103446598%09red
Glycolysis / Gluconeogenesis	mdm00010	3	241	0.175295	0.722789	MANES_15G034400|MANES_09G085200|MANES_18G100100	mdm:103424068|mdm:103411637|mdm:103443887|	103424068|103411637|103443887|	http://www.genome.jp/kegg-bin/show_pathway?mdm00010/mdm:103443887%09red/mdm:103424068%09red/mdm:103411637%09red
Brassinosteroid biosynthesis	mdm00905	1	32	0.177715	0.722789	MANES_05G007800	mdm:103424929|	103424929|	http://www.genome.jp/kegg-bin/show_pathway?mdm00905/mdm:103424929%09red
Endocytosis	mdm04144	3	249	0.187071	0.722789	MANES_18G111800|MANES_11G067500|MANES_07G114100	mdm:103455061|mdm:103405590|mdm:103434172|	103455061|103405590|103434172|	http://www.genome.jp/kegg-bin/show_pathway?mdm04144/mdm:103455061%09red/mdm:103434172%09red/mdm:103405590%09red
Sesquiterpenoid and triterpenoid biosynthesis	mdm00909	1	36	0.197005	0.722789	MANES_14G006800	mdm:103443366|	103443366|	http://www.genome.jp/kegg-bin/show_pathway?mdm00909/mdm:103443366%09red
Spliceosome	mdm03040	4	408	0.226707	0.722789	MANES_07G114100|MANES_04G050000|MANES_11G067500|MANES_16G131000	mdm:103434172|mdm:103426093|mdm:103405590|mdm:103440706|	103434172|103426093|103405590|103440706|	http://www.genome.jp/kegg-bin/show_pathway?mdm03040/mdm:103440706%09red/mdm:103405590%09red/mdm:103434172%09red/mdm:103426093%09red
Phagosome	mdm04145	2	155	0.23736	0.722789	MANES_13G106300|MANES_13G139900	mdm:103436316|mdm:103421031|	103436316|103421031|	http://www.genome.jp/kegg-bin/show_pathway?mdm04145/mdm:103421031%09red/mdm:103436316%09red
Plant-pathogen interaction	mdm04626	3	299	0.264439	0.722789	MANES_04G002600|MANES_07G050700|MANES_09G024500	mdm:103453354|mdm:103409318|mdm:103454407|	103453354|103409318|103454407|	http://www.genome.jp/kegg-bin/show_pathway?mdm04626/mdm:103409318%09red/mdm:103454407%09red/mdm:103453354%09red
Biosynthesis of secondary metabolites	mdm01110	14	1944	0.265303	0.722789	MANES_06G051100|MANES_15G034400|MANES_09G085200|MANES_18G144800|MANES_18G077600|MANES_14G111400|MANES_10G092000|MANES_16G016100|MANES_02G135000|MANES_06G169000|MANES_18G100100|MANES_05G157200|MANES_17G104800|MANES_14G006800	mdm:103424934|mdm:103424068|mdm:103411637|mdm:103447309|mdm:103441572|mdm:103400019|mdm:103445056|mdm:103446598|mdm:103451598|mdm:103422589|mdm:103443887|mdm:103450463|mdm:103404205|mdm:103443366|	103424934|103424068|103411637|103447309|103441572|103400019|103445056|103446598|103451598|103422589|103443887|103450463|103404205|103443366|	http://www.genome.jp/kegg-bin/show_pathway?mdm01110/mdm:103441572%09red/mdm:103445056%09red/mdm:103446598%09red/mdm:103447309%09red/mdm:103443366%09red/mdm:103422589%09red/mdm:103404205%09red/mdm:103400019%09red/mdm:103443887%09red/mdm:103451598%09red/mdm:103411637%09red/mdm:103450463%09red/mdm:103424934%09red/mdm:103424068%09red
Peroxisome	mdm04146	2	170	0.270159	0.722789	MANES_12G057800|MANES_13G057600	mdm:103432762|mdm:103432762|	103432762|103432762|	http://www.genome.jp/kegg-bin/show_pathway?mdm04146/mdm:103432762%09red
Fatty acid elongation	mdm00062	1	54	0.278408	0.722789	MANES_06G051100	mdm:103424934|	103424934|	http://www.genome.jp/kegg-bin/show_pathway?mdm00062/mdm:103424934%09red
Pyruvate metabolism	mdm00620	2	178	0.28766	0.722789	MANES_15G034400|MANES_18G100100	mdm:103424068|mdm:103443887|	103424068|103443887|	http://www.genome.jp/kegg-bin/show_pathway?mdm00620/mdm:103443887%09red/mdm:103424068%09red
Carbon metabolism	mdm01200	4	471	0.308673	0.722789	MANES_02G135000|MANES_15G034400|MANES_09G085200|MANES_18G100100	mdm:103451598|mdm:103424068|mdm:103411637|mdm:103443887|	103451598|103424068|103411637|103443887|	http://www.genome.jp/kegg-bin/show_pathway?mdm01200/mdm:103424068%09red/mdm:103443887%09red/mdm:103451598%09red/mdm:103411637%09red
Biosynthesis of amino acids	mdm01230	4	481	0.322035	0.722789	MANES_02G135000|MANES_15G034400|MANES_09G085200|MANES_05G157200	mdm:103451598|mdm:103424068|mdm:103411637|mdm:103450463|	103451598|103424068|103411637|103450463|	http://www.genome.jp/kegg-bin/show_pathway?mdm01230/mdm:103424068%09red/mdm:103451598%09red/mdm:103450463%09red/mdm:103411637%09red
